# Supplementary material for: Identification of immunodiagnostic blood biomarkers associated with spinal cord injury severity
Source: Front Immunol. 2023 Mar 29;14:1101564. doi: 10.3389/fimmu.2023.1101564 (PMC10090698; doi:10.3389/fimmu.2023.1101564)
Supplement: Supplementary file 1 [file DataSheet_1.zip]

Archive with 11 entries (11 files):
- Supplementary Material/Table 1.XLS
- Supplementary Material/Table 10.XLS
- Supplementary Material/Table 11.XLS
- Supplementary Material/Table 2.XLS
- Supplementary Material/Table 3.XLS
- Supplementary Material/Table 4.XLS
- Supplementary Material/Table 5.XLS
- Supplementary Material/Table 6.XLS
- Supplementary Material/Table 7.XLS
- Supplementary Material/Table 8.XLS
- Supplementary Material/Table 9.XLS
