# Supplementary material for: Identification of immunodiagnostic blood biomarkers associated with spinal cord injury severity
Source: Front Immunol. 2023 Mar 29;14:1101564. doi: 10.3389/fimmu.2023.1101564 (PMC10090698; doi:10.3389/fimmu.2023.1101564)
Supplement: Supplementary file 1 [file DataSheet_1.zip › Supplementary Material/Table 1.XLS]

## Sheet: Table1
DEGs between the TC group and HC group
Gene	logFC	P.Value	adjust.P.Value
ADRA2A	-2.255	9.6295e-08	0.000937005
BMP6	-1.56606	1.77107e-07	0.000937005
LINC00989	-3.0569	2.04769e-07	0.000937005
PDGFA	-1.77836	2.10906e-07	0.000937005
FAM46C	-1.57629	2.7111e-07	0.000963578
RGS6	-1.99784	6.21582e-07	0.00184102
ASAP2	-2.17583	1.15601e-06	0.00276289
MFAP3L	-2.32728	1.35795e-06	0.00276289
SDPR	-2.93098	1.39924e-06	0.00276289
CA2	-2.39253	1.65312e-06	0.00293775
MAP3K7CL	-3.09205	2.15365e-06	0.00325449
MYLK	-2.20736	2.46644e-06	0.00325449
SH3BGRL2	-2.78732	2.55223e-06	0.00325449
CLEC4D	1.91563	2.63925e-06	0.00325449
TUBB1	-2.60057	2.82655e-06	0.00325449
FHL1	-1.79573	2.93016e-06	0.00325449
MYCT1	-2.21425	3.12168e-06	0.00326326
GNG11	-2.91932	3.31676e-06	0.00327366
CXCL5	-3.39425	3.67953e-06	0.00327366
CXCR2P1	-2.2197	3.78494e-06	0.00327366
GUCY1B3	-2.47461	4.3958e-06	0.00327366
MMD	-2.70233	4.59334e-06	0.00327366
RYR2	-2.49751	4.69809e-06	0.00327366
HGD	-2.7127	4.72811e-06	0.00327366
C1orf198	-1.59936	4.76649e-06	0.00327366
S100A12	2.07502	5.60291e-06	0.00327366
ENKUR	-3.13202	5.69804e-06	0.00327366
TDRP	-2.3713	6.10779e-06	0.00327366
TSC22D1	-2.02673	6.13698e-06	0.00327366
LOC101927854	-3.11644	6.21844e-06	0.00327366
LTBP1	-2.08897	6.29469e-06	0.00327366
RHOBTB1	-1.96945	6.33903e-06	0.00327366
FAXDC2	-1.29728	6.4114e-06	0.00327366
SPARC	-2.77142	6.42001e-06	0.00327366
RAB27B	-2.64368	6.7229e-06	0.00327366
JAM3	-1.98637	6.81041e-06	0.00327366
C2orf88	-2.47996	7.08022e-06	0.00327366
S100A8	1.50388	7.14001e-06	0.00327366
GMPR	-1.43743	7.40099e-06	0.00327366
SLFN14	-1.98528	7.46653e-06	0.00327366
PBX1	-2.10791	7.72923e-06	0.00327366
DNM3	-2.2439	7.73697e-06	0.00327366
CDC14B	-1.83348	8.83103e-06	0.00364968
GNAZ	-1.55664	1.01808e-05	0.00410459
PPBP	-3.27444	1.03937e-05	0.00410459
BEND2	-1.82773	1.08491e-05	0.0041913
P2RY12	-2.53126	1.17007e-05	0.00442412
TRIM40	-2.4696	1.25975e-05	0.00466395
NLGN1	-2.02434	1.32903e-05	0.00482005
PGRMC1	-2.06621	1.42765e-05	0.0050565
SLC35G6	1.66555	1.46299e-05	0.0050565
PVALB	-1.82732	1.47959e-05	0.0050565
DYTN	-2.31192	1.51034e-05	0.00506421
MEIS1	-2.0578	1.65693e-05	0.00545284
EGF	-2.23133	1.70535e-05	0.005475
STON2	-1.63672	1.77373e-05	0.005475
CYP4F29P	-2.40706	1.78109e-05	0.005475
PRKAR2B	-2.77448	1.7869e-05	0.005475
LIPH	-2.24575	1.95034e-05	0.00585584
PTGDR	-1.67657	1.9771e-05	0.00585584
SLC37A3	1.62657	2.18861e-05	0.00637604
PF4	-2.39559	2.36186e-05	0.00645576
PKHD1L1	-2.36225	2.40296e-05	0.00645576
CABP5	-1.79509	2.41552e-05	0.00645576
SELP	-1.27119	2.42337e-05	0.00645576
MAF	-1.33762	2.44147e-05	0.00645576
WASF3	-2.41286	2.52332e-05	0.00645576
CD226	-2.03233	2.59308e-05	0.00645576
CTTN	-1.84486	2.60762e-05	0.00645576
ENDOD1	-1.85104	2.62658e-05	0.00645576
PDLIM1	-1.85198	2.65168e-05	0.00645576
TAL1	-1.44276	2.65186e-05	0.00645576
SPX	-2.31687	2.6847e-05	0.00645576
ARHGAP6	-1.82203	2.70646e-05	0.00645576
PROSER2	-1.76164	2.72456e-05	0.00645576
DAB2	-1.70008	2.85199e-05	0.00666878
PF4V1	-2.90456	3.01791e-05	0.00693497
RAB6B	-1.23138	3.04606e-05	0.00693497
ARHGEF12	-1.5517	3.08383e-05	0.00693497
HEMGN	-2.45248	3.12193e-05	0.00693497
CYP4F35P	-1.83437	3.33814e-05	0.0072232
MCEMP1	2.24298	3.36743e-05	0.0072232
FAT4	-2.04071	3.37362e-05	0.0072232
ZFPM2	-2.68015	3.44064e-05	0.00727901
FSTL1	-2.57136	3.54374e-05	0.00733931
MSC-AS1	-1.86179	3.55174e-05	0.00733931
IGF2BP3	-1.64054	3.67368e-05	0.00750402
TMEM40	-1.37033	3.86392e-05	0.00780292
LURAP1L	-1.91811	4.041e-05	0.00797515
NGFRAP1	-1.83115	4.06888e-05	0.00797515
TFPI	-2.33292	4.08384e-05	0.00797515
LPAR5	-1.54215	4.16161e-05	0.00798093
RSU1	-1.29611	4.21488e-05	0.00798093
ELOVL7	-2.07317	4.22274e-05	0.00798093
CALD1	-2.26724	4.26643e-05	0.00798093
HOXB4	-1.66419	4.48041e-05	0.00829389
CR1	1.42999	4.56858e-05	0.00833418
GRAP2	-1.62727	4.60449e-05	0.00833418
TLE1	-1.08513	4.65465e-05	0.00833418
FHL2	-1.23253	4.72565e-05	0.00833418
ARMC3	-2.70562	4.73666e-05	0.00833418
PDE3A	-1.79856	4.8134e-05	0.00838618
F13A1	-1.94929	4.91394e-05	0.00839809
MGAM2	1.79927	4.91476e-05	0.00839809
ZNF385D	-2.16313	5.19285e-05	0.00878877
SH2D1B	-2.08284	5.26459e-05	0.00882613
FCAR	1.72195	5.35838e-05	0.00889941
ABLIM3	-2.20909	5.54741e-05	0.00906799
ODC1	-1.47678	5.56193e-05	0.00906799
MMRN1	-2.27531	5.67486e-05	0.009168
PDE5A	-1.95875	5.92037e-05	0.00940049
SH3TC2	-1.17649	5.93087e-05	0.00940049
CCDC175	-2.71695	6.0051e-05	0.00940049
PRKG1	-2.4982	6.03036e-05	0.00940049
FECH	-1.0555	6.11388e-05	0.00940926
ACSL1	1.58917	6.14188e-05	0.00940926
GGTA1P	-2.02675	6.2382e-05	0.00945092
MAPRE2	-1.0064	6.27544e-05	0.00945092
NLRC4	1.08277	6.53397e-05	0.00960603
EGLN3	-1.51674	6.53931e-05	0.00960603
MBNL3	-1.51417	6.54059e-05	0.00960603
SLC2A3	1.16679	7.08462e-05	0.0102461
PLBD1	1.06083	7.09172e-05	0.0102461
TREML1	-1.45564	7.37058e-05	0.0105631
MGAM	1.5235	7.62335e-05	0.010838
ANO2	-2.26179	7.77289e-05	0.0109629
IRAK3	1.20574	8.43107e-05	0.0117414
C15orf54	-2.53548	8.45703e-05	0.0117414
RSPH14	1.63987	8.89536e-05	0.0122542
LINC00299	-1.46251	8.99843e-05	0.0123009
ZNF831	-1.20829	9.30624e-05	0.0126245
CD177	3.24412	9.46623e-05	0.0127443
CTDSPL	-1.71034	9.62567e-05	0.0128099
BNIP3L	-1.11925	9.65915e-05	0.0128099
GUCY1A3	-2.34673	0.000103225	0.0135844
QPCT	1.28735	0.00010396	0.0135844
KLRB1	-2.10562	0.000106324	0.0136844
LOC283194	-2.15087	0.000106765	0.0136844
TMOD1	-1.36354	0.000107036	0.0136844
TRAPPC3L	-2.55602	0.000110971	0.013884
RGS10	-1.39343	0.000111059	0.013884
HP	1.97312	0.000111364	0.013884
PROS1	-2.18922	0.000112979	0.013884
KALRN	-1.73746	0.000113285	0.013884
AR	-1.59668	0.000114817	0.0139754
C1RL-AS1	1.14749	0.000117053	0.0141507
MTURN	-1.14213	0.000118782	0.0142626
HAUS4	1.09476	0.000121041	0.0144364
NCKAP1	-1.84465	0.000122386	0.0144995
NAIP	1.16922	0.000124241	0.0146218
ITGB3	-1.94956	0.000126301	0.0147664
TNFSF4	-1.74956	0.000128672	0.0148661
PCSK6	-1.62629	0.000128827	0.0148661
SSX2IP	-1.69177	0.00013186	0.0150447
INSL3	1.47732	0.000133394	0.015099
ESAM	-1.40547	0.000135548	0.0152457
PEAR1	-1.68185	0.000142551	0.0159325
LRP12	-1.54626	0.000146406	0.0160667
S100A2	1.52159	0.000146451	0.0160667
C9orf163	1.6985	0.000146464	0.0160667
MARC1	1.36	0.000153278	0.016711
WDFY3	1.03709	0.000157316	0.0170467
OPTN	-1.15512	0.000158622	0.0170841
GATA3	-1.39153	0.000165937	0.017664
DOK6	-1.49261	0.000166324	0.017664
NFATC2	-1.39979	0.000167662	0.017664
PLAU	1.58705	0.000167983	0.017664
FABP6	1.85933	0.000169138	0.0176809
ARL4C	-1.27948	0.000173674	0.0180489
PARD3	-1.8382	0.000175744	0.0181578
GPR88	-1.41417	0.000176827	0.0181641
MORC1	-2.84325	0.000183056	0.0186959
MGLL	-1.3104	0.000188002	0.0190913
PTGS1	-1.16719	0.00019052	0.0192371
RNF11	-1.20329	0.000191737	0.0192506
XK	-1.6107	0.000194947	0.0192942
LIMS1	-1.40689	0.000196817	0.0192942
PDGFRA	-2.2893	0.000196915	0.0192942
NCAM1	-1.47358	0.000197851	0.0192942
ANKRD2	1.71168	0.000199611	0.0192942
TEPP	1.1674	0.000201912	0.0192942
LINC01011	-1.0295	0.000202106	0.0192942
SKAP1	-1.08825	0.000203202	0.0192942
ZMYND12	-2.06604	0.000204522	0.0192942
ZNF542P	-1.19289	0.000205018	0.0192942
LYPLAL1-AS1	-2.11523	0.000205733	0.0192942
GRHL2	-1.28727	0.000206286	0.0192942
SMARCD3	1.36184	0.00020755	0.0193108
S100A9	1.70951	0.000210419	0.0194758
SLC22A4	1.45437	0.000214288	0.019636
C1orf116	-1.22831	0.000214359	0.019636
OR2B11	1.64003	0.00022135	0.0199933
C15orf26	-2.45952	0.000221636	0.0199933
SNCA	-1.84406	0.000225248	0.0201894
CYP26C1	1.65316	0.000226081	0.0201894
SLAMF6	-1.17504	0.000235458	0.0207301
SPIN4	-1.52268	0.000236226	0.0207301
GALNT14	1.99433	0.000236794	0.0207301
KIAA1211	-1.66725	0.000236802	0.0207301
MED12L	-1.62192	0.00023826	0.0207555
ACSBG1	-1.49545	0.000241274	0.0209144
FBXO7	-1.05602	0.000242438	0.0209144
ITGA7	1.57841	0.000243742	0.0209253
LANCL3	-1.57242	0.000250798	0.0213431
LAMA2	-1.30101	0.000251011	0.0213431
SCFD2	-1.15755	0.000257757	0.0217456
TRIM58	-1.07725	0.000258907	0.0217456
KIF2A	-1.50405	0.000259699	0.0217456
ST7-AS1	-1.51479	0.000263045	0.0217456
PYGL	1.12488	0.000263086	0.0217456
SLED1	1.94157	0.000264314	0.0217459
CNST	-1.2512	0.000266224	0.0218022
PLCB4	-2.19491	0.000273726	0.0223137
GRHL1	-1.98966	0.000276961	0.0224743
TMSB4X	-1.04085	0.000287286	0.023182
DAAM1	-1.09614	0.000292795	0.0233659
SEMA6B	2.206	0.000293208	0.0233659
BST1	1.05325	0.000301487	0.0236581
AGAP1	-1.3866	0.000302191	0.0236581
ANXA3	1.90869	0.0003022	0.0236581
TNS1	-1.41545	0.000307186	0.023943
PPP1R13B	-1.01886	0.000312634	0.0242038
HRAT92	-1.41977	0.000313256	0.0242038
GRB14	-2.62706	0.00031605	0.0242091
RNF165	-1.80314	0.00032327	0.0246559
PROK2	1.44011	0.000330933	0.0250522
LINC00853	-1.20902	0.000342975	0.0258263
SLC8A3	-2.04328	0.000345757	0.0259259
HOXB3	-1.19284	0.000357339	0.0266818
MAPK14	1.02187	0.000359344	0.0267193
LINC01151	-2.05699	0.000361169	0.026743
DGKK	-1.95877	0.000371413	0.0273875
PHLDB2	-1.38086	0.000378293	0.0276346
FOLR3	2.23321	0.000378328	0.0276346
PTK2	-1.38879	0.000379429	0.0276346
RTKN	-1.1028	0.000383248	0.0276858
REREP3	-1.33032	0.000389435	0.0280188
TRIM10	-2.12362	0.00039507	0.0282183
KCNA6	-1.27702	0.00039643	0.0282183
VEGFC	-1.95219	0.000399	0.0282495
METTL7B	1.58345	0.000411961	0.0289366
PSD3	-1.59894	0.000415389	0.0290625
TMEM158	-1.97694	0.000426096	0.0296773
ZNF367	-1.6136	0.000429186	0.0296773
TM4SF1	-1.93863	0.000433243	0.0297498
KLRF1	-1.88578	0.000433583	0.0297498
LTB4R	1.07328	0.000436933	0.0298621
RILPL1	1.87394	0.000438581	0.0298621
SPTBN4	1.24013	0.000442249	0.0298829
CCIN	1.59068	0.000444992	0.0299544
ZXDB	-1.26207	0.000451386	0.0301563
TGFBR3	-1.46814	0.000459369	0.0303719
NRADDP	1.67078	0.000459505	0.0303719
SLPI	1.87242	0.00045974	0.0303719
ATL1	-1.71172	0.000467092	0.0306884
ADM	1.6204	0.000467984	0.0306884
MIR647	1.32562	0.000471585	0.0307956
PRTFDC1	-2.41101	0.000473086	0.0307956
PLIN3	1.43078	0.000478512	0.0310352
TOX	-1.16285	0.000482326	0.031144
DDAH1	-1.95606	0.000483695	0.031144
CXXC4	-1.69247	0.000488377	0.0311618
TUBA8	-1.45928	0.000488718	0.0311618
LOC400685	-1.18756	0.000489231	0.0311618
ANKRD36	-1.17654	0.000498243	0.0314687
GGACT	-1.28834	0.000499362	0.0314687
ZC4H2	-1.26215	0.000506134	0.0316973
TMEM176A	2.46009	0.000511209	0.0318761
AKR1C3	-1.6386	0.000513495	0.0318933
PNPLA1	1.21442	0.000515074	0.0318933
AUTS2	-1.13312	0.000532832	0.0328783
SAV1	-1.43087	0.000546514	0.03349
BCL11A	-1.0404	0.000549357	0.0335486
XCL1	-1.55758	0.000551463	0.0335618
SIPA1L2	1.3177	0.000557332	0.0336942
EXT1	1.14334	0.000558672	0.0336942
CACNA1E	1.81646	0.000559686	0.0336942
LINC00861	-1.29537	0.000561223	0.0336942
PLCH1	-1.96541	0.000564961	0.0338045
CYSTM1	1.61142	0.000572499	0.0340055
RORA	-1.50742	0.000574147	0.0340055
SLC36A1	1.19168	0.000575673	0.0340055
SLC26A8	1.66097	0.000575975	0.0340055
SLC29A4	1.15912	0.000580261	0.0341451
PPP1R27	1.55924	0.000596055	0.0349587
ITGB5	-1.5184	0.00059992	0.0350059
SEZ6L	-1.141	0.000600799	0.0350059
MYBL1	-1.71082	0.00060775	0.0351855
DHRS3	-1.04843	0.000607841	0.0351855
FAM26E	-1.76115	0.000613122	0.0353759
GFI1	-1.18111	0.000625057	0.0359444
SULT1B1	1.12927	0.00062702	0.0359444
SYTL4	-1.17187	0.000652084	0.037023
PLSCR1	1.354	0.000654247	0.0370275
PLEKHA8P1	-1.18714	0.000676741	0.0378269
PLOD2	-2.1076	0.000676887	0.0378269
RASGRP1	-1.18712	0.00067979	0.0378701
SOCS3	1.64826	0.000687651	0.0380693
HTRA1	1.63843	0.000691056	0.038139
DNAJC6	-1.55483	0.0006982	0.0383067
CCDC3	-1.397	0.000698407	0.0383067
RORA-AS1	-1.24199	0.000702845	0.0384316
PCDHGB7	-1.25586	0.000710171	0.038511
CCDC176	-1.64518	0.000710395	0.038511
MYZAP	-2.18671	0.000716669	0.038711
CHRNA2	1.3206	0.000725531	0.0390348
BMX	1.85688	0.000727057	0.0390348
GPR27	2.56708	0.000730211	0.0390861
KITLG	-2.21678	0.000734433	0.039194
F5	1.17404	0.000739454	0.0393438
HRASLS	-1.70468	0.000746941	0.0394935
CECR6	1.18648	0.000749371	0.0394935
CLEC18B	1.05796	0.000751157	0.0394935
SLC1A1	-1.64497	0.000755072	0.0395822
ALKBH3-AS1	-1.55723	0.000764714	0.0399526
KIRREL3	1.69915	0.000766633	0.0399526
NAP1L1	-1.43333	0.000784128	0.0406261
ABCC4	-1.46113	0.000791539	0.0408908
GPAT3	1.0683	0.000798289	0.04112
VEPH1	-1.56206	0.000800776	0.0411289
SEMA3B-AS1	1.28759	0.000805061	0.0412298
LILRA5	1.80561	0.000821326	0.0419419
TUBBP5	2.0658	0.000841138	0.0426328
CEBPA	1.45	0.000842053	0.0426328
DENND2C	-1.45649	0.000854426	0.0431364
LINC00383	1.09825	0.000862572	0.0432595
SFXN5	1.2498	0.000864167	0.0432595
COL13A1	-1.51308	0.000867883	0.0432735
MMP1	-1.64051	0.000869317	0.0432735
PCGF5	-1.09354	0.000877279	0.0434703
LOC101927827	-1.66632	0.000879828	0.0434703
NAT8B	-1.60743	0.000882449	0.0434703
PGD	1.32895	0.000883056	0.0434703
ANGPT1	-1.59605	0.000901335	0.0442476
CAPN13	1.77249	0.000906333	0.0443361
GLT1D1	1.22809	0.000910251	0.0443361
TMEM45B	1.12596	0.000910623	0.0443361
RNFT2	-1.0535	0.000913567	0.0443579
LOC731424	1.41922	0.000917536	0.0444293
CLU	-1.75306	0.000920434	0.0444485
UGT2B28	-1.84105	0.000936451	0.0450994
GBAP1	1.37574	0.000941475	0.0452188
GOLGA8B	-1.3355	0.000945071	0.0452692
GCOM1	-2.42287	0.000949598	0.0453637
ADAMTS1	-1.53946	0.000953927	0.0454483
LINC01503	1.30192	0.000967625	0.0459777
UPP1	1.2367	0.00097224	0.0460235
RETN	2.3678	0.000973767	0.0460235
CYP1B1	1.12094	0.000983498	0.0462748
LOC100128770	1.643	0.000984293	0.0462748
LOC101928530	1.35741	0.0010002	0.0468987
CCDC64B	2.0692	0.00100365	0.0469006
CRISPLD2	1.30559	0.00100723	0.0469006
SH3RF3	1.31112	0.00101584	0.0469006
ARHGEF35	-1.73628	0.00102143	0.0469006
VIL1	-1.25141	0.0010215	0.0469006
LAPTM4B	-1.51564	0.00102338	0.0469006
CLIC5	-1.30906	0.00102401	0.0469006
P2RY10	-1.2174	0.00102403	0.0469006
LINC00892	-1.64493	0.00102947	0.0469097
GPR84	1.67812	0.00103587	0.0469781
TLR5	1.094	0.0010491	0.0474392
RAI14	-1.55917	0.00106337	0.0478409
PKIG	-1.24603	0.00107068	0.0478431
LOXHD1	1.72973	0.00107252	0.0478431
IL7R	-1.49253	0.00107312	0.0478431
ANKRD20A5P	-1.44301	0.00107419	0.0478431
PCDHGA11	-1.2738	0.00107997	0.0479004
CYB5D1	1.09979	0.00108086	0.0479004
ARHGAP18	-1.18732	0.00109917	0.0481863
MIR6781	1.47619	0.00109975	0.0481863
RFX3-AS1	-1.58065	0.00110071	0.0481863
ARHGAP21	-1.08044	0.00110087	0.0481863
PFKFB3	1.76707	0.00111391	0.0483917
CDK2AP1	-1.15627	0.00111882	0.0483917
FASLG	-1.80511	0.00112326	0.0483917
PLA2G12A	-1.119	0.00112406	0.0483917
SDC4	-1.28425	0.00112627	0.0483917
GAS7	1.2936	0.00112735	0.0483917
PRKACB	-1.40325	0.00113246	0.0484627
FCRL3	-1.16025	0.00113446	0.0484627
RNY3	-2.87511	0.00114036	0.0484844
ST3GAL4-AS1	1.45578	0.00114043	0.0484844
LOC101929340	-1.3701	0.00114408	0.0485238
FKBP1B	-1.35941	0.00114735	0.0485466
ZMYND11	-1.20817	0.00116414	0.0489714
DUSP13	1.88768	0.00116566	0.0489714
LOC100506801	1.22955	0.00117428	0.0492174
MYO16-AS1	1.76454	0.00118897	0.049508
FCGR1B	1.24572	0.00119603	0.049508
ENTPD5	-1.03747	0.00120302	0.049508
PYHIN1	-1.26772	0.00120305	0.049508
LINC00671	1.15519	0.00120824	0.049508
PGS1	1.29706	0.00120826	0.049508
RHBDD1	-1.08936	0.00120881	0.049508
ARHGAP10	-1.35632	0.00120907	0.049508
LOC101927636	-2.1318	0.00121674	0.0497073
LOC553103	1.05956	0.00122377	0.0497555
P2RY1	-1.56501	0.00122895	0.0497555
LINC00540	-1.43028	0.00122999	0.0497555
ACTR3B	-1.01	0.00123097	0.0497555
DTHD1	-1.75324	0.00123199	0.0497555
SPTSSB	-2.02889	0.00123472	0.0497555
BRI3	1.29621	0.00123795	0.0497728
ARL11	1.01739	0.00124128	0.0497942
CORO6	1.41632	0.00124645	0.049889
TC: trauma controls with noncentral nervous system injury; HC: healthy uninjured control; DEGs: differentially expressed genes

## Sheet: Table2
DEGs between the SCI group and HC group
Gene	logFC	P.Value	adjust.P.Value
QPCT	1.77304	1.47539e-17	2.62191e-13
LIN7A	1.98116	1.365e-16	1.21287e-12
SLC37A3	2.471	8.66031e-16	5.13008e-12
ANXA3	3.57079	3.97285e-15	1.76504e-11
FCGR1A	2.79923	6.17343e-15	2.19416e-11
SLC22A4	2.08089	1.00332e-14	2.97168e-11
CLEC4D	3.38459	1.23228e-14	3.1284e-11
S100A8	2.44733	1.00433e-13	2.231e-10
ST3GAL4-AS1	2.67734	1.38342e-13	2.30326e-10
ZNF438	1.84284	1.38491e-13	2.30326e-10
S100A12	3.91218	1.42569e-13	2.30326e-10
CSNK1A1L	2.14642	1.58656e-13	2.34956e-10
LMNB1	1.88159	2.59459e-13	3.54681e-10
SLC26A8	2.47811	2.8404e-13	3.60549e-10
CYSTM1	3.12357	3.81683e-13	4.52193e-10
KLHL2	2.12964	4.82596e-13	5.36013e-10
BST1	1.71582	6.35971e-13	6.64814e-10
NLRC4	2.2219	7.44608e-13	6.73549e-10
TLR5	2.16421	7.74841e-13	6.73549e-10
MCEMP1	4.57626	7.94473e-13	6.73549e-10
IRAK3	2.03702	7.95933e-13	6.73549e-10
CYP1B1	2.15678	1.16019e-12	9.3717e-10
SLC2A3	1.80874	1.56874e-12	1.21209e-09
SLPI	2.75181	2.33615e-12	1.70143e-09
ARG1	4.04347	2.39355e-12	1.70143e-09
PYGL	1.70239	2.97033e-12	2.03022e-09
UPP1	2.71368	3.49016e-12	2.29717e-09
DHRS7B	1.2405	4.13252e-12	2.62282e-09
DHRS13	2.21848	4.73544e-12	2.90185e-09
IFNGR2	1.08419	5.07614e-12	3.00694e-09
CCND2	-1.89185	5.84892e-12	3.35294e-09
SLC7A6	-1.09887	6.4103e-12	3.55992e-09
FGD4	1.53055	6.63687e-12	3.57405e-09
ANO10	1.50328	7.11068e-12	3.71658e-09
NFATC2	-2.34318	7.62713e-12	3.87262e-09
SULT1B1	2.09414	8.84254e-12	4.30063e-09
BMX	3.07128	8.9541e-12	4.30063e-09
TUBA1A	1.3812	9.87929e-12	4.62013e-09
GALNT14	2.8094	1.15998e-11	5.28563e-09
ADM	2.32362	1.32671e-11	5.89422e-09
SOCS3	2.4015	1.52405e-11	6.60583e-09
SYN2	2.82655	1.7512e-11	7.40965e-09
CKLF	1.63634	1.80248e-11	7.44927e-09
BCL2A1	1.8797	2.02212e-11	8.0539e-09
CA4	3.11658	2.06628e-11	8.0539e-09
MIR223	2.11875	2.08474e-11	8.0539e-09
ETS1	-2.06844	2.21231e-11	8.36489e-09
LILRA5	2.95584	2.42576e-11	8.98086e-09
YIPF1	1.16589	2.66343e-11	9.65956e-09
TGFA	1.8127	2.77046e-11	9.84677e-09
PGD	2.15416	3.14639e-11	1.09636e-08
PROK2	2.0663	3.33654e-11	1.14026e-08
HAUS4	1.70882	3.66974e-11	1.23047e-08
NAIP	2.25372	3.91808e-11	1.28941e-08
PPM1K	-1.19139	4.17063e-11	1.34089e-08
CLTCL1	1.63748	4.22542e-11	1.34089e-08
APMAP	1.77075	4.553e-11	1.40094e-08
NANS	1.08307	4.57233e-11	1.40094e-08
PLIN3	2.16377	4.93386e-11	1.48609e-08
ABLIM1	-1.80467	5.52242e-11	1.63565e-08
MCTP2	1.34587	6.00835e-11	1.7504e-08
EDNRB	2.55027	6.99078e-11	2.00376e-08
IKZF3	-1.92672	7.1328e-11	2.01202e-08
SRSF8	-1.20658	7.33078e-11	2.03555e-08
PLBD1	1.82078	7.78508e-11	2.10715e-08
HN1	1.37651	7.82579e-11	2.10715e-08
ACSL1	1.96175	8.27086e-11	2.16698e-08
KMT2A	-1.67448	8.38208e-11	2.16698e-08
RETN	4.70924	8.41381e-11	2.16698e-08
SEMA6B	3.97304	8.64757e-11	2.19537e-08
CEBPB	1.58578	9.57172e-11	2.37312e-08
HSPA1B	1.46384	9.6148e-11	2.37312e-08
ABI2	-1.08261	1.09193e-10	2.65818e-08
BASP1	1.50548	1.12027e-10	2.68648e-08
MARC1	1.85866	1.14657e-10	2.68648e-08
CNIH4	1.57713	1.14891e-10	2.68648e-08
PLSCR1	2.13639	1.34744e-10	3.10979e-08
DYNLT1	1.48836	1.37551e-10	3.13387e-08
GPAT3	1.51853	1.42892e-10	3.21435e-08
RNF125	-1.28249	1.48453e-10	3.2977e-08
ZNF831	-1.94895	1.54606e-10	3.36073e-08
TXN	1.48614	1.55073e-10	3.36073e-08
C20orf24	1.89499	1.7539e-10	3.75525e-08
S100A9	2.10812	1.82777e-10	3.86683e-08
TAS2R40	2.49717	1.87026e-10	3.91016e-08
ABCA13	2.46265	2.02157e-10	4.17735e-08
LTB4R	1.6949	2.06767e-10	4.22352e-08
PRDM11	-1.41071	2.21438e-10	4.47179e-08
ETS2	1.54888	2.50448e-10	5.00079e-08
FLOT1	2.064	2.56722e-10	5.06912e-08
FCGR1B	1.94367	2.66052e-10	5.19561e-08
MGAM	1.97863	2.74267e-10	5.29782e-08
TESPA1	-1.7384	2.90651e-10	5.5294e-08
HTATIP2	1.20996	2.93878e-10	5.5294e-08
ROPN1L	2.0541	2.9559e-10	5.5294e-08
MTR	-1.21196	3.05196e-10	5.64961e-08
BCL11B	-2.30982	3.12078e-10	5.71746e-08
SDF2	1.08403	3.38916e-10	6.14579e-08
DYRK2	-1.7859	3.45372e-10	6.19959e-08
TMED8	1.84766	3.51172e-10	6.24069e-08
ELK4	-1.54508	3.73429e-10	6.5705e-08
ASPH	1.86647	3.80107e-10	6.62243e-08
TLR8	1.28946	4.10015e-10	7.07416e-08
LOC731424	2.09744	4.43954e-10	7.58607e-08
FCER1G	1.69993	4.7103e-10	7.97207e-08
MDN1	-1.33237	4.82988e-10	8.06173e-08
SLC39A1	1.30591	4.854e-10	8.06173e-08
TRIB2	-1.62801	5.22032e-10	8.58984e-08
SEPT6	-1.04538	6.01433e-10	9.80557e-08
KCNH7	2.46627	6.23049e-10	1.00656e-07
RASGRP1	-1.89146	6.30794e-10	1.0099e-07
AFF2	1.53503	6.43447e-10	1.02096e-07
ARHGAP24	1.50224	6.66317e-10	1.04789e-07
ECHDC3	2.62141	6.79697e-10	1.05955e-07
KCTD7	-1.00973	7.25687e-10	1.12141e-07
LIPN	2.26627	7.37608e-10	1.13e-07
FCGR2A	1.04075	7.45392e-10	1.13217e-07
AAK1	-1.34382	7.52607e-10	1.13344e-07
PRKCH	-1.64586	8.13533e-10	1.2149e-07
CBX5	-1.30284	8.23205e-10	1.2191e-07
SRPK1	1.49458	8.59442e-10	1.26224e-07
CD63	1.55625	8.78977e-10	1.27121e-07
ANKH	-1.29669	8.79854e-10	1.27121e-07
KIAA1147	-1.702	8.87236e-10	1.27154e-07
TGFBR3	-2.12721	9.06187e-10	1.28103e-07
BLOC1S1	1.9616	9.08277e-10	1.28103e-07
MANSC1	1.58442	9.20767e-10	1.28842e-07
CARD16	1.59217	9.43755e-10	1.31027e-07
MTX3	-1.32427	1.0227e-09	1.40887e-07
INADL	-1.39598	1.04851e-09	1.43331e-07
MAPK14	1.64778	1.08138e-09	1.46697e-07
F5	1.65953	1.09585e-09	1.46981e-07
PPP1R3B	1.19314	1.10002e-09	1.46981e-07
TRAF5	-1.53071	1.16553e-09	1.54572e-07
GYG1	2.68664	1.23009e-09	1.59519e-07
GPR84	3.65892	1.23352e-09	1.59519e-07
ST3GAL4	1.99951	1.23758e-09	1.59519e-07
ANKRD36	-1.51982	1.23874e-09	1.59519e-07
ADAM9	1.72218	1.31906e-09	1.68641e-07
MRVI1	1.25355	1.3334e-09	1.69257e-07
GLT1D1	1.3949	1.34814e-09	1.69914e-07
PFKFB3	2.80466	1.37675e-09	1.72297e-07
TMCO3	1.44875	1.43629e-09	1.78492e-07
IL10RB	1.0804	1.46076e-09	1.79394e-07
GRB10	2.7043	1.46374e-09	1.79394e-07
PLB1	2.29769	1.49626e-09	1.82124e-07
CR1	1.77017	1.57059e-09	1.89871e-07
GATA3	-2.19708	1.60407e-09	1.92607e-07
STARD9	-1.56611	1.62276e-09	1.93544e-07
SQRDL	1.1128	1.65276e-09	1.95808e-07
ALPL	2.87993	1.66854e-09	1.96368e-07
FPR2	1.42313	1.69826e-09	1.9732e-07
MIR3605	2.27303	1.69883e-09	1.9732e-07
PPARG	3.07863	1.72431e-09	1.98978e-07
MS4A4A	2.46111	1.79129e-09	2.04057e-07
KCNE1	2.18596	1.84816e-09	2.09195e-07
CBLB	-1.39797	1.8771e-09	2.11127e-07
SFMBT1	-1.19644	1.93538e-09	2.1496e-07
DCAF16	-1.12357	1.98108e-09	2.18669e-07
TNIK	-1.5434	2.05443e-09	2.22729e-07
CD177	6.34244	2.05546e-09	2.22729e-07
CD55	1.36697	2.10738e-09	2.26972e-07
FLJ21408	1.9943	2.12222e-09	2.27193e-07
NSUN7	1.95256	2.14262e-09	2.28003e-07
TNFAIP6	2.02493	2.30915e-09	2.44261e-07
PLAU	1.72988	2.4558e-09	2.58237e-07
TBC1D14	1.01873	2.47516e-09	2.58742e-07
DOK6	-1.88567	2.51998e-09	2.61886e-07
HMGB2	1.52798	2.59578e-09	2.66811e-07
LINC00861	-2.1374	2.59739e-09	2.66811e-07
LOC101927153	2.76621	2.65553e-09	2.71005e-07
ARL11	1.14149	2.66872e-09	2.71005e-07
SLC25A37	1.30583	2.6932e-09	2.71937e-07
ARHGEF3	-1.02648	2.73845e-09	2.74299e-07
GCA	1.43099	2.74747e-09	2.74299e-07
LINC00342	-1.46326	2.82004e-09	2.79971e-07
CEBPA	2.06477	2.85097e-09	2.8147e-07
SERPINB1	1.36835	2.86922e-09	2.81707e-07
SLFN13	-1.28752	2.96541e-09	2.87968e-07
FCAR	2.31369	3.19741e-09	3.08811e-07
ST6GAL1	-1.32677	3.3436e-09	3.21184e-07
NOP10	1.2919	3.50297e-09	3.33347e-07
ASGR2	1.83722	3.51693e-09	3.33347e-07
SH3PXD2B	3.12582	3.52649e-09	3.33347e-07
SIDT1	-1.42573	3.72514e-09	3.50262e-07
SLA	1.15104	3.76767e-09	3.52396e-07
TP53I3	2.21688	3.9681e-09	3.67443e-07
RFTN1	-1.35109	3.9699e-09	3.67443e-07
GVINP1	-1.38101	4.07068e-09	3.73843e-07
PPP1R3D	1.35104	4.08517e-09	3.73843e-07
CSF2RA	1.14628	4.10215e-09	3.73843e-07
CASP5	2.29669	4.17508e-09	3.78548e-07
PLD1	1.28942	4.37942e-09	3.95059e-07
ZNF320	-1.11326	4.51746e-09	4.05453e-07
GLRX	1.08439	4.84008e-09	4.30065e-07
HSDL2	1.12163	4.99611e-09	4.4172e-07
RAB32	1.58491	5.11837e-09	4.5029e-07
FAM198B	1.50795	5.37098e-09	4.70186e-07
ARL4C	-1.91672	5.43105e-09	4.70926e-07
CHD6	-1.05027	5.43244e-09	4.70926e-07
PLBD1-AS1	1.89245	5.51105e-09	4.7538e-07
DRAM1	1.37891	5.53732e-09	4.7538e-07
HP	4.00828	5.8637e-09	4.97066e-07
EXOC6	1.36396	5.87383e-09	4.97066e-07
USP24	-1.16653	6.21659e-09	5.23579e-07
DRC1	2.12457	6.36643e-09	5.31163e-07
SIPA1L2	1.95613	6.53022e-09	5.42283e-07
IL1R2	2.46667	6.95004e-09	5.69505e-07
VNN2	1.27132	6.97554e-09	5.69505e-07
PGS1	1.71584	7.00434e-09	5.69505e-07
COL23A1	1.88119	7.01826e-09	5.69505e-07
HSPA1A	1.32517	7.07227e-09	5.71279e-07
ANKRD36B	-1.23841	7.25448e-09	5.83346e-07
GPRASP1	-1.75981	7.52012e-09	6.01983e-07
ZBED2	-2.01894	8.09222e-09	6.43436e-07
PNPLA1	1.51498	8.14493e-09	6.43436e-07
ZBTB25	-1.23745	8.15064e-09	6.43436e-07
STX11	1.08696	8.23447e-09	6.43436e-07
RILPL2	1.0361	8.23513e-09	6.43436e-07
PABPC1	-1.22463	8.30734e-09	6.43436e-07
DGAT2	1.61797	8.33755e-09	6.43436e-07
MSL3	1.16488	8.35266e-09	6.43436e-07
KCNA3	-1.4855	8.36384e-09	6.43436e-07
CHMP7	-1.00207	8.4106e-09	6.44245e-07
SLC38A1	-1.64106	8.49372e-09	6.4782e-07
SMARCD3	1.52356	8.64595e-09	6.56612e-07
LRBA	-1.50304	8.78195e-09	6.64102e-07
PRKCQ	-1.26543	8.87861e-09	6.66152e-07
IMPA2	1.40125	8.88403e-09	6.66152e-07
KCNJ15	1.38898	8.99063e-09	6.71313e-07
JPH3	-1.88019	9.03299e-09	6.71654e-07
RGL4	1.96855	9.3272e-09	6.9063e-07
TRABD2A	-1.84512	9.44558e-09	6.9063e-07
IER3	1.60255	9.45736e-09	6.9063e-07
IL4R	2.14005	9.48251e-09	6.9063e-07
METTL9	1.55869	9.7005e-09	7.03623e-07
FAM117B	-1.23894	9.93746e-09	7.1788e-07
LOC101927851	1.46124	1.03877e-08	7.4737e-07
GNPNAT1	-1.10514	1.04744e-08	7.5057e-07
CASP4	1.05213	1.06127e-08	7.57421e-07
PELO	1.14433	1.08277e-08	7.66613e-07
ZNF608	2.63091	1.14255e-08	8.0254e-07
LRIG1	-1.11783	1.14918e-08	8.04021e-07
ANTXRLP1	-1.58073	1.17895e-08	8.21612e-07
SLFN5	-1.69863	1.20908e-08	8.39317e-07
INSC	2.01301	1.23596e-08	8.54642e-07
CDKL5	1.17488	1.26813e-08	8.72092e-07
SPON1	-1.87584	1.27101e-08	8.72092e-07
RNF144A	-1.28429	1.28039e-08	8.75144e-07
UTRN	-1.26883	1.28613e-08	8.75703e-07
GPR141	1.75481	1.29882e-08	8.80966e-07
YLPM1	-1.16617	1.34018e-08	9.02821e-07
MGAM2	2.3815	1.3412e-08	9.02821e-07
LOC101928674	2.02304	1.42705e-08	9.46272e-07
C19orf38	1.98734	1.47999e-08	9.77726e-07
JMY	-1.49788	1.48951e-08	9.80375e-07
CD96	-1.75658	1.52052e-08	9.93426e-07
OSBPL1A	1.42903	1.5409e-08	1.00305e-06
GOLGA2P5	-1.24085	1.55278e-08	1.0071e-06
SPATA41	1.30376	1.56667e-08	1.01241e-06
MAF	-1.65519	1.60392e-08	1.03273e-06
AK5	-1.99453	1.62407e-08	1.03953e-06
NUCKS1	-1.49213	1.6384e-08	1.04359e-06
CES1	2.58726	1.65357e-08	1.04948e-06
FLVCR2	1.37709	1.6758e-08	1.05981e-06
PLEKHA1	-1.42901	1.68865e-08	1.06137e-06
MCTP1	1.20314	1.69022e-08	1.06137e-06
LGALS8-AS1	2.04135	1.71203e-08	1.07128e-06
SFXN5	1.53365	1.73387e-08	1.08114e-06
FCMR	-1.72273	1.74105e-08	1.08183e-06
MKL2	-1.47758	1.76626e-08	1.09207e-06
BACH2	-1.76939	1.77049e-08	1.09207e-06
SCML4	-1.19469	1.77598e-08	1.09207e-06
SKAP1	-1.73686	1.80748e-08	1.10761e-06
TMEM120A	2.11188	1.82506e-08	1.10886e-06
KLHL3	-1.64759	1.82723e-08	1.10886e-06
FNBP4	-1.05941	1.82823e-08	1.10886e-06
RORA-AS1	-1.93532	1.87456e-08	1.13309e-06
CARD6	1.55455	1.89793e-08	1.14211e-06
AQP9	1.13749	1.90234e-08	1.14211e-06
OSBPL3	-1.28309	1.9137e-08	1.14506e-06
NR3C2	-1.89346	1.92866e-08	1.15014e-06
UST	-1.0556	1.95107e-08	1.15962e-06
MLX	1.0346	1.96675e-08	1.16504e-06
HPCAL4	-2.20119	1.97722e-08	1.16735e-06
OR2B11	2.21785	2.01874e-08	1.18399e-06
ANKRD22	2.49394	2.05244e-08	1.1998e-06
HCG18	-1.20386	2.11552e-08	1.23262e-06
NQO2	1.60643	2.12778e-08	1.23353e-06
TCF7	-1.9596	2.13096e-08	1.23353e-06
MKNK1	1.62738	2.14202e-08	1.2359e-06
CAMP	1.79514	2.18135e-08	1.25452e-06
CDKN2D	1.56509	2.19501e-08	1.25831e-06
SLC36A1	1.35272	2.21764e-08	1.2672e-06
MAB21L2	-1.67206	2.27664e-08	1.29674e-06
BCL11A	-1.44087	2.2949e-08	1.30296e-06
DDAH2	1.95913	2.35377e-08	1.33213e-06
ZBTB4	-1.18162	2.37267e-08	1.33856e-06
CCDC71L	1.29908	2.43561e-08	1.36972e-06
IL1B	1.22576	2.45583e-08	1.37674e-06
RALB	1.1382	2.49074e-08	1.39192e-06
AUTS2	-1.61058	2.53972e-08	1.41317e-06
FPR1	1.72374	2.54468e-08	1.41317e-06
B4GALT5	1.35129	2.56294e-08	1.41447e-06
PWARSN	-1.44252	2.58285e-08	1.42016e-06
NFE2	1.90209	2.61875e-08	1.43193e-06
LAMTOR5	1.60713	2.63718e-08	1.43488e-06
ZNF827	-1.42693	2.68978e-08	1.45732e-06
STK16	1.34311	2.70641e-08	1.45908e-06
PCYT1A	1.21681	2.71374e-08	1.45908e-06
CKAP4	1.99132	2.71765e-08	1.45908e-06
PASK	-1.2115	2.72909e-08	1.4608e-06
PCED1B-AS1	-1.20624	2.77156e-08	1.47465e-06
MMP9	4.15001	2.78911e-08	1.47615e-06
ANKRD36C	-1.401	2.79789e-08	1.47615e-06
LOC101929231	1.3935	2.80119e-08	1.47615e-06
CD28	-1.94375	2.81576e-08	1.47615e-06
ST6GALNAC3	2.33834	2.8159e-08	1.47615e-06
SLC9A7P1	1.49504	2.9096e-08	1.51868e-06
CACNA1E	2.31364	2.92167e-08	1.51868e-06
NFATC3	-1.08178	2.92267e-08	1.51868e-06
FAM120C	-1.24228	2.9661e-08	1.53228e-06
NOG	-1.79603	2.98958e-08	1.53922e-06
SLC1A1	-2.01822	2.99684e-08	1.53922e-06
PSMB3	1.28802	3.02336e-08	1.54836e-06
PHC1	-1.11507	3.0511e-08	1.55808e-06
CLEC2D	-1.50786	3.07523e-08	1.56157e-06
POC1A	1.86259	3.07552e-08	1.56157e-06
RASL11A	1.53806	3.17413e-08	1.60249e-06
MYCBP2	-1.11844	3.19695e-08	1.60709e-06
IL18RAP	2.27352	3.20379e-08	1.60709e-06
CD3G	-1.56798	3.21038e-08	1.60709e-06
LOC102723927	-2.09138	3.34427e-08	1.65057e-06
SETBP1	-1.27317	3.35296e-08	1.65057e-06
ZNF787	1.9223	3.37303e-08	1.65586e-06
ANKS6	-1.37718	3.39178e-08	1.66048e-06
DIEXF	-1.05105	3.42928e-08	1.67422e-06
AXIN2	-1.85172	3.46438e-08	1.68375e-06
ALOX5AP	1.39048	3.46775e-08	1.68375e-06
NLRC3	-1.40002	3.48193e-08	1.68603e-06
GNG5	1.21635	3.54695e-08	1.71285e-06
VSIG4	1.77488	3.65361e-08	1.75482e-06
CEBPD	1.62295	3.6667e-08	1.75636e-06
EEF1A1	-1.70549	3.77433e-08	1.80305e-06
DOCK9	-1.49919	3.78945e-08	1.80542e-06
MPRIP	-1.20691	3.82941e-08	1.81958e-06
CYP1B1-AS1	2.1472	3.84184e-08	1.82062e-06
RNASE2	2.10789	3.88242e-08	1.83496e-06
GBP4	-1.6091	3.94853e-08	1.86126e-06
TXK	-1.79455	3.97121e-08	1.86545e-06
ZMYND11	-1.4269	3.97842e-08	1.86545e-06
LRG1	2.27785	4.03023e-08	1.87982e-06
ALMS1	-1.32639	4.05778e-08	1.88772e-06
MAP2K6	1.88521	4.07065e-08	1.88876e-06
TARBP1	-1.41933	4.09878e-08	1.89445e-06
RNF43	-1.45241	4.11325e-08	1.89445e-06
RORA	-2.34063	4.11489e-08	1.89445e-06
GDF11	-1.04769	4.18227e-08	1.92049e-06
MAD2L2	1.56718	4.22474e-08	1.93341e-06
GAS7	1.64155	4.23216e-08	1.93341e-06
MIR8085	1.88472	4.26282e-08	1.94125e-06
EIF4B	-1.26483	4.27674e-08	1.94125e-06
CLIC1	1.17725	4.2821e-08	1.94125e-06
OSM	2.27437	4.34371e-08	1.96202e-06
ENOSF1	-1.08557	4.39468e-08	1.97716e-06
FADD	1.12683	4.501e-08	2.01988e-06
LOC400685	-2.18481	4.62799e-08	2.06125e-06
ZNF544	-1.00565	4.64507e-08	2.06369e-06
S100A11	1.4787	4.66668e-08	2.06812e-06
AKAP5	-1.00557	4.77391e-08	2.11038e-06
LPIN1	-1.05645	4.87828e-08	2.15116e-06
EMILIN2	1.35739	5.06108e-08	2.21082e-06
WDFY3	1.22447	5.06332e-08	2.21082e-06
ZNF26	-1.19906	5.08359e-08	2.21297e-06
ZNF37BP	-1.10811	5.09315e-08	2.21297e-06
DNTTIP1	1.39729	5.14197e-08	2.22331e-06
RIC3	-1.70978	5.26803e-08	2.27228e-06
DDHD1	-1.2421	5.31544e-08	2.28719e-06
CCDC141	-1.72082	5.44061e-08	2.33539e-06
SCARNA20	1.50158	5.52651e-08	2.36654e-06
SLFN12L	-1.54802	5.54603e-08	2.36919e-06
PGM1	1.21862	5.82123e-08	2.47486e-06
PADI4	2.39561	5.91632e-08	2.50928e-06
CAMK2D	-1.48333	5.98297e-08	2.53151e-06
SLC22A15	1.26317	6.01124e-08	2.53743e-06
HK3	3.27146	6.08239e-08	2.56098e-06
GBA	1.67073	6.09585e-08	2.56098e-06
LOC101927950	-1.77007	6.35733e-08	2.66453e-06
SERPINB2	1.98966	6.43028e-08	2.68877e-06
GOLGA8B	-2.05273	6.81874e-08	2.83784e-06
RABGEF1	1.13563	6.85138e-08	2.84364e-06
PARP15	-1.22011	6.86467e-08	2.84364e-06
RNF181	1.22997	7.06282e-08	2.91277e-06
OR52W1	2.20567	7.06433e-08	2.91277e-06
ZFP36L2	-1.48211	7.31072e-08	3.00452e-06
KLF12	-2.0845	7.32066e-08	3.00452e-06
POR	2.30437	7.57363e-08	3.09405e-06
LOXHD1	2.11506	7.76837e-08	3.15908e-06
NME8	1.47204	7.79436e-08	3.16241e-06
LPP-AS2	1.12478	7.85763e-08	3.18082e-06
CLRN1	2.73988	8.0395e-08	3.23629e-06
HEG1	-1.54584	8.04929e-08	3.23629e-06
AQP11	-1.52476	8.26589e-08	3.31587e-06
GNA15	1.71168	8.29552e-08	3.32026e-06
KLRD1	-1.43057	8.32384e-08	3.32411e-06
FAM208B	-1.16341	8.44473e-08	3.3578e-06
MILR1	1.40004	8.44599e-08	3.3578e-06
VNN1	2.90335	8.5896e-08	3.39196e-06
PLSCR2	1.98793	8.60026e-08	3.39196e-06
CST7	2.11922	8.60825e-08	3.39196e-06
ITK	-1.71729	8.72691e-08	3.43111e-06
LRRN3	-2.3153	8.86165e-08	3.47146e-06
MYBL1	-2.0476	8.86863e-08	3.47146e-06
PTGDR	-1.68432	8.94972e-08	3.4955e-06
ZKSCAN8	-1.2324	9.05098e-08	3.51958e-06
NEMP1	-1.20868	9.09687e-08	3.52971e-06
TTC3	-1.25041	9.15218e-08	3.54343e-06
LEF1	-1.99464	9.21951e-08	3.55266e-06
RAB20	1.62475	9.24963e-08	3.55266e-06
LOC102724323	1.68118	9.25598e-08	3.55266e-06
CD3E	-2.14316	9.33519e-08	3.57534e-06
WWP1	-1.15577	9.60441e-08	3.67054e-06
SSBP3-AS1	-1.63572	9.63912e-08	3.6759e-06
NDUFB3	1.35008	9.75373e-08	3.71164e-06
LOC104054148	-1.87179	9.84875e-08	3.73334e-06
B9D2	1.68958	1.00724e-07	3.80844e-06
LILRA6	1.82614	1.01356e-07	3.82418e-06
PURA	-1.09782	1.03378e-07	3.89224e-06
KBTBD7	1.22879	1.03885e-07	3.90303e-06
EXOG	-1.00953	1.07888e-07	4.04488e-06
SLC26A6	2.01766	1.10374e-07	4.12117e-06
MAEA	1.23088	1.10618e-07	4.12117e-06
AFF3	-1.10876	1.10944e-07	4.12465e-06
STK3	1.34958	1.12105e-07	4.15044e-06
OTUB2	-1.28588	1.12954e-07	4.17318e-06
SAMSN1	2.01575	1.14164e-07	4.20915e-06
MKNK1-AS1	1.75493	1.15541e-07	4.25111e-06
DIP2C	-1.63437	1.15794e-07	4.25161e-06
BCL2	-1.84521	1.18697e-07	4.3492e-06
SRA1	1.00058	1.21431e-07	4.44024e-06
WIPI1	1.03801	1.23895e-07	4.51791e-06
HLCS	-1.08096	1.24064e-07	4.51791e-06
NKTR	-1.23573	1.24994e-07	4.54204e-06
SMAD3	-1.35129	1.25238e-07	4.54204e-06
RBM47	1.08195	1.30325e-07	4.71693e-06
LINC00671	1.89785	1.33659e-07	4.80924e-06
OXNAD1	-1.4368	1.33688e-07	4.80924e-06
RNASE1	2.62121	1.4126e-07	5.05098e-06
IRS1	-1.34663	1.41695e-07	5.05636e-06
TSEN34	1.51367	1.47028e-07	5.21523e-06
TXNDC17	1.10046	1.47452e-07	5.21988e-06
FYN	-1.10792	1.48616e-07	5.2506e-06
LINC01128	-1.12823	1.49741e-07	5.27985e-06
TOX	-1.73177	1.51315e-07	5.32478e-06
ANG	1.71261	1.57584e-07	5.515e-06
MTX1	1.72086	1.60786e-07	5.6026e-06
FOLR3	3.66058	1.61315e-07	5.61005e-06
IKZF2	-2.0936	1.62954e-07	5.64493e-06
FCGR1C	2.30078	1.64608e-07	5.69116e-06
ZNF529	-1.01287	1.66616e-07	5.73526e-06
RHOH	-1.22031	1.66852e-07	5.73526e-06
CNOT6L	-1.12331	1.67944e-07	5.73989e-06
ANGPT2	-1.13141	1.67956e-07	5.73989e-06
HTRA1	2.50913	1.70981e-07	5.83207e-06
ALOX5	1.55548	1.7514e-07	5.95107e-06
KIF1B	1.36493	1.75726e-07	5.95959e-06
GMFG	1.02192	1.77537e-07	6.00955e-06
LAX1	-1.05363	1.78734e-07	6.02712e-06
NFIL3	1.05725	1.80995e-07	6.0907e-06
EXOSC4	2.80477	1.81305e-07	6.0907e-06
IL1RN	1.25221	1.83989e-07	6.15756e-06
TSHZ1	-1.13583	1.86043e-07	6.2146e-06
FASLG	-1.95561	1.91061e-07	6.35833e-06
RILPL1	2.16683	1.91947e-07	6.37587e-06
FFAR3	2.30868	1.94248e-07	6.44027e-06
CMTM2	1.30858	2.00271e-07	6.6276e-06
CRISPLD2	1.36521	2.05308e-07	6.76908e-06
PIK3R1	-1.00434	2.08993e-07	6.86508e-06
FBXO32	-1.50139	2.11035e-07	6.91938e-06
MFHAS1	-1.06653	2.11662e-07	6.92715e-06
CLIC5	-1.81973	2.14019e-07	6.99142e-06
PRMT5	1.17227	2.15513e-07	7.01443e-06
ZNF682	-1.01353	2.1726e-07	7.05838e-06
IL7R	-2.19596	2.19548e-07	7.11969e-06
HRH2	1.65639	2.23825e-07	7.24516e-06
FRMD5	-1.58499	2.351e-07	7.56876e-06
GBGT1	1.83835	2.37625e-07	7.63623e-06
FOXN3-AS2	-1.59468	2.40068e-07	7.69914e-06
NEU1	1.04357	2.40449e-07	7.69914e-06
KIAA0825	1.23275	2.47065e-07	7.86845e-06
SERPINB10	2.29998	2.49095e-07	7.90477e-06
TRPM2	2.59665	2.521e-07	7.98586e-06
USP28	-1.16887	2.6102e-07	8.22444e-06
LOC285847	1.88049	2.62616e-07	8.26008e-06
ATP9A	2.09459	2.67385e-07	8.38042e-06
CACNB2	-1.1274	2.68158e-07	8.38984e-06
RFX7	-1.22051	2.68775e-07	8.39438e-06
MIR4697HG	-1.82923	2.69688e-07	8.40812e-06
RRAGD	1.00648	2.70763e-07	8.42686e-06
FMNL3	-1.2823	2.74624e-07	8.53205e-06
IL24	-1.86369	2.85175e-07	8.8444e-06
MXD3	1.77523	2.8806e-07	8.91832e-06
THOC5	1.01228	2.88827e-07	8.92238e-06
SLAMF6	-1.40008	2.89195e-07	8.92238e-06
ZAK	1.17767	2.92822e-07	8.98748e-06
GPR27	3.04285	2.98305e-07	9.13371e-06
TULP4	-1.09231	2.98615e-07	9.13371e-06
LRRC37A4P	-1.07477	3.00443e-07	9.17384e-06
ECRP	2.46122	3.01113e-07	9.17853e-06
MAGIX	1.63523	3.03568e-07	9.2375e-06
RRP1B	-1.02722	3.06393e-07	9.30753e-06
HOMER3	2.03358	3.08526e-07	9.35633e-06
ROM1	1.6972	3.21864e-07	9.72762e-06
SNED1	-1.1595	3.36365e-07	1.01182e-05
CDYL2	1.07778	3.36494e-07	1.01182e-05
NTN4	-2.28019	3.37108e-07	1.01195e-05
MIR4772	2.56207	3.48024e-07	1.03889e-05
ACAA1	1.4906	3.48054e-07	1.03889e-05
CECR6	1.3193	3.48422e-07	1.03889e-05
CD59	1.37135	3.49053e-07	1.03903e-05
S100A6	1.2127	3.55107e-07	1.05352e-05
FRAT1	1.13369	3.57881e-07	1.05646e-05
LY96	1.45907	3.62686e-07	1.06887e-05
BIK	1.65571	3.64686e-07	1.07113e-05
LOC653160	-1.26184	3.6498e-07	1.07113e-05
CAPG	2.27766	3.65968e-07	1.07144e-05
PRKCDBP	2.45124	3.73195e-07	1.0908e-05
ZXDB	-1.41027	3.74945e-07	1.09232e-05
AKAP11	-1.22738	3.77227e-07	1.09717e-05
C1QTNF3	-1.42631	3.78079e-07	1.09785e-05
LINC00937	2.05402	3.79684e-07	1.10071e-05
DNASE1L1	1.68662	3.82917e-07	1.10828e-05
LRRN1	2.31794	3.85487e-07	1.1097e-05
ZNHIT1	1.09671	3.86185e-07	1.1097e-05
PTCH1	-1.90346	3.8653e-07	1.1097e-05
CAMKK2	1.12405	4.00771e-07	1.14503e-05
C1orf122	1.10981	4.05104e-07	1.15549e-05
TBC1D4	-1.62379	4.07936e-07	1.15991e-05
SIM2	-1.69956	4.13967e-07	1.17518e-05
CLEC5A	2.32797	4.18257e-07	1.18546e-05
NCAM1	-1.7031	4.22293e-07	1.195e-05
GRHL2	-1.61855	4.23252e-07	1.19581e-05
STON2	-1.02394	4.25052e-07	1.19791e-05
SH3PXD2A	-1.26745	4.30841e-07	1.21147e-05
ADAT2	-1.1171	4.3813e-07	1.22461e-05
SEC14L1P1	-1.4391	4.38272e-07	1.22461e-05
OPLAH	4.06773	4.44674e-07	1.23861e-05
TPT1	-1.20071	4.48867e-07	1.24638e-05
SIGLEC9	1.52026	4.52675e-07	1.25499e-05
PINK1	2.07055	4.56094e-07	1.2625e-05
LPAR5	-1.29163	4.57879e-07	1.26547e-05
TNFSF13B	1.15263	4.59472e-07	1.2679e-05
F12	1.77116	4.62845e-07	1.27464e-05
ADGRG3	2.27474	4.6335e-07	1.27464e-05
ZNF275	-1.10801	4.64825e-07	1.27673e-05
NFASC	1.6562	4.69011e-07	1.28228e-05
SORT1	1.43513	4.7193e-07	1.28828e-05
FUT7	3.43953	4.96908e-07	1.35438e-05
PIGL	-1.10165	5.17355e-07	1.40151e-05
ATP2C2	2.33853	5.20093e-07	1.40678e-05
MGAT4A	-1.05302	5.21035e-07	1.40719e-05
ITGA7	3.19113	5.2241e-07	1.40876e-05
GBAP1	1.51049	5.24967e-07	1.41351e-05
COLQ	-1.13567	5.34209e-07	1.43622e-05
DOCK10	-1.46758	5.3669e-07	1.44071e-05
NCF4	1.82425	5.39041e-07	1.44484e-05
P2RY10	-1.77749	5.52636e-07	1.47905e-05
AMOT	-1.63869	5.59869e-07	1.49539e-05
THRA1/BTR	-2.2059	5.63037e-07	1.49881e-05
TUB	-1.72086	5.63392e-07	1.49881e-05
SYNJ2BP	-1.03934	5.64986e-07	1.5008e-05
PRDM5	1.83231	5.66842e-07	1.5017e-05
SIRPD	1.18209	5.68097e-07	1.5017e-05
CD47	-1.06323	5.68183e-07	1.5017e-05
FRAT2	1.17656	5.68702e-07	1.5017e-05
CNGA4	1.77639	5.71592e-07	1.50485e-05
SCN9A	1.91538	5.7252e-07	1.50507e-05
BPI	2.24765	5.83697e-07	1.52992e-05
TRERF1	-1.11554	5.89501e-07	1.54286e-05
CNTNAP3	1.5621	5.93635e-07	1.55139e-05
FAM122B	-1.12784	5.99564e-07	1.56459e-05
SLCO4A1	2.06044	6.16733e-07	1.60468e-05
FAM171A1	-1.78836	6.29895e-07	1.62759e-05
CPNE2	1.29758	6.30117e-07	1.62759e-05
ZNF230	1.11862	6.31376e-07	1.62847e-05
MIR600HG	-1.15066	6.38071e-07	1.64336e-05
STAT4	-1.72008	6.45192e-07	1.65689e-05
TCTN3	-1.01692	6.5938e-07	1.68602e-05
TESC	1.81747	6.61135e-07	1.68808e-05
IARS	-1.21552	6.62807e-07	1.68992e-05
LINC01503	1.28389	6.6504e-07	1.69318e-05
TMEM255B	1.65062	6.70492e-07	1.70462e-05
PLCE1	-1.79563	6.87222e-07	1.74466e-05
S100P	2.7805	6.91047e-07	1.74932e-05
ZNF594	-1.23779	6.9201e-07	1.74932e-05
ZNF736	-1.02488	6.94794e-07	1.75234e-05
ZCCHC18	-1.3179	6.97337e-07	1.7553e-05
PSENEN	1.12561	7.01682e-07	1.76124e-05
HOXB4	-1.40126	7.09294e-07	1.77628e-05
BRI3	1.29113	7.09674e-07	1.77628e-05
LAT2	1.07688	7.11604e-07	1.77861e-05
PWAR5	-1.90962	7.17767e-07	1.78898e-05
NRCAM	-2.68132	7.20713e-07	1.79381e-05
SET	-1.246	7.30491e-07	1.8156e-05
DUSP13	3.08588	7.31662e-07	1.81597e-05
DCP1B	-1.06312	7.3859e-07	1.82298e-05
KREMEN1	1.86321	7.4249e-07	1.82919e-05
ANKRD20A5P	-1.93055	7.45582e-07	1.83007e-05
RNF165	-1.82419	7.49889e-07	1.83811e-05
DHRS12	1.07493	7.50968e-07	1.83822e-05
A2M-AS1	-2.43891	7.52024e-07	1.83827e-05
LY9	-1.56775	7.53226e-07	1.83868e-05
APOA2	1.87887	7.54373e-07	1.83895e-05
A2MP1	-2.46998	7.61702e-07	1.84921e-05
CDK6	-1.29775	7.75837e-07	1.88095e-05
PHTF1	1.48632	7.79458e-07	1.88716e-05
MBNL1-AS1	-1.00874	7.81601e-07	1.88977e-05
SEZ6L	-1.70224	7.93939e-07	1.9144e-05
DDHD2	-1.29443	8.06323e-07	1.94162e-05
CCDC64	-1.2375	8.07624e-07	1.94212e-05
IL2RB	-2.59816	8.13448e-07	1.94909e-05
BIRC3	-1.83698	8.14848e-07	1.94909e-05
COL4A4	-1.26319	8.15306e-07	1.94909e-05
NLRP12	1.86122	8.34804e-07	1.99131e-05
PAIP2B	-1.09404	8.36224e-07	1.99169e-05
JDP2	1.42077	8.37202e-07	1.99169e-05
ZNF750	-1.70168	8.42929e-07	1.99996e-05
IDI1	1.57718	8.48854e-07	2.0111e-05
MAFG	1.51138	8.51369e-07	2.0111e-05
RTTN	-1.09682	8.5201e-07	2.0111e-05
BCOR	-1.12431	8.52594e-07	2.0111e-05
MFSD6	-1.0277	8.53282e-07	2.0111e-05
GSDMB	-1.27591	8.64463e-07	2.02937e-05
APOL6	-1.0681	8.66935e-07	2.03249e-05
FFAR2	1.25543	8.71071e-07	2.0349e-05
CHIT1	2.49893	8.71396e-07	2.0349e-05
PECR	1.47873	8.74038e-07	2.03839e-05
LOC374443	-1.04692	8.7738e-07	2.0435e-05
MGA	-1.06456	8.82744e-07	2.0533e-05
RASA4	-1.42651	8.87364e-07	2.06135e-05
OSCAR	1.55492	8.9554e-07	2.07492e-05
SGMS2	1.27828	9.10711e-07	2.10458e-05
LINC01094	1.44449	9.33616e-07	2.14913e-05
C5orf67	1.87915	9.50367e-07	2.18486e-05
ZNF337	-1.02297	9.54593e-07	2.19014e-05
TBCB	1.03219	9.5513e-07	2.19014e-05
EEF2K	-1.01119	9.59583e-07	2.19752e-05
RASGRF2	-1.33626	9.61755e-07	2.19966e-05
SIRPG	-1.51852	9.75474e-07	2.22696e-05
SEPHS2	1.04305	9.762e-07	2.22696e-05
ACVR1B	1.37931	9.83787e-07	2.2414e-05
XRCC4	1.31564	9.8761e-07	2.243e-05
PYHIN1	-1.71199	1.00185e-06	2.26512e-05
FSTL3	1.49144	1.01009e-06	2.27796e-05
HLF	-1.63944	1.02219e-06	2.29874e-05
EXT1	1.41981	1.0416e-06	2.33715e-05
QSOX1	2.01963	1.04704e-06	2.34345e-05
ZC4H2	-1.15031	1.07453e-06	2.39148e-05
DACH1	1.8132	1.07516e-06	2.39148e-05
ANKRD2	1.39584	1.07679e-06	2.39148e-05
PZP	-2.55018	1.07766e-06	2.39148e-05
TRIM25	1.1223	1.07778e-06	2.39148e-05
OPRL1	1.6657	1.07945e-06	2.39148e-05
CYP19A1	3.51016	1.0817e-06	2.39148e-05
SCARNA22	2.00734	1.08246e-06	2.39148e-05
MGC70870	-1.69573	1.09223e-06	2.4054e-05
MPZ	1.03289	1.09232e-06	2.4054e-05
CAMK4	-1.69903	1.0965e-06	2.41163e-05
EPHX2	-1.45877	1.10336e-06	2.42119e-05
NRADDP	1.56189	1.10358e-06	2.42119e-05
CCDC50	-1.18473	1.10716e-06	2.42606e-05
ZFP62	-1.18416	1.12211e-06	2.4558e-05
SARM1	-1.18012	1.1237e-06	2.45625e-05
AIM2	1.55358	1.12598e-06	2.45819e-05
DOK4	1.55935	1.12874e-06	2.46121e-05
PRR15L	-1.70049	1.13545e-06	2.47001e-05
LOC101928140	-1.81905	1.13756e-06	2.47001e-05
HOXB3	-1.71473	1.13973e-06	2.47001e-05
HLA-DOA	-1.14133	1.14354e-06	2.47526e-05
LRPPRC	-1.12053	1.14976e-06	2.48267e-05
LOC100128770	1.54783	1.17391e-06	2.52562e-05
ASGR1	1.882	1.18219e-06	2.53941e-05
PPM1M	1.35629	1.18318e-06	2.53941e-05
KIF3C	1.61453	1.19912e-06	2.56742e-05
GOLGA7B	-1.36325	1.20426e-06	2.57318e-05
TRG-AS1	-1.01643	1.21121e-06	2.57602e-05
PTPN4	-1.59984	1.21473e-06	2.57602e-05
MYO1D	-1.18705	1.23642e-06	2.61266e-05
RCAN3	-1.23126	1.24663e-06	2.6311e-05
ATM	-1.12998	1.25495e-06	2.64437e-05
RUNX3	-1.60464	1.25589e-06	2.64437e-05
NFKBIL1	1.4367	1.26023e-06	2.64865e-05
PPP1R27	1.80804	1.26091e-06	2.64865e-05
C1orf21	-1.69204	1.26265e-06	2.64919e-05
SLCO4C1	1.11442	1.26766e-06	2.65656e-05
DCANP1	-1.9056	1.28126e-06	2.6819e-05
CLEC4E	1.41678	1.28704e-06	2.68766e-05
FAM153A	-1.6851	1.29132e-06	2.69027e-05
TRIQK	1.40159	1.30397e-06	2.70711e-05
SNORA80B	2.38138	1.31387e-06	2.71515e-05
ZNF664	-1.11687	1.31395e-06	2.71515e-05
TPRG1-AS1	1.00209	1.32714e-06	2.73623e-05
TSL	-1.16929	1.32724e-06	2.73623e-05
MIR646HG	1.343	1.32962e-06	2.73797e-05
AHNAK2	-2.08398	1.33432e-06	2.74214e-05
HNRNPH1	-1.16159	1.33577e-06	2.74214e-05
PFKFB4	1.63366	1.33628e-06	2.74214e-05
KL	2.35404	1.33982e-06	2.74625e-05
ZNF251	-1.01605	1.36447e-06	2.79033e-05
ADAM28	-1.38063	1.3681e-06	2.7925e-05
MMP14	1.66899	1.36964e-06	2.7925e-05
LOC728743	-1.33768	1.37024e-06	2.7925e-05
CD40LG	-1.32408	1.39355e-06	2.8335e-05
ACVR2B	-1.22043	1.40881e-06	2.85952e-05
LIN37	1.31251	1.42536e-06	2.88827e-05
A2M	-2.40563	1.42998e-06	2.89433e-05
C5orf63	-1.4803	1.43192e-06	2.89496e-05
PROX2	-1.23098	1.44936e-06	2.92356e-05
LINC00987	-2.08642	1.45336e-06	2.92498e-05
COL10A1	-1.05838	1.46738e-06	2.94969e-05
SERTAD3	1.12762	1.46895e-06	2.94969e-05
MBOAT2	1.20408	1.4777e-06	2.96391e-05
MSRB1	1.96238	1.49311e-06	2.98447e-05
CRISP3	2.22683	1.49467e-06	2.98447e-05
YY2	-1.243	1.51445e-06	3.02057e-05
ITGAM	1.51703	1.51635e-06	3.02098e-05
UBE2J1	1.10167	1.51961e-06	3.02408e-05
HPD	1.80714	1.54198e-06	3.05785e-05
ANAPC1	-1.01883	1.54262e-06	3.05785e-05
TBC1D2	1.27572	1.54346e-06	3.05785e-05
CKMT2	-1.35504	1.55286e-06	3.07009e-05
PLAC4	-1.34557	1.55656e-06	3.07009e-05
MB21D1	1.03819	1.57419e-06	3.09458e-05
SLC30A4	-1.21694	1.57841e-06	3.09944e-05
RAB34	1.19547	1.58335e-06	3.10228e-05
CPSF6	-1.01381	1.59237e-06	3.10967e-05
SH2D1B	-1.79294	1.6163e-06	3.14603e-05
PIM3	1.62586	1.62221e-06	3.15095e-05
METTL7B	3.21553	1.62237e-06	3.15095e-05
TBC1D8	1.51713	1.62879e-06	3.15652e-05
FAM102A	-2.05149	1.65189e-06	3.19555e-05
DTHD1	-1.82026	1.65253e-06	3.19555e-05
LINC00482	1.61922	1.67027e-06	3.22634e-05
IDI2-AS1	1.18099	1.75293e-06	3.37867e-05
UBAP1	1.16088	1.76828e-06	3.40457e-05
SCPEP1	1.15717	1.77872e-06	3.41198e-05
SNORD12C	1.82392	1.78173e-06	3.41198e-05
LINC00968	1.46508	1.79817e-06	3.4328e-05
CLYBL	-1.42803	1.7983e-06	3.4328e-05
NKAPP1	-1.19462	1.7984e-06	3.4328e-05
NCALD	-1.60935	1.80244e-06	3.43681e-05
CLDN20	-1.3156	1.82132e-06	3.46788e-05
ZNF519	-1.34115	1.82564e-06	3.46989e-05
MIR6781	1.87674	1.82922e-06	3.47166e-05
EDAR	-1.91403	1.83232e-06	3.47166e-05
SYNCRIP	-1.04722	1.83243e-06	3.47166e-05
CLEC6A	1.78078	1.84987e-06	3.49891e-05
TCERG1	-1.01021	1.85232e-06	3.49891e-05
PSRC1	1.06083	1.86498e-06	3.51667e-05
GGT1	2.16663	1.86608e-06	3.51667e-05
LINC01389	-1.56399	1.8725e-06	3.52502e-05
MGST1	1.5606	1.87589e-06	3.52766e-05
ZBTB20	-1.01629	1.88874e-06	3.54433e-05
ECHDC2	-1.20641	1.91405e-06	3.57672e-05
LOC100507387	-2.13673	1.91612e-06	3.57683e-05
TET1	-1.34284	1.92635e-06	3.59214e-05
MYO7B	1.85237	1.9308e-06	3.59667e-05
ITPKC	1.47937	1.94785e-06	3.62463e-05
B3GNT5	1.53972	1.96199e-06	3.6459e-05
CD163	1.88964	1.96541e-06	3.6459e-05
NCR3LG1	-1.14238	1.99509e-06	3.68552e-05
PTGFR	2.36244	2.02852e-06	3.73951e-05
GOLGA8A	-1.93074	2.0463e-06	3.76837e-05
FAM98B	-1.27306	2.05652e-06	3.78327e-05
COLGALT1	1.29103	2.09039e-06	3.83764e-05
ANAPC15	1.07472	2.0931e-06	3.83865e-05
RIPK3	1.17671	2.10582e-06	3.8516e-05
JAG1	1.03163	2.10667e-06	3.8516e-05
PGLYRP1	3.18531	2.13411e-06	3.89376e-05
TUBA4A	1.52226	2.14801e-06	3.90735e-05
PHF10	-1.15325	2.14815e-06	3.90735e-05
MARCO	2.0048	2.16726e-06	3.93807e-05
ZNF514	-1.07449	2.1785e-06	3.94971e-05
TPP2	-1.02754	2.18033e-06	3.94971e-05
FGGY	1.35739	2.18923e-06	3.96178e-05
C1orf145	-1.42578	2.21489e-06	4.00009e-05
SLC41A1	-1.2613	2.26437e-06	4.07289e-05
BTBD18	-1.05995	2.30057e-06	4.13381e-05
LAMTOR1	1.10674	2.31129e-06	4.14469e-05
STRC	-1.6292	2.32309e-06	4.16166e-05
CMTM1	1.60261	2.32927e-06	4.16852e-05
IPW	-1.91648	2.34434e-06	4.19128e-05
LANCL1	-1.30696	2.35384e-06	4.20266e-05
NELL2	-2.12462	2.4024e-06	4.27786e-05
RAB24	1.42143	2.4145e-06	4.29006e-05
MYO6	-1.16628	2.41649e-06	4.29006e-05
HAVCR1	-1.40791	2.42718e-06	4.30474e-05
PCNXL2	-1.13935	2.45708e-06	4.35341e-05
LOC100499484	-1.61318	2.47896e-06	4.37909e-05
CHPT1	1.22186	2.48229e-06	4.38062e-05
COX5B	1.03674	2.49035e-06	4.39048e-05
TMEM91	1.5911	2.51269e-06	4.42547e-05
TSPO	3.39716	2.52157e-06	4.43672e-05
PCED1B	-1.53679	2.53296e-06	4.44739e-05
ABCB1	-1.51187	2.53896e-06	4.4497e-05
LIMK2	1.33032	2.54342e-06	4.45312e-05
TRIM44	-1.06188	2.56093e-06	4.47935e-05
SLC25A24	1.07447	2.57398e-06	4.49776e-05
PPP2R3B	1.77263	2.5897e-06	4.5178e-05
SH2D1A	-1.75083	2.5996e-06	4.52678e-05
HNRNPR	-1.13562	2.60078e-06	4.52678e-05
GADD45A	2.15055	2.64728e-06	4.59421e-05
KCNQ1OT1	-1.07459	2.66182e-06	4.61494e-05
GADD45B	1.31712	2.67295e-06	4.62973e-05
CHMP3	1.31222	2.67985e-06	4.63484e-05
SLC11A1	2.11454	2.68112e-06	4.63484e-05
NCL	-1.1902	2.71071e-06	4.68144e-05
UBTD1	2.51421	2.80505e-06	4.82522e-05
LARS	-1.05164	2.80593e-06	4.82522e-05
COL13A1	-1.72375	2.80754e-06	4.82522e-05
GALNT12	-1.34	2.86399e-06	4.91274e-05
C1RL	1.16775	2.88763e-06	4.94852e-05
STRBP	-1.28287	2.89884e-06	4.96293e-05
MBOAT4	-1.2177	2.91525e-06	4.98623e-05
HNRNPDL	-1.06006	2.92017e-06	4.98985e-05
AHNAK	-1.33941	2.93675e-06	5.00853e-05
ZNF600	-1.38709	2.95439e-06	5.0338e-05
NOL3	1.54432	2.97167e-06	5.05838e-05
LINC00963	1.15048	3.01503e-06	5.11508e-05
MIR4736	1.5875	3.01937e-06	5.11508e-05
ZDHHC19	3.5264	3.04011e-06	5.14042e-05
BTN3A1	-1.24066	3.05544e-06	5.16143e-05
LOC101928100	-1.95755	3.06021e-06	5.16216e-05
AGFG1	1.27769	3.06168e-06	5.16216e-05
PPP1R13B	-1.11508	3.10602e-06	5.227e-05
CEP78	-1.43564	3.13762e-06	5.26275e-05
ATP6V1C1	1.16831	3.13911e-06	5.26275e-05
TIGIT	-1.60058	3.15347e-06	5.27982e-05
GABRR2	1.75115	3.17485e-06	5.30764e-05
TLR2	1.00502	3.18151e-06	5.31377e-05
ALK	-1.30384	3.24117e-06	5.40834e-05
ARL8A	1.12484	3.24967e-06	5.41744e-05
CATIP-AS1	1.47722	3.26703e-06	5.44128e-05
LOC100128176	-1.49645	3.27074e-06	5.44235e-05
NARF	1.10364	3.29517e-06	5.45723e-05
DLG3	-1.4738	3.31052e-06	5.47267e-05
HCG8	-1.69051	3.32417e-06	5.49013e-05
ORM1	2.54105	3.32919e-06	5.49332e-05
LINC00506	-1.00744	3.33706e-06	5.50119e-05
SSBP3	-1.15076	3.36012e-06	5.52625e-05
ZNF395	-1.08948	3.36159e-06	5.52625e-05
EFNA1	1.52307	3.38627e-06	5.56169e-05
TCN2	1.84383	3.398e-06	5.57065e-05
ZBTB10	-1.33574	3.40896e-06	5.58347e-05
MSRB2	1.09129	3.41771e-06	5.59264e-05
CATSPER1	1.68075	3.45815e-06	5.65361e-05
LOC101929241	-1.66631	3.48375e-06	5.69023e-05
HGF	1.7889	3.49386e-06	5.70151e-05
ZNF507	-1.00423	3.50999e-06	5.71208e-05
PFKFB2	2.60242	3.52601e-06	5.73147e-05
RRN3	-1.07627	3.58063e-06	5.8005e-05
MDC1	-1.01619	3.67282e-06	5.92283e-05
TC2N	-1.73352	3.68338e-06	5.92911e-05
LOC100507091	-1.46599	3.71836e-06	5.96489e-05
MIR765	1.51074	3.72227e-06	5.96489e-05
XPO4	-1.11867	3.72239e-06	5.96489e-05
TPD52	-1.57916	3.74772e-06	5.99466e-05
MAML2	-1.15411	3.75116e-06	5.99477e-05
MCOLN2	-1.36426	3.76511e-06	6.01166e-05
UTP20	-1.18307	3.8071e-06	6.06236e-05
ZNF204P	-1.22278	3.877e-06	6.15713e-05
SLC1A3	2.37429	3.88359e-06	6.16208e-05
PTGR1	1.77558	3.90133e-06	6.18471e-05
LOC100506985	-1.61571	3.95927e-06	6.2598e-05
GFI1	-1.01736	3.98497e-06	6.2916e-05
SLAMF1	-1.44577	3.99278e-06	6.29598e-05
KIF24	1.07701	3.9979e-06	6.29846e-05
DYSF	2.30851	4.00179e-06	6.29901e-05
PRPF40B	-1.31676	4.04113e-06	6.34408e-05
TMEM260	1.15358	4.04779e-06	6.34892e-05
TTN-AS1	1.04998	4.0701e-06	6.37267e-05
RASA3	-1.01467	4.14217e-06	6.4741e-05
PCDHGB7	-1.5591	4.17071e-06	6.5039e-05
CNKSR2	-1.55288	4.26365e-06	6.60343e-05
LOC388282	1.64742	4.26547e-06	6.60343e-05
BATF	1.86994	4.26579e-06	6.60343e-05
PRR5L	-1.35614	4.28814e-06	6.62164e-05
CHMP2A	1.19233	4.28873e-06	6.62164e-05
IFITM1	1.5962	4.30204e-06	6.63642e-05
MAGEE1	-1.75135	4.31767e-06	6.644e-05
ATP10A	-1.12918	4.31817e-06	6.644e-05
MAPK3	1.59453	4.32201e-06	6.64416e-05
FCRL3	-1.43379	4.37128e-06	6.70829e-05
PIK3R3	-1.23526	4.37917e-06	6.70985e-05
LOC100288778	1.83661	4.41205e-06	6.74756e-05
SLC5A9	1.3432	4.52866e-06	6.91398e-05
GPR160	1.31695	4.54485e-06	6.93275e-05
MYD88	1.04951	4.56994e-06	6.96504e-05
MIR7848	1.5469	4.64403e-06	7.05798e-05
LOC100507346	-1.41097	4.64676e-06	7.05798e-05
ZFYVE28	-1.02162	4.66082e-06	7.06889e-05
PRKCQ-AS1	-1.53121	4.66194e-06	7.06889e-05
PHLDB2	-1.60475	4.73349e-06	7.15423e-05
USP29	2.491	4.80836e-06	7.25377e-05
SERTAD1	1.45095	4.83618e-06	7.2772e-05
CCR2	1.03876	4.88128e-06	7.33265e-05
S1PR1	-1.1174	4.8952e-06	7.34734e-05
ZNF84	-1.05286	4.91316e-06	7.36809e-05
CXCL8	-2.5344	4.92795e-06	7.38403e-05
LOC553103	1.12236	4.9538e-06	7.41308e-05
RFX2	1.73592	4.95568e-06	7.41308e-05
TIMP1	1.55111	4.97174e-06	7.43085e-05
HIST2H2AB	1.71207	4.99359e-06	7.45723e-05
LOC645513	1.23474	5.07596e-06	7.53131e-05
OVGP1	-1.34737	5.0771e-06	7.53131e-05
CD82	1.90104	5.08647e-06	7.53892e-05
ZNHIT6	-1.20919	5.11635e-06	7.57688e-05
ITGA6	-1.15614	5.15487e-06	7.62123e-05
MEX3C	-1.08356	5.29179e-06	7.79126e-05
COX8A	1.52737	5.30534e-06	7.80473e-05
TOMM40L	1.07908	5.35714e-06	7.86141e-05
ZNF618	-1.12368	5.38667e-06	7.88959e-05
LOC101928163	1.16102	5.38966e-06	7.88959e-05
UGCG	1.67439	5.43901e-06	7.95528e-05
NT5DC2	1.6533	5.47053e-06	7.9948e-05
HK2	1.11076	5.48749e-06	8.013e-05
NAP1L1	-1.29566	5.52444e-06	8.05904e-05
PRSS36	1.72173	5.53263e-06	8.05904e-05
LOC101929526	-1.19662	5.54637e-06	8.07244e-05
FAM160A2	1.70486	5.60822e-06	8.15579e-05
KIAA0895L	1.09761	5.64102e-06	8.19677e-05
NEIL3	1.62451	5.66589e-06	8.22619e-05
DTX3	-1.61449	5.68279e-06	8.24399e-05
FKTN	-1.06074	5.71873e-06	8.28261e-05
PCGF5	-1.16447	5.7614e-06	8.33761e-05
LBH	-1.48601	5.77964e-06	8.35719e-05
FAT4	-2.01065	5.84391e-06	8.44327e-05
TMEM144	1.26928	5.91457e-06	8.53148e-05
ELOVL4	-2.12533	5.92513e-06	8.53977e-05
SPTBN4	1.52114	5.931e-06	8.54132e-05
MLLT3	-1.20564	6.04327e-06	8.65391e-05
TTC12	-1.07221	6.1182e-06	8.73306e-05
BCL6	1.35649	6.13619e-06	8.7517e-05
CD58	1.00942	6.19821e-06	8.7978e-05
LINC01215	-1.23601	6.20766e-06	8.80417e-05
SLC4A4	-1.84521	6.21753e-06	8.81114e-05
BTBD11	-1.16528	6.23731e-06	8.81947e-05
SH3BP5L	1.49107	6.23829e-06	8.81947e-05
DOK1	1.49725	6.27854e-06	8.86931e-05
PPP3CC	-1.11518	6.34893e-06	8.96162e-05
HNRNPA1	-1.04995	6.41128e-06	9.02812e-05
RBP7	1.1886	6.4191e-06	9.03198e-05
TDRKH	-1.00551	6.47668e-06	9.08422e-05
CEMIP	-1.00765	6.56141e-06	9.18984e-05
FAM153B	-1.52515	6.56891e-06	9.18984e-05
SCN1B	2.00117	6.57267e-06	9.18984e-05
GJD3	1.73153	6.58174e-06	9.1953e-05
COL4A1	1.93348	6.61452e-06	9.22658e-05
CCDC89	-1.73579	6.6257e-06	9.23493e-05
CYP3A5	-1.28404	6.63507e-06	9.24074e-05
LILRB4	1.16167	6.68092e-06	9.2973e-05
C1RL-AS1	1.06126	6.75268e-06	9.38248e-05
CITED4	1.79677	6.81559e-06	9.45809e-05
ZNF781	-1.61737	6.83474e-06	9.47299e-05
AGPAT2	2.32805	6.8402e-06	9.47299e-05
S100A5	1.24313	6.89785e-06	9.52461e-05
ZNF860	-1.74398	6.92462e-06	9.55415e-05
RSPH14	1.63875	6.95644e-06	9.59061e-05
PRKCA-AS1	-1.57673	6.97292e-06	9.60587e-05
CYP4F29P	-2.05384	6.997e-06	9.63158e-05
LOC102467147	1.21919	7.01128e-06	9.63746e-05
ITGA4	-1.34663	7.01724e-06	9.63746e-05
OAT	1.19991	7.08352e-06	9.71306e-05
ZNF254	1.05808	7.09289e-06	9.71841e-05
HYAL2	2.04203	7.10191e-06	9.71956e-05
DPY19L3	1.22309	7.10853e-06	9.71956e-05
ZNF568	-1.07343	7.11014e-06	9.71956e-05
OMG	1.5005	7.13437e-06	9.73023e-05
TREML2	1.1557	7.14533e-06	9.73771e-05
CCND1	-1.3928	7.24305e-06	9.83318e-05
PRR29	-1.07669	7.41489e-06	0.000100358
LINC01093	2.45846	7.42168e-06	0.000100373
OTUD7B	-1.01445	7.44543e-06	0.000100573
BLVRB	1.94712	7.45006e-06	0.000100573
IPO5	-1.01898	7.45344e-06	0.000100573
KLLN	1.18988	7.49786e-06	0.000100943
HEATR1	-1.05058	7.51016e-06	0.000101032
PMEPA1	-1.11297	7.54201e-06	0.000101384
EVL	-1.41651	7.69854e-06	0.000103003
SLC5A3	-1.26243	7.77416e-06	0.000103756
TPI1P2	1.46624	7.77983e-06	0.000103756
FAM66C	-1.51395	7.78274e-06	0.000103756
TRAF1	-1.18647	7.84779e-06	0.000104391
PFN1P2	-1.26032	7.84798e-06	0.000104391
RNF10	1.12481	7.89225e-06	0.000104823
ETHE1	1.21151	7.9055e-06	0.000104921
DIRC2	1.10221	7.95083e-06	0.000105286
LOC344887	2.02904	8.06233e-06	0.000106525
FBXL16	-1.45278	8.18983e-06	0.000107849
RABAC1	2.20043	8.19778e-06	0.000107849
HCK	1.38566	8.26471e-06	0.000108473
PRELID1	1.20667	8.30926e-06	0.000108897
LGALS1	2.11997	8.36073e-06	0.00010941
SNORA5C	1.99465	8.39111e-06	0.000109727
NEO1	-1.06533	8.46553e-06	0.000110515
SIL1	1.13486	8.47914e-06	0.000110515
PRDX5	1.6269	8.48251e-06	0.000110515
LINC00504	-1.06855	8.49786e-06	0.000110584
PKIA-AS1	-1.84568	8.50024e-06	0.000110584
BTNL8	1.27108	8.52807e-06	0.000110865
KLRG1	-1.68792	8.61793e-06	0.000111706
RPS6	-1.34786	8.66835e-06	0.000112114
TMEM220	-1.1027	8.75337e-06	0.00011305
CLEC4A	1.01227	8.78691e-06	0.000113318
NR1D2	-1.55152	8.83764e-06	0.00011389
KCNA6	-1.46267	8.87272e-06	0.000114259
ARF5	1.04456	8.90645e-06	0.00011461
KIF21A	-1.67882	8.92814e-06	0.000114806
AGAP1	-1.86788	8.99553e-06	0.000115422
GNG10	1.88829	9.07692e-06	0.000116382
NLRP3	1.13813	9.1804e-06	0.000117624
IL18R1	2.08972	9.24735e-06	0.000118311
HIVEP2	-1.01097	9.26113e-06	0.000118403
ZFP3	-1.06908	9.30344e-06	0.000118773
OLFML3	1.15085	9.3207e-06	0.000118908
ISM1	-1.77456	9.34862e-06	0.000119178
CDC25C	1.63572	9.37614e-06	0.000119443
LOC101928943	-1.37833	9.3991e-06	0.000119629
IDH1	1.02581	9.40422e-06	0.000119629
OPTN	-1.38684	9.45671e-06	0.000120211
TDRD9	2.33399	9.48106e-06	0.000120425
CFAP44	-1.02829	9.55476e-06	0.000121197
ZNF354C	-1.42742	9.69054e-06	0.000122832
CCIN	1.44756	9.89453e-06	0.000124972
SLC4A10	-2.25247	9.92576e-06	0.000125277
LSM10	1.20637	1.01096e-05	0.000127307
ZNF287	-1.4591	1.0167e-05	0.000127665
MIIP	2.47135	1.01671e-05	0.000127665
IFITM3	2.32387	1.01763e-05	0.000127665
UBASH3A	-1.32445	1.03128e-05	0.00012879
CYP2U1	-1.37265	1.03474e-05	0.000129023
ZNF571-AS1	-1.57975	1.04035e-05	0.000129485
DNAH6	-1.73349	1.04049e-05	0.000129485
GSTZ1	1.01458	1.05438e-05	0.000130849
EIF5B	-1.10223	1.05489e-05	0.000130849
FKBP5	1.55611	1.05513e-05	0.000130849
RDH5	1.35353	1.05793e-05	0.000131016
CDA	1.59018	1.05795e-05	0.000131016
LOC100132111	-1.78888	1.07283e-05	0.000132767
CD2	-1.4761	1.07409e-05	0.00013283
RPL22	-1.22656	1.09729e-05	0.00013551
RAG1	-1.46654	1.11278e-05	0.000137137
C11orf42	1.49378	1.11779e-05	0.00013766
EGOT	-1.44502	1.12341e-05	0.00013822
CXCR1	1.22478	1.1239e-05	0.00013822
PRKX-AS1	-1.44836	1.14597e-05	0.000140546
C14orf2	1.02086	1.14793e-05	0.000140688
MYBPC3	1.96856	1.15325e-05	0.000141243
ROGDI	2.17811	1.15796e-05	0.000141625
TBX21	-1.58664	1.16752e-05	0.000142612
FAM166A	2.54971	1.17693e-05	0.00014355
SBK1	-1.32822	1.18712e-05	0.000144694
ACAN	-1.29367	1.19143e-05	0.000145031
ARL10	-1.36345	1.19631e-05	0.000145414
RAB30	-1.32004	1.21259e-05	0.000147081
SLC22A14	1.33479	1.21498e-05	0.000147081
CX3CR1	-1.55614	1.21611e-05	0.000147117
GPR174	-1.74065	1.21861e-05	0.000147258
CNN3	-1.34587	1.22301e-05	0.000147617
ZDBF2	-1.17755	1.22356e-05	0.000147617
MPO	2.38239	1.23205e-05	0.000148539
ARMC12	1.49133	1.23914e-05	0.000149276
MRPL28	1.5257	1.24528e-05	0.00014983
PRKACB	-1.46931	1.24826e-05	0.000149986
RASGEF1A	1.08275	1.25429e-05	0.000150405
MIR4638	1.42225	1.25932e-05	0.000150906
FLOT2	2.24156	1.26379e-05	0.00015134
CSTA	1.11139	1.26651e-05	0.000151564
COQ10A	-1.11616	1.26738e-05	0.000151565
ALKBH3-AS1	-1.63434	1.27466e-05	0.000152333
FGR	1.40265	1.27931e-05	0.000152582
SMKR1	-1.29811	1.28099e-05	0.000152643
EOMES	-1.7494	1.28213e-05	0.000152643
CAND2	-1.20492	1.2824e-05	0.000152643
FGFBP2	-1.97321	1.288e-05	0.000153104
BCL7A	-1.24632	1.2897e-05	0.000153204
B3GNTL1	1.00445	1.29865e-05	0.000154061
LIX1	-1.53971	1.3078e-05	0.00015494
FILIP1L	-1.23307	1.3113e-05	0.000155201
LILRB5	1.37698	1.31176e-05	0.000155201
FAM86DP	-1.05898	1.33267e-05	0.000157466
ANKRD35	1.56754	1.33553e-05	0.000157699
STXBP1	-1.20066	1.33921e-05	0.000158029
TLR3	-1.7126	1.34529e-05	0.000158536
HECW2	1.56903	1.35045e-05	0.000159038
DRC7	1.59034	1.35344e-05	0.000159285
HRASLS5	-1.79937	1.37126e-05	0.000161169
GRAMD3	-1.40423	1.37305e-05	0.000161195
LOC100131635	1.69285	1.3733e-05	0.000161195
CHRFAM7A	1.32606	1.38096e-05	0.000161909
IL11RA	-1.28631	1.38121e-05	0.000161909
PGAM1	1.00384	1.38337e-05	0.000162055
ABHD16A	1.11633	1.38566e-05	0.00016211
MMP8	3.268	1.39213e-05	0.00016276
ZMAT5	1.65041	1.39305e-05	0.00016276
S100A2	1.53541	1.40188e-05	0.000163684
NSG1	-1.33877	1.40898e-05	0.000164298
ROMO1	1.20464	1.41017e-05	0.000164329
LINC00540	-1.77317	1.41398e-05	0.0001646
C12orf66	-1.13628	1.43208e-05	0.000166446
TTC3P1	-1.56406	1.45382e-05	0.000168421
MYL6	1.24523	1.46627e-05	0.000169753
CTSB	1.09918	1.48568e-05	0.000171627
CD247	-1.44816	1.51416e-05	0.000174389
TUBB4B	1.59342	1.52426e-05	0.000175346
BTN3A3	-1.06728	1.52444e-05	0.000175346
ABALON	1.0843	1.535e-05	0.000176331
CSGALNACT2	1.0548	1.53667e-05	0.000176409
CMPK1	-1.14499	1.55173e-05	0.00017779
ZNF461	-1.15349	1.55544e-05	0.00017799
PARTICL	1.09255	1.56029e-05	0.000178315
MSH2	-1.08726	1.56451e-05	0.000178567
PLP2	1.36555	1.57252e-05	0.000179366
PAX5	-1.64258	1.57846e-05	0.000179929
DDI1	-1.76957	1.58042e-05	0.000179955
LDHB	-1.35192	1.58072e-05	0.000179955
LSMEM1	1.23432	1.59415e-05	0.000181172
OLAH	2.05401	1.59549e-05	0.000181172
HLA-DPB1	-1.25345	1.61211e-05	0.000182593
PYCARD	1.8513	1.61596e-05	0.000182796
MTHFS	2.32145	1.62264e-05	0.000183318
FAM129B	1.84027	1.6241e-05	0.000183366
HDAC4	1.13282	1.63773e-05	0.000184788
SLC4A7	-1.23638	1.64311e-05	0.000185277
THEMIS	-1.49991	1.64641e-05	0.000185472
ALDH2	1.12649	1.64692e-05	0.000185472
ASNA1	1.28989	1.6503e-05	0.00018562
OSBPL10	-1.44996	1.65141e-05	0.000185625
LOC100507424	-1.27697	1.6759e-05	0.000188258
UQCRC1	1.39662	1.68146e-05	0.000188644
GALNT3	1.14478	1.70005e-05	0.000190124
ST14	1.77766	1.70672e-05	0.000190635
ELOVL3	1.49957	1.71708e-05	0.000191552
FGF9	-1.80255	1.72364e-05	0.000191967
LOC285740	-1.25883	1.72404e-05	0.000191967
DOK3	2.07426	1.72791e-05	0.000192277
ADAM1A	-1.17853	1.73113e-05	0.000192515
GLS2	-1.27946	1.75431e-05	0.000194728
PTPRK	-1.5331	1.77157e-05	0.000196521
KLKB1	-1.77482	1.77512e-05	0.000196791
ALOX12P2	-1.05663	1.79596e-05	0.000198896
LOC101928977	1.44021	1.79634e-05	0.000198896
ZNF439	-1.12752	1.80907e-05	0.000199977
PIWIL4	1.09604	1.81277e-05	0.000200092
CD300C	1.3643	1.82286e-05	0.000200848
LINC00612	-2.08505	1.82364e-05	0.000200848
TMEM45B	1.00697	1.82454e-05	0.000200848
LIMA1	-1.17674	1.82527e-05	0.000200848
GALNT4	1.82727	1.83055e-05	0.000201258
LINC01271	1.40877	1.83127e-05	0.000201258
DPP4	-1.75579	1.83282e-05	0.000201304
EP400	-1.17527	1.83945e-05	0.000201809
DGKK	-2.1026	1.83969e-05	0.000201809
INPP4B	-1.47508	1.84555e-05	0.000202202
APOL3	-1.02567	1.87077e-05	0.000204368
NUDT10	-1.67045	1.90146e-05	0.000207434
SRGAP3	-1.43289	1.90871e-05	0.000208036
CCDC159	1.17643	1.90933e-05	0.000208036
FBN2	1.35638	1.9575e-05	0.000212373
TRPM2-AS	1.95594	1.96324e-05	0.000212789
CDC25B	-1.53859	1.97763e-05	0.000214034
MSRA	1.15492	1.98183e-05	0.000214228
CFAP97	-1.22392	1.98313e-05	0.000214238
PDCL3P4	-1.66176	1.99825e-05	0.000215478
HERC6	-1.07545	2.04956e-05	0.000220476
USP36	-1.07958	2.06406e-05	0.000221876
COLGALT2	-1.49795	2.08788e-05	0.000223944
MIR3945	1.74226	2.08809e-05	0.000223944
RPL5	-1.26058	2.10275e-05	0.00022538
PQLC1	1.59338	2.10716e-05	0.00022558
RPGRIP1L	-1.31748	2.10908e-05	0.00022565
CA6	-1.83101	2.11682e-05	0.000226341
SH2D4B	1.24726	2.14755e-05	0.000228855
TG	1.23638	2.14805e-05	0.000228855
SYTL2	-1.55619	2.15516e-05	0.000229338
CD14	1.85132	2.16159e-05	0.000229884
WDFY3-AS2	1.51575	2.1836e-05	0.000232086
SLC51A	1.74225	2.2013e-05	0.000233821
OAS2	-1.0123	2.20387e-05	0.000233821
ADCY4	1.46401	2.21214e-05	0.000234279
B3GAT1	-2.05716	2.225e-05	0.000235175
AP3S2	1.10888	2.22685e-05	0.000235175
LOC101928075	1.54818	2.22722e-05	0.000235175
LOC100996286	-1.74208	2.22948e-05	0.000235274
SNORD49A	1.84253	2.23635e-05	0.000235858
TNIP2	1.0268	2.241e-05	0.000236209
LINC01336	-1.4351	2.24596e-05	0.000236591
IQCH-AS1	-1.01557	2.26864e-05	0.000238698
THBS4	-1.06675	2.27888e-05	0.000239633
PAQR4	1.48112	2.29905e-05	0.000241468
LINC01278	-1.08816	2.32743e-05	0.000243585
MIR197	1.13013	2.33195e-05	0.000243915
FAM186B	-1.30769	2.33756e-05	0.000244263
FAM214B	1.27791	2.33803e-05	0.000244263
LOC102723809	-1.4354	2.34345e-05	0.000244685
TSHZ2	-1.04728	2.35129e-05	0.000245321
KIF2A	-1.16925	2.38484e-05	0.000247987
FGF13	2.13374	2.38805e-05	0.000248176
TAS2R38	1.58635	2.39691e-05	0.000248951
LAMA2	-1.30492	2.39869e-05	0.000248975
LRRC71	1.33221	2.39995e-05	0.000248975
TMEM11	1.03828	2.4378e-05	0.000252167
SNORA47	1.89822	2.45409e-05	0.000253556
LOC100506178	-1.71964	2.48885e-05	0.000256551
SEMA4A	1.42655	2.50886e-05	0.000258463
RPS14P3	-1.30982	2.51471e-05	0.000258766
LOC102031319	-1.29357	2.5417e-05	0.00026109
FAM189A1	-1.38929	2.54528e-05	0.000261307
GUCY2C	1.47023	2.55512e-05	0.000262166
TGFB3	-1.10962	2.56395e-05	0.000262616
MDFIC	-1.16013	2.5689e-05	0.000262972
ACE2	1.89503	2.57481e-05	0.000263425
ADAM12	-1.28019	2.57871e-05	0.000263672
FMN1	1.55221	2.61893e-05	0.000267477
CYP26C1	1.63963	2.62765e-05	0.000268213
CD83	-1.17707	2.64117e-05	0.000269284
LRRC4	1.10364	2.64352e-05	0.000269369
C9orf84	1.63884	2.65229e-05	0.000270108
LINC00266-1	1.50188	2.65747e-05	0.000270326
GCSAM	-1.63395	2.65932e-05	0.000270359
PLEKHB1	-1.06473	2.66386e-05	0.000270666
SULT1A1	1.42812	2.67268e-05	0.000271407
CAMK2N1	-1.45586	2.72008e-05	0.00027576
HSF5	-1.24915	2.7202e-05	0.00027576
ARL13A	-1.42837	2.72505e-05	0.000276094
PRKCD	1.40125	2.72975e-05	0.000276255
RNF175	1.30743	2.73884e-05	0.00027686
NAP1L3	-1.57468	2.74706e-05	0.000277532
RPL4	-1.19364	2.74991e-05	0.000277663
PLCXD2-AS1	-1.46793	2.75929e-05	0.000278293
ST20-AS1	1.01234	2.78669e-05	0.000280421
IER5L	2.1382	2.80316e-05	0.000281759
TYROBP	1.30488	2.81273e-05	0.000282401
ARHGEF40	1.63667	2.82249e-05	0.000283038
MYO7A	1.6281	2.82385e-05	0.000283038
KDF1	-1.31697	2.83384e-05	0.000283879
SDHAF3	1.50342	2.84678e-05	0.000284972
CYP4F35P	-2.02233	2.84795e-05	0.000284972
PLA2G4A	1.03122	2.88714e-05	0.00028873
MLK7-AS1	1.16974	2.89225e-05	0.000288931
PLIN5	1.54844	2.9224e-05	0.000291273
RTN2	1.5291	2.92835e-05	0.000291702
DDX31	-1.00359	2.93346e-05	0.000292047
OR56B4	1.47252	2.94605e-05	0.000293137
CENPV	-1.43563	2.95081e-05	0.000293447
AGTRAP	1.86547	2.95358e-05	0.000293558
SACS	-1.24008	2.9577e-05	0.000293803
NANOS3	1.63929	2.96189e-05	0.000294055
IFITM2	1.68687	2.99364e-05	0.000296567
MYO10	1.12129	2.99483e-05	0.000296567
CATIP	1.6859	3.06295e-05	0.000302398
DPY19L1P1	1.56271	3.06508e-05	0.000302441
TOMM70A	-1.05847	3.09337e-05	0.000304893
TNFRSF12A	1.52667	3.10728e-05	0.000306021
TBKBP1	1.77255	3.10826e-05	0.000306021
LOC100133985	1.16292	3.14566e-05	0.000308848
ZFYVE9	-1.14812	3.1697e-05	0.000310865
KCNJ2-AS1	1.10839	3.18448e-05	0.000312142
CDC34	1.70178	3.18852e-05	0.000312366
OR7E14P	-1.43194	3.1974e-05	0.000313063
SH3YL1	-1.19844	3.22489e-05	0.000315407
KRT13	1.58343	3.28348e-05	0.000320283
CLVS1	1.7012	3.28375e-05	0.000320283
SLC25A4	-1.09677	3.29402e-05	0.000321087
TMEM263	-1.43302	3.32459e-05	0.000323232
RPS20	-1.20126	3.3248e-05	0.000323232
TACR1	-1.14896	3.33562e-05	0.000324097
ACVRL1	1.20563	3.33957e-05	0.000324303
RPL6	-1.12914	3.36349e-05	0.000326448
CHRM3-AS2	-1.65882	3.37248e-05	0.000326989
BNC2	-1.61465	3.37275e-05	0.000326989
ATP6V0D1	1.52349	3.39667e-05	0.000328949
USP44	-1.42885	3.43973e-05	0.000332576
MAOA	2.81933	3.44599e-05	0.000332639
MYOT	-1.62761	3.45636e-05	0.000333277
GADD45G	2.29851	3.46054e-05	0.000333499
ICAM5	1.82835	3.47958e-05	0.000335116
TALDO1	1.25796	3.48263e-05	0.000335116
DDIT4	1.3393	3.48298e-05	0.000335116
AP3B2	2.12982	3.48553e-05	0.00033518
VPS13C	-1.01844	3.50689e-05	0.000336666
LDOC1L	-1.00616	3.50709e-05	0.000336666
LAMB3	1.55109	3.53038e-05	0.000338394
DLG5	-1.18573	3.53623e-05	0.000338772
MAP1LC3B2	1.06851	3.55877e-05	0.000340199
ACOT8	1.32057	3.56277e-05	0.000340398
UNC5A	2.6025	3.57289e-05	0.000341181
ZZZ3	-1.04851	3.5854e-05	0.000342192
CD160	-1.44108	3.62018e-05	0.000345046
ITGA1	1.30594	3.63449e-05	0.000345948
NPM1	-1.18337	3.64825e-05	0.000347072
ATP6V0B	1.44025	3.65074e-05	0.000347123
FAM169A	-1.46409	3.66506e-05	0.000348298
CCDC136	-1.25697	3.67266e-05	0.000348727
FTO-IT1	-1.46354	3.67349e-05	0.000348727
ZNF19	-1.08191	3.68665e-05	0.000349789
LOC101928306	1.61729	3.78126e-05	0.00035724
OLFM1	-1.92955	3.81332e-05	0.000359448
SLC47A2	-1.26152	3.81584e-05	0.000359448
N6AMT1	-1.1583	3.89996e-05	0.0003667
TNFSF13	1.97838	3.9072e-05	0.000366992
ADGB	1.85639	3.93229e-05	0.000368958
SPATA13-AS1	-1.43527	3.94048e-05	0.000369532
KCTD11	1.12294	3.94375e-05	0.000369643
RORC	-1.91198	3.98541e-05	0.000373155
ZNF540	-1.40586	4.0061e-05	0.0003745
LINC00264	1.00085	4.0653e-05	0.000379435
ZMAT4	-1.50816	4.10047e-05	0.000382116
GPR18	-1.01013	4.10729e-05	0.000382224
LOC254896	1.08985	4.13675e-05	0.000383913
SLC35G3	1.38123	4.13952e-05	0.000383913
ANK3	-1.45577	4.14352e-05	0.000383913
MERTK	1.69859	4.17455e-05	0.000386385
MTERF2	-1.05763	4.1914e-05	0.000387546
MIR6837	1.39617	4.19322e-05	0.000387546
ZNF233	-1.33701	4.19363e-05	0.000387546
NTNG2	1.45902	4.21958e-05	0.000389741
AMIGO1	-1.28769	4.25508e-05	0.000392205
LDHA	1.14997	4.26627e-05	0.000392678
HTR6	-1.38828	4.26685e-05	0.000392678
NR2E1	1.57171	4.30485e-05	0.000395761
HIVEP3	-1.19666	4.30702e-05	0.000395761
ABHD12B	1.31388	4.31115e-05	0.000395935
TOX2	1.36186	4.31812e-05	0.000396371
RAP1GAP	1.72648	4.32847e-05	0.00039691
PARP14	-1.1317	4.33896e-05	0.000397487
GAPDH	1.36008	4.33923e-05	0.000397487
PLOD1	1.69427	4.3939e-05	0.000401873
HTRA3	1.7076	4.45167e-05	0.000406321
ERLIN1	1.247	4.48722e-05	0.000409145
PLCG1	-1.39363	4.51804e-05	0.000411744
SLC15A3	1.56761	4.52528e-05	0.000411981
FAM151B	1.29149	4.56816e-05	0.000414822
LINC01547	1.13514	4.618e-05	0.00041892
SAMD4A	-1.01928	4.65011e-05	0.000421618
IRAK1BP1	-1.05248	4.66868e-05	0.000423086
ZNF91	-1.00807	4.67394e-05	0.000423131
ZNF510	-1.00604	4.68439e-05	0.000423861
RNF217	1.06809	4.70486e-05	0.000425496
SPEF2	-1.16445	4.71988e-05	0.000426421
HUS1B	-1.42978	4.75208e-05	0.000428687
LAMTOR2	1.24531	4.78655e-05	0.000431336
LMO7	-1.07186	4.78663e-05	0.000431336
LOC93622	-1.12904	4.81018e-05	0.000432818
ELANE	2.88569	4.84236e-05	0.000435494
DFNB59	-1.51188	4.88723e-05	0.000439307
ATP8B2	-1.26873	4.89122e-05	0.000439444
IFI30	1.13088	4.89528e-05	0.00043956
COMMD5	1.11898	4.89779e-05	0.00043956
SLC28A3	1.52561	4.89994e-05	0.00043956
SNORA78	2.59217	4.91524e-05	0.000440487
MAK	1.11427	4.96559e-05	0.000443981
IFNG-AS1	-1.66707	5.03793e-05	0.000449218
ZNF256	-1.09272	5.06019e-05	0.000450496
FES	2.29321	5.07702e-05	0.000451344
LGR6	-1.99301	5.08192e-05	0.000451554
S1PR5	-1.49483	5.11917e-05	0.000454182
RAB40B	-1.23702	5.15179e-05	0.00045662
RPS3A	-1.34441	5.21406e-05	0.000461449
CEACAM6	1.52186	5.25737e-05	0.000464819
LINC00494	-1.68491	5.26643e-05	0.000465157
COBLL1	-1.34333	5.28023e-05	0.000466145
PDE6H	1.56066	5.29639e-05	0.00046734
SNORA71C	1.69398	5.31367e-05	0.000468251
TPH1	-1.38941	5.38574e-05	0.000471685
CCDC65	-1.11038	5.388e-05	0.000471685
LOC100507642	1.33829	5.38858e-05	0.000471685
RAB43	1.77434	5.39338e-05	0.000471685
TOLLIP	1.10788	5.39639e-05	0.000471713
NR1I3	1.33338	5.4597e-05	0.00047631
TMIGD3	1.95195	5.5256e-05	0.00048135
PARM1	-1.55146	5.57397e-05	0.000485088
TREML3P	1.48793	5.59737e-05	0.000486679
CDK5R1	1.22376	5.59772e-05	0.000486679
SYP	1.10696	5.6077e-05	0.000487308
CCDC88C	-1.12059	5.63495e-05	0.000489437
SLED1	1.57534	5.6651e-05	0.000491335
TNNI2	1.99289	5.68337e-05	0.000492679
PIK3IP1-AS1	-1.47964	5.7194e-05	0.000495264
COL19A1	-1.53299	5.72274e-05	0.000495264
ANKEF1	-1.19822	5.72814e-05	0.00049528
BICD1	-1.05259	5.73009e-05	0.00049528
SUPT3H	-1.1149	5.73445e-05	0.000495309
TTC39C-AS1	-1.24928	5.90675e-05	0.000508323
HIST2H2BF	1.35154	5.93902e-05	0.000509866
HIST2H2AC	1.50605	6.02664e-05	0.00051639
CXorf57	-1.56551	6.05003e-05	0.000517397
ACOT2	-1.00775	6.06593e-05	0.000518507
GPR108	1.37864	6.07865e-05	0.000519345
SLAMF7	-1.03929	6.11519e-05	0.000521477
CLEC11A	1.98166	6.11535e-05	0.000521477
GRAMD1A	1.96276	6.12326e-05	0.000521651
LOC642943	-1.16447	6.14628e-05	0.000522861
GPR183	-1.17374	6.1597e-05	0.000523579
CTSG	2.36663	6.16062e-05	0.000523579
C9orf106	1.33064	6.16454e-05	0.000523661
LINC00565	-1.52164	6.22761e-05	0.000528262
ADGRG5	-1.70268	6.32348e-05	0.000534862
ZFP82	-1.13246	6.33423e-05	0.000535262
LOC399715	1.41952	6.34443e-05	0.000535869
TMEM30B	-1.42383	6.34905e-05	0.000536004
MIR342	-1.21784	6.38086e-05	0.000537503
SPDYE3	-1.45593	6.42438e-05	0.000540607
RFX3-AS1	-1.38078	6.42486e-05	0.000540607
ZNF280B	-1.04839	6.52639e-05	0.000548112
TAS2R43	-1.40426	6.60269e-05	0.000553179
METAP1D	-1.25369	6.61009e-05	0.000553179
NAP1L2	-1.5664	6.64113e-05	0.000554527
RFXAP	-1.20456	6.6429e-05	0.000554527
HOOK1	-1.44326	6.64334e-05	0.000554527
HSPA6	1.19774	6.69556e-05	0.000558229
PTMA	-1.01242	6.72574e-05	0.000559827
NOP58	-1.00253	6.74153e-05	0.000560879
SPINT2	1.02026	6.79773e-05	0.000564761
ZSCAN23	-1.53222	6.82951e-05	0.00056599
PDZK1	-1.2483	6.83829e-05	0.000566278
AKT3	-1.13566	6.84348e-05	0.000566444
MS4A1	-1.77824	6.84868e-05	0.00056661
SLC9B2	-1.13369	6.86388e-05	0.000567299
C9orf117	-1.32784	6.90262e-05	0.000570011
MBLAC2	-1.31684	6.93099e-05	0.000571028
SMA5	1.45605	6.99183e-05	0.0005754
TCN1	1.62683	7.01259e-05	0.000576414
LIPM	1.88944	7.01816e-05	0.000576605
ALMS1-IT1	-1.08143	7.03151e-05	0.000577435
RPL9	-1.2606	7.04979e-05	0.000578669
USB1	1.21283	7.10535e-05	0.000582422
CELSR1	-1.18187	7.17039e-05	0.000587212
CDK5	1.06747	7.19124e-05	0.000588648
PPP4R1-AS1	1.28239	7.24123e-05	0.000591922
CBR3	-1.37814	7.27167e-05	0.000593698
FAM20C	1.68735	7.29142e-05	0.00059493
RRAS2	-1.24152	7.30107e-05	0.000595445
LDLRAD4-AS1	-1.3834	7.30846e-05	0.000595773
SPIN4	-1.20872	7.36002e-05	0.000599153
ZNF891	-1.05802	7.43874e-05	0.000605283
TSPYL5	-1.21512	7.46282e-05	0.000606687
ZNF146	-1.02473	7.50302e-05	0.000609119
FAM109B	1.01569	7.52861e-05	0.000610837
VASP	1.10007	7.53105e-05	0.000610837
PPP1R16B	-1.15894	7.60036e-05	0.000615896
KLF14	2.12245	7.67104e-05	0.000620492
FBXO6	1.20055	7.74802e-05	0.000625296
BAD	2.04465	7.78533e-05	0.000628021
C1QB	2.19582	7.80501e-05	0.000629314
C12orf79	-1.52747	7.83751e-05	0.000631371
ENPP5	-1.53834	7.8681e-05	0.00063338
CACNA1C-AS1	-1.34686	7.8896e-05	0.000634704
SH3BP5	1.07029	7.89969e-05	0.000635228
SERPINA1	1.32275	7.92195e-05	0.000636154
PMM1	1.18421	7.93619e-05	0.000636723
TECPR2	1.06863	7.95248e-05	0.000637741
NPY6R	-1.59932	7.99375e-05	0.000640762
GNRHR	-1.45647	8.08612e-05	0.000646687
RPS27A	-1.22774	8.0895e-05	0.000646687
ARID3A	1.14974	8.17117e-05	0.000652336
PAPPA	-1.29331	8.27032e-05	0.000659442
RGS9	-1.22985	8.27839e-05	0.00065971
MBNL3	-1.14244	8.32638e-05	0.000662346
ADAMTS2	2.35938	8.39021e-05	0.000667125
ACSL6	-1.01702	8.45952e-05	0.000671435
ZNF239	-1.41926	8.47971e-05	0.000672606
LOC101927827	-1.48005	8.48185e-05	0.000672606
NIPA1	-1.08332	8.49708e-05	0.000673513
WNT10B	-1.3853	8.50397e-05	0.000673759
LILRA2	1.1105	8.5699e-05	0.000678377
MID2	-1.41376	8.58408e-05	0.000679197
CYP7B1	-1.63782	8.58881e-05	0.000679269
HMOX1	1.08656	8.74912e-05	0.000690411
ITGA9	1.13895	8.78275e-05	0.000692506
GZMA	-1.69621	8.81631e-05	0.000694172
HSD3B7	1.49524	8.828e-05	0.000694785
BEND5	-1.29849	8.86473e-05	0.000697234
ZSWIM5	-1.15401	8.87804e-05	0.000697796
BFSP1	-1.33953	8.91717e-05	0.000700562
CYSLTR2	-1.38534	8.92225e-05	0.000700651
SNORA52	2.18321	8.9409e-05	0.000701806
COMTD1	1.41053	8.9508e-05	0.000702272
LINC01127	1.50246	9.05784e-05	0.000708793
C12orf42	-1.30168	9.1005e-05	0.000711505
BRMS1	1.31333	9.13404e-05	0.000713809
SDK1	2.14506	9.14694e-05	0.000713879
SNORA71A	1.59259	9.20264e-05	0.000717908
CR2	-1.37848	9.29968e-05	0.000724209
SH2D6	1.44155	9.40539e-05	0.00073148
C9orf139	1.22135	9.44981e-05	0.000734207
UBE2D1	1.06594	9.45285e-05	0.000734207
RELL1	1.00903	9.47919e-05	0.00073561
HERC2P9	-1.01971	9.49424e-05	0.000736127
ATOH8	2.13168	9.49577e-05	0.000736127
LOC388813	1.96952	9.51696e-05	0.00073678
ANGPTL7	-1.1219	9.58083e-05	0.000739943
MIR4420	1.07834	9.63432e-05	0.000743203
PRICKLE4	1.1329	9.67856e-05	0.000746194
ARID5A	1.93732	9.68967e-05	0.000746726
KLHL32	-1.3052	9.75792e-05	0.000751334
C18orf65	1.09384	9.78431e-05	0.00075304
STX10	1.36218	9.81077e-05	0.000754423
SMPDL3A	1.63859	9.82468e-05	0.000755166
HIST1H2AB	2.04913	9.84582e-05	0.000756463
LOC101927156	-1.22505	9.89798e-05	0.000760143
LOC101929464	1.28727	9.94111e-05	0.000762795
PDCD4	-1.01689	9.96917e-05	0.000764619
ECE1	1.28579	0.000100976	0.000774135
PLAUR	1.17404	0.000101856	0.00078021
PA2G4P4	-1.10567	0.000102388	0.000783272
TUBA4B	2.164	0.000102964	0.000786999
GRINA	1.86416	0.000103262	0.000788941
P2RX1	1.37078	0.000104538	0.000796694
PPRC1	-1.03984	0.000104546	0.000796694
SMCR5	-1.21359	0.00010574	0.000804066
HIST1H4J	2.21946	0.000105978	0.000805531
TMEM132D	1.19419	0.00010688	0.00081135
MORC4	-1.44279	0.000107776	0.000816061
SPC24	1.5816	0.000108189	0.000818486
GPM6B	-1.08359	0.000108571	0.000820329
DNAH17	1.50789	0.000108814	0.000821469
ZNF10	-1.11594	0.000109064	0.000822658
WDR13	1.77705	0.00010978	0.000826306
KLRB1	-1.76934	0.000110548	0.000831031
LINC01352	1.39443	0.00011164	0.00083782
RPS4X	-1.03069	0.000111908	0.000839474
NPIPB11	-1.09682	0.000111969	0.000839578
ZNF248	-1.04124	0.000114135	0.000854689
FSIP2	-1.66171	0.000114177	0.000854689
MOXD2P	1.67681	0.000115401	0.000863494
LANCL1-AS1	-1.52523	0.000115533	0.000863749
PM20D1	-1.20532	0.000115804	0.000865415
C3AR1	1.55895	0.000115958	0.000866005
SNORA76C	2.605	0.000116069	0.000866298
OXCT1	-1.10351	0.000116161	0.000866624
ZNF607	-1.08746	0.000116644	0.000869428
SMYD5	-1.11136	0.000117399	0.000874029
ZXDA	-1.17276	0.000117669	0.000875298
LINC01262	1.55444	0.000118781	0.000882834
TPST1	1.58858	0.000119483	0.000887678
LOC728554	-1.32594	0.000119924	0.000890582
LINC00298	-1.35136	0.000120037	0.000890789
IMPDH1	1.58304	0.000120229	0.000891733
SKA3	1.2485	0.000120637	0.000894382
NDFIP2	-1.57069	0.00012074	0.000894516
OSBPL10-AS1	-1.10178	0.000120853	0.000894863
HDAC11-AS1	1.32359	0.000121317	0.000897927
VAV1	1.11265	0.000121495	0.000898871
ZFP37	-1.32349	0.000122175	0.000902774
ZNF702P	-1.02989	0.000123096	0.00090835
ZNF727	-1.4005	0.000123134	0.00090835
GRIP2	1.25501	0.000123237	0.000908729
RAB9B	-1.50941	0.000123693	0.000911714
ATP8B4	1.09705	0.000123897	0.000912838
STAB1	2.23083	0.000125078	0.000920019
ESYT1	-1.12371	0.00012582	0.000923945
PRR25	1.76232	0.000126129	0.0009252
IL1R1	1.18422	0.000126634	0.000928002
CCDC126	1.16753	0.00012766	0.000934365
RGS20	-1.48937	0.000128242	0.000937083
LOC101927539	-1.0327	0.000128308	0.000937183
SYBU	-1.24268	0.000129752	0.000947269
SLC35G6	1.44739	0.000130014	0.000948469
TRPT1	1.03301	0.000130599	0.000950902
ATG9B	-1.18553	0.000130872	0.000951694
CEACAM4	1.10129	0.000131221	0.000953752
IGIP	-1.23942	0.000131461	0.000955104
EPHA4	-1.31886	0.000131563	0.000955306
HIST2H2BA	1.1975	0.000131888	0.000957035
LINC00426	-1.16108	0.00013196	0.000957171
TUBBP5	1.88733	0.000132502	0.000960705
PHC2	1.47011	0.000133958	0.000968102
SAMD12	-1.4003	0.000134759	0.000973098
SMPD3	-1.96789	0.000135643	0.000978308
CLTB	1.19073	0.000135693	0.000978308
ABCD2	-1.51491	0.000135792	0.000978576
DEFA4	2.0524	0.000135897	0.000978929
CLIP3	-1.03361	0.000136182	0.000979792
ANKUB1	-1.95335	0.000136529	0.000981894
LEF1-AS1	-1.6536	0.000136617	0.000982129
SIRPB1	1.10115	0.000136787	0.000982802
MYO5B	-1.41328	0.000137071	0.000983984
LINC01268	1.0406	0.000137097	0.000983984
TRPA1	-1.69247	0.000137411	0.000985445
ASL	1.56364	0.000140367	0.0010026
CD68	1.03556	0.000140961	0.00100595
KLRF1	-1.71694	0.000142892	0.00101597
TEPP	1.2769	0.000142926	0.00101597
MIR4651	1.65334	0.000143304	0.00101807
SPIN3	-1.07795	0.000143336	0.00101807
LOC101929089	-1.32046	0.00014349	0.00101847
SLC16A3	2.08782	0.000143506	0.00101847
TARSL2	-1.01522	0.000144598	0.0010242
ERG	1.42649	0.000144602	0.0010242
CATSPER2	-1.20435	0.000144993	0.00102656
CD8A	-1.43784	0.000146248	0.00103339
LIMS2	1.7539	0.000147862	0.0010423
ACKR4	-1.33756	0.00014811	0.00104364
TMEM123	-1.06019	0.000148906	0.00104801
ZDHHC14	-1.01581	0.000150025	0.00105505
PERP	-1.16363	0.00015081	0.00105798
MAMDC2	-1.24773	0.000150829	0.00105798
SNX25	-1.09212	0.000150946	0.00105798
CFD	1.95448	0.000150979	0.00105798
LINC00856	1.65702	0.000153223	0.00107115
LOC200772	-1.60836	0.000155013	0.00108241
CLEC4G	1.62967	0.000157479	0.00109748
BTNL9	-1.38024	0.000157596	0.00109786
COL4A3	-1.45586	0.000157712	0.00109824
TP53I11	1.91467	0.000158162	0.00110094
SLC22A16	1.55797	0.000158291	0.00110141
PSTPIP2	1.03356	0.000159293	0.00110789
DNAJC5	1.15163	0.000159347	0.00110789
KIRREL3	1.38872	0.000160103	0.00111184
HLX	1.3816	0.000161276	0.00111936
BANK1	-1.2906	0.000161392	0.00111948
CHIC1	-1.44165	0.000162033	0.00112261
SYCE2	-1.24993	0.000163052	0.00112782
RPS23	-1.19015	0.000163101	0.00112782
MIR3916	1.07237	0.000163102	0.00112782
SAMD3	-1.40964	0.000163103	0.00112782
RPS6KA1	1.27032	0.000163301	0.00112875
FCRL6	-1.7552	0.000164385	0.00113448
MAGOH2P	-1.26763	0.0001645	0.00113484
SALL2	-1.28686	0.00016538	0.00113957
HIST1H3G	2.33288	0.000166222	0.00114449
GAS6	1.60178	0.000166348	0.00114483
ALOX15	-2.20137	0.000167309	0.00114975
SIGLEC8	-1.46079	0.000167994	0.00115357
PLCB3	1.10037	0.000168065	0.0011536
RASSF6	-1.0833	0.000169812	0.00116425
IL23A	-1.07359	0.000170499	0.00116806
SNORA25	1.5714	0.000171585	0.00117323
CDHR2	1.33398	0.000172237	0.00117724
KCNE5	1.33133	0.000172451	0.00117813
TMEM150B	1.60748	0.0001725	0.00117813
ICOS	-1.4672	0.000173901	0.00118588
B3GALT4	1.34393	0.000174086	0.00118668
SGK223	-1.4092	0.000176143	0.00119703
AZU1	2.39992	0.000176704	0.00120039
MMD	-1.33348	0.000176845	0.00120088
SPG20-AS1	1.56052	0.000177398	0.00120326
LTF	2.25126	0.000178631	0.00121116
UPB1	1.56102	0.000179429	0.00121611
TBC1D19	-1.04733	0.000181571	0.00122922
SMA4	1.13794	0.000182771	0.00123466
GALK1	2.887	0.000182792	0.00123466
ALDH4A1	1.32526	0.000182921	0.00123506
PKIA	-1.49312	0.00018341	0.0012379
SIGLEC5	1.30218	0.000184971	0.00124787
HIST1H2AI	1.88305	0.000185028	0.00124787
COL5A2	-1.13893	0.000185488	0.0012505
UQCRBP1	-1.42141	0.000185881	0.0012522
LOC730202	1.24455	0.000186632	0.0012555
CEACAM8	1.04208	0.000187683	0.00126127
GCNT4	-1.69402	0.000187726	0.00126127
CD1C	-1.38468	0.00018786	0.0012617
FAM157B	1.68829	0.000188596	0.00126569
WDR45	1.00313	0.000188815	0.00126668
DEDD2	1.1577	0.000192745	0.00128915
SPHK1	1.63999	0.000193303	0.00129191
LINC00299	-1.25244	0.000193566	0.00129269
ZNF502	-1.2395	0.000193643	0.00129272
CSRNP1	1.34711	0.000194344	0.00129643
RPL7	-1.17172	0.000195012	0.00129991
TSPYL2	-1.1547	0.000195234	0.00130044
FAM69A	-1.07105	0.000195296	0.00130044
AQP3	-1.15996	0.000196247	0.0013052
FAM157A	1.35701	0.000197458	0.00131178
CCNJL	1.01848	0.000197716	0.00131301
RNF157-AS1	-1.12531	0.000198712	0.00131765
IRF2BPL	1.12465	0.000200348	0.00132571
PTGDR2	-1.90706	0.000200374	0.00132571
SLC35F3	-1.15344	0.000200631	0.00132691
C17orf100	-1.23779	0.000200745	0.00132718
PPP2R2B	-1.4569	0.000201663	0.00133225
SDR42E1	-1.12346	0.000202061	0.00133438
EAF2	1.08988	0.000203176	0.00134125
TMEM8B	-1.11515	0.000203606	0.00134359
SNORA70	1.49902	0.00020404	0.00134517
EIF6	1.24069	0.000205391	0.00135236
USP51	-1.22737	0.000206335	0.00135711
MTVR2	1.24923	0.000206343	0.00135711
SEPT8	-1.10105	0.000206719	0.00135758
CCDC152	-1.24562	0.000207724	0.00136252
EEF1B2	-1.04032	0.000208772	0.00136853
PPP4C	1.36481	0.000209682	0.00137399
LOXL1	1.1464	0.000210564	0.00137875
CXCL16	1.10178	0.000210778	0.00137953
PHEX	-1.32205	0.000210839	0.00137953
NOXRED1	1.15099	0.00021188	0.00138482
MROH6	2.1147	0.00021312	0.0013919
XRCC6BP1	1.24303	0.0002133	0.00139205
AKAP6	-1.43621	0.000213461	0.00139235
WFDC1	2.4123	0.000213846	0.00139331
CLCN1	1.54896	0.000215063	0.00139898
ZNF853	-1.04312	0.000217001	0.00140948
ZNF467	1.79939	0.000217922	0.00141494
TMEM237	-1.10079	0.000218006	0.00141497
ENTPD3	-1.44463	0.000218706	0.001419
GBP5	-1.21594	0.000219566	0.00142353
NEDD4	1.33642	0.000219871	0.00142499
CTD-2201I18.1	-1.13999	0.00022184	0.00143461
SPDYE6	-1.29811	0.000223725	0.00144575
TRAPPC5	2.85043	0.000225135	0.00145364
RPS27	-1.27388	0.000225201	0.00145364
TTC21B-AS1	-1.20221	0.000225273	0.00145364
CDH26	1.12202	0.000228035	0.00146863
EPHB3	1.2951	0.000228091	0.00146863
MSANTD2	-1.01568	0.000228889	0.00147216
WHAMMP1	1.13019	0.000230906	0.0014846
DDAH1	-1.48057	0.000231184	0.00148584
MIR6892	1.30305	0.000232966	0.00149622
ZNF30	-1.33758	0.000233251	0.00149751
KIAA2022	-1.31571	0.000236301	0.0015149
CTDP1	1.07468	0.000237178	0.00151833
THEM5	-1.4345	0.000237789	0.0015217
KCNJ14	-1.19453	0.000240717	0.00153877
GGH	1.4398	0.000241663	0.00154245
ACVR1C	-1.70822	0.000241673	0.00154245
TRAT1	-1.44677	0.000241727	0.00154245
MAL	-1.22872	0.000241957	0.00154336
PHOSPHO2	-1.43096	0.000243571	0.00155199
PCCA-AS1	-1.19888	0.00024393	0.00155372
HEATR4	-1.13901	0.000244061	0.001554
B3GNT8	2.13336	0.000244639	0.00155656
CLEC3B	1.6959	0.000244864	0.00155743
SPTLC3	-1.38846	0.000245229	0.00155864
C2orf88	-1.29137	0.000245804	0.00156174
PICK1	1.09078	0.000248657	0.00157817
NLRX1	1.65635	0.000249308	0.00158061
ATG101	1.00671	0.000250434	0.0015858
IGFBP3	-1.40501	0.000254151	0.00160489
SLC35F2	-1.00076	0.000254222	0.00160489
LOC101927557	-1.15913	0.000255295	0.00160962
HIST1H3C	2.49138	0.000255861	0.00161238
MTUS2	-1.37201	0.000256086	0.00161322
CNTNAP3B	1.40054	0.000256327	0.00161417
AURKAIP1	1.91172	0.000258819	0.00162756
SORCS3	-1.76157	0.000258922	0.00162763
GPER1	1.72298	0.000259744	0.00163222
PCDHGA11	-1.32613	0.000260466	0.0016356
OR7E2P	-1.07656	0.000263	0.00165035
FAM157C	1.40429	0.000264427	0.00165871
TAS2R3	-1.19269	0.000265496	0.00166136
PCAT29	-1.25628	0.000268094	0.00167521
RHOG	1.44673	0.000270519	0.00168977
KCNH8	-1.59499	0.00027226	0.00170005
CAPNS2	1.02424	0.000273166	0.00170451
KIAA1462	1.34172	0.000273972	0.00170774
TDRD15	-1.48405	0.00027552	0.00171498
ASPN	-1.43133	0.000276138	0.00171822
HOPX	-1.21511	0.000277634	0.00172678
GALE	1.2291	0.000277799	0.00172678
LINGO2	-1.71926	0.000277805	0.00172678
ERVH48-1	-1.02327	0.000278331	0.00172872
SAMD15	1.6856	0.000280032	0.00173698
LOC102723439	-1.01126	0.000281489	0.00174419
MIR5187	1.32759	0.000282218	0.00174711
A3GALT2	1.23223	0.000283036	0.00174951
E2F2	1.22175	0.000283874	0.00175244
LARGE-AS1	-1.31559	0.00028438	0.00175415
ITM2A	-1.19236	0.000285238	0.00175883
SNORA34	1.57088	0.000285524	0.00175938
EBF1	-1.14765	0.000286238	0.00176256
CDNF	-1.27876	0.000286441	0.00176295
HIST2H3D	2.73905	0.000286574	0.00176295
ARHGEF11	1.08197	0.000289801	0.00178079
XCL1	-1.41363	0.000291633	0.00179143
ABCB4	-1.31112	0.000293592	0.00180222
NAA38	1.35983	0.000295828	0.00181406
ABLIM2	-1.19885	0.000298732	0.00182827
ARHGAP5	-1.01755	0.000301781	0.00184357
PGPEP1L	1.04004	0.000303239	0.00185004
TH2LCRR	-1.25593	0.000303464	0.00185004
TAS2R10	-1.24566	0.000305009	0.00185778
CAPN14	-1.1712	0.000305974	0.00186151
IGFBP4	-1.12358	0.000306631	0.00186487
LINC00266-3	1.30824	0.000306962	0.00186624
NUDT22	1.64234	0.000307971	0.00187173
OR7E12P	-1.27553	0.00031063	0.00188351
TSPYL6	-1.28548	0.000311568	0.00188778
ADGRE4P	-1.74782	0.000312635	0.0018936
CD5	-1.19668	0.000312895	0.00189453
RNFT2	-1.04431	0.000314951	0.00190374
VPS9D1	1.6474	0.000319603	0.00193054
CTSF	-1.15465	0.0003209	0.00193772
PCSK9	1.76526	0.000322928	0.00194931
DBH-AS1	-1.2264	0.000324034	0.00195532
TMEM75	-1.44966	0.000325997	0.00196449
BLNK	-1.1047	0.000329228	0.00198061
TCTN1	-1.01655	0.000330585	0.00198786
RGMB	-1.13321	0.000333952	0.00200495
IDO1	-1.06899	0.000334402	0.0020058
ATP6V0E2	-1.07094	0.000334545	0.0020058
SNORA80A	1.2707	0.000335775	0.00201051
CLEC18B	1.18208	0.000336749	0.00201419
TRPV4	1.41895	0.000337124	0.00201431
APBA1	-1.01695	0.00033735	0.00201431
LOC101926943	-1.24695	0.000337431	0.00201431
PRH2	-1.33136	0.000345626	0.00205628
TIMM17B	1.32824	0.00034808	0.00206811
ZNF23	-1.01006	0.000348324	0.00206887
C4orf48	1.76613	0.000349898	0.00207614
UGT2B11	-2.24602	0.00035135	0.00208395
MIPEP	-1.0085	0.000352125	0.00208518
DNAH11	-1.04664	0.000354099	0.00209477
RPL35A	-1.00695	0.000356202	0.00210511
SIGLEC6	-1.33164	0.000357847	0.00211272
MAP3K7CL	-1.6933	0.000360188	0.00212302
ACAP1	1.33171	0.000362176	0.00213399
ECM2	-1.48763	0.000362531	0.0021347
LINC00884	1.44811	0.000364137	0.00214276
CTAGE7P	-1.2426	0.000364228	0.00214276
PSMA8	-1.39124	0.000364939	0.00214574
LMAN2	1.35711	0.000367044	0.00215547
CNR2	-1.53852	0.000367495	0.00215679
RASGRP3	-1.14927	0.000372817	0.00218369
ZNF391	-1.31828	0.000373656	0.00218789
RCAN3AS	-1.18717	0.000374157	0.00218803
SLC29A2	-1.12446	0.000374182	0.00218803
PHKA1	-1.01128	0.000374299	0.00218803
PCDH1	-1.66366	0.000374419	0.00218803
SDPR	-1.45746	0.000375277	0.00219204
TWF2	1.99194	0.00037696	0.00220071
HIST1H2AL	2.10811	0.000377094	0.00220077
HIST1H2BO	1.69584	0.00037964	0.00221263
GALNT2	1.1223	0.000383986	0.00223366
FCN1	1.31848	0.000385062	0.00223918
ST3GAL2	1.30594	0.000387253	0.00224825
KATNAL2	-1.07196	0.000390893	0.0022631
CPLX2	-1.11629	0.000390958	0.0022631
ZNF775	1.65763	0.000391944	0.00226733
RPS12	-1.0967	0.000393131	0.00227346
ECEL1P2	1.26672	0.000393454	0.00227459
LOC101929897	1.17977	0.000393768	0.00227566
HS3ST1	-1.18332	0.000394472	0.00227899
OMD	-1.45532	0.000400118	0.00230935
IGFBP2	2.23233	0.000404355	0.00233154
HS1BP3	1.20545	0.0004064	0.00234105
SCML1	-1.10449	0.000407537	0.00234658
BMPR1A	-1.203	0.000407624	0.00234658
SRRM2	-1.14834	0.00040897	0.00235204
OSTCP1	-1.36317	0.000409215	0.00235234
ENAM	-1.61469	0.000409551	0.00235234
SNORD88A	1.69185	0.000410194	0.00235527
SPATA32	1.0601	0.000411185	0.0023602
LOC101929452	-1.2048	0.000411437	0.00236021
DOC2B	1.36881	0.000412127	0.00236332
RARRES1	-1.23112	0.000413621	0.00237112
INHBB	1.60636	0.000415883	0.00238332
KCNS2	1.29004	0.000419495	0.00240014
GLB1L2	-1.44603	0.000420726	0.00240564
ZNF571	-1.23322	0.000424811	0.00242587
FLT3	1.49189	0.00042646	0.00243451
LAMB2	1.36072	0.000427884	0.00244185
DIO1	-1.13585	0.000430438	0.00245249
CERS4	1.08441	0.000430845	0.00245301
CD3D	-1.22275	0.000433	0.00246078
TST	1.20243	0.000435228	0.00247028
KIAA0125	-1.05516	0.00043895	0.00248902
MVP	1.62668	0.000440906	0.00249931
LOC100506136	-1.35537	0.000446091	0.00252628
FAM186A	-1.13606	0.000447971	0.00253451
SPOCK2	-1.42811	0.00044843	0.0025363
HOXB2	-1.30099	0.000449158	0.00253961
PTGS2	-1.44626	0.000450487	0.00254469
HIST1H4H	1.50789	0.000451571	0.00255001
CTSD	2.12898	0.000453713	0.00256129
PRTN3	1.92546	0.000456539	0.00257315
LOC101928605	-1.18925	0.000456971	0.00257425
SPATC1	1.99958	0.000457023	0.00257425
ZNF382	-1.20059	0.000457939	0.00257815
CPS1	-1.07281	0.000458007	0.00257815
SH2B2	1.44934	0.000458193	0.00257839
SNHG9	1.44226	0.000458872	0.00258057
DEPDC7	-1.39325	0.000459442	0.00258296
OLR1	1.41656	0.000460653	0.00258895
MIR6832	1.17098	0.000462651	0.00259854
NUAK1	-1.37244	0.000462992	0.00259963
C10orf131	1.0107	0.000464349	0.00260546
ADAMTS3	2.55391	0.000464368	0.00260546
SEPT5-GP1BB	1.57259	0.000464572	0.00260546
HIST1H4K	2.21972	0.000465518	0.00260887
LOC100506747	1.16804	0.00046751	0.00261838
LMF1-AS1	-1.08849	0.000468221	0.00261989
RPL21	-1.06593	0.000468629	0.00262104
HKDC1	-1.39216	0.000469074	0.00262218
ARSJ	-1.21504	0.000470055	0.00262684
RPL30	-1.00519	0.000470905	0.00263076
FBXL19	1.42387	0.00047496	0.00264925
OLFM4	2.59584	0.000476911	0.00265771
ZNF32-AS2	-1.09147	0.000477445	0.00265978
ZNF670-ZNF695	1.08274	0.000480517	0.00267437
LOC729737	1.17433	0.000482875	0.00268413
IQCH	-1.2307	0.00048494	0.00269477
ALDH3B1	1.11938	0.000485398	0.00269557
IFI35	1.14566	0.000485655	0.00269557
SPDYE1	-1.12752	0.000485691	0.00269557
MCF2L	-1.06973	0.000486165	0.00269736
SPATA6L	-1.28013	0.000486352	0.00269756
CYBA	2.22477	0.000487862	0.00270508
ZFPL1	1.31616	0.000488309	0.00270664
SERPIND1	-1.04693	0.000488455	0.00270664
ZNF583	-1.00498	0.000488599	0.00270664
CDADC1	1.02944	0.000489292	0.00270835
FAM111B	-1.07412	0.000489366	0.00270835
FAM95C	-1.32332	0.000489838	0.00271012
PRSS33	-2.47018	0.000492239	0.00271929
CD1E	-1.38151	0.000492261	0.00271929
LY6G6D	1.43491	0.000495225	0.00273227
PADI2	1.34347	0.000495624	0.00273363
KRT73	-1.42245	0.000497973	0.00274488
CAPN1	1.5879	0.000502799	0.00276547
LRRC70	1.74365	0.000503208	0.00276619
CCM2L	1.42128	0.00050324	0.00276619
SBNO2	2.25987	0.000503403	0.00276622
FLJ45079	1.03748	0.00050607	0.00278002
CARD11	-1.20747	0.000512731	0.00281053
SHKBP1	1.74081	0.000513063	0.00281148
SLC12A9	1.57712	0.000515104	0.00282164
RAB40C	1.32881	0.000517233	0.00283084
MIR7845	2.09578	0.000520127	0.00284318
CFP	1.54046	0.000522124	0.00285154
STEAP3	1.07025	0.000522286	0.00285154
ZNF599	-1.0926	0.000524922	0.00286171
SPR	1.02528	0.000524967	0.00286171
PPAT	-1.13359	0.000525529	0.0028639
PVRL3	-1.47784	0.000527705	0.00287224
NUDT18	1.19955	0.000528245	0.00287342
MICU3	-1.5317	0.000528778	0.00287455
C9orf89	1.41708	0.0005312	0.00288596
RPL3	-1.15988	0.000532117	0.00289005
TAS2R13	-1.31796	0.00053565	0.00290657
MICAL1	1.40674	0.000536827	0.00291208
EML2	1.05889	0.000540099	0.00292625
BCL3	1.59804	0.000542105	0.00293336
MAP3K6	1.29232	0.00054216	0.00293336
TFEB	1.34219	0.000542236	0.00293336
MIR3679	-1.08255	0.000542883	0.002935
HLA-DRA	-1.03161	0.000543946	0.00293813
RYR3	-1.21665	0.000544191	0.00293856
POLR2J	1.50747	0.000544807	0.002941
KIAA1324L	-1.28354	0.000546803	0.00294908
DNAJC4	1.24429	0.000547328	0.00295084
BCAT1	1.40946	0.000550528	0.00296452
ABCE1	-1.02775	0.000552128	0.00297059
ZNF429	1.00079	0.000554748	0.00298108
MIF-AS1	1.15138	0.000559408	0.00299886
PDGFD	-1.05043	0.000562785	0.00301443
BEX2	-1.0845	0.00056282	0.00301443
LRPAP1	1.13177	0.000565315	0.00302242
B4GALT2	1.06672	0.000566481	0.00302765
AP5B1	1.0575	0.000568129	0.00303463
PPP1R1A	1.16827	0.000568729	0.0030369
ZNF285	-1.14062	0.000573214	0.0030572
SLC16A10	-1.39458	0.000576263	0.0030707
BDNF	-1.0918	0.000587818	0.00312197
MIR29A	1.11764	0.000588277	0.00312347
MFAP3L	-1.03771	0.000592277	0.0031419
MIR1273D	1.08056	0.00059295	0.00314453
ALOX15B	1.66271	0.000595305	0.00315514
MALAT1	-1.31559	0.000596151	0.00315867
DBNL	1.21989	0.000597639	0.00316467
LARGE	-1.04766	0.000600793	0.00317575
TKT	1.43348	0.000602117	0.00318081
ZBTB7B	1.53548	0.000603086	0.0031845
BCKDK	1.05702	0.000603175	0.0031845
ARPC1B	1.55529	0.000603521	0.00318496
COL7A1	1.4974	0.00060362	0.00318496
SEMA4B	1.48956	0.000605101	0.00319088
TARP	-1.15373	0.000605642	0.00319183
MPST	1.46651	0.000607683	0.00319879
GPR37L1	1.04003	0.000607914	0.00319907
PRKAR2B	-1.31295	0.000608275	0.00319907
SNORA71D	1.50343	0.000612473	0.00321829
ANLN	1.11635	0.000614286	0.00322686
SSH3	1.50909	0.000615076	0.00322742
RFXANK	1.41692	0.000615119	0.00322742
GYLTL1B	1.33382	0.000615616	0.00322812
HIST1H2BC	1.26439	0.000620928	0.00325022
SH3D19	-1.32016	0.000624971	0.00326658
CORO6	1.2073	0.000625541	0.00326667
KLRAP1	-1.3994	0.000626862	0.00327009
RENBP	1.6613	0.000627039	0.00327009
FAM150B	-1.40599	0.000628435	0.00327505
ZNF208	-1.17958	0.000630444	0.00328263
ADAP1	1.73256	0.000631584	0.00328607
DPM3	1.61135	0.000639425	0.00332355
C1orf177	-1.25605	0.00064109	0.00332928
DNM2	1.18059	0.000643277	0.00333598
UNC93B1	1.42918	0.000643315	0.00333598
[truncated: 740 more rows]

## Sheet: Table3
DEIGs between the SCI group and HC group
Gene	logFC	P.Value	adjust.P.Value
A2M	-2.40563	1.43e-06	2.89e-05
ACKR4	-1.33756	0.00014811	0.00104364
ACVR1B	1.37931	9.84e-07	2.24e-05
ACVR1C	-1.70822	0.000241673	0.00154245
ACVR2B	-1.22043	1.41e-06	2.86e-05
ACVRL1	1.20563	3.34e-05	0.000324303
ADM	2.32362	1.33e-11	5.89e-09
ADRM1	1.06192	0.0114102	0.0335491
AHNAK	-1.33941	2.94e-06	5.01e-05
AKT3	-1.13566	6.84e-05	0.000566444
ANGPTL3	-1.35235	0.00133591	0.00600721
ANGPTL7	-1.1219	9.58e-05	0.000739943
APOBEC3A	1.16808	0.00231114	0.00937533
AQP9	1.13749	1.9e-08	1.14e-06
AREG	1.34323	0.00736101	0.0236251
AZU1	2.39992	0.000176704	0.00120039
BACH2	-1.76939	1.77e-08	1.09e-06
BCL3	1.59804	0.000542105	0.00293335
BDNF	-1.0918	0.000587818	0.00312197
BLNK	-1.1047	0.000329228	0.00198061
BMPR1A	-1.203	0.000407624	0.00234658
BPI	2.24765	5.84e-07	1.53e-05
C3AR1	1.55895	0.000115958	0.000866005
CAMP	1.79514	2.18e-08	1.25e-06
CARD11	-1.20747	0.000512731	0.00281053
CBLB	-1.39797	1.88e-09	2.11e-07
CCR3	-1.7657	0.000718654	0.00363645
CCR7	-1.21623	0.00095755	0.00458916
CCR8	-1.24506	0.00219393	0.00897727
CD14	1.85132	2.16e-05	0.000229884
CD1C	-1.38468	0.00018786	0.0012617
CD1E	-1.38151	0.000492261	0.00271929
CD247	-1.44816	1.51e-05	0.000174389
CD28	-1.94375	2.82e-08	1.48e-06
CD3D	-1.22275	0.000433	0.00246078
CD3E	-2.14316	9.34e-08	3.58e-06
CD3G	-1.56798	3.21e-08	1.61e-06
CD40LG	-1.32408	1.39e-06	2.83e-05
CD74	-1.0946	0.0114402	0.033615
CD8A	-1.43784	0.000146248	0.00103339
CDNF	-1.27876	0.000286441	0.00176295
CHIT1	2.49893	8.71e-07	2.03e-05
CKLF	1.63634	1.8e-11	7.45e-09
CLEC11A	1.98166	6.12e-05	0.000521477
CMTM1	1.60261	2.33e-06	4.17e-05
CMTM2	1.30858	2e-07	6.63e-06
CR2	-1.37848	9.3e-05	0.000724209
CSF2RA	1.14628	4.1e-09	3.74e-07
CTSB	1.09918	1.49e-05	0.000171627
CTSG	2.36663	6.16e-05	0.000523579
CX3CR1	-1.55614	1.22e-05	0.000147117
CXCL10	-1.59362	0.00121925	0.00557
CXCL16	1.10178	0.000210778	0.00137953
CXCL8	-2.5344	4.93e-06	7.38e-05
CXCR1	1.22478	1.12e-05	0.00013822
CXCR5	-1.08255	0.00364936	0.0134187
CYSLTR2	-1.38534	8.92e-05	0.000700651
DEFA3	1.88476	0.0110584	0.0327423
DEFA4	2.0524	0.000135897	0.000978929
EDNRB	2.55027	6.99e-11	2e-08
ELANE	2.88569	4.84e-05	0.000435494
ESRRA	1.14223	0.00627409	0.0207745
FABP6	1.02846	0.00262036	0.0103229
FASLG	-1.95561	1.91e-07	6.36e-06
FCER1G	1.69993	4.71e-10	7.97e-08
FCGRT	1.18924	0.00260521	0.0102814
FGF13	2.13374	2.39e-05	0.000248176
FGF9	-1.80255	1.72e-05	0.000191967
FGR	1.40265	1.28e-05	0.000152582
FLT3	1.49189	0.00042646	0.00243451
FPR1	1.72374	2.54e-08	1.41e-06
FPR2	1.42313	1.7e-09	1.97e-07
FURIN	1.28717	0.00782593	0.0248038
FYN	-1.10792	1.49e-07	5.25e-06
GDF11	-1.04769	4.18e-08	1.92e-06
GLP2R	1.20808	0.0143046	0.0400957
GMFG	1.02192	1.78e-07	6.01e-06
GNRHR	-1.45647	8.09e-05	0.000646687
GPER1	1.72298	0.000259744	0.00163222
GPR17	1.22382	0.00416331	0.0149286
GRN	1.7761	0.00274006	0.0106925
GZMB	-1.16373	0.000821524	0.00405198
HCK	1.38566	8.26e-06	0.000108473
HGF	1.7889	3.49e-06	5.7e-05
HLA-DOA	-1.14133	1.14e-06	2.48e-05
HLA-DPB1	-1.25345	1.61e-05	0.000182593
HLA-DQA1	-1.1837	0.0022921	0.0093104
HLA-DRA	-1.03161	0.000543946	0.00293814
HMOX1	1.08656	8.75e-05	0.000690411
HSPA1A	1.32517	7.07e-09	5.71e-07
HSPA1B	1.46384	9.61e-11	2.37e-08
HSPA6	1.19774	6.7e-05	0.000558229
ICOS	-1.4672	0.000173901	0.00118588
IDO1	-1.06899	0.000334402	0.0020058
IFI30	1.13088	4.9e-05	0.00043956
IFITM1	1.5962	4.3e-06	6.64e-05
IFNG	-1.2613	0.00610743	0.020336
IFNGR2	1.08419	5.08e-12	3.01e-09
IKBKG	1.05388	0.00412714	0.0148348
IL10RB	1.0804	1.46e-09	1.79e-07
IL11RA	-1.28631	1.38e-05	0.000161909
IL17RC	1.25049	0.00234783	0.00950152
IL18R1	2.08972	9.25e-06	0.000118311
IL18RAP	2.27352	3.2e-08	1.61e-06
IL1B	1.22576	2.46e-08	1.38e-06
IL1R1	1.18422	0.000126634	0.000928002
IL1R2	2.46667	6.95e-09	5.7e-07
IL1RN	1.25221	1.84e-07	6.16e-06
IL23A	-1.07359	0.000170499	0.00116806
IL24	-1.86369	2.85e-07	8.84e-06
IL2RB	-2.59816	8.13e-07	1.95e-05
IL4R	2.14005	9.48e-09	6.91e-07
IL5RA	-1.7796	0.000670423	0.00344736
IL7	-1.00702	0.00577439	0.0194571
IL7R	-2.19596	2.2e-07	7.12e-06
INHBB	1.60636	0.000415883	0.00238332
INSL3	1.028	0.00249914	0.00998029
IRF7	1.96834	0.00156933	0.00686574
ITGB2	1.03337	0.00750997	0.0240165
ITK	-1.71729	8.73e-08	3.43e-06
JAG1	1.03163	2.11e-06	3.85e-05
KL	2.35404	1.34e-06	2.75e-05
KLKB1	-1.77482	1.78e-05	0.000196791
KLRC1	-1.41873	0.00248663	0.00995374
KLRC2	-1.3859	0.0041266	0.0148348
KLRC3	-1.46268	0.00149168	0.00657294
KLRC4	-1.44224	0.000738232	0.00371646
KLRD1	-1.43057	8.32e-08	3.32e-06
KLRK1	-1.13891	0.0143927	0.0402664
LANCL1	-1.30696	2.35e-06	4.2e-05
LCK	-1.09719	0.001429	0.00635188
LCN2	1.53528	0.0022372	0.00912913
LGR6	-1.99301	5.08e-05	0.000451554
LILRB3	1.18006	0.000670708	0.00344783
LTB4R	1.6949	2.07e-10	4.22e-08
LTBR	1.14761	0.000857956	0.00420507
LTF	2.25126	0.000178631	0.00121116
MAP2K2	1.09895	0.00505274	0.0174489
MAPK14	1.64778	1.08e-09	1.47e-07
MAPK3	1.59453	4.32e-06	6.64e-05
MARCO	2.0048	2.17e-06	3.94e-05
MMP9	4.15001	2.79e-08	1.48e-06
MPO	2.38239	1.23e-05	0.000148539
NEDD4	1.33642	0.000219871	0.00142499
NEO1	-1.06533	8.47e-06	0.000110515
NFATC2	-2.34318	7.63e-12	3.87e-09
NFATC3	-1.08178	2.92e-08	1.52e-06
NLRX1	1.65635	0.000249308	0.00158061
NR1D2	-1.55152	8.84e-06	0.00011389
NR1I3	1.33338	5.46e-05	0.00047631
NR2E1	1.57171	4.3e-05	0.000395761
NR3C2	-1.89346	1.93e-08	1.15e-06
OGN	-1.17869	0.00339544	0.0126633
OLR1	1.41656	0.000460653	0.00258895
OPRL1	1.6657	1.08e-06	2.39e-05
ORM1	2.54105	3.33e-06	5.49e-05
OSGIN1	1.20372	0.00411234	0.0147876
OSM	2.27437	4.34e-08	1.96e-06
PDGFD	-1.05043	0.000562785	0.00301443
PDGFRB	-1.33073	0.00347664	0.0129083
PGLYRP1	3.18531	2.13e-06	3.89e-05
PIK3R1	-1.00434	2.09e-07	6.87e-06
PIK3R3	-1.23526	4.38e-06	6.71e-05
PLAU	1.72988	2.46e-09	2.58e-07
PLAUR	1.17404	0.000101856	0.00078021
PLCG1	-1.39363	4.52e-05	0.000411744
PLSCR1	2.13639	1.35e-10	3.11e-08
POMC	1.12575	0.0133962	0.0380172
PPARG	3.07863	1.72e-09	1.99e-07
PPP3CC	-1.11518	6.35e-06	8.96e-05
PPP4C	1.36481	0.000209682	0.00137399
PRF1	-1.35019	0.00463687	0.0162496
PRKCQ	-1.26543	8.88e-09	6.66e-07
PROK2	2.0663	3.34e-11	1.14e-08
PRTN3	1.92546	0.000456539	0.00257316
PTGDR	-1.68432	8.95e-08	3.5e-06
PTGDR2	-1.90706	0.000200374	0.00132571
PTGFR	2.36244	2.03e-06	3.74e-05
PTGS2	-1.44626	0.000450487	0.00254469
PTPN6	1.09886	0.00935987	0.028624
RARA	1.0842	0.0165635	0.0450764
RASGRP1	-1.89146	6.31e-10	1.01e-07
RASGRP3	-1.14927	0.000372817	0.00218369
RBP7	1.1886	6.42e-06	9.03e-05
RETN	4.70924	8.41e-11	2.17e-08
RFXANK	1.41692	0.000615119	0.00322742
RFXAP	-1.20456	6.64e-05	0.000554527
RLN1	-1.30246	0.00195309	0.00815709
RLN2	-1.4069	0.0013438	0.00603537
RNASE2	2.10789	3.88e-08	1.83e-06
RNASE3	1.43806	0.00145355	0.00643569
RORA	-2.34063	4.11e-08	1.89e-06
RORC	-1.91198	3.99e-05	0.000373155
S100A11	1.4787	4.67e-08	2.07e-06
S100A12	3.91218	1.43e-13	2.3e-10
S100A2	1.53541	1.4e-05	0.000163684
S100A5	1.24313	6.9e-06	9.52e-05
S100A6	1.2127	3.55e-07	1.05e-05
S100A8	2.44733	1e-13	2.23e-10
S100A9	2.10812	1.83e-10	3.87e-08
S100B	-1.29746	0.00780315	0.0247625
S100P	2.7805	6.91e-07	1.75e-05
S1PR1	-1.1174	4.9e-06	7.35e-05
SECTM1	1.13299	0.00185883	0.00783336
SEMA3B	1.2324	0.0123714	0.03576
SEMA4A	1.42655	2.51e-05	0.000258463
SEMA4B	1.48956	0.000605101	0.00319088
SEMA6B	3.97304	8.65e-11	2.2e-08
SERPIND1	-1.04693	0.000488455	0.00270664
SH2D1A	-1.75083	2.6e-06	4.53e-05
SH2D1B	-1.79294	1.62e-06	3.15e-05
SLC11A1	2.11454	2.68e-06	4.63e-05
SLPI	2.75181	2.34e-12	1.7e-09
SOCS3	2.4015	1.52e-11	6.61e-09
SORT1	1.43513	4.72e-07	1.29e-05
STAB2	1.08644	0.00273816	0.0106874
TACR1	-1.14896	3.34e-05	0.000324097
TG	1.23638	2.15e-05	0.000228855
TGFA	1.8127	2.77e-11	9.85e-09
TGFB3	-1.10962	2.56e-05	0.000262616
TGFBR3	-2.12721	9.06e-10	1.28e-07
TLR2	1.00502	3.18e-06	5.31e-05
TLR3	-1.7126	1.35e-05	0.000158536
TLR8	1.28946	4.1e-10	7.07e-08
TNFRSF12A	1.52667	3.11e-05	0.000306021
TNFRSF13C	-1.14294	0.00183917	0.00776709
TNFRSF25	-1.28147	0.000691122	0.00353335
TNFRSF8	1.06177	0.00165889	0.0071519
TNFSF13	1.97838	3.91e-05	0.000366992
TNFSF13B	1.15263	4.59e-07	1.27e-05
TPT1	-1.20071	4.49e-07	1.25e-05
TXK	-1.79455	3.97e-08	1.87e-06
TYMP	1.8159	0.00100055	0.00475549
TYROBP	1.30488	2.81e-05	0.000282401
UNC93B1	1.42918	0.000643315	0.00333598
VAV1	1.11265	0.000121495	0.000898871
XCL1	-1.41363	0.000291633	0.00179143
SCI: spinal cord injury; HC: healthy uninjured control; DEIGs: differentially expressed immune-related genes
