# Supplementary material for: Identification of immunodiagnostic blood biomarkers associated with spinal cord injury severity
Source: Front Immunol. 2023 Mar 29;14:1101564. doi: 10.3389/fimmu.2023.1101564 (PMC10090698; doi:10.3389/fimmu.2023.1101564)
Supplement: Supplementary file 1 [file DataSheet_1.zip › Supplementary Material/Table 10.XLS]

ONTOLOGY	ID	Description	GeneRatio	BgRatio	pvalue	p.adjust	qvalue	geneID	Count
BP	GO:0019221	cytokine-mediated signaling pathway	27/144	472/18723	2.80948433404178e-16	7.90307943165954e-13	5.17536587849802e-13	ACKR4/CSF2RA/CTSG/CXCL8/CXCR1/FCER1G/FLT3/HCK/HSPA1B/IFITM1/IFNGR2/IL17RC/IL18RAP/IL1B/IL1R2/IL1RN/IL2RB/IL4R/IL7R/IRF7/ISG15/MAPK3/OSM/PPARG/SOCS1/TNF/TXK	27
BP	GO:0032496	response to lipopolysaccharide	23/144	343/18723	1.90130862258944e-15	2.2176512331579e-12	1.45223853837496e-12	ADM/BPI/CAMP/CD14/CTSG/CXCL8/DEFA4/EDNRB/ELANE/FASLG/HCK/IL1B/IL24/JUN/MAPK3/MPO/PRKCA/PTGFR/S100A8/S100A9/SLC11A1/SLPI/TNF	23
BP	GO:0032103	positive regulation of response to external stimulus	25/144	427/18723	2.36507419106779e-15	2.2176512331579e-12	1.45223853837496e-12	AZU1/CD28/CXCL8/FPR2/HCK/IL18RAP/IL1B/IRF7/KLRD1/MAPK3/NPPA/OSM/PLSCR1/PRKCA/RASGRP1/S100A12/S100A8/S100A9/S1PR1/SH2D1A/SH2D1B/TLR8/TNF/TXK/TYROBP	25
BP	GO:0031349	positive regulation of defense response	21/144	278/18723	3.30157188014102e-15	2.32183042470917e-12	1.52046073427547e-12	CD28/FPR2/HCK/IL18RAP/IL1B/IRF7/KLRD1/MAPK3/NPPA/OSM/PLSCR1/RASGRP1/S100A12/S100A8/S100A9/SH2D1A/SH2D1B/TLR8/TNF/TXK/TYROBP	21
BP	GO:0002237	response to molecule of bacterial origin	23/144	363/18723	6.43928203072163e-15	3.62274007048399e-12	2.37236706395007e-12	ADM/BPI/CAMP/CD14/CTSG/CXCL8/DEFA4/EDNRB/ELANE/FASLG/HCK/IL1B/IL24/JUN/MAPK3/MPO/PRKCA/PTGFR/S100A8/S100A9/SLC11A1/SLPI/TNF	23
BP	GO:0002274	myeloid leukocyte activation	19/144	223/18723	8.35960131675742e-15	3.9192597506731e-12	2.56654426391675e-12	AZU1/BPI/CXCL8/FCER1G/FPR2/HMOX1/IFNGR2/IL18RAP/IL4R/NPPA/PLSCR1/PTGDR/RASGRP1/RELB/RORA/S100A12/SLC11A1/TNF/TYROBP	19
BP	GO:0001819	positive regulation of cytokine production	25/144	467/18723	1.83940573534619e-14	7.39178333361263e-12	4.84054140880577e-12	AZU1/CD14/CD28/CD3E/ELANE/FCER1G/HGF/HMOX1/HSPA1B/IL1B/IL4R/IRF7/ISG15/ITK/ORM1/OSM/PRKCQ/RASGRP1/RORA/SLC11A1/TLR8/TNF/TNFRSF8/TXK/TYROBP	25
BP	GO:0002443	leukocyte mediated immunity	23/144	440/18723	3.75238437910577e-13	1.31943215730307e-10	8.64035876767777e-11	AZU1/CD28/CR2/CTSG/ELANE/FCER1G/HMOX1/IL18RAP/IL1B/IL4R/IL7R/IRF7/KLRD1/NCR1/NPPA/PTGDR/RASGRP1/SH2D1A/SH2D1B/TLR8/TNF/TNFSF13/TYROBP	23
BP	GO:0045088	regulation of innate immune response	17/144	218/18723	9.99032299122114e-13	3.12253095270056e-10	2.04480295141953e-10	A2M/FPR2/HCK/IL18RAP/IRF7/ISG15/KLRD1/NCR1/PLSCR1/PPARG/RASGRP1/SH2D1A/SH2D1B/SOCS1/TLR8/TXK/TYROBP	17
BP	GO:0050727	regulation of inflammatory response	21/144	386/18723	2.03790146741612e-12	5.73261682784154e-10	3.75402901892443e-10	CD28/EDNRB/ELANE/FPR2/GPER1/HCK/HGF/IL1B/KLKB1/MMP9/NPPA/NR1D2/OSM/PGLYRP1/PPARG/RORA/S100A12/S100A8/S100A9/SOCS3/TNF	21
BP	GO:0006959	humoral immune response	19/144	317/18723	4.63417360442512e-12	1.18508457720435e-09	7.76057780645355e-10	A2M/AZU1/CAMP/CD28/CR2/CTSG/CXCL8/DEFA4/ELANE/IL1B/PGLYRP1/PI3/PRTN3/S100A12/S100A9/SH2D1A/SLC11A1/SLPI/TNF	19
BP	GO:0002831	regulation of response to biotic stimulus	19/144	327/18723	7.97559718598076e-12	1.86961290701366e-09	1.22432412942687e-09	A2M/FPR2/HCK/IL18RAP/IRF7/ISG15/KLRD1/MAPK3/NCR1/PLSCR1/PPARG/PRKCA/RASGRP1/SH2D1A/SH2D1B/SOCS1/TLR8/TXK/TYROBP	19
BP	GO:0019730	antimicrobial humoral response	13/144	122/18723	1.02090899966242e-11	2.08893691743745e-09	1.3679494098885e-09	AZU1/CAMP/CTSG/CXCL8/DEFA4/ELANE/PGLYRP1/PI3/PRTN3/S100A12/S100A9/SLC11A1/SLPI	13
BP	GO:0002764	immune response-regulating signaling pathway	22/144	468/18723	1.03964155151526e-11	2.08893691743745e-09	1.3679494098885e-09	C5AR2/CBLB/CD14/CD28/CD3E/CR2/FCER1G/FPR1/FPR2/HCK/HSPA1B/IRF7/ITK/KLRD1/NFATC2/PLSCR1/PRKCQ/SH2D1A/TLR8/TXK/TYROBP/UNC93B1	22
BP	GO:0002697	regulation of immune effector process	19/144	339/18723	1.49265259912017e-11	2.79922117421669e-09	1.83308213927038e-09	A2M/CD28/CR2/HMOX1/IL18RAP/IL1B/IL4R/IL7R/KLRD1/NCR1/NPPA/PGLYRP1/RASGRP1/SH2D1A/SH2D1B/TGFB3/TNF/TNFSF13/TYROBP	19
BP	GO:0002703	regulation of leukocyte mediated immunity	16/144	226/18723	2.0946313782642e-11	3.68262379191074e-09	2.4115821789226e-09	CD28/CR2/HMOX1/IL18RAP/IL1B/IL4R/IL7R/KLRD1/NCR1/NPPA/RASGRP1/SH2D1A/SH2D1B/TNF/TNFSF13/TYROBP	16
BP	GO:0042742	defense response to bacterium	19/144	350/18723	2.59323468239054e-11	4.29104068327329e-09	2.81000662178542e-09	AZU1/BPI/CAMP/CTSG/DEFA4/ELANE/FCER1G/FPR2/IL7R/ISG15/MPO/PGLYRP1/PI3/S100A12/S100A8/S100A9/SLC11A1/SLPI/TNF	19
BP	GO:0050900	leukocyte migration	19/144	369/18723	6.43004885817977e-11	1.00487374655887e-08	6.58045935778632e-09	AZU1/C5AR2/CKLF/CXCL8/CXCR1/EDNRB/ELANE/FCER1G/FPR2/HCK/HMOX1/MAPK3/MMP9/PRTN3/S100A12/S100A8/S100A9/S1PR1/TNF	19
BP	GO:1903131	mononuclear cell differentiation	20/144	426/18723	1.00867178893666e-10	1.49336512751517e-08	9.77936637473216e-09	CD28/CD3E/CD3G/CR2/FCER1G/FLT3/IL1B/IL4R/IL7R/IRF7/ITK/JUN/PGLYRP1/PPARG/PRTN3/RASGRP1/RELB/RORA/RORC/SOCS1	20
BP	GO:0001906	cell killing	14/144	188/18723	2.0527635491044e-10	2.88721193181534e-08	1.89070326891195e-08	AZU1/CAMP/CTSG/DEFA4/ELANE/IL18RAP/IL7R/KLRD1/NCR1/PGLYRP1/RASGRP1/S100A12/SH2D1A/TYROBP	14
BP	GO:0002768	immune response-regulating cell surface receptor signaling pathway	17/144	315/18723	3.39885147682022e-10	4.55284247823585e-08	2.98144866387739e-08	C5AR2/CBLB/CD28/CD3E/CR2/FCER1G/FPR1/FPR2/HCK/ITK/KLRD1/NFATC2/PLSCR1/PRKCQ/SH2D1A/TXK/TYROBP	17
BP	GO:0045089	positive regulation of innate immune response	12/144	131/18723	3.91191269598802e-10	5.00191382446104e-08	3.27552498467896e-08	FPR2/HCK/IL18RAP/IRF7/KLRD1/PLSCR1/RASGRP1/SH2D1A/SH2D1B/TLR8/TXK/TYROBP	12
BP	GO:0032102	negative regulation of response to external stimulus	19/144	420/18723	5.73932606922297e-10	6.83231237308042e-08	4.47416942125497e-08	A2M/C5AR2/ELANE/FPR2/GPER1/HCK/HGF/ISG15/KLKB1/KLRD1/NR1D2/PGLYRP1/PLAU/PPARG/RORA/SEMA4B/SEMA6B/SOCS3/TNF	19
BP	GO:0002833	positive regulation of response to biotic stimulus	13/144	168/18723	5.82920358883505e-10	6.83231237308042e-08	4.47416942125497e-08	FPR2/HCK/IL18RAP/IRF7/KLRD1/PLSCR1/PRKCA/RASGRP1/SH2D1A/SH2D1B/TLR8/TXK/TYROBP	13
BP	GO:0002253	activation of immune response	18/144	375/18723	6.57625664200318e-10	7.39960397358198e-08	4.84566278884445e-08	A2M/C5AR2/CBLB/CD28/CD3E/CR2/FCER1G/FPR1/FPR2/HCK/IL1B/ITK/KLRD1/NFATC2/PLSCR1/SH2D1A/TXK/TYROBP	18
BP	GO:0002429	immune response-activating cell surface receptor signaling pathway	16/144	291/18723	8.86825817251111e-10	9.23941119973102e-08	6.05046853875027e-08	C5AR2/CBLB/CD28/CD3E/CR2/FCER1G/FPR1/FPR2/HCK/ITK/KLRD1/NFATC2/PLSCR1/SH2D1A/TXK/TYROBP	16
BP	GO:0002757	immune response-activating signal transduction	16/144	291/18723	8.86825817251111e-10	9.23941119973102e-08	6.05046853875027e-08	C5AR2/CBLB/CD28/CD3E/CR2/FCER1G/FPR1/FPR2/HCK/ITK/KLRD1/NFATC2/PLSCR1/SH2D1A/TXK/TYROBP	16
BP	GO:0002683	negative regulation of immune system process	19/144	434/18723	9.90965451299885e-10	9.95566362323778e-08	6.51950954802556e-08	A2M/BPI/C5AR2/CBLB/CR2/GPER1/HCK/HMOX1/IL4R/IL7R/ISG15/KLRD1/PGLYRP1/PPARG/SH2D1A/SOCS1/TGFB3/TNF/TYROBP	19
BP	GO:0002460	adaptive immune response based on somatic recombination of immune receptors built from immunoglobulin superfamily domains	17/144	356/18723	2.19512732642093e-09	2.07519290526951e-07	1.35894908384817e-07	BACH2/CD28/CR2/FCER1G/IL1B/IL4R/IL7R/IRF7/KLRD1/PRKCQ/RELB/RORA/RORC/SLC11A1/TLR8/TNF/TNFSF13	17
BP	GO:0060326	cell chemotaxis	16/144	310/18723	2.21314565083844e-09	2.07519290526951e-07	1.35894908384817e-07	ACKR4/AZU1/C5AR2/CKLF/CXCL8/CXCR1/EDNRB/FCER1G/FPR2/HGF/MAPK3/PRKCQ/S100A12/S100A8/S100A9/S1PR1	16
BP	GO:0019932	second-messenger-mediated signaling	16/144	312/18723	2.42749077346692e-09	2.20275211153627e-07	1.44248178389375e-07	ACKR4/ADM/AZU1/CD3E/CXCL8/CXCR1/EDNRB/FPR1/FPR2/NFATC2/NPPA/NRG1/OPRL1/POMC/PTGFR/TNF	16
BP	GO:0050764	regulation of phagocytosis	10/144	95/18723	3.05930801928859e-09	2.68932295570587e-07	1.76111481373521e-07	AZU1/FCER1G/FPR2/HCK/IL1B/IL2RB/PLSCR1/PRTN3/SLC11A1/TNF	10
BP	GO:0002366	leukocyte activation involved in immune response	15/144	275/18723	3.42409896928528e-09	2.91878496987863e-07	1.91137900996786e-07	CD28/FCER1G/HMOX1/IL4R/NPPA/PGLYRP1/PTGDR/RASGRP1/RELB/RORA/RORC/SH2D1B/SLC11A1/TNFSF13/TYROBP	15
BP	GO:0032729	positive regulation of interferon-gamma production	9/144	72/18723	4.12884501388479e-09	3.32689961283607e-07	2.17863465581347e-07	CD14/CD3E/IL1B/ISG15/RASGRP1/SLC11A1/TLR8/TNF/TXK	9
BP	GO:0002263	cell activation involved in immune response	15/144	279/18723	4.1663089188796e-09	3.32689961283607e-07	2.17863465581347e-07	CD28/FCER1G/HMOX1/IL4R/NPPA/PGLYRP1/PTGDR/RASGRP1/RELB/RORA/RORC/SH2D1B/SLC11A1/TNFSF13/TYROBP	15
BP	GO:0042060	wound healing	18/144	422/18723	4.25767458450403e-09	3.32689961283607e-07	2.17863465581347e-07	FCER1G/HMOX1/IL24/KLKB1/NRG1/PLAU/PLAUR/PLSCR1/PRKCA/PRKCQ/S100A8/SERPIND1/SLC11A1/TGFA/TGFB3/TNF/TNFRSF12A/TXK	18
BP	GO:0072503	cellular divalent inorganic cation homeostasis	19/144	486/18723	6.34964376628532e-09	4.82744538231368e-07	3.16127356785187e-07	ACKR4/ADM/C5AR2/CXCR1/EDNRB/ELANE/FASLG/FPR1/FPR2/GPER1/OPRL1/PROK2/PTGDR/PTGFR/S100A8/S100A9/S1PR1/SLC11A1/TACR1	19
BP	GO:0002706	regulation of lymphocyte mediated immunity	12/144	168/18723	6.83289304457136e-09	5.05813898273138e-07	3.31234427368418e-07	CD28/CR2/IL18RAP/IL1B/IL7R/KLRD1/NCR1/RASGRP1/SH2D1A/SH2D1B/TNF/TNFSF13	12
BP	GO:0071222	cellular response to lipopolysaccharide	13/144	209/18723	8.38476457573413e-09	6.04778019270259e-07	3.96041511674352e-07	BPI/CAMP/CD14/CTSG/CXCL8/DEFA4/EDNRB/HCK/IL1B/IL24/MAPK3/PRKCA/TNF	13
BP	GO:0002449	lymphocyte mediated immunity	16/144	350/18723	1.2446014850343e-08	8.7526599435037e-07	5.73171736528953e-07	CD28/CR2/FCER1G/IL18RAP/IL1B/IL4R/IL7R/IRF7/KLRD1/NCR1/RASGRP1/SH2D1A/SH2D1B/TLR8/TNF/TNFSF13	16
BP	GO:0032609	interferon-gamma production	10/144	112/18723	1.5334842097814e-08	1.01385605232132e-06	6.63928037705505e-07	CD14/CD3E/IL1B/ISG15/PGLYRP1/RASGRP1/SLC11A1/TLR8/TNF/TXK	10
BP	GO:0032649	regulation of interferon-gamma production	10/144	112/18723	1.5334842097814e-08	1.01385605232132e-06	6.63928037705505e-07	CD14/CD3E/IL1B/ISG15/PGLYRP1/RASGRP1/SLC11A1/TLR8/TNF/TXK	10
BP	GO:0097529	myeloid leukocyte migration	13/144	220/18723	1.54979773372971e-08	1.01385605232132e-06	6.63928037705505e-07	AZU1/C5AR2/CKLF/CXCL8/CXCR1/EDNRB/FCER1G/FPR2/MAPK3/PRTN3/S100A12/S100A8/S100A9	13
BP	GO:0071219	cellular response to molecule of bacterial origin	13/144	221/18723	1.6359256830601e-08	1.04587703328365e-06	6.84897116113677e-07	BPI/CAMP/CD14/CTSG/CXCL8/DEFA4/EDNRB/HCK/IL1B/IL24/MAPK3/PRKCA/TNF	13
BP	GO:0007204	positive regulation of cytosolic calcium ion concentration	15/144	319/18723	2.51406412611152e-08	1.57156941927816e-06	1.02914905747255e-06	ACKR4/ADM/C5AR2/CXCR1/EDNRB/FASLG/FPR1/FPR2/GPER1/OPRL1/PROK2/PTGDR/PTGFR/S1PR1/TACR1	15
BP	GO:0030595	leukocyte chemotaxis	13/144	230/18723	2.62899957944134e-08	1.60769039499315e-06	1.05280303524539e-06	AZU1/C5AR2/CKLF/CXCL8/CXCR1/EDNRB/FCER1G/FPR2/MAPK3/S100A12/S100A8/S100A9/S1PR1	13
BP	GO:0030098	lymphocyte differentiation	16/144	374/18723	3.14634129904281e-08	1.88311873919307e-06	1.23316848226762e-06	CD28/CD3E/CD3G/CR2/FCER1G/FLT3/IL1B/IL4R/IL7R/ITK/PGLYRP1/RASGRP1/RELB/RORA/RORC/SOCS1	16
BP	GO:0002699	positive regulation of immune effector process	13/144	235/18723	3.39045592959945e-08	1.98694844374235e-06	1.30116181508751e-06	CD28/HMOX1/IL18RAP/IL1B/IL4R/KLRD1/NPPA/RASGRP1/SH2D1A/SH2D1B/TNF/TNFSF13/TYROBP	13
BP	GO:0001909	leukocyte mediated cytotoxicity	10/144	124/18723	4.08851605048256e-08	2.34714196938927e-06	1.53703610920397e-06	AZU1/CTSG/ELANE/IL18RAP/IL7R/KLRD1/NCR1/RASGRP1/SH2D1A/TYROBP	10
BP	GO:0019722	calcium-mediated signaling	12/144	202/18723	5.35176532954173e-08	3.01090317440018e-06	1.97170301614695e-06	ACKR4/AZU1/CD3E/CXCL8/CXCR1/EDNRB/FPR2/NFATC2/NRG1/POMC/PTGFR/TNF	12
BP	GO:0071216	cellular response to biotic stimulus	13/144	246/18723	5.80711867930101e-08	3.20302447938701e-06	2.09751448684763e-06	BPI/CAMP/CD14/CTSG/CXCL8/DEFA4/EDNRB/HCK/IL1B/IL24/MAPK3/PRKCA/TNF	13
BP	GO:0002444	myeloid leukocyte mediated immunity	9/144	99/18723	7.04495481081292e-08	3.81104959284937e-06	2.49568237225154e-06	AZU1/CTSG/ELANE/HMOX1/IL4R/NPPA/PTGDR/RASGRP1/TYROBP	9
BP	GO:0002705	positive regulation of leukocyte mediated immunity	10/144	134/18723	8.55929700183883e-08	4.54288725776842e-06	2.97492944453187e-06	CD28/IL18RAP/IL1B/KLRD1/RASGRP1/SH2D1A/SH2D1B/TNF/TNFSF13/TYROBP	10
BP	GO:0050832	defense response to fungus	7/144	49/18723	9.01603168876676e-08	4.69668465564832e-06	3.07564433827326e-06	CTSG/DEFA4/ELANE/MPO/S100A12/S100A8/S100A9	7
BP	GO:0051480	regulation of cytosolic calcium ion concentration	15/144	353/18723	9.50383835652932e-08	4.86078132671218e-06	3.18310375577537e-06	ACKR4/ADM/C5AR2/CXCR1/EDNRB/FASLG/FPR1/FPR2/GPER1/OPRL1/PROK2/PTGDR/PTGFR/S1PR1/TACR1	15
BP	GO:0030217	T cell differentiation	13/144	257/18723	9.67785599052832e-08	4.86139444667075e-06	3.18350526004221e-06	CD28/CD3E/CD3G/FCER1G/IL1B/IL4R/IL7R/ITK/RASGRP1/RELB/RORA/RORC/SOCS1	13
BP	GO:0031348	negative regulation of defense response	13/144	258/18723	1.01249175232824e-07	4.99673561280585e-06	3.2721340102944e-06	A2M/ELANE/FPR2/GPER1/HCK/HGF/ISG15/KLRD1/NR1D2/PGLYRP1/PPARG/RORA/SOCS3	13
BP	GO:0001818	negative regulation of cytokine production	15/144	357/18723	1.10012749878813e-07	5.33561836912244e-06	3.49405285459025e-06	BPI/C5AR2/ELANE/HGF/HMOX1/IL1R2/ORM1/PGLYRP1/POMC/RELB/SLC11A1/TGFB3/TLR8/TNF/TYROBP	15
BP	GO:0006909	phagocytosis	14/144	308/18723	1.14432729038668e-07	5.45591977603005e-06	3.57283275321443e-06	AZU1/CD14/ELANE/FCER1G/FPR2/HCK/IL1B/IL2RB/MARCO/PLSCR1/PRTN3/SLC11A1/TNF/TYROBP	14
BP	GO:0042116	macrophage activation	9/144	106/18723	1.27701538157828e-07	5.98707378063283e-06	3.92066125923156e-06	AZU1/BPI/FPR2/IFNGR2/IL4R/RORA/SLC11A1/TNF/TYROBP	9
BP	GO:0002819	regulation of adaptive immune response	11/144	183/18723	1.74369249458141e-07	7.85557452561957e-06	5.14425708452645e-06	CD28/CR2/IL1B/IL4R/IL7R/IRF7/KLRD1/PRKCQ/SLC11A1/TNF/TNFSF13	11
BP	GO:0043410	positive regulation of MAPK cascade	17/144	480/18723	1.74465139549718e-07	7.85557452561957e-06	5.14425708452645e-06	C5AR2/ELANE/FGF9/FLT3/FPR2/GPER1/HGF/IL1B/MAPK3/MARCO/NRG1/OSM/PRKCA/RASGRP1/S100A12/TGFA/TNF	17
BP	GO:0002698	negative regulation of immune effector process	9/144	110/18723	1.75933592290805e-07	7.85557452561957e-06	5.14425708452645e-06	A2M/CR2/HMOX1/IL4R/IL7R/KLRD1/PGLYRP1/TGFB3/TNF	9
BP	GO:0002526	acute inflammatory response	9/144	112/18723	2.05497762212857e-07	8.98201783882921e-06	5.88191337884301e-06	EDNRB/ELANE/IL1B/KLKB1/ORM1/OSM/PLSCR1/S100A8/TNF	9
BP	GO:0018108	peptidyl-tyrosine phosphorylation	15/144	375/18723	2.07547514939175e-07	8.98201783882921e-06	5.88191337884301e-06	CBLB/CD3E/FLT3/HCK/HGF/IL24/ITK/MAPK3/NRG1/OSM/SOCS1/SOCS3/TGFA/TNF/TXK	15
BP	GO:0097530	granulocyte migration	10/144	148/18723	2.18171817670612e-07	9.29874731980957e-06	6.08932505460241e-06	C5AR2/CKLF/CXCL8/CXCR1/FCER1G/MAPK3/PRTN3/S100A12/S100A8/S100A9	10
BP	GO:0002708	positive regulation of lymphocyte mediated immunity	9/144	113/18723	2.21834797696632e-07	9.31375053612876e-06	6.09914997594826e-06	CD28/IL18RAP/IL1B/KLRD1/RASGRP1/SH2D1A/SH2D1B/TNF/TNFSF13	9
BP	GO:0018212	peptidyl-tyrosine modification	15/144	378/18723	2.29881027774845e-07	9.5096372225094e-06	6.22742722300277e-06	CBLB/CD3E/FLT3/HCK/HGF/IL24/ITK/MAPK3/NRG1/OSM/SOCS1/SOCS3/TGFA/TNF/TXK	15
BP	GO:0046631	alpha-beta T cell activation	10/144	156/18723	3.56317133505036e-07	1.45263782108647e-05	9.51266184033277e-06	CBLB/CD28/CD3E/IL4R/ITK/PRKCQ/RELB/RORA/RORC/SOCS1	10
BP	GO:0006874	cellular calcium ion homeostasis	16/144	448/18723	3.68385351952874e-07	1.47592483774931e-05	9.6651578799981e-06	ACKR4/ADM/C5AR2/CXCR1/EDNRB/ELANE/FASLG/FPR1/FPR2/GPER1/OPRL1/PROK2/PTGDR/PTGFR/S1PR1/TACR1	16
BP	GO:0009620	response to fungus	7/144	60/18723	3.77769599423926e-07	1.47592483774931e-05	9.6651578799981e-06	CTSG/DEFA4/ELANE/MPO/S100A12/S100A8/S100A9	7
BP	GO:0031663	lipopolysaccharide-mediated signaling pathway	7/144	60/18723	3.77769599423926e-07	1.47592483774931e-05	9.6651578799981e-06	BPI/CD14/HCK/IL1B/MAPK3/PRKCA/TNF	7
BP	GO:1990266	neutrophil migration	9/144	122/18723	4.274554792482e-07	1.64716748373313e-05	1.07865477820382e-05	C5AR2/CKLF/CXCL8/CXCR1/FCER1G/PRTN3/S100A12/S100A8/S100A9	9
BP	GO:1904705	regulation of vascular associated smooth muscle cell proliferation	8/144	90/18723	4.58710820383188e-07	1.74372099694312e-05	1.14188326553425e-05	FGF9/GPER1/HMOX1/JUN/MMP9/PPARG/TGFB3/TNF	8
BP	GO:0045576	mast cell activation	7/144	62/18723	4.74928730717e-07	1.78129935934256e-05	1.16649161930491e-05	HMOX1/IL4R/NPPA/PLSCR1/PTGDR/RASGRP1/S100A12	7
BP	GO:1990874	vascular associated smooth muscle cell proliferation	8/144	91/18723	4.99685268694604e-07	1.84949297478674e-05	1.21114850445368e-05	FGF9/GPER1/HMOX1/JUN/MMP9/PPARG/TGFB3/TNF	8
BP	GO:0055074	calcium ion homeostasis	16/144	460/18723	5.23677403583124e-07	1.89529594158876e-05	1.24114277612601e-05	ACKR4/ADM/C5AR2/CXCR1/EDNRB/ELANE/FASLG/FPR1/FPR2/GPER1/OPRL1/PROK2/PTGDR/PTGFR/S1PR1/TACR1	16
BP	GO:0071621	granulocyte chemotaxis	9/144	125/18723	5.25535312633927e-07	1.89529594158876e-05	1.24114277612601e-05	C5AR2/CKLF/CXCL8/CXCR1/FCER1G/MAPK3/S100A12/S100A8/S100A9	9
BP	GO:0002822	regulation of adaptive immune response based on somatic recombination of immune receptors built from immunoglobulin superfamily domains	10/144	168/18723	7.06342668162103e-07	2.51511636144303e-05	1.64703486913215e-05	CD28/CR2/IL1B/IL4R/IL7R/KLRD1/PRKCQ/SLC11A1/TNF/TNFSF13	10
BP	GO:0043434	response to peptide hormone	15/144	414/18723	7.28951578311911e-07	2.54579194742185e-05	1.66712290979409e-05	ACVR1C/ADM/CYSLTR2/EDNRB/GNRHR/GPER1/IL1B/NPPA/POMC/PPARG/PRKCQ/RETN/SOCS1/SOCS3/TGFBR3	15
BP	GO:0050766	positive regulation of phagocytosis	7/144	66/18723	7.33057759478031e-07	2.54579194742185e-05	1.66712290979409e-05	AZU1/FCER1G/FPR2/IL1B/IL2RB/SLC11A1/TNF	7
BP	GO:0031640	killing of cells of other organism	7/144	68/18723	9.00905615720797e-07	3.09054572807634e-05	2.02385728820461e-05	AZU1/CAMP/CTSG/DEFA4/ELANE/PGLYRP1/S100A12	7
BP	GO:0050728	negative regulation of inflammatory response	10/144	176/18723	1.08115648037295e-06	3.66420864974593e-05	2.39952294312324e-05	ELANE/FPR2/GPER1/HCK/HGF/NR1D2/PGLYRP1/PPARG/RORA/SOCS3	10
BP	GO:0070661	leukocyte proliferation	13/144	318/18723	1.0987471045821e-06	3.67282086860595e-05	2.40516269203525e-05	CBLB/CD28/CD3E/CR2/FLT3/IL1B/IL7R/MAPK3/NFATC2/PRKCQ/RASGRP1/SLC11A1/TYROBP	13
BP	GO:0042110	T cell activation	16/144	487/18723	1.10981078503912e-06	3.67282086860595e-05	2.40516269203525e-05	CBLB/CD28/CD3E/CD3G/FCER1G/IL1B/IL4R/IL7R/ITK/PRKCQ/RASGRP1/RELB/RORA/RORC/SLC11A1/SOCS1	16
BP	GO:0032677	regulation of interleukin-8 production	8/144	102/18723	1.20093141303468e-06	3.92816286612389e-05	2.57237450772422e-05	BPI/C5AR2/CD14/ELANE/HSPA1B/IL1B/TLR8/TNF	8
BP	GO:0030593	neutrophil chemotaxis	8/144	103/18723	1.293681979831e-06	4.13537205598249e-05	2.70806634534001e-05	C5AR2/CKLF/CXCL8/CXCR1/FCER1G/S100A12/S100A8/S100A9	8
BP	GO:0032637	interleukin-8 production	8/144	103/18723	1.293681979831e-06	4.13537205598249e-05	2.70806634534001e-05	BPI/C5AR2/CD14/ELANE/HSPA1B/IL1B/TLR8/TNF	8
BP	GO:0048660	regulation of smooth muscle cell proliferation	10/144	180/18723	1.32654285889948e-06	4.19276973267892e-05	2.74565346312725e-05	ELANE/FGF9/GPER1/HMOX1/JUN/MMP9/PPARG/S1PR1/TGFB3/TNF	10
BP	GO:0007200	phospholipase C-activating G protein-coupled receptor signaling pathway	8/144	104/18723	1.39246876380897e-06	4.35223848066072e-05	2.85008226510609e-05	C5AR2/EDNRB/FPR1/FPR2/LTB4R/OPRL1/S1PR1/TACR1	8
BP	GO:0048659	smooth muscle cell proliferation	10/144	184/18723	1.61918447059508e-06	5.00523727009226e-05	3.27770135747991e-05	ELANE/FGF9/GPER1/HMOX1/JUN/MMP9/PPARG/S1PR1/TGFB3/TNF	10
BP	GO:0002715	regulation of natural killer cell mediated immunity	6/144	48/18723	1.7535286818385e-06	5.34791066586424e-05	3.5021025184809e-05	IL18RAP/KLRD1/NCR1/RASGRP1/SH2D1A/SH2D1B	6
BP	GO:0060333	interferon-gamma-mediated signaling pathway	5/144	27/18723	1.76806147147307e-06	5.34791066586424e-05	3.5021025184809e-05	HCK/IFNGR2/PPARG/SOCS1/TXK	5
BP	GO:0002430	complement receptor mediated signaling pathway	4/144	13/18723	2.27359122473019e-06	6.80384267570854e-05	4.45552591632456e-05	C5AR2/CR2/FPR1/FPR2	4
BP	GO:0046651	lymphocyte proliferation	12/144	288/18723	2.37926165514284e-06	7.0451189851756e-05	4.61352675512463e-05	CBLB/CD28/CD3E/CR2/FLT3/IL1B/IL7R/NFATC2/PRKCQ/RASGRP1/SLC11A1/TYROBP	12
BP	GO:0061844	antimicrobial humoral immune response mediated by antimicrobial peptide	7/144	79/18723	2.5106852161223e-06	7.35683074265838e-05	4.81765255286626e-05	CAMP/CXCL8/DEFA4/ELANE/PGLYRP1/S100A12/S100A9	7
BP	GO:0044403	biological process involved in symbiotic interaction	12/144	290/18723	2.55582557114793e-06	7.411894156329e-05	4.85371106837643e-05	AZU1/CAMP/CR2/CTSB/CTSG/CXCL8/ELANE/HSPA1B/IFITM1/JUN/PGLYRP1/PLSCR1	12
BP	GO:0050777	negative regulation of immune response	10/144	194/18723	2.6091242680124e-06	7.48925159787642e-05	4.90436892483535e-05	A2M/CR2/HCK/HMOX1/IL4R/IL7R/ISG15/KLRD1/PGLYRP1/PPARG	10
BP	GO:0032943	mononuclear cell proliferation	12/144	291/18723	2.64837127966464e-06	7.52511960575418e-05	4.92785724552166e-05	CBLB/CD28/CD3E/CR2/FLT3/IL1B/IL7R/NFATC2/PRKCQ/RASGRP1/SLC11A1/TYROBP	12
BP	GO:0001910	regulation of leukocyte mediated cytotoxicity	7/144	82/18723	3.23020627571456e-06	9.08657025358506e-05	5.95037998157946e-05	IL18RAP/IL7R/KLRD1/NCR1/RASGRP1/SH2D1A/TYROBP	7
BP	GO:0033002	muscle cell proliferation	11/144	248/18723	3.50276250651319e-06	9.75571379289269e-05	6.38857153350504e-05	ELANE/FGF9/GPER1/HMOX1/JUN/MMP9/PPARG/S1PR1/TGFB3/TGFBR3/TNF	11
BP	GO:0002717	positive regulation of natural killer cell mediated immunity	5/144	31/18723	3.63023388988384e-06	0.000100116156198463	6.55614995593056e-05	IL18RAP/KLRD1/RASGRP1/SH2D1A/SH2D1B	5
BP	GO:0045069	regulation of viral genome replication	7/144	85/18723	4.11409450599184e-06	0.000112358716945195	7.35785936176364e-05	CD28/CXCL8/IFITM1/ISG15/PLSCR1/SLPI/TNF	7
BP	GO:0043281	regulation of cysteine-type endopeptidase activity involved in apoptotic process	10/144	209/18723	5.06939876230084e-06	0.000137117487676464	8.9791982125774e-05	ACVR1C/FASLG/GPER1/HGF/MMP9/PLAUR/PPARG/S100A8/S100A9/TNF	10
BP	GO:0050829	defense response to Gram-negative bacterium	7/144	88/18723	5.19087802646286e-06	0.000139066094175619	9.10680355519801e-05	AZU1/BPI/CAMP/CTSG/DEFA4/ELANE/SLC11A1	7
BP	GO:1903706	regulation of hemopoiesis	13/144	367/18723	5.31241463019222e-06	0.000140979456176705	9.23210089656046e-05	CD28/HSPA1B/IL4R/IL7R/IRF7/ISG15/JUN/PGLYRP1/PRKCA/RASGRP1/SOCS1/TNF/TYROBP	13
BP	GO:0007159	leukocyte cell-cell adhesion	13/144	371/18723	5.97228179419725e-06	0.000157009613897915	0.000102818427347223	CBLB/CD28/CD3E/ELANE/IL1B/IL4R/IL7R/PRKCQ/RASGRP1/S100A8/S100A9/SOCS1/TNF	13
BP	GO:0052548	regulation of endopeptidase activity	14/144	432/18723	6.32443434768587e-06	0.000164225862195652	0.000107544018875668	A2M/ACVR1C/FASLG/GPER1/HGF/MMP9/PI3/PLAUR/PPARG/S100A8/S100A9/SERPIND1/SLPI/TNF	14
BP	GO:0050730	regulation of peptidyl-tyrosine phosphorylation	11/144	264/18723	6.36353323118595e-06	0.000164225862195652	0.000107544018875668	CBLB/CD3E/FLT3/HGF/IL24/NRG1/OSM/SOCS1/SOCS3/TGFA/TNF	11
BP	GO:0002275	myeloid cell activation involved in immune response	7/144	91/18723	6.49252234143373e-06	0.000166031503149574	0.000108726450693866	FCER1G/HMOX1/IL4R/NPPA/PTGDR/RASGRP1/TYROBP	7
BP	GO:0019731	antibacterial humoral response	6/144	60/18723	6.63195131173474e-06	0.000168069180539728	0.000110060832579761	CAMP/CTSG/DEFA4/ELANE/PI3/SLPI	6
BP	GO:0045742	positive regulation of epidermal growth factor receptor signaling pathway	5/144	36/18723	7.80938929724847e-06	0.000196141179403214	0.000128443902915271	FASLG/GPER1/MMP9/PLAUR/TGFA	5
BP	GO:0032757	positive regulation of interleukin-8 production	6/144	62/18723	8.04142201833794e-06	0.000200181594137917	0.000131089786046496	CD14/ELANE/HSPA1B/IL1B/TLR8/TNF	6
BP	GO:0043405	regulation of MAP kinase activity	9/144	177/18723	9.37109835443499e-06	0.000231235962026541	0.000151425873686623	ELANE/FLT3/IL1B/NPPA/PPARG/RASGRP1/S100A12/TGFA/TNF	9
BP	GO:0022407	regulation of cell-cell adhesion	14/144	448/18723	9.54951242882061e-06	0.000233589377932803	0.000152967018310628	CBLB/CD28/CD3E/ELANE/IL1B/IL1RN/IL4R/IL7R/PLAUR/PRKCA/PRKCQ/RASGRP1/SOCS1/TNF	14
BP	GO:1901186	positive regulation of ERBB signaling pathway	5/144	38/18723	1.02699860496603e-05	0.000249047161704262	0.000163089615126184	FASLG/GPER1/MMP9/PLAUR/TGFA	5
BP	GO:1902105	regulation of leukocyte differentiation	11/144	279/18723	1.07188858650684e-05	0.000257711332807157	0.000168763385190011	CD28/IL4R/IL7R/IRF7/JUN/PGLYRP1/PRKCA/RASGRP1/SOCS1/TNF/TYROBP	11
BP	GO:0032640	tumor necrosis factor production	9/144	181/18723	1.1217244054311e-05	0.0002651605674351	0.000173641548828344	AZU1/BPI/C5AR2/CD14/ORM1/POMC/RASGRP1/TNFRSF8/TYROBP	9
BP	GO:0032680	regulation of tumor necrosis factor production	9/144	181/18723	1.1217244054311e-05	0.0002651605674351	0.000173641548828344	AZU1/BPI/C5AR2/CD14/ORM1/POMC/RASGRP1/TNFRSF8/TYROBP	9
BP	GO:0031341	regulation of cell killing	7/144	99/18723	1.13462846117244e-05	0.000265975821773172	0.000174175421671208	IL18RAP/IL7R/KLRD1/NCR1/RASGRP1/SH2D1A/TYROBP	7
BP	GO:0022409	positive regulation of cell-cell adhesion	11/144	284/18723	1.26581669922016e-05	0.0002942762293311	0.000192708066431952	CD28/CD3E/ELANE/IL1B/IL4R/IL7R/PLAUR/PRKCQ/RASGRP1/SOCS1/TNF	11
BP	GO:0052547	regulation of peptidase activity	14/144	461/18723	1.31665149580646e-05	0.000303585299811768	0.000198804151653262	A2M/ACVR1C/FASLG/GPER1/HGF/MMP9/PI3/PLAUR/PPARG/S100A8/S100A9/SERPIND1/SLPI/TNF	14
BP	GO:0034341	response to interferon-gamma	8/144	141/18723	1.34782659020685e-05	0.000308246845386331	0.000201856785011723	FASLG/HCK/IFITM1/IFNGR2/PPARG/SLC11A1/SOCS1/TXK	8
BP	GO:0071706	tumor necrosis factor superfamily cytokine production	9/144	186/18723	1.39543158849629e-05	0.000314027924675204	0.000205642549883663	AZU1/BPI/C5AR2/CD14/ORM1/POMC/RASGRP1/TNFRSF8/TYROBP	9
BP	GO:1903555	regulation of tumor necrosis factor superfamily cytokine production	9/144	186/18723	1.39543158849629e-05	0.000314027924675204	0.000205642549883663	AZU1/BPI/C5AR2/CD14/ORM1/POMC/RASGRP1/TNFRSF8/TYROBP	9
BP	GO:2000116	regulation of cysteine-type endopeptidase activity	10/144	235/18723	1.41668634105913e-05	0.000314328888823495	0.000205839637562862	ACVR1C/FASLG/GPER1/HGF/MMP9/PLAUR/PPARG/S100A8/S100A9/TNF	10
BP	GO:0050729	positive regulation of inflammatory response	8/144	142/18723	1.41911727268339e-05	0.000314328888823495	0.000205839637562862	CD28/IL1B/NPPA/OSM/S100A12/S100A8/S100A9/TNF	8
BP	GO:0070555	response to interleukin-1	8/144	143/18723	1.49355565463698e-05	0.00032823219191358	0.000214944275955158	CAMP/CXCL8/IL1B/IL1R2/IL1RN/MAPK3/PRKCA/RORA	8
BP	GO:0048661	positive regulation of smooth muscle cell proliferation	7/144	104/18723	1.56818146393117e-05	0.000341960810700649	0.000223934521573198	ELANE/FGF9/HMOX1/JUN/MMP9/S1PR1/TNF	7
BP	GO:1901342	regulation of vasculature development	12/144	348/18723	1.62113186700601e-05	0.000350787995529839	0.000229715041883443	ADM/ANGPTL3/ANGPTL7/CAMP/CXCL8/FASLG/HGF/HMOX1/IL1B/PPARG/PRKCA/TNF	12
BP	GO:1903039	positive regulation of leukocyte cell-cell adhesion	10/144	239/18723	1.63942823475943e-05	0.000352039055296051	0.000230534303803053	CD28/CD3E/ELANE/IL1B/IL4R/IL7R/PRKCQ/RASGRP1/SOCS1/TNF	10
BP	GO:0002228	natural killer cell mediated immunity	6/144	71/18723	1.77008781346071e-05	0.000377216440853407	0.000247021824047547	IL18RAP/KLRD1/NCR1/RASGRP1/SH2D1A/SH2D1B	6
BP	GO:0014002	astrocyte development	5/144	43/18723	1.90961750319636e-05	0.0004038912809392	0.000264489958891462	FPR2/GFAP/S100A8/S100A9/TNF	5
BP	GO:0002285	lymphocyte activation involved in immune response	9/144	194/18723	1.95142803696053e-05	0.000409654258803729	0.00026826386996708	CD28/FCER1G/IL4R/PGLYRP1/RELB/RORA/RORC/SLC11A1/TNFSF13	9
BP	GO:2001233	regulation of apoptotic signaling pathway	12/144	356/18723	2.02971788016446e-05	0.000422933066437232	0.00027695955479827	BDNF/GPER1/HGF/HMOX1/HSPA1B/IL1B/MMP9/PLAUR/S100A8/S100A9/TNF/TNFRSF12A	12
BP	GO:0042058	regulation of epidermal growth factor receptor signaling pathway	6/144	73/18723	2.07758143558626e-05	0.000426586611555048	0.000279352094681211	CBLB/FASLG/GPER1/MMP9/PLAUR/TGFA	6
BP	GO:0043299	leukocyte degranulation	6/144	73/18723	2.07758143558626e-05	0.000426586611555048	0.000279352094681211	HCK/HMOX1/IL4R/NPPA/PTGDR/RASGRP1	6
BP	GO:0001959	regulation of cytokine-mediated signaling pathway	8/144	150/18723	2.11242981693987e-05	0.000430598918482018	0.000281979571292507	HSPA1B/IL1R2/IL1RN/IRF7/ISG15/PPARG/SOCS1/TXK	8
BP	GO:0042269	regulation of natural killer cell mediated cytotoxicity	5/144	44/18723	2.14117728884091e-05	0.000433318828310035	0.000283760716052374	IL18RAP/KLRD1/NCR1/RASGRP1/SH2D1A	5
BP	GO:0002437	inflammatory response to antigenic stimulus	6/144	74/18723	2.24669740511213e-05	0.000451425700041458	0.000295618079620017	CD28/ELANE/HCK/IL1RN/RASGRP1/TNF	6
BP	GO:0051092	positive regulation of NF-kappaB transcription factor activity	8/144	152/18723	2.32438644282747e-05	0.000463723337849198	0.000303671241130876	HSPA1B/IL18RAP/IL1B/PRKCQ/S100A12/S100A8/S100A9/TNF	8
BP	GO:0014066	regulation of phosphatidylinositol 3-kinase signaling	7/144	111/18723	2.39759021155328e-05	0.000474959244021083	0.000311029123070292	CD28/FLT3/GPER1/HGF/OSM/RASGRP1/TNF	7
BP	GO:0033077	T cell differentiation in thymus	6/144	75/18723	2.42672603677525e-05	0.000477369254646769	0.000312607328992028	CD28/CD3E/CD3G/IL1B/IL7R/RASGRP1	6
BP	GO:0043406	positive regulation of MAP kinase activity	7/144	112/18723	2.54115523237009e-05	0.000496407615878963	0.000325074682503484	ELANE/FLT3/IL1B/RASGRP1/S100A12/TGFA/TNF	7
BP	GO:0071347	cellular response to interleukin-1	7/144	113/18723	2.69172993904681e-05	0.000522195608175082	0.000341962061221918	CAMP/CXCL8/IL1B/IL1R2/IL1RN/MAPK3/RORA	7
BP	GO:1902107	positive regulation of leukocyte differentiation	8/144	157/18723	2.93361278735048e-05	0.000561377739511355	0.00036762065004392	IL4R/IL7R/JUN/PRKCA/RASGRP1/SOCS1/TNF/TYROBP	8
BP	GO:1903708	positive regulation of hemopoiesis	8/144	157/18723	2.93361278735048e-05	0.000561377739511355	0.00036762065004392	IL4R/IL7R/JUN/PRKCA/RASGRP1/SOCS1/TNF/TYROBP	8
BP	GO:0001774	microglial cell activation	5/144	47/18723	2.96882447029326e-05	0.000564277245603713	0.000369519404197241	AZU1/FPR2/IFNGR2/TNF/TYROBP	5
BP	GO:0014068	positive regulation of phosphatidylinositol 3-kinase signaling	6/144	79/18723	3.26658322768153e-05	0.000609541335963697	0.000399160790291866	CD28/FLT3/GPER1/HGF/OSM/TNF	6
BP	GO:1901184	regulation of ERBB signaling pathway	6/144	79/18723	3.26658322768153e-05	0.000609541335963697	0.000399160790291866	CBLB/FASLG/GPER1/MMP9/PLAUR/TGFA	6
BP	GO:0002673	regulation of acute inflammatory response	5/144	48/18723	3.29364674960832e-05	0.000609541335963697	0.000399160790291866	EDNRB/IL1B/KLKB1/OSM/TNF	5
BP	GO:0043303	mast cell degranulation	5/144	48/18723	3.29364674960832e-05	0.000609541335963697	0.000399160790291866	HMOX1/IL4R/NPPA/PTGDR/RASGRP1	5
BP	GO:0045785	positive regulation of cell adhesion	13/144	437/18723	3.36491388823436e-05	0.000617345970843102	0.000404271689327906	AZU1/CD28/CD3E/ELANE/IL1B/IL4R/IL7R/PLAUR/PRKCA/PRKCQ/RASGRP1/SOCS1/TNF	13
BP	GO:0002573	myeloid leukocyte differentiation	9/144	208/18723	3.37971132278129e-05	0.000617345970843102	0.000404271689327906	IRF7/JUN/MMP9/PPARG/PRKCA/PRTN3/RELB/TNF/TYROBP	9
BP	GO:0002279	mast cell activation involved in immune response	5/144	49/18723	3.64536085077714e-05	0.000657333338027954	0.00043045759034143	HMOX1/IL4R/NPPA/PTGDR/RASGRP1	5
BP	GO:0006953	acute-phase response	5/144	49/18723	3.64536085077714e-05	0.000657333338027954	0.00043045759034143	EDNRB/IL1B/ORM1/PLSCR1/TNF	5
BP	GO:0060759	regulation of response to cytokine stimulus	8/144	162/18723	3.67121630481161e-05	0.000657779074231532	0.000430749482629589	HSPA1B/IL1R2/IL1RN/IRF7/ISG15/PPARG/SOCS1/TXK	8
BP	GO:0032753	positive regulation of interleukin-4 production	4/144	25/18723	3.74383342943446e-05	0.000662150188204769	0.00043361192559296	CD28/CD3E/FCER1G/PRKCQ	4
BP	GO:0050878	regulation of body fluid levels	12/144	379/18723	3.74430664705506e-05	0.000662150188204769	0.00043361192559296	ADM/EDNRB/FCER1G/KLKB1/OPRL1/PLAU/PLAUR/PLSCR1/PRKCA/PRKCQ/SERPIND1/TXK	12
BP	GO:0048708	astrocyte differentiation	6/144	81/18723	3.76622929657885e-05	0.000662150188204769	0.00043361192559296	FPR2/GFAP/MAPK3/S100A8/S100A9/TNF	6
BP	GO:0030099	myeloid cell differentiation	12/144	381/18723	3.94026823152816e-05	0.000688445623309859	0.000450831605438005	HSPA1B/IRF7/ISG15/JUN/MMP9/PPARG/PRKCA/PRTN3/RELB/TGFBR3/TNF/TYROBP	12
BP	GO:0002448	mast cell mediated immunity	5/144	50/18723	4.02548773235109e-05	0.000698993641426149	0.000457739020897623	HMOX1/IL4R/NPPA/PTGDR/RASGRP1	5
BP	GO:0038127	ERBB signaling pathway	7/144	121/18723	4.18168571768113e-05	0.000713290665130628	0.000467101488943663	CBLB/FASLG/GPER1/MMP9/NRG1/PLAUR/TGFA	7
BP	GO:0032635	interleukin-6 production	8/144	165/18723	4.18389476525253e-05	0.000713290665130628	0.000467101488943663	BPI/C5AR2/HGF/IL1B/ORM1/TLR8/TNF/TYROBP	8
BP	GO:0032675	regulation of interleukin-6 production	8/144	165/18723	4.18389476525253e-05	0.000713290665130628	0.000467101488943663	BPI/C5AR2/HGF/IL1B/ORM1/TLR8/TNF/TYROBP	8
BP	GO:0045954	positive regulation of natural killer cell mediated cytotoxicity	4/144	26/18723	4.39817427425357e-05	0.00074530507430574	0.000488066263788443	IL18RAP/KLRD1/RASGRP1/SH2D1A	4
BP	GO:0045860	positive regulation of protein kinase activity	12/144	386/18723	4.4695984477365e-05	0.000752873079849268	0.000493022205076513	AZU1/ELANE/FGF13/FLT3/IL1B/NRG1/RASGRP1/S100A12/SLC11A1/SOCS1/TGFA/TNF	12
BP	GO:0007596	blood coagulation	9/144	217/18723	4.70246669550118e-05	0.000782724190203835	0.000512570334296298	FCER1G/KLKB1/PLAU/PLAUR/PLSCR1/PRKCA/PRKCQ/SERPIND1/TXK	9
BP	GO:0070374	positive regulation of ERK1 and ERK2 cascade	9/144	217/18723	4.70246669550118e-05	0.000782724190203835	0.000512570334296298	C5AR2/FPR2/GPER1/MAPK3/MARCO/NRG1/PRKCA/RASGRP1/TNF	9
BP	GO:0042509	regulation of tyrosine phosphorylation of STAT protein	6/144	85/18723	4.9492140813458e-05	0.000818949365342691	0.000536292547514251	FLT3/IL24/OSM/SOCS1/SOCS3/TNF	6
BP	GO:0019216	regulation of lipid metabolic process	11/144	331/18723	5.16358755893268e-05	0.000849425251653662	0.000556249813981668	ADM/ANGPTL3/FLT3/FPR2/GPER1/IL1B/NR1D2/PPARG/RORA/RORC/TNF	11
BP	GO:0044706	multi-multicellular organism process	9/144	220/18723	5.23071712442286e-05	0.000855465539011715	0.000560205322383109	ACVR1C/ADM/CTSB/IL1B/MAPK3/MMP9/NPPA/PTGFR/TGFB3	9
BP	GO:0007599	hemostasis	9/144	222/18723	5.61002804656253e-05	0.000906954534194275	0.00059392311442737	FCER1G/KLKB1/PLAU/PLAUR/PLSCR1/PRKCA/PRKCQ/SERPIND1/TXK	9
BP	GO:0050817	coagulation	9/144	222/18723	5.61002804656253e-05	0.000906954534194275	0.00059392311442737	FCER1G/KLKB1/PLAU/PLAUR/PLSCR1/PRKCA/PRKCQ/SERPIND1/TXK	9
BP	GO:0050920	regulation of chemotaxis	9/144	223/18723	5.80822302528394e-05	0.00093363036400707	0.00061139189739831	AZU1/C5AR2/CXCL8/ELANE/FPR2/MAPK3/S1PR1/SEMA4B/SEMA6B	9
BP	GO:1903037	regulation of leukocyte cell-cell adhesion	11/144	336/18723	5.90884342031017e-05	0.000944407758030256	0.000618449520666436	CBLB/CD28/CD3E/ELANE/IL1B/IL4R/IL7R/PRKCQ/RASGRP1/SOCS1/TNF	11
BP	GO:0007260	tyrosine phosphorylation of STAT protein	6/144	88/18723	6.017965408417e-05	0.000956414502478927	0.000626312189398141	FLT3/IL24/OSM/SOCS1/SOCS3/TNF	6
BP	GO:0043280	positive regulation of cysteine-type endopeptidase activity involved in apoptotic process	7/144	129/18723	6.290228776705e-05	0.000994068176902874	0.000650969861575029	ACVR1C/FASLG/GPER1/PPARG/S100A8/S100A9/TNF	7
BP	GO:0051781	positive regulation of cell division	6/144	89/18723	6.41253091020541e-05	0.00100773460616803	0.000659919382114641	FGF5/FGF9/IL1B/OSM/TGFA/TGFB3	6
BP	GO:0033674	positive regulation of kinase activity	13/144	467/18723	6.63153100266271e-05	0.00103636092836057	0.000678665453488874	AZU1/ELANE/FGF13/FLT3/FPR2/IL1B/NRG1/RASGRP1/S100A12/SLC11A1/SOCS1/TGFA/TNF	13
BP	GO:0051873	killing by host of symbiont cells	4/144	29/18723	6.8632884754446e-05	0.00105139730253522	0.000688512088400336	AZU1/CAMP/CTSG/ELANE	4
BP	GO:0051883	killing of cells in other organism involved in symbiotic interaction	4/144	29/18723	6.8632884754446e-05	0.00105139730253522	0.000688512088400336	AZU1/CAMP/CTSG/ELANE	4
BP	GO:0045765	regulation of angiogenesis	11/144	342/18723	6.92354403738019e-05	0.00105139730253522	0.000688512088400336	ADM/ANGPTL3/CAMP/CXCL8/FASLG/HGF/HMOX1/IL1B/PPARG/PRKCA/TNF	11
BP	GO:0019079	viral genome replication	7/144	131/18723	6.93452485996805e-05	0.00105139730253522	0.000688512088400336	CD28/CXCL8/IFITM1/ISG15/PLSCR1/SLPI/TNF	7
BP	GO:0001912	positive regulation of leukocyte mediated cytotoxicity	5/144	56/18723	6.99375372487425e-05	0.00105139730253522	0.000688512088400336	IL18RAP/KLRD1/RASGRP1/SH2D1A/TYROBP	5
BP	GO:0045071	negative regulation of viral genome replication	5/144	56/18723	6.99375372487425e-05	0.00105139730253522	0.000688512088400336	IFITM1/ISG15/PLSCR1/SLPI/TNF	5
BP	GO:0001660	fever generation	3/144	11/18723	7.02675765647429e-05	0.00105139730253522	0.000688512088400336	EDNRB/IL1B/TNF	3
BP	GO:0070944	neutrophil-mediated killing of bacterium	3/144	11/18723	7.02675765647429e-05	0.00105139730253522	0.000688512088400336	AZU1/CTSG/ELANE	3
BP	GO:0002696	positive regulation of leukocyte activation	12/144	409/18723	7.77763271669132e-05	0.00115759157841549	0.000758053871022546	CD28/CD3E/IL1B/IL4R/IL7R/NFATC2/NPPA/PRKCQ/RASGRP1/SOCS1/TNFSF13/TYROBP	12
BP	GO:0070498	interleukin-1-mediated signaling pathway	4/144	30/18723	7.8720465978985e-05	0.00116547721473097	0.000763217814200686	IL1B/IL1R2/IL1RN/MAPK3	4
BP	GO:0045766	positive regulation of angiogenesis	8/144	181/18723	8.03766805007111e-05	0.00117150052978498	0.000767162208215132	ADM/ANGPTL3/CAMP/CXCL8/HGF/HMOX1/IL1B/PRKCA	8
BP	GO:0097696	receptor signaling pathway via STAT	8/144	181/18723	8.03766805007111e-05	0.00117150052978498	0.000767162208215132	FLT3/IL24/IL7R/OSM/PPARG/SOCS1/SOCS3/TNF	8
BP	GO:1904018	positive regulation of vasculature development	8/144	181/18723	8.03766805007111e-05	0.00117150052978498	0.000767162208215132	ADM/ANGPTL3/CAMP/CXCL8/HGF/HMOX1/IL1B/PRKCA	8
BP	GO:0007188	adenylate cyclase-modulating G protein-coupled receptor signaling pathway	9/144	233/18723	8.13703467483843e-05	0.00117987002785157	0.000772643010361761	ADM/FPR1/FPR2/GPER1/MARCO/OPRL1/PRKCA/PTGFR/S1PR1	9
BP	GO:0016032	viral process	12/144	415/18723	8.92774398299281e-05	0.00128489194972758	0.000841417071874293	CD28/CR2/CTSB/CXCL8/HSPA1B/IFITM1/IRF7/ISG15/JUN/PLSCR1/SLPI/TNF	12
BP	GO:0048762	mesenchymal cell differentiation	9/144	236/18723	8.97243552699236e-05	0.00128489194972758	0.000841417071874293	EDNRB/HGF/IL1B/MAPK3/NRG1/SEMA4B/SEMA6B/TGFB3/TGFBR3	9
BP	GO:0001836	release of cytochrome c from mitochondria	5/144	59/18723	8.99835457150136e-05	0.00128489194972758	0.000841417071874293	GPER1/HGF/JUN/MMP9/PLAUR	5
BP	GO:0070943	neutrophil-mediated killing of symbiont cell	3/144	12/18723	9.3162274322431e-05	0.0013235630185303	0.000866740989177322	AZU1/CTSG/ELANE	3
BP	GO:0046879	hormone secretion	10/144	295/18723	9.69577557489111e-05	0.00136720948566006	0.000895323067676432	ACVR1C/ADM/GPER1/IL1B/IL1RN/NPPA/OSM/POMC/RETN/TNF	10
BP	GO:0008217	regulation of blood pressure	8/144	186/18723	9.7206504490584e-05	0.00136720948566006	0.000895323067676432	ADM/CTSG/EDNRB/HMOX1/NPPA/OPRL1/POMC/PPARG	8
BP	GO:0050867	positive regulation of cell activation	12/144	420/18723	9.99535103991119e-05	0.0013988518644413	0.000916044216802545	CD28/CD3E/IL1B/IL4R/IL7R/NFATC2/NPPA/PRKCQ/RASGRP1/SOCS1/TNFSF13/TYROBP	12
BP	GO:0002695	negative regulation of leukocyte activation	8/144	187/18723	0.0001008999746182	0.00140510707228216	0.00092014046681527	BPI/CBLB/GPER1/HMOX1/IL4R/PGLYRP1/SOCS1/TYROBP	8
BP	GO:0032642	regulation of chemokine production	6/144	98/18723	0.000109766010483225	0.00152104328812468	0.00099606180111819	AZU1/ELANE/HMOX1/IL1B/IL4R/TNF	6
BP	GO:0032731	positive regulation of interleukin-1 beta production	5/144	62/18723	0.000114178608816219	0.00156144161562491	0.0010225168212785	AZU1/ORM1/TLR8/TNF/TYROBP	5
BP	GO:0042063	gliogenesis	10/144	301/18723	0.000114402049309179	0.00156144161562491	0.0010225168212785	AZU1/FGF5/FPR2/GFAP/IL1B/MAPK3/NRG1/S100A8/S100A9/TNF	10
BP	GO:0051251	positive regulation of lymphocyte activation	11/144	362/18723	0.000114580123995843	0.00156144161562491	0.0010225168212785	CD28/CD3E/IL1B/IL4R/IL7R/NFATC2/PRKCQ/RASGRP1/SOCS1/TNFSF13/TYROBP	11
BP	GO:0032633	interleukin-4 production	4/144	33/18723	0.000115456756505504	0.00156144161562491	0.0010225168212785	CD28/CD3E/FCER1G/PRKCQ	4
BP	GO:0032673	regulation of interleukin-4 production	4/144	33/18723	0.000115456756505504	0.00156144161562491	0.0010225168212785	CD28/CD3E/FCER1G/PRKCQ	4
BP	GO:0032602	chemokine production	6/144	99/18723	0.00011611567021687	0.00156283914028734	0.0010234319963713	AZU1/ELANE/HMOX1/IL1B/IL4R/TNF	6
BP	GO:0070486	leukocyte aggregation	3/144	13/18723	0.000120428879251741	0.00161317351111975	0.00105639367764685	IL1B/S100A8/S100A9	3
BP	GO:0031343	positive regulation of cell killing	5/144	63/18723	0.000123260212593738	0.00164327477737529	0.00107610562254448	IL18RAP/KLRD1/RASGRP1/SH2D1A/TYROBP	5
BP	GO:0007565	female pregnancy	8/144	193/18723	0.00012558542090911	0.00165168698694595	0.00108161439450499	ACVR1C/ADM/CTSB/IL1B/MAPK3/MMP9/NPPA/TGFB3	8
BP	GO:0050731	positive regulation of peptidyl-tyrosine phosphorylation	8/144	193/18723	0.00012558542090911	0.00165168698694595	0.00108161439450499	CD3E/FLT3/HGF/IL24/NRG1/OSM/TGFA/TNF	8
BP	GO:0014065	phosphatidylinositol 3-kinase signaling	7/144	144/18723	0.000125652689373065	0.00165168698694595	0.00108161439450499	CD28/FLT3/GPER1/HGF/OSM/RASGRP1/TNF	7
BP	GO:0050830	defense response to Gram-positive bacterium	6/144	101/18723	0.000129688964971295	0.00169395845724432	0.00110929605035926	CAMP/CTSG/DEFA4/IL7R/PGLYRP1/TNF	6
BP	GO:0032743	positive regulation of interleukin-2 production	4/144	34/18723	0.00013007288544784	0.00169395845724432	0.00110929605035926	CD28/CD3E/IL1B/PRKCQ	4
BP	GO:0009914	hormone transport	10/144	306/18723	0.00013090304164809	0.00169691362283906	0.00111123125337937	ACVR1C/ADM/GPER1/IL1B/IL1RN/NPPA/OSM/POMC/RETN/TNF	10
BP	GO:0035710	CD4-positive, alpha-beta T cell activation	6/144	102/18723	0.00013693155269628	0.00176691953089282	0.00115707492621193	IL4R/PRKCQ/RELB/RORA/RORC/SOCS1	6
BP	GO:0070372	regulation of ERK1 and ERK2 cascade	10/144	309/18723	0.000141737302150909	0.00182058005000231	0.00119221475012781	C5AR2/FPR2/GPER1/IL1B/MAPK3/MARCO/NRG1/PRKCA/RASGRP1/TNF	10
BP	GO:0032760	positive regulation of tumor necrosis factor production	6/144	103/18723	0.000144491028219111	0.00183915503339529	0.00120437865864941	AZU1/CD14/ORM1/RASGRP1/TNFRSF8/TYROBP	6
BP	GO:0045639	positive regulation of myeloid cell differentiation	6/144	103/18723	0.000144491028219111	0.00183915503339529	0.00120437865864941	HSPA1B/ISG15/JUN/PRKCA/TNF/TYROBP	6
BP	GO:0046627	negative regulation of insulin receptor signaling pathway	4/144	35/18723	0.000145983392707669	0.00184978055714717	0.001211336829011	IL1B/PRKCQ/SOCS1/SOCS3	4
BP	GO:1903900	regulation of viral life cycle	7/144	148/18723	0.000148993994780647	0.00187107190766946	0.00122527956234085	CD28/CXCL8/IFITM1/ISG15/PLSCR1/SLPI/TNF	7
BP	GO:2001056	positive regulation of cysteine-type endopeptidase activity	7/144	148/18723	0.000148993994780647	0.00187107190766946	0.00122527956234085	ACVR1C/FASLG/GPER1/PPARG/S100A8/S100A9/TNF	7
BP	GO:0046634	regulation of alpha-beta T cell activation	6/144	104/18723	0.000152377306601548	0.00188826739021657	0.00123654009874417	CBLB/CD28/CD3E/IL4R/PRKCQ/SOCS1	6
BP	GO:0031650	regulation of heat generation	3/144	14/18723	0.000152410204892481	0.00188826739021657	0.00123654009874417	EDNRB/IL1B/TNF	3
BP	GO:0070942	neutrophil mediated cytotoxicity	3/144	14/18723	0.000152410204892481	0.00188826739021657	0.00123654009874417	AZU1/CTSG/ELANE	3
BP	GO:0032715	negative regulation of interleukin-6 production	5/144	66/18723	0.000153853119491802	0.00188826739021657	0.00123654009874417	BPI/C5AR2/HGF/ORM1/TNF	5
BP	GO:0050918	positive chemotaxis	5/144	66/18723	0.000153853119491802	0.00188826739021657	0.00123654009874417	AZU1/CXCL8/FPR2/HGF/S1PR1	5
BP	GO:0051090	regulation of DNA-binding transcription factor activity	12/144	440/18723	0.000154390863757487	0.00188826739021657	0.00123654009874417	HCK/HMOX1/HSPA1B/IL18RAP/IL1B/MAPK3/PPARG/PRKCQ/S100A12/S100A8/S100A9/TNF	12
BP	GO:0045834	positive regulation of lipid metabolic process	7/144	149/18723	0.000155346596506607	0.00189173149771899	0.00123880858458219	ADM/ANGPTL3/FLT3/FPR2/IL1B/PPARG/TNF	7
BP	GO:0042119	neutrophil activation	4/144	36/18723	0.000163255143133971	0.0019794686104994	0.00129626361381329	CXCL8/FCER1G/IL18RAP/TYROBP	4
BP	GO:0046635	positive regulation of alpha-beta T cell activation	5/144	67/18723	0.000165240548967398	0.00199494276500125	0.00130639693107272	CD28/CD3E/IL4R/PRKCQ/SOCS1	5
BP	GO:2001236	regulation of extrinsic apoptotic signaling pathway	7/144	151/18723	0.000168710520505868	0.0020250105840614	0.00132608697292924	GPER1/HGF/HMOX1/HSPA1B/IL1B/TNF/TNFRSF12A	7
BP	GO:0007218	neuropeptide signaling pathway	6/144	106/18723	0.000169170809546544	0.0020250105840614	0.00132608697292924	CYSLTR2/LTB4R/NPPA/OPRL1/POMC/PROK2	6
BP	GO:0019058	viral life cycle	10/144	317/18723	0.000174397393030215	0.00207872824827964	0.00136126421856769	CD28/CR2/CTSB/CXCL8/HSPA1B/IFITM1/ISG15/PLSCR1/SLPI/TNF	10
BP	GO:0042267	natural killer cell mediated cytotoxicity	5/144	68/18723	0.000177260758744731	0.00209619982951882	0.00137270555939826	IL18RAP/KLRD1/NCR1/RASGRP1/SH2D1A	5
BP	GO:0002824	positive regulation of adaptive immune response based on somatic recombination of immune receptors built from immunoglobulin superfamily domains	6/144	107/18723	0.000178098741292214	0.00209619982951882	0.00137270555939826	CD28/IL1B/PRKCQ/SLC11A1/TNF/TNFSF13	6
BP	GO:1903557	positive regulation of tumor necrosis factor superfamily cytokine production	6/144	107/18723	0.000178098741292214	0.00209619982951882	0.00137270555939826	AZU1/CD14/ORM1/RASGRP1/TNFRSF8/TYROBP	6
BP	GO:1900077	negative regulation of cellular response to insulin stimulus	4/144	37/18723	0.000181955892132447	0.00213267468570239	0.00139659127733238	IL1B/PRKCQ/SOCS1/SOCS3	4
BP	GO:0051091	positive regulation of DNA-binding transcription factor activity	9/144	260/18723	0.000186328408083312	0.00217486229020065	0.00142421801330332	HSPA1B/IL18RAP/IL1B/PPARG/PRKCQ/S100A12/S100A8/S100A9/TNF	9
BP	GO:0007173	epidermal growth factor receptor signaling pathway	6/144	108/18723	0.000187394889945293	0.00217827200585169	0.00142645088040132	CBLB/FASLG/GPER1/MMP9/PLAUR/TGFA	6
BP	GO:0035886	vascular associated smooth muscle cell differentiation	4/144	38/18723	0.000202154234024539	0.00233057319799602	0.00152618597732072	ADM/FGF9/GPER1/NFATC2	4
BP	GO:0048246	macrophage chemotaxis	4/144	38/18723	0.000202154234024539	0.00233057319799602	0.00152618597732072	AZU1/CKLF/EDNRB/MAPK3	4
BP	GO:0016064	immunoglobulin mediated immune response	8/144	207/18723	0.000203022321795425	0.00233102771922665	0.00152648362252199	CD28/CR2/FCER1G/IL4R/IRF7/TLR8/TNF/TNFSF13	8
BP	GO:0032868	response to insulin	9/144	264/18723	0.000208762024001065	0.00238718525819104	0.00156325863073113	ACVR1C/ADM/IL1B/NPPA/PPARG/PRKCQ/RETN/SOCS1/SOCS3	9
BP	GO:0051607	defense response to virus	9/144	265/18723	0.000214708468330411	0.00243538274763486	0.00159482096595169	AZU1/IFITM1/IFNGR2/IRF7/ISG15/PLSCR1/RNASE2/TLR8/UNC93B1	9
BP	GO:0140546	defense response to symbiont	9/144	265/18723	0.000214708468330411	0.00243538274763486	0.00159482096595169	AZU1/IFITM1/IFNGR2/IRF7/ISG15/PLSCR1/RNASE2/TLR8/UNC93B1	9
BP	GO:0032722	positive regulation of chemokine production	5/144	71/18723	0.000217353216267486	0.00245548031068449	0.00160798194237202	AZU1/HMOX1/IL1B/IL4R/TNF	5
BP	GO:0019724	B cell mediated immunity	8/144	210/18723	0.000223886023018233	0.00249970788717303	0.00163694456285771	CD28/CR2/FCER1G/IL4R/IRF7/TLR8/TNF/TNFSF13	8
BP	GO:0050866	negative regulation of cell activation	8/144	210/18723	0.000223886023018233	0.00249970788717303	0.00163694456285771	BPI/CBLB/GPER1/HMOX1/IL4R/PGLYRP1/SOCS1/TYROBP	8
BP	GO:0040013	negative regulation of locomotion	11/144	391/18723	0.000223934016198935	0.00249970788717303	0.00163694456285771	ACVR1C/C5AR2/ELANE/HMOX1/IFITM1/IL24/NRG1/PPARG/SEMA4B/SEMA6B/TNF	11
BP	GO:0002821	positive regulation of adaptive immune response	6/144	112/18723	0.000228480093335333	0.00253037205729248	0.00165702512779458	CD28/IL1B/PRKCQ/SLC11A1/TNF/TNFSF13	6
BP	GO:0046632	alpha-beta T cell differentiation	6/144	112/18723	0.000228480093335333	0.00253037205729248	0.00165702512779458	IL4R/ITK/RELB/RORA/RORC/SOCS1	6
BP	GO:0060330	regulation of response to interferon-gamma	3/144	16/18723	0.000231845848533046	0.002547587390326	0.00166829866337512	PPARG/SOCS1/TXK	3
BP	GO:0060334	regulation of interferon-gamma-mediated signaling pathway	3/144	16/18723	0.000231845848533046	0.002547587390326	0.00166829866337512	PPARG/SOCS1/TXK	3
BP	GO:0043523	regulation of neuron apoptotic process	8/144	212/18723	0.000238748704013205	0.00261322997816789	0.00171128499702277	BDNF/FASLG/HMOX1/JUN/LANCL1/TGFB3/TNF/TYROBP	8
BP	GO:0070371	ERK1 and ERK2 cascade	10/144	330/18723	0.000240924334202188	0.00262682229500293	0.00172018598471575	C5AR2/FPR2/GPER1/IL1B/MAPK3/MARCO/NRG1/PRKCA/RASGRP1/TNF	10
BP	GO:0010543	regulation of platelet activation	4/144	40/18723	0.000247321966346004	0.00265928578720324	0.00174144484352936	FCER1G/PRKCA/PRKCQ/TXK	4
BP	GO:0071276	cellular response to cadmium ion	4/144	40/18723	0.000247321966346004	0.00265928578720324	0.00174144484352936	HMOX1/JUN/MAPK3/MMP9	4
BP	GO:0032732	positive regulation of interleukin-1 production	5/144	73/18723	0.000247683212316833	0.00265928578720324	0.00174144484352936	AZU1/ORM1/TLR8/TNF/TYROBP	5
BP	GO:0051145	smooth muscle cell differentiation	5/144	73/18723	0.000247683212316833	0.00265928578720324	0.00174144484352936	ADM/EDNRB/FGF9/GPER1/NFATC2	5
BP	GO:0002286	T cell activation involved in immune response	6/144	114/18723	0.00025152084132128	0.00268003078271501	0.00175502979390845	FCER1G/IL4R/RELB/RORA/RORC/SLC11A1	6
BP	GO:1904892	regulation of receptor signaling pathway via STAT	6/144	114/18723	0.00025152084132128	0.00268003078271501	0.00175502979390845	IL24/IL7R/PPARG/SOCS1/SOCS3/TNF	6
BP	GO:0009612	response to mechanical stimulus	8/144	216/18723	0.00027090538447699	0.00286487536290892	0.00187607606978525	IL1B/JUN/MAPK3/MPO/NPPA/RETN/TLR8/TNFRSF8	8
BP	GO:0050870	positive regulation of T cell activation	8/144	216/18723	0.00027090538447699	0.00286487536290892	0.00187607606978525	CD28/CD3E/IL1B/IL4R/IL7R/PRKCQ/RASGRP1/SOCS1	8
BP	GO:0021782	glial cell development	6/144	116/18723	0.000276351390308644	0.0029115223256113	0.00190662303583728	FPR2/GFAP/NRG1/S100A8/S100A9/TNF	6
BP	GO:0002700	regulation of production of molecular mediator of immune response	7/144	164/18723	0.000280036809153981	0.00292841466226821	0.00191768505583826	CD28/HMOX1/IL1B/IL4R/TGFB3/TNF/TNFSF13	7
BP	GO:0050792	regulation of viral process	7/144	164/18723	0.000280036809153981	0.00292841466226821	0.00191768505583826	CD28/CXCL8/IFITM1/ISG15/PLSCR1/SLPI/TNF	7
BP	GO:0002292	T cell differentiation involved in immune response	5/144	75/18723	0.000281127227383515	0.00292892922455491	0.00191802201918577	FCER1G/IL4R/RELB/RORA/RORC	5
BP	GO:0062197	cellular response to chemical stress	10/144	337/18723	0.000284804934797431	0.00295629624201171	0.00193594342938631	HGF/HMOX1/HSPA1B/IL18RAP/JUN/LANCL1/MAPK3/MMP9/MPO/RELB	10
BP	GO:0097191	extrinsic apoptotic signaling pathway	8/144	219/18723	0.000297280199291095	0.00307296617455767	0.00201234524125804	FASLG/GPER1/HGF/HMOX1/HSPA1B/IL1B/TNF/TNFRSF12A	8
BP	GO:0031100	animal organ regeneration	5/144	76/18723	0.000299081126187355	0.00307296617455767	0.00201234524125804	ADM/FLT3/HGF/HMOX1/TGFBR3	5
BP	GO:0033003	regulation of mast cell activation	4/144	42/18723	0.000299321980742553	0.00307296617455767	0.00201234524125804	HMOX1/IL4R/NPPA/PLSCR1	4
BP	GO:0071346	cellular response to interferon-gamma	6/144	118/18723	0.00030306845768107	0.00310011480529764	0.00203012363996889	FASLG/HCK/IFNGR2/PPARG/SOCS1/TXK	6
BP	GO:0032418	lysosome localization	5/144	77/18723	0.000317891195195082	0.00323995627566581	0.00212169943398701	HMOX1/IL4R/NPPA/PTGDR/RASGRP1	5
BP	GO:0001503	ossification	11/144	408/18723	0.000322037952125689	0.0032703709723089	0.00214161663013474	ACVR2B/CLEC11A/HGF/IFITM1/ISG15/MAPK3/MMP9/PPARG/S1PR1/TGFB3/TNF	11
BP	GO:0006509	membrane protein ectodomain proteolysis	4/144	43/18723	0.000328063089020563	0.00328413334311332	0.00215062897840788	IL1B/PRKCQ/PRTN3/TNF	4
BP	GO:0036230	granulocyte activation	4/144	43/18723	0.000328063089020563	0.00328413334311332	0.00215062897840788	CXCL8/FCER1G/IL18RAP/TYROBP	4
BP	GO:0042088	T-helper 1 type immune response	4/144	43/18723	0.000328063089020563	0.00328413334311332	0.00215062897840788	IL1B/IL4R/RELB/SLC11A1	4
BP	GO:1904706	negative regulation of vascular associated smooth muscle cell proliferation	4/144	43/18723	0.000328063089020563	0.00328413334311332	0.00215062897840788	GPER1/HMOX1/PPARG/TGFB3	4
BP	GO:0007249	I-kappaB kinase/NF-kappaB signaling	9/144	281/18723	0.00033075640193144	0.00329707133574503	0.00215910147905544	FASLG/HMOX1/IL1B/RELB/RORA/S100A12/SECTM1/TLR8/TNF	9
BP	GO:0002544	chronic inflammatory response	3/144	18/18723	0.00033404384311672	0.00329707133574503	0.00215910147905544	S100A8/S100A9/TNF	3
BP	GO:0030730	sequestering of triglyceride	3/144	18/18723	0.00033404384311672	0.00329707133574503	0.00215910147905544	IL1B/PPARG/TNF	3
BP	GO:0031649	heat generation	3/144	18/18723	0.00033404384311672	0.00329707133574503	0.00215910147905544	EDNRB/IL1B/TNF	3
BP	GO:0006919	activation of cysteine-type endopeptidase activity involved in apoptotic process	5/144	78/18723	0.000337584046376724	0.0033203633652368	0.00217435436569476	FASLG/PPARG/S100A8/S100A9/TNF	5
BP	GO:2001234	negative regulation of apoptotic signaling pathway	8/144	224/18723	0.000345882571013357	0.00339013126223196	0.00222004217595223	BDNF/HGF/HMOX1/HSPA1B/IL1B/MMP9/PLAUR/TNF	8
BP	GO:0010001	glial cell differentiation	8/144	225/18723	0.000356340038734044	0.00348050183666272	0.00227922173897871	FGF5/FPR2/GFAP/MAPK3/NRG1/S100A8/S100A9/TNF	8
BP	GO:0050852	T cell receptor signaling pathway	6/144	123/18723	0.000378773895723377	0.00368681996079536	0.00241433005833513	CBLB/CD28/CD3E/ITK/SH2D1A/TXK	6
BP	GO:0002920	regulation of humoral immune response	4/144	45/18723	0.000391390488419834	0.00379648773767239	0.00248614647816591	A2M/CR2/IL1B/TNF	4
BP	GO:0002523	leukocyte migration involved in inflammatory response	3/144	19/18723	0.000394447647006618	0.00381249770558081	0.00249663067516097	ELANE/S100A8/S100A9	3
BP	GO:0034599	cellular response to oxidative stress	9/144	288/18723	0.000395751628165516	0.00381249770558081	0.00249663067516097	HGF/HMOX1/HSPA1B/IL18RAP/JUN/LANCL1/MAPK3/MMP9/MPO	9
BP	GO:0014032	neural crest cell development	5/144	81/18723	0.000402230426292005	0.00384855166380752	0.00252024076624063	EDNRB/MAPK3/NRG1/SEMA4B/SEMA6B	5
BP	GO:0071260	cellular response to mechanical stimulus	5/144	81/18723	0.000402230426292005	0.00384855166380752	0.00252024076624063	IL1B/MAPK3/NPPA/TLR8/TNFRSF8	5
BP	GO:0060485	mesenchyme development	9/144	291/18723	0.0004266604349418	0.00406846035081791	0.00266424892470348	EDNRB/HGF/IL1B/MAPK3/NRG1/SEMA4B/SEMA6B/TGFB3/TGFBR3	9
BP	GO:0043367	CD4-positive, alpha-beta T cell differentiation	5/144	83/18723	0.000450244676549982	0.00427884552410506	0.00280202056885657	IL4R/RELB/RORA/RORC/SOCS1	5
BP	GO:0048015	phosphatidylinositol-mediated signaling	7/144	178/18723	0.00045929912567639	0.00435019676945348	0.00284874524165756	CD28/FLT3/GPER1/HGF/OSM/RASGRP1/TNF	7
BP	GO:0060252	positive regulation of glial cell proliferation	3/144	20/18723	0.000461448855997949	0.00435589138228937	0.00285247438359736	GFAP/IL1B/TNF	3
BP	GO:0032612	interleukin-1 production	6/144	128/18723	0.00046852616587679	0.00439321368203804	0.00287691505362941	AZU1/IL1R2/ORM1/TLR8/TNF/TYROBP	6
BP	GO:0032652	regulation of interleukin-1 production	6/144	128/18723	0.00046852616587679	0.00439321368203804	0.00287691505362941	AZU1/IL1R2/ORM1/TLR8/TNF/TYROBP	6
BP	GO:0010950	positive regulation of endopeptidase activity	7/144	179/18723	0.000474965240392203	0.00443879475489457	0.00290676401708814	ACVR1C/FASLG/GPER1/PPARG/S100A8/S100A9/TNF	7
BP	GO:0090199	regulation of release of cytochrome c from mitochondria	4/144	48/18723	0.000502097956019491	0.00467682632543983	0.00306264002451764	GPER1/HGF/MMP9/PLAUR	4
BP	GO:0048511	rhythmic process	9/144	298/18723	0.000506578123639897	0.00470298436237304	0.00307976972857328	JUN/NR1D2/OPRL1/PPARG/RELB/RETN/RORA/RORC/TGFB3	9
BP	GO:0051098	regulation of binding	10/144	363/18723	0.000510784333642371	0.00472643529781576	0.00309512667546451	BDNF/CBLB/HMOX1/JUN/MAPK3/MMP9/PLAUR/PPARG/SLPI/TGFBR3	10
BP	GO:0048017	inositol lipid-mediated signaling	7/144	182/18723	0.000524538209761568	0.00483779011166981	0.00316804785878428	CD28/FLT3/GPER1/HGF/OSM/RASGRP1/TNF	7
BP	GO:0014031	mesenchymal cell development	5/144	86/18723	0.000530208683883178	0.00485823136079277	0.0031814338995219	EDNRB/MAPK3/NRG1/SEMA4B/SEMA6B	5
BP	GO:0048864	stem cell development	5/144	86/18723	0.000530208683883178	0.00485823136079277	0.0031814338995219	EDNRB/MAPK3/NRG1/SEMA4B/SEMA6B	5
BP	GO:0030449	regulation of complement activation	3/144	21/18723	0.000535333404602575	0.00487343969950499	0.00319139314615741	A2M/CR2/IL1B	3
BP	GO:0038083	peptidyl-tyrosine autophosphorylation	3/144	21/18723	0.000535333404602575	0.00487343969950499	0.00319139314615741	ITK/MAPK3/TXK	3
BP	GO:1904707	positive regulation of vascular associated smooth muscle cell proliferation	4/144	49/18723	0.000543488564687199	0.00493172042730675	0.0032295585337949	FGF9/JUN/MMP9/TNF	4
BP	GO:0009615	response to virus	10/144	367/18723	0.000556104570958714	0.00502997478490952	0.00329390082646048	AZU1/IFITM1/IFNGR2/IRF7/ISG15/PLSCR1/RNASE2/TLR8/TNF/UNC93B1	10
BP	GO:0019915	lipid storage	5/144	87/18723	0.000559097602452094	0.00504083831954404	0.00330101485928193	ACVR1C/ANGPTL3/IL1B/PPARG/TNF	5
BP	GO:0050673	epithelial cell proliferation	11/144	437/18723	0.000572588936178127	0.00514598299510885	0.00336986930658053	C5AR2/EDNRB/FGF9/HGF/HMOX1/PPARG/PRKCA/PROK2/TGFA/TGFBR3/TNF	11
BP	GO:0035809	regulation of urine volume	3/144	22/18723	0.000616379600730374	0.00549600847227197	0.00359908501000091	ADM/EDNRB/OPRL1	3
BP	GO:0045061	thymic T cell selection	3/144	22/18723	0.000616379600730374	0.00549600847227197	0.00359908501000091	CD28/CD3E/CD3G	3
BP	GO:0045862	positive regulation of proteolysis	10/144	372/18723	0.000617397325715585	0.00549600847227197	0.00359908501000091	ACVR1C/FASLG/GPER1/HSPA1B/IL1B/KLKB1/PPARG/S100A8/S100A9/TNF	10
BP	GO:0070663	regulation of leukocyte proliferation	8/144	245/18723	0.000625950249074955	0.00555456798311624	0.00363743295992419	CBLB/CD28/CD3E/IL1B/MAPK3/NFATC2/PRKCQ/TYROBP	8
BP	GO:0051402	neuron apoptotic process	8/144	246/18723	0.000642857448369998	0.00568666038448051	0.00372393424246109	BDNF/FASLG/HMOX1/JUN/LANCL1/TGFB3/TNF/TYROBP	8
BP	GO:0051047	positive regulation of secretion	9/144	310/18723	0.000672022830877171	0.00592601950864414	0.00388067960414139	EDNRB/GPER1/IL1B/IL4R/NPPA/OPRL1/RETN/S100A8/TGFB3	9
BP	GO:0014033	neural crest cell differentiation	5/144	91/18723	0.000686618037670039	0.00601699856687171	0.00394025763542406	EDNRB/MAPK3/NRG1/SEMA4B/SEMA6B	5
BP	GO:0019935	cyclic-nucleotide-mediated signaling	5/144	91/18723	0.000686618037670039	0.00601699856687171	0.00394025763542406	ADM/EDNRB/NPPA/OPRL1/POMC	5
BP	GO:0046883	regulation of hormone secretion	8/144	249/18723	0.000695805182631775	0.00607857136255647	0.00398057884800787	ACVR1C/GPER1/IL1B/NPPA/OSM/POMC/RETN/TNF	8
BP	GO:0002758	innate immune response-activating signal transduction	3/144	23/18723	0.00070485824573038	0.00610081921612172	0.00399514795150823	HCK/KLRD1/TYROBP	3
BP	GO:0042026	protein refolding	3/144	23/18723	0.00070485824573038	0.00610081921612172	0.00399514795150823	HSPA1B/HSPA2/HSPA6	3
BP	GO:0060143	positive regulation of syncytium formation by plasma membrane fusion	3/144	23/18723	0.00070485824573038	0.00610081921612172	0.00399514795150823	IL4R/NFATC2/TYROBP	3
BP	GO:0048525	negative regulation of viral process	5/144	92/18723	0.000721641117357226	0.0062269216660303	0.00407772668832788	IFITM1/ISG15/PLSCR1/SLPI/TNF	5
BP	GO:0010951	negative regulation of endopeptidase activity	8/144	252/18723	0.000752217130296624	0.00647090760710827	0.00423750194115272	A2M/HGF/MMP9/PI3/PLAUR/SERPIND1/SLPI/TNF	8
BP	GO:0003012	muscle system process	11/144	452/18723	0.00075595417854692	0.00648322897637953	0.0042455706433155	DES/EDNRB/FGF13/GPER1/HMOX1/IL1B/LTB4R/NPPA/PRKCA/PROK2/TACR1	11
BP	GO:0034612	response to tumor necrosis factor	8/144	253/18723	0.000771819225726226	0.0065991716777139	0.00432149622467092	CAMP/CD14/CXCL8/GPER1/HSPA1B/MAPK3/RORA/TNF	8
BP	GO:0002823	negative regulation of adaptive immune response based on somatic recombination of immune receptors built from immunoglobulin superfamily domains	4/144	54/18723	0.00078748317359502	0.00667337950606937	0.00437009154325646	CR2/IL4R/IL7R/KLRD1	4
BP	GO:0006968	cellular defense response	4/144	54/18723	0.00078748317359502	0.00667337950606937	0.00437009154325646	ITK/NCR1/SH2D1A/TYROBP	4
BP	GO:0042692	muscle cell differentiation	10/144	384/18723	0.000787615355853193	0.00667337950606937	0.00437009154325646	ADM/BDNF/EDNRB/FGF9/GPER1/IL4R/NFATC2/NPPA/NRG1/RORA	10
BP	GO:0051702	biological process involved in interaction with symbiont	5/144	94/18723	0.000795674852638877	0.00672142150292241	0.00440155205347885	AZU1/CAMP/CTSG/ELANE/JUN	5
BP	GO:0071674	mononuclear cell migration	7/144	196/18723	0.000813111333778159	0.00684815024526336	0.00448454092061701	CKLF/CXCR1/FPR2/MAPK3/S100A12/S1PR1/TNF	7
BP	GO:0032479	regulation of type I interferon production	5/144	95/18723	0.000834748180781078	0.00698853164445587	0.00457647028936994	CD14/IRF7/ISG15/RELB/TLR8	5
BP	GO:0032606	type I interferon production	5/144	95/18723	0.000834748180781078	0.00698853164445587	0.00457647028936994	CD14/IRF7/ISG15/RELB/TLR8	5
BP	GO:0010952	positive regulation of peptidase activity	7/144	197/18723	0.000837738377639969	0.00698967547230296	0.00457721933000175	ACVR1C/FASLG/GPER1/PPARG/S100A8/S100A9/TNF	7
BP	GO:0038061	NIK/NF-kappaB signaling	6/144	143/18723	0.000839854358207751	0.00698967547230296	0.00457721933000175	CD14/IL1B/NR3C2/PPP4C/RELB/TNF	6
BP	GO:1905517	macrophage migration	4/144	55/18723	0.000844220131811783	0.00700528386662698	0.00458744055479156	AZU1/CKLF/EDNRB/MAPK3	4
BP	GO:0031099	regeneration	7/144	198/18723	0.000862951207659029	0.00713965219748485	0.0046754322396387	ADM/FLT3/GFAP/HGF/HMOX1/TGFBR3/TXK	7
BP	GO:0042098	T cell proliferation	7/144	199/18723	0.000888759652508705	0.00733161554987386	0.00480114027439492	CBLB/CD28/CD3E/IL1B/PRKCQ/RASGRP1/SLC11A1	7
BP	GO:0002886	regulation of myeloid leukocyte mediated immunity	4/144	56/18723	0.000903780331393557	0.00738032756853309	0.00483303955130612	HMOX1/IL4R/NPPA/TYROBP	4
BP	GO:0032608	interferon-beta production	4/144	56/18723	0.000903780331393557	0.00738032756853309	0.00483303955130612	IRF7/ISG15/RELB/TLR8	4
BP	GO:0032648	regulation of interferon-beta production	4/144	56/18723	0.000903780331393557	0.00738032756853309	0.00483303955130612	IRF7/ISG15/RELB/TLR8	4
BP	GO:0050927	positive regulation of positive chemotaxis	3/144	25/18723	0.000905159264537474	0.00738032756853309	0.00483303955130612	AZU1/CXCL8/S1PR1	3
BP	GO:0071902	positive regulation of protein serine/threonine kinase activity	7/144	200/18723	0.000915173624136812	0.00743512481528475	0.00486892376625379	ELANE/FLT3/IL1B/RASGRP1/S100A12/TGFA/TNF	7
BP	GO:2001237	negative regulation of extrinsic apoptotic signaling pathway	5/144	97/18723	0.000917166125454607	0.00743512481528475	0.00486892376625379	HGF/HMOX1/HSPA1B/IL1B/TNF	5
BP	GO:0007189	adenylate cyclase-activating G protein-coupled receptor signaling pathway	6/144	146/18723	0.00093566189668621	0.00756326699821353	0.0049528382310976	ADM/GPER1/OPRL1/PRKCA/PTGFR/S1PR1	6
BP	GO:0033619	membrane protein proteolysis	4/144	57/18723	0.000966239884968057	0.00777529169992875	0.00509168352756013	IL1B/PRKCQ/PRTN3/TNF	4
BP	GO:0010466	negative regulation of peptidase activity	8/144	262/18723	0.000967419870236425	0.00777529169992875	0.00509168352756013	A2M/HGF/MMP9/PI3/PLAUR/SERPIND1/SLPI/TNF	8
BP	GO:0051235	maintenance of location	9/144	327/18723	0.000979721332896001	0.00785172680751126	0.00514173738961764	ACVR1C/ANGPTL3/FASLG/GPER1/IL1B/PPARG/S100A8/S100A9/TNF	9
BP	GO:0051701	biological process involved in interaction with host	7/144	203/18723	0.000998149057880761	0.00797668551084824	0.0052235671390291	CR2/CTSB/CXCL8/HSPA1B/IFITM1/PGLYRP1/PLSCR1	7
BP	GO:0042100	B cell proliferation	5/144	99/18723	0.00100549276908265	0.00801260951679745	0.00524709213029564	CR2/IL7R/NFATC2/RASGRP1/TYROBP	5
BP	GO:0034114	regulation of heterotypic cell-cell adhesion	3/144	26/18723	0.00101748676738029	0.00803986032764258	0.00526493744209199	IL1B/IL1RN/TNF	3
BP	GO:0050926	regulation of positive chemotaxis	3/144	26/18723	0.00101748676738029	0.00803986032764258	0.00526493744209199	AZU1/CXCL8/S1PR1	3
BP	GO:1905063	regulation of vascular associated smooth muscle cell differentiation	3/144	26/18723	0.00101748676738029	0.00803986032764258	0.00526493744209199	FGF9/GPER1/NFATC2	3
BP	GO:0050863	regulation of T cell activation	9/144	329/18723	0.00102242436097354	0.00805624573506599	0.00527566749728347	CBLB/CD28/CD3E/IL1B/IL4R/IL7R/PRKCQ/RASGRP1/SOCS1	9
BP	GO:0002763	positive regulation of myeloid leukocyte differentiation	4/144	58/18723	0.00103167492461502	0.00806139323039455	0.00527903835694818	JUN/PRKCA/TNF/TYROBP	4
BP	GO:0032481	positive regulation of type I interferon production	4/144	58/18723	0.00103167492461502	0.00806139323039455	0.00527903835694818	CD14/IRF7/ISG15/TLR8	4
BP	GO:0043525	positive regulation of neuron apoptotic process	4/144	58/18723	0.00103167492461502	0.00806139323039455	0.00527903835694818	FASLG/JUN/TNF/TYROBP	4
BP	GO:0030522	intracellular receptor signaling pathway	8/144	265/18723	0.00104079926008327	0.00811016154740786	0.00531097450108098	GPER1/HSPA1B/IRF7/NR1D2/NR3C2/PPARG/RORA/RORC	8
BP	GO:0070665	positive regulation of leukocyte proliferation	6/144	150/18723	0.00107624709583515	0.00836321292979079	0.00547668629750365	CD28/CD3E/IL1B/MAPK3/NFATC2/PRKCQ	6
BP	GO:0048863	stem cell differentiation	7/144	206/18723	0.00108693895125003	0.00842302829164282	0.00551585664691187	A2M/EDNRB/MAPK3/NRG1/OSM/SEMA4B/SEMA6B	7
BP	GO:0002820	negative regulation of adaptive immune response	4/144	59/18723	0.00110016157035319	0.00847877944494119	0.00555236553170321	CR2/IL4R/IL7R/KLRD1	4
BP	GO:0043551	regulation of phosphatidylinositol 3-kinase activity	4/144	59/18723	0.00110016157035319	0.00847877944494119	0.00555236553170321	FLT3/FPR2/SOCS1/SOCS3	4
BP	GO:0044409	entry into host	6/144	151/18723	0.00111380033343498	0.00856043808183767	0.0056058400446109	CR2/CTSB/CXCL8/HSPA1B/IFITM1/PLSCR1	6
BP	GO:0001667	ameboidal-type cell migration	11/144	475/18723	0.0011302939277108	0.00863050545161837	0.00565172396592219	ACVR1C/EDNRB/HMOX1/MMP9/PPARG/PRKCA/S100A2/S100P/SEMA4B/SEMA6B/TNF	11
BP	GO:0002227	innate immune response in mucosa	3/144	27/18723	0.00113825720673673	0.00863050545161837	0.00565172396592219	CAMP/DEFA4/RNASE2	3
BP	GO:0002719	negative regulation of cytokine production involved in immune response	3/144	27/18723	0.00113825720673673	0.00863050545161837	0.00565172396592219	HMOX1/TGFB3/TNF	3
BP	GO:0002825	regulation of T-helper 1 type immune response	3/144	27/18723	0.00113825720673673	0.00863050545161837	0.00565172396592219	IL1B/IL4R/SLC11A1	3
BP	GO:0060142	regulation of syncytium formation by plasma membrane fusion	3/144	27/18723	0.00113825720673673	0.00863050545161837	0.00565172396592219	IL4R/NFATC2/TYROBP	3
BP	GO:0002712	regulation of B cell mediated immunity	4/144	60/18723	0.00117177589942213	0.00883701234604412	0.00578695590232463	CD28/CR2/TNF/TNFSF13	4
BP	GO:0002889	regulation of immunoglobulin mediated immune response	4/144	60/18723	0.00117177589942213	0.00883701234604412	0.00578695590232463	CD28/CR2/TNF/TNFSF13	4
BP	GO:0002685	regulation of leukocyte migration	7/144	210/18723	0.00121485645794839	0.00908880642608732	0.00595184434885132	C5AR2/CXCL8/ELANE/FPR2/HMOX1/MAPK3/TNF	7
BP	GO:0007623	circadian rhythm	7/144	210/18723	0.00121485645794839	0.00908880642608732	0.00595184434885132	JUN/NR1D2/OPRL1/PPARG/RELB/RORA/RORC	7
BP	GO:0045637	regulation of myeloid cell differentiation	7/144	210/18723	0.00121485645794839	0.00908880642608732	0.00595184434885132	HSPA1B/IRF7/ISG15/JUN/PRKCA/TNF/TYROBP	7
BP	GO:0002675	positive regulation of acute inflammatory response	3/144	28/18723	0.00126770559903665	0.00943401018542354	0.00617790252941837	IL1B/OSM/TNF	3
BP	GO:0090200	positive regulation of release of cytochrome c from mitochondria	3/144	28/18723	0.00126770559903665	0.00943401018542354	0.00617790252941837	GPER1/MMP9/PLAUR	3
BP	GO:0034614	cellular response to reactive oxygen species	6/144	155/18723	0.00127416424932364	0.00945705549695885	0.00619299385173274	HGF/IL18RAP/JUN/MAPK3/MMP9/MPO	6
BP	GO:0032613	interleukin-10 production	4/144	62/18723	0.00132469152376103	0.00972939231420304	0.00637133479890558	CD28/HGF/ISG15/TYROBP	4
BP	GO:0032623	interleukin-2 production	4/144	62/18723	0.00132469152376103	0.00972939231420304	0.00637133479890558	CD28/CD3E/IL1B/PRKCQ	4
BP	GO:0032653	regulation of interleukin-10 production	4/144	62/18723	0.00132469152376103	0.00972939231420304	0.00637133479890558	CD28/HGF/ISG15/TYROBP	4
BP	GO:0032663	regulation of interleukin-2 production	4/144	62/18723	0.00132469152376103	0.00972939231420304	0.00637133479890558	CD28/CD3E/IL1B/PRKCQ	4
BP	GO:0071887	leukocyte apoptotic process	5/144	106/18723	0.00136493559594317	0.00999886414423994	0.00654779959676685	CD3G/FASLG/IL7R/IRF7/PRKCQ	5
BP	GO:0001558	regulation of cell growth	10/144	414/18723	0.00138773983005713	0.0101395120570148	0.00663990349309631	BDNF/FGF13/HSPA1B/NPPA/OSGIN1/PRKCQ/S100A8/S100A9/SEMA4B/SEMA6B	10
BP	GO:0002704	negative regulation of leukocyte mediated immunity	4/144	63/18723	0.00140614449400965	0.0102473690716299	0.00671053412739813	CR2/HMOX1/IL7R/KLRD1	4
BP	GO:0008637	apoptotic mitochondrial changes	5/144	107/18723	0.00142311387313194	0.0103442359822226	0.0067739678443653	GPER1/HGF/JUN/MMP9/PLAUR	5
BP	GO:1900076	regulation of cellular response to insulin stimulus	4/144	64/18723	0.00149102844146169	0.0108099562005972	0.00707894675137805	IL1B/PRKCQ/SOCS1/SOCS3	4
BP	GO:0043304	regulation of mast cell degranulation	3/144	30/18723	0.0015535423293271	0.0112054219805055	0.00733791923433853	HMOX1/IL4R/NPPA	3
BP	GO:0061384	heart trabecula morphogenesis	3/144	30/18723	0.0015535423293271	0.0112054219805055	0.00733791923433853	NRG1/S1PR1/TGFBR3	3
BP	GO:0045861	negative regulation of proteolysis	9/144	351/18723	0.00159990075500973	0.0114849867592184	0.00752099344346068	A2M/HGF/IL1R2/MMP9/PI3/PLAUR/SERPIND1/SLPI/TNF	9
BP	GO:0009408	response to heat	5/144	110/18723	0.00160863305479276	0.0114849867592184	0.00752099344346068	CD14/HMOX1/HSPA1B/HSPA2/HSPA6	5
BP	GO:0032611	interleukin-1 beta production	5/144	110/18723	0.00160863305479276	0.0114849867592184	0.00752099344346068	AZU1/ORM1/TLR8/TNF/TYROBP	5
BP	GO:0032651	regulation of interleukin-1 beta production	5/144	110/18723	0.00160863305479276	0.0114849867592184	0.00752099344346068	AZU1/ORM1/TLR8/TNF/TYROBP	5
BP	GO:0000302	response to reactive oxygen species	7/144	222/18723	0.00167055898871752	0.0118131212290747	0.00773587372570239	HGF/HMOX1/IL18RAP/JUN/MAPK3/MMP9/MPO	7
BP	GO:0042093	T-helper cell differentiation	4/144	66/18723	0.0016713907746789	0.0118131212290747	0.00773587372570239	IL4R/RELB/RORA/RORC	4
BP	GO:0046626	regulation of insulin receptor signaling pathway	4/144	66/18723	0.0016713907746789	0.0118131212290747	0.00773587372570239	IL1B/PRKCQ/SOCS1/SOCS3	4
BP	GO:0050922	negative regulation of chemotaxis	4/144	66/18723	0.0016713907746789	0.0118131212290747	0.00773587372570239	C5AR2/ELANE/SEMA4B/SEMA6B	4
BP	GO:0033006	regulation of mast cell activation involved in immune response	3/144	31/18723	0.00171036704909711	0.0120583020278451	0.00789643143627476	HMOX1/IL4R/NPPA	3
BP	GO:0050670	regulation of lymphocyte proliferation	7/144	225/18723	0.00180295173814576	0.0126792580985101	0.00830306721514497	CBLB/CD28/CD3E/IL1B/NFATC2/PRKCQ/TYROBP	7
BP	GO:0071375	cellular response to peptide hormone stimulus	8/144	290/18723	0.00184151194193227	0.0129181373881683	0.0084594983551161	CYSLTR2/GNRHR/GPER1/IL1B/PPARG/PRKCQ/SOCS1/SOCS3	8
BP	GO:0071900	regulation of protein serine/threonine kinase activity	9/144	359/18723	0.00186559088461483	0.012931342106092	0.00846814552197919	ELANE/FLT3/IL1B/NPPA/PPARG/RASGRP1/S100A12/TGFA/TNF	9
BP	GO:1901653	cellular response to peptide	9/144	359/18723	0.00186559088461483	0.012931342106092	0.00846814552197919	CYSLTR2/FPR2/GNRHR/GPER1/IL1B/PPARG/PRKCQ/SOCS1/SOCS3	9
BP	GO:0002294	CD4-positive, alpha-beta T cell differentiation involved in immune response	4/144	68/18723	0.00186637927304421	0.012931342106092	0.00846814552197919	IL4R/RELB/RORA/RORC	4
BP	GO:0042531	positive regulation of tyrosine phosphorylation of STAT protein	4/144	68/18723	0.00186637927304421	0.012931342106092	0.00846814552197919	FLT3/IL24/OSM/TNF	4
BP	GO:0046686	response to cadmium ion	4/144	68/18723	0.00186637927304421	0.012931342106092	0.00846814552197919	HMOX1/JUN/MAPK3/MMP9	4
BP	GO:0007435	salivary gland morphogenesis	3/144	32/18723	0.00187674270062064	0.0129394049432497	0.00847342550589815	HGF/TGFB3/TNF	3
BP	GO:0050850	positive regulation of calcium-mediated signaling	3/144	32/18723	0.00187674270062064	0.0129394049432497	0.00847342550589815	CD3E/NRG1/TNF	3
BP	GO:0032944	regulation of mononuclear cell proliferation	7/144	227/18723	0.0018956468012558	0.0130377859460454	0.00853785073271818	CBLB/CD28/CD3E/IL1B/NFATC2/PRKCQ/TYROBP	7
BP	GO:0030278	regulation of ossification	5/144	115/18723	0.00195649628736636	0.0134148424602378	0.00878476782809743	ACVR2B/ISG15/MAPK3/S1PR1/TGFB3	5
BP	GO:0002287	alpha-beta T cell activation involved in immune response	4/144	69/18723	0.00196954494705944	0.0134148424602378	0.00878476782809743	IL4R/RELB/RORA/RORC	4
BP	GO:0002293	alpha-beta T cell differentiation involved in immune response	4/144	69/18723	0.00196954494705944	0.0134148424602378	0.00878476782809743	IL4R/RELB/RORA/RORC	4
BP	GO:1901224	positive regulation of NIK/NF-kappaB signaling	4/144	69/18723	0.00196954494705944	0.0134148424602378	0.00878476782809743	CD14/IL1B/NR3C2/TNF	4
BP	GO:0045444	fat cell differentiation	7/144	229/18723	0.00199199994948147	0.0135023996575695	0.00884210503891582	GPER1/PPARG/RETN/RORA/RORC/SOCS1/TNF	7
BP	GO:0071356	cellular response to tumor necrosis factor	7/144	229/18723	0.00199199994948147	0.0135023996575695	0.00884210503891582	CAMP/CXCL8/GPER1/HSPA1B/MAPK3/RORA/TNF	7
BP	GO:0007259	receptor signaling pathway via JAK-STAT	6/144	170/18723	0.00203740413352371	0.0137493498879178	0.00900382146943928	FLT3/IL24/OSM/SOCS1/SOCS3/TNF	6
BP	GO:0002431	Fc receptor mediated stimulatory signaling pathway	3/144	33/18723	0.00205287129503216	0.0137493498879178	0.00900382146943928	FCER1G/HCK/PLSCR1	3
BP	GO:0034110	regulation of homotypic cell-cell adhesion	3/144	33/18723	0.00205287129503216	0.0137493498879178	0.00900382146943928	PLAUR/PRKCA/PRKCQ	3
BP	GO:1901099	negative regulation of signal transduction in absence of ligand	3/144	33/18723	0.00205287129503216	0.0137493498879178	0.00900382146943928	HSPA1B/IL1B/TNF	3
BP	GO:2001240	negative regulation of extrinsic apoptotic signaling pathway in absence of ligand	3/144	33/18723	0.00205287129503216	0.0137493498879178	0.00900382146943928	HSPA1B/IL1B/TNF	3
BP	GO:0045123	cellular extravasation	4/144	70/18723	0.00207659050794454	0.0138751760067649	0.00908621924966359	AZU1/ELANE/PRTN3/TNF	4
BP	GO:0051271	negative regulation of cellular component movement	9/144	367/18723	0.00216552607663939	0.0144351299848024	0.00945290754332485	ACVR1C/C5AR2/HMOX1/IFITM1/IL24/NRG1/PPARG/TGFBR3/TNF	9
BP	GO:0043550	regulation of lipid kinase activity	4/144	71/18723	0.0021875897492387	0.0144607337638767	0.00946967428921521	FLT3/FPR2/SOCS1/SOCS3	4
BP	GO:0045824	negative regulation of innate immune response	4/144	71/18723	0.0021875897492387	0.0144607337638767	0.00946967428921521	A2M/ISG15/KLRD1/PPARG	4
BP	GO:0045446	endothelial cell differentiation	5/144	118/18723	0.00218992981991165	0.0144607337638767	0.00946967428921521	ACVR2B/IL1B/NRG1/S1PR1/TNF	5
BP	GO:0051101	regulation of DNA binding	5/144	118/18723	0.00218992981991165	0.0144607337638767	0.00946967428921521	HMOX1/JUN/MMP9/PLAUR/PPARG	5
BP	GO:0010469	regulation of signaling receptor activity	6/144	173/18723	0.00222443117703437	0.0146129055698804	0.00956932465705863	CBLB/IFNGR2/PLAU/PPARG/TGFA/TNF	6
BP	GO:0002446	neutrophil mediated immunity	3/144	34/18723	0.0022389485604758	0.0146129055698804	0.00956932465705863	AZU1/CTSG/ELANE	3
BP	GO:0007431	salivary gland development	3/144	34/18723	0.0022389485604758	0.0146129055698804	0.00956932465705863	HGF/TGFB3/TNF	3
BP	GO:0051085	chaperone cofactor-dependent protein refolding	3/144	34/18723	0.0022389485604758	0.0146129055698804	0.00956932465705863	HSPA1B/HSPA2/HSPA6	3
BP	GO:1904893	negative regulation of receptor signaling pathway via STAT	3/144	34/18723	0.0022389485604758	0.0146129055698804	0.00956932465705863	PPARG/SOCS1/SOCS3	3
BP	GO:0022411	cellular component disassembly	10/144	443/18723	0.00228002678954362	0.0148122756558573	0.00969988302346258	ACVR1C/CTSG/ELANE/FGF13/GPER1/HSPA2/MMP9/PRKCA/TGFB3/TNF	10
BP	GO:0051960	regulation of nervous system development	10/144	443/18723	0.00228002678954362	0.0148122756558573	0.00969988302346258	BDNF/FGF13/GFAP/GPER1/HGF/IL1B/SEMA4B/SEMA6B/TNF/TYMP	10
BP	GO:0045619	regulation of lymphocyte differentiation	6/144	174/18723	0.00228956413470307	0.0148399629283865	0.00971801415408774	CD28/IL4R/IL7R/PGLYRP1/RASGRP1/SOCS1	6
BP	GO:0070227	lymphocyte apoptotic process	4/144	72/18723	0.00230261611038705	0.0148902508471696	0.00975094541603711	CD3G/FASLG/IL7R/PRKCQ	4
BP	GO:0052126	movement in host environment	6/144	175/18723	0.00235612519327562	0.0151685029152409	0.00993315999089622	CR2/CTSB/CXCL8/HSPA1B/IFITM1/PLSCR1	6
BP	GO:0002761	regulation of myeloid leukocyte differentiation	5/144	120/18723	0.00235642935441175	0.0151685029152409	0.00993315999089622	IRF7/JUN/PRKCA/TNF/TYROBP	5
BP	GO:0006979	response to oxidative stress	10/144	446/18723	0.00239399202251612	0.0153751131491732	0.0100684595996232	ANGPTL7/HGF/HMOX1/HSPA1B/IL18RAP/JUN/LANCL1/MAPK3/MMP9/MPO	10
BP	GO:0002637	regulation of immunoglobulin production	4/144	73/18723	0.00242174265520271	0.0155179090867545	0.0101619701393232	CD28/IL4R/TNF/TNFSF13	4
BP	GO:0032814	regulation of natural killer cell activation	3/144	35/18723	0.00243516404495407	0.0155331438967251	0.0101719467207772	PGLYRP1/RASGRP1/TYROBP	3
BP	GO:0046640	regulation of alpha-beta T cell proliferation	3/144	35/18723	0.00243516404495407	0.0155331438967251	0.0101719467207772	CBLB/CD28/CD3E	3
BP	GO:0042752	regulation of circadian rhythm	5/144	121/18723	0.0024430470181455	0.015548170276116	0.0101817868105611	NR1D2/OPRL1/PPARG/RORA/RORC	5
BP	GO:0051302	regulation of cell division	6/144	177/18723	0.00249361083197906	0.0158341473371492	0.0103690601306008	FGF5/FGF9/IL1B/OSM/TGFA/TGFB3	6
BP	GO:0001915	negative regulation of T cell mediated cytotoxicity	2/144	10/18723	0.00253867363288789	0.0159760378731848	0.0104619777641677	IL7R/KLRD1	2
BP	GO:0033089	positive regulation of T cell differentiation in thymus	2/144	10/18723	0.00253867363288789	0.0159760378731848	0.0104619777641677	IL7R/RASGRP1	2
BP	GO:0070472	regulation of uterine smooth muscle contraction	2/144	10/18723	0.00253867363288789	0.0159760378731848	0.0104619777641677	GPER1/TACR1	2
BP	GO:2000659	regulation of interleukin-1-mediated signaling pathway	2/144	10/18723	0.00253867363288789	0.0159760378731848	0.0104619777641677	IL1R2/IL1RN	2
BP	GO:0009266	response to temperature stimulus	6/144	178/18723	0.00256457519382683	0.0161030134380243	0.0105451282640906	ADM/CD14/HMOX1/HSPA1B/HSPA2/HSPA6	6
BP	GO:0050851	antigen receptor-mediated signaling pathway	7/144	240/18723	0.00259170173179681	0.0162370979321702	0.0106329340772346	CBLB/CD28/CD3E/ITK/NFATC2/SH2D1A/TXK	7
BP	GO:0030168	platelet activation	5/144	123/18723	0.00262319316298331	0.0163978719277157	0.0107382176262475	FCER1G/PLSCR1/PRKCA/PRKCQ/TXK	5
BP	GO:0030224	monocyte differentiation	3/144	36/18723	0.0026417012178468	0.0164404989508917	0.0107661321174474	IRF7/JUN/PPARG	3
BP	GO:0060251	regulation of glial cell proliferation	3/144	36/18723	0.0026417012178468	0.0164404989508917	0.0107661321174474	GFAP/IL1B/TNF	3
BP	GO:0048662	negative regulation of smooth muscle cell proliferation	4/144	75/18723	0.00267258654805492	0.016560777188718	0.0108448968436981	GPER1/HMOX1/PPARG/TGFB3	4
BP	GO:0002440	production of molecular mediator of immune response	8/144	308/18723	0.00267280229067827	0.016560777188718	0.0108448968436981	CD28/ELANE/HMOX1/IL1B/IL4R/TGFB3/TNF/TNFSF13	8
BP	GO:0051346	negative regulation of hydrolase activity	9/144	379/18723	0.00268637443414255	0.0166082885346	0.0108760098548282	A2M/ANGPTL3/HGF/MMP9/PI3/PLAUR/SERPIND1/SLPI/TNF	9
BP	GO:0010721	negative regulation of cell development	6/144	180/18723	0.00271104694910856	0.0167240681312333	0.0109518286263619	EDNRB/FGF13/IL1B/SEMA4B/SEMA6B/TNF	6
BP	GO:0032409	regulation of transporter activity	8/144	310/18723	0.00278080562075018	0.0170777567573837	0.0111834431588008	AHNAK/FGF13/HSPA2/IFNGR2/MMP9/NPPA/OPRL1/PPARG	8
BP	GO:0050678	regulation of epithelial cell proliferation	9/144	381/18723	0.00278210123348237	0.0170777567573837	0.0111834431588008	C5AR2/EDNRB/FGF9/HMOX1/PPARG/PRKCA/TGFA/TGFBR3/TNF	9
BP	GO:1905952	regulation of lipid localization	6/144	181/18723	0.00278659450822578	0.0170777567573837	0.0111834431588008	FASLG/IL1B/POMC/PPARG/RETN/TNF	6
BP	GO:0032720	negative regulation of tumor necrosis factor production	4/144	76/18723	0.00280444796038089	0.0171498089403292	0.0112306268436305	BPI/C5AR2/ORM1/POMC	4
BP	GO:0006898	receptor-mediated endocytosis	7/144	244/18723	0.00284117063937941	0.0173366876541742	0.0113530051807603	ADM/CD14/CXCL8/CXCR1/FCER1G/FPR2/MARCO	7
BP	GO:0045730	respiratory burst	3/144	37/18723	0.00285873757011572	0.0174061229106829	0.011398475159951	HCK/MPO/SLC11A1	3
BP	GO:2001235	positive regulation of apoptotic signaling pathway	5/144	126/18723	0.00291121541467864	0.0176873627677992	0.0115826463014383	GPER1/S100A8/S100A9/TNF/TNFRSF12A	5
BP	GO:2001257	regulation of cation channel activity	6/144	184/18723	0.0030227261255865	0.0182061152659438	0.0119223536271078	AHNAK/FGF13/IFNGR2/MMP9/NPPA/OPRL1	6
BP	GO:0018105	peptidyl-serine phosphorylation	8/144	315/18723	0.00306577629230695	0.0182061152659438	0.0119223536271078	BDNF/HGF/IL24/MAPK3/OSM/PRKCA/PRKCQ/TNF	8
BP	GO:0007193	adenylate cyclase-inhibiting G protein-coupled receptor signaling pathway	4/144	78/18723	0.00308140648937518	0.0182061152659438	0.0119223536271078	FPR2/MARCO/OPRL1/S1PR1	4
BP	GO:0030500	regulation of bone mineralization	4/144	78/18723	0.00308140648937518	0.0182061152659438	0.0119223536271078	ACVR2B/ISG15/S1PR1/TGFB3	4
BP	GO:0043154	negative regulation of cysteine-type endopeptidase activity involved in apoptotic process	4/144	78/18723	0.00308140648937518	0.0182061152659438	0.0119223536271078	HGF/MMP9/PLAUR/TNF	4
BP	GO:1903556	negative regulation of tumor necrosis factor superfamily cytokine production	4/144	78/18723	0.00308140648937518	0.0182061152659438	0.0119223536271078	BPI/C5AR2/ORM1/POMC	4
BP	GO:0002385	mucosal immune response	3/144	38/18723	0.00308644471320925	0.0182061152659438	0.0119223536271078	CAMP/DEFA4/RNASE2	3
BP	GO:0046633	alpha-beta T cell proliferation	3/144	38/18723	0.00308644471320925	0.0182061152659438	0.0119223536271078	CBLB/CD28/CD3E	3
BP	GO:0072538	T-helper 17 type immune response	3/144	38/18723	0.00308644471320925	0.0182061152659438	0.0119223536271078	PRKCQ/RORA/RORC	3
BP	GO:0002645	positive regulation of tolerance induction	2/144	11/18723	0.00308720831207081	0.0182061152659438	0.0119223536271078	CBLB/CD3E	2
BP	GO:0031652	positive regulation of heat generation	2/144	11/18723	0.00308720831207081	0.0182061152659438	0.0119223536271078	IL1B/TNF	2
BP	GO:0045060	negative thymic T cell selection	2/144	11/18723	0.00308720831207081	0.0182061152659438	0.0119223536271078	CD28/CD3E	2
BP	GO:0070471	uterine smooth muscle contraction	2/144	11/18723	0.00308720831207081	0.0182061152659438	0.0119223536271078	GPER1/TACR1	2
BP	GO:0090084	negative regulation of inclusion body assembly	2/144	11/18723	0.00308720831207081	0.0182061152659438	0.0119223536271078	HSPA1B/HSPA2	2
BP	GO:0023061	signal release	10/144	463/18723	0.00312944935724351	0.0184166130584226	0.0120601990204275	ACVR1C/ADM/GPER1/IL1B/IL1RN/NPPA/OSM/POMC/RETN/TNF	10
BP	GO:0043122	regulation of I-kappaB kinase/NF-kappaB signaling	7/144	249/18723	0.00317847373738554	0.0186660681070261	0.0122235557420606	FASLG/HMOX1/IL1B/RORA/S100A12/SECTM1/TNF	7
BP	GO:1901214	regulation of neuron death	8/144	319/18723	0.00330974007876203	0.0192849331647592	0.0126288222120338	BDNF/FASLG/HMOX1/JUN/LANCL1/TGFB3/TNF/TYROBP	8
BP	GO:0002701	negative regulation of production of molecular mediator of immune response	3/144	39/18723	0.00332498847668262	0.0192849331647592	0.0126288222120338	HMOX1/TGFB3/TNF	3
BP	GO:0016572	histone phosphorylation	3/144	39/18723	0.00332498847668262	0.0192849331647592	0.0126288222120338	IL1B/MAPK3/PRKCA	3
BP	GO:0032728	positive regulation of interferon-beta production	3/144	39/18723	0.00332498847668262	0.0192849331647592	0.0126288222120338	IRF7/ISG15/TLR8	3
BP	GO:0051084	'de novo' posttranslational protein folding	3/144	39/18723	0.00332498847668262	0.0192849331647592	0.0126288222120338	HSPA1B/HSPA2/HSPA6	3
BP	GO:2000516	positive regulation of CD4-positive, alpha-beta T cell activation	3/144	39/18723	0.00332498847668262	0.0192849331647592	0.0126288222120338	IL4R/PRKCQ/SOCS1	3
BP	GO:0030308	negative regulation of cell growth	6/144	188/18723	0.00336046763154764	0.0194506079167562	0.0127373150426865	FGF13/HSPA1B/NPPA/OSGIN1/SEMA4B/SEMA6B	6
BP	GO:0051051	negative regulation of transport	10/144	470/18723	0.00348035228901602	0.0201031437145833	0.013164630942998	ACVR1C/HMOX1/IL1B/MMP9/NRG1/OPRL1/OSM/PLSCR1/PRTN3/TNF	10
BP	GO:0001960	negative regulation of cytokine-mediated signaling pathway	4/144	81/18723	0.00353098931819134	0.0203122146259146	0.0133015419370032	IL1R2/IL1RN/ISG15/PPARG	4
BP	GO:2000106	regulation of leukocyte apoptotic process	4/144	81/18723	0.00353098931819134	0.0203122146259146	0.0133015419370032	CD3G/IL7R/IRF7/PRKCQ	4
BP	GO:0045667	regulation of osteoblast differentiation	5/144	132/18723	0.00355482599511472	0.0203545548376373	0.0133292686084777	ACVR2B/HGF/IFITM1/PPARG/TNF	5
BP	GO:0002714	positive regulation of B cell mediated immunity	3/144	40/18723	0.00357452900454775	0.0203545548376373	0.0133292686084777	CD28/TNF/TNFSF13	3
BP	GO:0002891	positive regulation of immunoglobulin mediated immune response	3/144	40/18723	0.00357452900454775	0.0203545548376373	0.0133292686084777	CD28/TNF/TNFSF13	3
BP	GO:0030501	positive regulation of bone mineralization	3/144	40/18723	0.00357452900454775	0.0203545548376373	0.0133292686084777	ACVR2B/ISG15/TGFB3	3
BP	GO:0150077	regulation of neuroinflammatory response	3/144	40/18723	0.00357452900454775	0.0203545548376373	0.0133292686084777	IL1B/MMP9/TNF	3
BP	GO:0002664	regulation of T cell tolerance induction	2/144	12/18723	0.00368601751962049	0.0207198142173108	0.0135684602990978	CBLB/CD3E	2
BP	GO:0002863	positive regulation of inflammatory response to antigenic stimulus	2/144	12/18723	0.00368601751962049	0.0207198142173108	0.0135684602990978	CD28/TNF	2
BP	GO:0032823	regulation of natural killer cell differentiation	2/144	12/18723	0.00368601751962049	0.0207198142173108	0.0135684602990978	PGLYRP1/RASGRP1	2
BP	GO:0033127	regulation of histone phosphorylation	2/144	12/18723	0.00368601751962049	0.0207198142173108	0.0135684602990978	IL1B/MAPK3	2
BP	GO:0043383	negative T cell selection	2/144	12/18723	0.00368601751962049	0.0207198142173108	0.0135684602990978	CD28/CD3E	2
BP	GO:0045916	negative regulation of complement activation	2/144	12/18723	0.00368601751962049	0.0207198142173108	0.0135684602990978	A2M/CR2	2
BP	GO:0008625	extrinsic apoptotic signaling pathway via death domain receptors	4/144	82/18723	0.00369023353106034	0.0207198142173108	0.0135684602990978	FASLG/HGF/HMOX1/TNF	4
BP	GO:0032872	regulation of stress-activated MAPK cascade	6/144	192/18723	0.00372557986336771	0.0208766058877557	0.0136711360052286	HGF/IL1B/MAPK3/NPPA/RASGRP1/TNF	6
BP	GO:0008277	regulation of G protein-coupled receptor signaling pathway	5/144	134/18723	0.00379041154325186	0.0211976693263767	0.0138813857919656	ADM/CXCL8/GPER1/OPRL1/PRKCA	5
BP	GO:0002251	organ or tissue specific immune response	3/144	41/18723	0.00383522085036736	0.0212790458620974	0.0139346755696935	CAMP/DEFA4/RNASE2	3
BP	GO:0032733	positive regulation of interleukin-10 production	3/144	41/18723	0.00383522085036736	0.0212790458620974	0.0139346755696935	CD28/HGF/ISG15	3
BP	GO:1901385	regulation of voltage-gated calcium channel activity	3/144	41/18723	0.00383522085036736	0.0212790458620974	0.0139346755696935	AHNAK/NPPA/OPRL1	3
BP	GO:2000008	regulation of protein localization to cell surface	3/144	41/18723	0.00383522085036736	0.0212790458620974	0.0139346755696935	BDNF/TNF/TYROBP	3
BP	GO:0050886	endocrine process	4/144	83/18723	0.00385428359964314	0.0213427160744019	0.013976370284657	CTSG/IL1B/POMC/RETN	4
BP	GO:0070302	regulation of stress-activated protein kinase signaling cascade	6/144	195/18723	0.00401816885778227	0.0221907487601302	0.0145317081707964	HGF/IL1B/MAPK3/NPPA/RASGRP1/TNF	6
BP	GO:0032370	positive regulation of lipid transport	4/144	84/18723	0.00402320720500049	0.0221907487601302	0.0145317081707964	FASLG/IL1B/PPARG/RETN	4
BP	GO:0003158	endothelium development	5/144	136/18723	0.00403698813219172	0.0222231851582296	0.0145529492869204	ACVR2B/IL1B/NRG1/S1PR1/TNF	5
BP	GO:0030574	collagen catabolic process	3/144	42/18723	0.00410721307110773	0.0225216186530722	0.0147483797567221	CTSB/MMP9/PRTN3	3
BP	GO:1902895	positive regulation of pri-miRNA transcription by RNA polymerase II	3/144	42/18723	0.00410721307110773	0.0225216186530722	0.0147483797567221	JUN/PPARG/TNF	3
BP	GO:0043393	regulation of protein binding	6/144	196/18723	0.00411938120064556	0.022544395559175	0.0147632953125737	BDNF/CBLB/MAPK3/MMP9/SLPI/TGFBR3	6
BP	GO:0016049	cell growth	10/144	482/18723	0.00415423869219287	0.0226910163905603	0.0148593106005877	BDNF/FGF13/HSPA1B/NPPA/OSGIN1/PRKCQ/S100A8/S100A9/SEMA4B/SEMA6B	10
BP	GO:0050671	positive regulation of lymphocyte proliferation	5/144	137/18723	0.00416448528193151	0.0227029013528553	0.0148670935197473	CD28/CD3E/IL1B/NFATC2/PRKCQ	5
BP	GO:0097194	execution phase of apoptosis	4/144	85/18723	0.00419707143971775	0.022836290057884	0.014954443692367	ACVR1C/FASLG/GPER1/PLSCR1	4
BP	GO:0032946	positive regulation of mononuclear cell proliferation	5/144	138/18723	0.00429483473616992	0.0231290197312675	0.0151461389899221	CD28/CD3E/IL1B/NFATC2/PRKCQ	5
BP	GO:0060670	branching involved in labyrinthine layer morphogenesis	2/144	13/18723	0.00433430636332389	0.0231290197312675	0.0151461389899221	ADM/SOCS3	2
BP	GO:0071801	regulation of podosome assembly	2/144	13/18723	0.00433430636332389	0.0231290197312675	0.0151461389899221	HCK/TNF	2
BP	GO:0106070	regulation of adenylate cyclase-activating G protein-coupled receptor signaling pathway	2/144	13/18723	0.00433430636332389	0.0231290197312675	0.0151461389899221	OPRL1/PRKCA	2
BP	GO:1905064	negative regulation of vascular associated smooth muscle cell differentiation	2/144	13/18723	0.00433430636332389	0.0231290197312675	0.0151461389899221	FGF9/NFATC2	2
BP	GO:0042113	B cell activation	8/144	334/18723	0.0043617437495747	0.0231290197312675	0.0151461389899221	CD28/CR2/FLT3/IL7R/NFATC2/RASGRP1/TNFSF13/TYROBP	8
BP	GO:0062012	regulation of small molecule metabolic process	8/144	334/18723	0.0043617437495747	0.0231290197312675	0.0151461389899221	ADM/GPER1/IL1B/POMC/PPARG/RORA/RORC/TNF	8
BP	GO:0060761	negative regulation of response to cytokine stimulus	4/144	86/18723	0.00437594279366089	0.0231290197312675	0.0151461389899221	IL1R2/IL1RN/ISG15/PPARG	4
BP	GO:2000117	negative regulation of cysteine-type endopeptidase activity	4/144	86/18723	0.00437594279366089	0.0231290197312675	0.0151461389899221	HGF/MMP9/PLAUR/TNF	4
BP	GO:0002861	regulation of inflammatory response to antigenic stimulus	3/144	43/18723	0.00439064931976426	0.0231290197312675	0.0151461389899221	CD28/HCK/TNF	3
BP	GO:0006458	'de novo' protein folding	3/144	43/18723	0.00439064931976426	0.0231290197312675	0.0151461389899221	HSPA1B/HSPA2/HSPA6	3
BP	GO:0033173	calcineurin-NFAT signaling cascade	3/144	43/18723	0.00439064931976426	0.0231290197312675	0.0151461389899221	NFATC2/NRG1/TNF	3
BP	GO:0045840	positive regulation of mitotic nuclear division	3/144	43/18723	0.00439064931976426	0.0231290197312675	0.0151461389899221	CD28/IL1B/TGFA	3
BP	GO:0046636	negative regulation of alpha-beta T cell activation	3/144	43/18723	0.00439064931976426	0.0231290197312675	0.0151461389899221	CBLB/IL4R/SOCS1	3
BP	GO:0061383	trabecula morphogenesis	3/144	43/18723	0.00439064931976426	0.0231290197312675	0.0151461389899221	NRG1/S1PR1/TGFBR3	3
BP	GO:0140353	lipid export from cell	3/144	43/18723	0.00439064931976426	0.0231290197312675	0.0151461389899221	IL1B/POMC/RETN	3
BP	GO:2001239	regulation of extrinsic apoptotic signaling pathway in absence of ligand	3/144	43/18723	0.00439064931976426	0.0231290197312675	0.0151461389899221	HSPA1B/IL1B/TNF	3
BP	GO:0045598	regulation of fat cell differentiation	5/144	139/18723	0.00442807121420659	0.0232825501412395	0.0152466790454728	GPER1/PPARG/RORA/RORC/TNF	5
BP	GO:0050768	negative regulation of neurogenesis	5/144	140/18723	0.00456422936315059	0.0239536888032511	0.0156861771121633	FGF13/IL1B/SEMA4B/SEMA6B/TNF	5
BP	GO:0032412	regulation of ion transmembrane transporter activity	7/144	267/18723	0.00465172940468286	0.0243674391347726	0.0159571233131334	AHNAK/FGF13/HSPA2/IFNGR2/MMP9/NPPA/OPRL1	7
BP	GO:0018209	peptidyl-serine modification	8/144	338/18723	0.00468161477691047	0.0244088590854532	0.0159842473476689	BDNF/HGF/IL24/MAPK3/OSM/PRKCA/PRKCQ/TNF	8
BP	GO:0051150	regulation of smooth muscle cell differentiation	3/144	44/18723	0.00468566793677381	0.0244088590854532	0.0159842473476689	FGF9/GPER1/NFATC2	3
BP	GO:0150076	neuroinflammatory response	3/144	44/18723	0.00468566793677381	0.0244088590854532	0.0159842473476689	IL1B/MMP9/TNF	3
BP	GO:0050921	positive regulation of chemotaxis	5/144	141/18723	0.00470334375212297	0.0244556487517965	0.0160148877638198	AZU1/CXCL8/FPR2/MAPK3/S1PR1	5
BP	GO:0030101	natural killer cell activation	4/144	88/18723	0.00474896972306701	0.024647328101453	0.0161404098181536	NCR1/PGLYRP1/RASGRP1/TYROBP	4
BP	GO:0062013	positive regulation of small molecule metabolic process	5/144	143/18723	0.00499057910232675	0.0256860546563364	0.0168206244124418	ADM/GPER1/IL1B/PPARG/TNF	5
BP	GO:0035272	exocrine system development	3/144	45/18723	0.00499240204022766	0.0256860546563364	0.0168206244124418	HGF/TGFB3/TNF	3
BP	GO:0045933	positive regulation of muscle contraction	3/144	45/18723	0.00499240204022766	0.0256860546563364	0.0168206244124418	GPER1/NPPA/PROK2	3
BP	GO:0002517	T cell tolerance induction	2/144	14/18723	0.0050312890563958	0.0256860546563364	0.0168206244124418	CBLB/CD3E	2
BP	GO:0033008	positive regulation of mast cell activation involved in immune response	2/144	14/18723	0.0050312890563958	0.0256860546563364	0.0168206244124418	IL4R/NPPA	2
BP	GO:0035810	positive regulation of urine volume	2/144	14/18723	0.0050312890563958	0.0256860546563364	0.0168206244124418	EDNRB/OPRL1	2
BP	GO:0043306	positive regulation of mast cell degranulation	2/144	14/18723	0.0050312890563958	0.0256860546563364	0.0168206244124418	IL4R/NPPA	2
BP	GO:0045059	positive thymic T cell selection	2/144	14/18723	0.0050312890563958	0.0256860546563364	0.0168206244124418	CD3E/CD3G	2
BP	GO:0050930	induction of positive chemotaxis	2/144	14/18723	0.0050312890563958	0.0256860546563364	0.0168206244124418	AZU1/CXCL8	2
BP	GO:0001890	placenta development	5/144	144/18723	0.00513876876051552	0.0260927013056501	0.0170869187362762	ADM/CTSB/MAPK3/PPARG/SOCS3	5
BP	GO:0010821	regulation of mitochondrion organization	5/144	144/18723	0.00513876876051552	0.0260927013056501	0.0170869187362762	GPER1/HGF/MMP9/PLAUR/PPARG	5
BP	GO:0046718	viral entry into host cell	5/144	144/18723	0.00513876876051552	0.0260927013056501	0.0170869187362762	CR2/CTSB/HSPA1B/IFITM1/PLSCR1	5
BP	GO:0030336	negative regulation of cell migration	8/144	344/18723	0.00519490075362499	0.0263301906665713	0.0172424396753793	ACVR1C/C5AR2/HMOX1/IFITM1/IL24/NRG1/PPARG/TNF	8
BP	GO:0051961	negative regulation of nervous system development	5/144	145/18723	0.00529005204147334	0.0267259135182664	0.0175015805029155	FGF13/IL1B/SEMA4B/SEMA6B/TNF	5
BP	GO:0043300	regulation of leukocyte degranulation	3/144	46/18723	0.00531097961489901	0.0267259135182664	0.0175015805029155	HMOX1/IL4R/NPPA	3
BP	GO:0050919	negative chemotaxis	3/144	46/18723	0.00531097961489901	0.0267259135182664	0.0175015805029155	NRG1/SEMA4B/SEMA6B	3
BP	GO:2000107	negative regulation of leukocyte apoptotic process	3/144	46/18723	0.00531097961489901	0.0267259135182664	0.0175015805029155	IL7R/IRF7/PRKCQ	3
BP	GO:0006885	regulation of pH	4/144	91/18723	0.0053476896143247	0.0268147074600631	0.0175597276012163	EDNRB/FASLG/MAPK3/SLC11A1	4
BP	GO:0045582	positive regulation of T cell differentiation	4/144	91/18723	0.0053476896143247	0.0268147074600631	0.0175597276012163	IL4R/IL7R/RASGRP1/SOCS1	4
BP	GO:0045580	regulation of T cell differentiation	5/144	146/18723	0.00544446303951544	0.027251378167539	0.0178456833098933	CD28/IL4R/IL7R/RASGRP1/SOCS1	5
BP	GO:0006936	muscle contraction	8/144	347/18723	0.00546718668351139	0.0273165117952354	0.0178883363487799	DES/EDNRB/FGF13/GPER1/LTB4R/NPPA/PROK2/TACR1	8
BP	GO:0042311	vasodilation	3/144	47/18723	0.00564152360009831	0.028087798030224	0.0183934164884435	EDNRB/GPER1/NPPA	3
BP	GO:0097028	dendritic cell differentiation	3/144	47/18723	0.00564152360009831	0.028087798030224	0.0183934164884435	FLT3/PRTN3/RELB	3
BP	GO:0032755	positive regulation of interleukin-6 production	4/144	93/18723	0.00577369405450001	0.0283567524740478	0.0185695424736968	IL1B/TLR8/TNF/TYROBP	4
BP	GO:1901019	regulation of calcium ion transmembrane transporter activity	4/144	93/18723	0.00577369405450001	0.0283567524740478	0.0185695424736968	AHNAK/HSPA2/NPPA/OPRL1	4
BP	GO:0022898	regulation of transmembrane transporter activity	7/144	278/18723	0.00577614851072304	0.0283567524740478	0.0185695424736968	AHNAK/FGF13/HSPA2/IFNGR2/MMP9/NPPA/OPRL1	7
BP	GO:0002679	respiratory burst involved in defense response	2/144	15/18723	0.00577618882603248	0.0283567524740478	0.0185695424736968	HCK/MPO	2
BP	GO:0032725	positive regulation of granulocyte macrophage colony-stimulating factor production	2/144	15/18723	0.00577618882603248	0.0283567524740478	0.0185695424736968	IL1B/RASGRP1	2
BP	GO:0070886	positive regulation of calcineurin-NFAT signaling cascade	2/144	15/18723	0.00577618882603248	0.0283567524740478	0.0185695424736968	NRG1/TNF	2
BP	GO:0106058	positive regulation of calcineurin-mediated signaling	2/144	15/18723	0.00577618882603248	0.0283567524740478	0.0185695424736968	NRG1/TNF	2
BP	GO:1901741	positive regulation of myoblast fusion	2/144	15/18723	0.00577618882603248	0.0283567524740478	0.0185695424736968	IL4R/NFATC2	2
BP	GO:0043491	protein kinase B signaling	6/144	211/18723	0.00587433154366583	0.0287883181747944	0.0188521551465527	CD28/GPER1/IL1B/NRG1/OSM/TNF	6
BP	GO:0032368	regulation of lipid transport	5/144	149/18723	0.00592680157456627	0.0289949440508781	0.0189874649986105	FASLG/IL1B/POMC/PPARG/RETN	5
BP	GO:0097720	calcineurin-mediated signaling	3/144	48/18723	0.00598415197637023	0.029174037278214	0.0191047449760976	NFATC2/NRG1/TNF	3
BP	GO:2001238	positive regulation of extrinsic apoptotic signaling pathway	3/144	48/18723	0.00598415197637023	0.029174037278214	0.0191047449760976	GPER1/TNF/TNFRSF12A	3
BP	GO:0002532	production of molecular mediator involved in inflammatory response	4/144	95/18723	0.00622176094232004	0.0302799542054434	0.0198289594774359	IL1R2/IL4R/NPPA/TNF	4
BP	GO:0045778	positive regulation of ossification	3/144	49/18723	0.00633897785104521	0.0306383929467185	0.0200636846433878	ACVR2B/ISG15/TGFB3	3
BP	GO:0060986	endocrine hormone secretion	3/144	49/18723	0.00633897785104521	0.0306383929467185	0.0200636846433878	IL1B/POMC/RETN	3
BP	GO:0070169	positive regulation of biomineral tissue development	3/144	49/18723	0.00633897785104521	0.0306383929467185	0.0200636846433878	ACVR2B/ISG15/TGFB3	3
BP	GO:1904894	positive regulation of receptor signaling pathway via STAT	3/144	49/18723	0.00633897785104521	0.0306383929467185	0.0200636846433878	IL7R/SOCS1/TNF	3
BP	GO:0030509	BMP signaling pathway	5/144	152/18723	0.00643850564734193	0.0309825225362903	0.0202890393992209	ACVR2B/MAPK3/PPARG/TGFB3/TGFBR3	5
BP	GO:0002718	regulation of cytokine production involved in immune response	4/144	96/18723	0.00645421860758161	0.0309825225362903	0.0202890393992209	HMOX1/IL1B/TGFB3/TNF	4
BP	GO:1904035	regulation of epithelial cell apoptotic process	4/144	96/18723	0.00645421860758161	0.0309825225362903	0.0202890393992209	FASLG/GPER1/HMOX1/TNF	4
BP	GO:1904062	regulation of cation transmembrane transport	8/144	357/18723	0.00645423327631216	0.0309825225362903	0.0202890393992209	AHNAK/FGF13/GPER1/HSPA2/IFNGR2/MMP9/NPPA/OPRL1	8
BP	GO:0002827	positive regulation of T-helper 1 type immune response	2/144	16/18723	0.00656823782281812	0.0310528621774577	0.0203351016186319	IL1B/SLC11A1	2
BP	GO:0002921	negative regulation of humoral immune response	2/144	16/18723	0.00656823782281812	0.0310528621774577	0.0203351016186319	A2M/CR2	2
BP	GO:0017014	protein nitrosylation	2/144	16/18723	0.00656823782281812	0.0310528621774577	0.0203351016186319	S100A8/S100A9	2
BP	GO:0018119	peptidyl-cysteine S-nitrosylation	2/144	16/18723	0.00656823782281812	0.0310528621774577	0.0203351016186319	S100A8/S100A9	2
BP	GO:0034116	positive regulation of heterotypic cell-cell adhesion	2/144	16/18723	0.00656823782281812	0.0310528621774577	0.0203351016186319	IL1B/TNF	2
BP	GO:0045342	MHC class II biosynthetic process	2/144	16/18723	0.00656823782281812	0.0310528621774577	0.0203351016186319	AZU1/SLC11A1	2
BP	GO:0051044	positive regulation of membrane protein ectodomain proteolysis	2/144	16/18723	0.00656823782281812	0.0310528621774577	0.0203351016186319	IL1B/TNF	2
BP	GO:0051238	sequestering of metal ion	2/144	16/18723	0.00656823782281812	0.0310528621774577	0.0203351016186319	S100A8/S100A9	2
BP	GO:2001267	regulation of cysteine-type endopeptidase activity involved in apoptotic signaling pathway	2/144	16/18723	0.00656823782281812	0.0310528621774577	0.0203351016186319	MMP9/PLAUR	2
BP	GO:2000146	negative regulation of cell motility	8/144	359/18723	0.00666691023822342	0.0311806382537187	0.0204187763369348	ACVR1C/C5AR2/HMOX1/IFITM1/IL24/NRG1/PPARG/TNF	8
BP	GO:0070167	regulation of biomineral tissue development	4/144	97/18723	0.00669237140251181	0.0311806382537187	0.0204187763369348	ACVR2B/ISG15/S1PR1/TGFB3	4
BP	GO:1901216	positive regulation of neuron death	4/144	97/18723	0.00669237140251181	0.0311806382537187	0.0204187763369348	FASLG/JUN/TNF/TYROBP	4
BP	GO:0001961	positive regulation of cytokine-mediated signaling pathway	3/144	50/18723	0.00670610954265902	0.0311806382537187	0.0204187763369348	HSPA1B/IRF7/TXK	3
BP	GO:0002639	positive regulation of immunoglobulin production	3/144	50/18723	0.00670610954265902	0.0311806382537187	0.0204187763369348	CD28/IL4R/TNFSF13	3
BP	GO:0038093	Fc receptor signaling pathway	3/144	50/18723	0.00670610954265902	0.0311806382537187	0.0204187763369348	FCER1G/HCK/PRKCQ	3
BP	GO:0045058	T cell selection	3/144	50/18723	0.00670610954265902	0.0311806382537187	0.0204187763369348	CD28/CD3E/CD3G	3
BP	GO:0060337	type I interferon signaling pathway	3/144	50/18723	0.00670610954265902	0.0311806382537187	0.0204187763369348	IFITM1/IRF7/ISG15	3
BP	GO:0070231	T cell apoptotic process	3/144	50/18723	0.00670610954265902	0.0311806382537187	0.0204187763369348	FASLG/IL7R/PRKCQ	3
BP	GO:0110151	positive regulation of biomineralization	3/144	50/18723	0.00670610954265902	0.0311806382537187	0.0204187763369348	ACVR2B/ISG15/TGFB3	3
BP	GO:0070997	neuron death	8/144	361/18723	0.00688486552546847	0.0319589549886845	0.0209284604300327	BDNF/FASLG/HMOX1/JUN/LANCL1/TGFB3/TNF/TYROBP	8
BP	GO:0002367	cytokine production involved in immune response	4/144	98/18723	0.00693627764373417	0.0321445617987219	0.0210500058554319	HMOX1/IL1B/TGFB3/TNF	4
BP	GO:0051147	regulation of muscle cell differentiation	5/144	155/18723	0.00698047546417804	0.0322961800669948	0.021149293736689	BDNF/FGF9/GPER1/NFATC2/NRG1	5
BP	GO:0014009	glial cell proliferation	3/144	51/18723	0.00708565066425319	0.0326753038008922	0.0213975645598673	GFAP/IL1B/TNF	3
BP	GO:0071622	regulation of granulocyte chemotaxis	3/144	51/18723	0.00708565066425319	0.0326753038008922	0.0213975645598673	C5AR2/CXCL8/MAPK3	3
BP	GO:0035051	cardiocyte differentiation	5/144	156/18723	0.00716801168218637	0.0330010095940921	0.0216108544126559	GPER1/MAPK3/NPPA/NRG1/TGFBR3	5
BP	GO:0110149	regulation of biomineralization	4/144	99/18723	0.00718599490161422	0.0330297445396092	0.0216296716164859	ACVR2B/ISG15/S1PR1/TGFB3	4
BP	GO:0050767	regulation of neurogenesis	8/144	364/18723	0.00722187348398595	0.0331405058898083	0.0217022041675546	BDNF/FGF13/GFAP/GPER1/IL1B/SEMA4B/SEMA6B/TNF	8
BP	GO:0051250	negative regulation of lymphocyte activation	5/144	157/18723	0.0073590421459589	0.03344298954757	0.0219002869041284	CBLB/IL4R/PGLYRP1/SOCS1/TYROBP	5
BP	GO:0032604	granulocyte macrophage colony-stimulating factor production	2/144	17/18723	0.00740667703097621	0.03344298954757	0.0219002869041284	IL1B/RASGRP1	2
BP	GO:0032645	regulation of granulocyte macrophage colony-stimulating factor production	2/144	17/18723	0.00740667703097621	0.03344298954757	0.0219002869041284	IL1B/RASGRP1	2
BP	GO:0042532	negative regulation of tyrosine phosphorylation of STAT protein	2/144	17/18723	0.00740667703097621	0.03344298954757	0.0219002869041284	SOCS1/SOCS3	2
BP	GO:0042753	positive regulation of circadian rhythm	2/144	17/18723	0.00740667703097621	0.03344298954757	0.0219002869041284	RORA/RORC	2
BP	GO:0046068	cGMP metabolic process	2/144	17/18723	0.00740667703097621	0.03344298954757	0.0219002869041284	NPPA/RORA	2
BP	GO:0090083	regulation of inclusion body assembly	2/144	17/18723	0.00740667703097621	0.03344298954757	0.0219002869041284	HSPA1B/HSPA2	2
BP	GO:1901550	regulation of endothelial cell development	2/144	17/18723	0.00740667703097621	0.03344298954757	0.0219002869041284	IL1B/TNF	2
BP	GO:1903140	regulation of establishment of endothelial barrier	2/144	17/18723	0.00740667703097621	0.03344298954757	0.0219002869041284	IL1B/TNF	2
BP	GO:1904355	positive regulation of telomere capping	2/144	17/18723	0.00740667703097621	0.03344298954757	0.0219002869041284	MAPK3/PRKCQ	2
BP	GO:0019218	regulation of steroid metabolic process	4/144	100/18723	0.00744157999212851	0.033546738009387	0.0219682270347923	ADM/RORA/RORC/TNF	4
BP	GO:0002218	activation of innate immune response	3/144	52/18723	0.00747770020556939	0.0336018700930778	0.0220043305191633	HCK/KLRD1/TYROBP	3
BP	GO:0071357	cellular response to type I interferon	3/144	52/18723	0.00747770020556939	0.0336018700930778	0.0220043305191633	IFITM1/IRF7/ISG15	3
BP	GO:0042102	positive regulation of T cell proliferation	4/144	101/18723	0.00770308896910995	0.0345594725201057	0.02263142062611	CD28/CD3E/IL1B/PRKCQ	4
BP	GO:1903169	regulation of calcium ion transmembrane transport	5/144	159/18723	0.00775171530341974	0.0347222534212098	0.0227380184059412	AHNAK/GPER1/HSPA2/NPPA/OPRL1	5
BP	GO:0002707	negative regulation of lymphocyte mediated immunity	3/144	53/18723	0.00788235261415023	0.0351150352178184	0.022995233270785	CR2/IL7R/KLRD1	3
BP	GO:0007566	embryo implantation	3/144	53/18723	0.00788235261415023	0.0351150352178184	0.022995233270785	ACVR1C/IL1B/MMP9	3
BP	GO:0045744	negative regulation of G protein-coupled receptor signaling pathway	3/144	53/18723	0.00788235261415023	0.0351150352178184	0.022995233270785	ADM/CXCL8/OPRL1	3
BP	GO:0010876	lipid localization	9/144	448/18723	0.00788933603187389	0.0351150352178184	0.022995233270785	ACVR1C/ANGPTL3/FASLG/IL1B/PLSCR1/POMC/PPARG/RETN/TNF	9
BP	GO:0019233	sensory perception of pain	4/144	103/18723	0.00824409894313675	0.036196976935482	0.0237037475020463	EDNRB/MAPK3/OPRL1/PROK2	4
BP	GO:0046425	regulation of receptor signaling pathway via JAK-STAT	4/144	103/18723	0.00824409894313675	0.036196976935482	0.0237037475020463	IL24/SOCS1/SOCS3/TNF	4
BP	GO:0002223	stimulatory C-type lectin receptor signaling pathway	2/144	18/18723	0.00829075617945865	0.036196976935482	0.0237037475020463	KLRD1/TYROBP	2
BP	GO:0002283	neutrophil activation involved in immune response	2/144	18/18723	0.00829075617945865	0.036196976935482	0.0237037475020463	FCER1G/TYROBP	2
BP	GO:0002643	regulation of tolerance induction	2/144	18/18723	0.00829075617945865	0.036196976935482	0.0237037475020463	CBLB/CD3E	2
BP	GO:0002923	regulation of humoral immune response mediated by circulating immunoglobulin	2/144	18/18723	0.00829075617945865	0.036196976935482	0.0237037475020463	CR2/TNF	2
BP	GO:0060391	positive regulation of SMAD protein signal transduction	2/144	18/18723	0.00829075617945865	0.036196976935482	0.0237037475020463	PPARG/TGFB3	2
BP	GO:0071800	podosome assembly	2/144	18/18723	0.00829075617945865	0.036196976935482	0.0237037475020463	HCK/TNF	2
BP	GO:0150078	positive regulation of neuroinflammatory response	2/144	18/18723	0.00829075617945865	0.036196976935482	0.0237037475020463	IL1B/TNF	2
BP	GO:1990840	response to lectin	2/144	18/18723	0.00829075617945865	0.036196976935482	0.0237037475020463	KLRD1/TYROBP	2
BP	GO:1990858	cellular response to lectin	2/144	18/18723	0.00829075617945865	0.036196976935482	0.0237037475020463	KLRD1/TYROBP	2
BP	GO:0070228	regulation of lymphocyte apoptotic process	3/144	54/18723	0.00829969787535935	0.036196976935482	0.0237037475020463	CD3G/IL7R/PRKCQ	3
BP	GO:1902893	regulation of pri-miRNA transcription by RNA polymerase II	3/144	54/18723	0.00829969787535935	0.036196976935482	0.0237037475020463	JUN/PPARG/TNF	3
BP	GO:0032963	collagen metabolic process	4/144	104/18723	0.00852370817246205	0.0370590279584787	0.0242682653572091	CTSB/MMP9/PRTN3/TGFB3	4
BP	GO:0045621	positive regulation of lymphocyte differentiation	4/144	104/18723	0.00852370817246205	0.0370590279584787	0.0242682653572091	IL4R/IL7R/RASGRP1/SOCS1	4
BP	GO:0000768	syncytium formation by plasma membrane fusion	3/144	55/18723	0.00872982159133327	0.0376064136851768	0.0246267232769134	IL4R/NFATC2/TYROBP	3
BP	GO:0001755	neural crest cell migration	3/144	55/18723	0.00872982159133327	0.0376064136851768	0.0246267232769134	EDNRB/SEMA4B/SEMA6B	3
BP	GO:0045620	negative regulation of lymphocyte differentiation	3/144	55/18723	0.00872982159133327	0.0376064136851768	0.0246267232769134	IL4R/PGLYRP1/SOCS1	3
BP	GO:0048016	inositol phosphate-mediated signaling	3/144	55/18723	0.00872982159133327	0.0376064136851768	0.0246267232769134	NFATC2/NRG1/TNF	3
BP	GO:0061614	pri-miRNA transcription by RNA polymerase II	3/144	55/18723	0.00872982159133327	0.0376064136851768	0.0246267232769134	JUN/PPARG/TNF	3
BP	GO:0140253	cell-cell fusion	3/144	55/18723	0.00872982159133327	0.0376064136851768	0.0246267232769134	IL4R/NFATC2/TYROBP	3
BP	GO:0050806	positive regulation of synaptic transmission	5/144	164/18723	0.00879679502356113	0.0378369792068463	0.0247777101098213	GFAP/GPER1/RETN/TNF/TYROBP	5
BP	GO:0045055	regulated exocytosis	6/144	230/18723	0.00881288601002819	0.0378483180858157	0.0247851354239443	HCK/HMOX1/IL4R/NPPA/PTGDR/RASGRP1	6
BP	GO:0071772	response to BMP	5/144	165/18723	0.00901693144421335	0.0386067399582529	0.0252817912799381	ACVR2B/MAPK3/PPARG/TGFB3/TGFBR3	5
BP	GO:0071773	cellular response to BMP stimulus	5/144	165/18723	0.00901693144421335	0.0386067399582529	0.0252817912799381	ACVR2B/MAPK3/PPARG/TGFB3/TGFBR3	5
BP	GO:0019882	antigen processing and presentation	4/144	106/18723	0.00910139978468158	0.0388501329200444	0.0254411782177027	FCER1G/IFI30/RELB/SLC11A1	4
BP	GO:0035821	modulation of process of other organism	4/144	106/18723	0.00910139978468158	0.0388501329200444	0.0254411782177027	DEFA4/JUN/S100A9/SLPI	4
BP	GO:0043388	positive regulation of DNA binding	3/144	56/18723	0.00917280505887702	0.0390001665689047	0.0255394284040575	MMP9/PLAUR/PPARG	3
BP	GO:0045599	negative regulation of fat cell differentiation	3/144	56/18723	0.00917280505887702	0.0390001665689047	0.0255394284040575	GPER1/RORA/TNF	3
BP	GO:0010829	negative regulation of glucose transmembrane transport	2/144	19/18723	0.00921973365386477	0.0390001665689047	0.0255394284040575	IL1B/TNF	2
BP	GO:0070233	negative regulation of T cell apoptotic process	2/144	19/18723	0.00921973365386477	0.0390001665689047	0.0255394284040575	IL7R/PRKCQ	2
BP	GO:1901739	regulation of myoblast fusion	2/144	19/18723	0.00921973365386477	0.0390001665689047	0.0255394284040575	IL4R/NFATC2	2
BP	GO:2000831	regulation of steroid hormone secretion	2/144	19/18723	0.00921973365386477	0.0390001665689047	0.0255394284040575	POMC/RETN	2
BP	GO:0043112	receptor metabolic process	5/144	166/18723	0.00924084729934969	0.0390307859655716	0.0255594796489046	ADM/CXCL8/CXCR1/FCER1G/NRG1	5
BP	GO:0000018	regulation of DNA recombination	4/144	107/18723	0.00939958564532429	0.0395823868567324	0.0259206978873582	CD28/IL7R/PPP4C/TNFSF13	4
BP	GO:0007229	integrin-mediated signaling pathway	4/144	107/18723	0.00939958564532429	0.0395823868567324	0.0259206978873582	ANGPTL3/HCK/ISG15/TXK	4
BP	GO:0031960	response to corticosteroid	5/144	167/18723	0.00946857330088637	0.0398132984983458	0.0260719113784142	ADM/FLT3/GPER1/IL1RN/TNF	5
BP	GO:0006949	syncytium formation	3/144	57/18723	0.00962872534631641	0.0403059589273632	0.0263945321993323	IL4R/NFATC2/TYROBP	3
BP	GO:0051785	positive regulation of nuclear division	3/144	57/18723	0.00962872534631641	0.0403059589273632	0.0263945321993323	CD28/IL1B/TGFA	3
BP	GO:0060760	positive regulation of response to cytokine stimulus	3/144	57/18723	0.00962872534631641	0.0403059589273632	0.0263945321993323	HSPA1B/IRF7/TXK	3
BP	GO:0002832	negative regulation of response to biotic stimulus	4/144	108/18723	0.0097040658535468	0.0405320062940442	0.0265425602988297	A2M/ISG15/KLRD1/PPARG	4
BP	GO:0001666	response to hypoxia	7/144	307/18723	0.00971154363390893	0.0405320062940442	0.0265425602988297	ADM/HMOX1/NPPA/PLAU/RORA/TGFB3/TGFBR3	7
BP	GO:0006937	regulation of muscle contraction	5/144	169/18723	0.00993557753458631	0.0414055994145056	0.0271146365466293	FGF13/GPER1/NPPA/PROK2/TACR1	5
BP	GO:0034340	response to type I interferon	3/144	58/18723	0.0100976553693183	0.0418577537796097	0.0274107317957292	IFITM1/IRF7/ISG15	3
BP	GO:0031334	positive regulation of protein-containing complex assembly	6/144	237/18723	0.0101226870072747	0.0418577537796097	0.0274107317957292	GMFG/HCK/HSPA1B/ISG15/NRG1/TNF	6
BP	GO:0007620	copulation	2/144	20/18723	0.0101928764091833	0.0418577537796097	0.0274107317957292	EDNRB/PI3	2
BP	GO:0010893	positive regulation of steroid biosynthetic process	2/144	20/18723	0.0101928764091833	0.0418577537796097	0.0274107317957292	ADM/TNF	2
BP	GO:0017121	plasma membrane phospholipid scrambling	2/144	20/18723	0.0101928764091833	0.0418577537796097	0.0274107317957292	FASLG/PLSCR1	2
BP	GO:0032930	positive regulation of superoxide anion generation	2/144	20/18723	0.0101928764091833	0.0418577537796097	0.0274107317957292	FPR2/TYROBP	2
BP	GO:0033005	positive regulation of mast cell activation	2/144	20/18723	0.0101928764091833	0.0418577537796097	0.0274107317957292	IL4R/NPPA	2
BP	GO:0045063	T-helper 1 cell differentiation	2/144	20/18723	0.0101928764091833	0.0418577537796097	0.0274107317957292	IL4R/RELB	2
BP	GO:0048670	regulation of collateral sprouting	2/144	20/18723	0.0101928764091833	0.0418577537796097	0.0274107317957292	BDNF/FGF13	2
BP	GO:2000010	positive regulation of protein localization to cell surface	2/144	20/18723	0.0101928764091833	0.0418577537796097	0.0274107317957292	TNF/TYROBP	2
BP	GO:0006939	smooth muscle contraction	4/144	110/18723	0.0103321073777589	0.0422445029849355	0.0276639961919798	EDNRB/GPER1/PROK2/TACR1	4
BP	GO:0061387	regulation of extent of cell growth	4/144	110/18723	0.0103321073777589	0.0422445029849355	0.0276639961919798	BDNF/FGF13/SEMA4B/SEMA6B	4
BP	GO:1905954	positive regulation of lipid localization	4/144	110/18723	0.0103321073777589	0.0422445029849355	0.0276639961919798	FASLG/IL1B/PPARG/RETN	4
BP	GO:0042129	regulation of T cell proliferation	5/144	171/18723	0.0104181855605659	0.0424729796838724	0.0278136151502523	CBLB/CD28/CD3E/IL1B/PRKCQ	5
BP	GO:0051048	negative regulation of secretion	5/144	171/18723	0.0104181855605659	0.0424729796838724	0.0278136151502523	ACVR1C/HMOX1/IL1B/NRG1/OSM	5
BP	GO:0051403	stress-activated MAPK cascade	6/144	239/18723	0.0105210725499268	0.0428303575730017	0.0280476456125705	HGF/IL1B/MAPK3/NPPA/RASGRP1/TNF	6
BP	GO:0043407	negative regulation of MAP kinase activity	3/144	59/18723	0.0105796639656914	0.0428827013479682	0.0280819231608676	IL1B/NPPA/PPARG	3
BP	GO:0050732	negative regulation of peptidyl-tyrosine phosphorylation	3/144	59/18723	0.0105796639656914	0.0428827013479682	0.0280819231608676	CBLB/SOCS1/SOCS3	3
BP	GO:2000351	regulation of endothelial cell apoptotic process	3/144	59/18723	0.0105796639656914	0.0428827013479682	0.0280819231608676	FASLG/GPER1/TNF	3
BP	GO:0002221	pattern recognition receptor signaling pathway	5/144	172/18723	0.0106654154694093	0.0431680772884147	0.0282688028344812	CD14/HSPA1B/IRF7/TLR8/UNC93B1	5
BP	GO:1901222	regulation of NIK/NF-kappaB signaling	4/144	112/18723	0.0109859122995979	0.0444013955442083	0.0290764466489661	CD14/IL1B/NR3C2/TNF	4
BP	GO:0031102	neuron projection regeneration	3/144	60/18723	0.0110748159691793	0.0446324603457039	0.0292277604374359	ADM/GFAP/HGF	3
BP	GO:0055008	cardiac muscle tissue morphogenesis	3/144	60/18723	0.0110748159691793	0.0446324603457039	0.0292277604374359	NRG1/S1PR1/TGFBR3	3
BP	GO:0002790	peptide secretion	6/144	242/18723	0.0111393702190988	0.0447265399317201	0.0292893688628025	ACVR1C/GPER1/IL1B/IL1RN/S100A8/TNF	6
BP	GO:0031667	response to nutrient levels	9/144	474/18723	0.011148832040992	0.0447265399317201	0.0292893688628025	ACVR1C/ADM/CD3E/HMOX1/JUN/MAPK3/MPO/POMC/PPARG	9
BP	GO:0001659	temperature homeostasis	5/144	174/18723	0.0111718740301136	0.0447265399317201	0.0292893688628025	ACVR2B/EDNRB/IL1B/IL4R/TNF	5
BP	GO:0006925	inflammatory cell apoptotic process	2/144	21/18723	0.0112094598833497	0.0447265399317201	0.0292893688628025	FASLG/IRF7	2
BP	GO:0045655	regulation of monocyte differentiation	2/144	21/18723	0.0112094598833497	0.0447265399317201	0.0292893688628025	IRF7/JUN	2
BP	GO:0046641	positive regulation of alpha-beta T cell proliferation	2/144	21/18723	0.0112094598833497	0.0447265399317201	0.0292893688628025	CD28/CD3E	2
BP	GO:0060445	branching involved in salivary gland morphogenesis	2/144	21/18723	0.0112094598833497	0.0447265399317201	0.0292893688628025	HGF/TNF	2
BP	GO:0031623	receptor internalization	4/144	113/18723	0.0113225936627565	0.0451139603021728	0.0295430727744503	ADM/CXCL8/CXCR1/FCER1G	4
BP	GO:0034113	heterotypic cell-cell adhesion	3/144	61/18723	0.0115831722822569	0.0459569303666977	0.0300950953811144	IL1B/IL1RN/TNF	3
BP	GO:0043030	regulation of macrophage activation	3/144	61/18723	0.0115831722822569	0.0459569303666977	0.0300950953811144	BPI/IL4R/RORA	3
BP	GO:0050994	regulation of lipid catabolic process	3/144	61/18723	0.0115831722822569	0.0459569303666977	0.0300950953811144	ANGPTL3/IL1B/TNF	3
BP	GO:0090100	positive regulation of transmembrane receptor protein serine/threonine kinase signaling pathway	4/144	114/18723	0.0116658553694937	0.0462197903582898	0.0302672303878636	ACVR2B/PPARG/TGFB3/TGFBR3	4
BP	GO:0071496	cellular response to external stimulus	7/144	320/18723	0.0120002655868983	0.0474723072493284	0.0310874465119931	HMOX1/IL1B/JUN/MAPK3/NPPA/TLR8/TNFRSF8	7
BP	GO:0046916	cellular transition metal ion homeostasis	4/144	115/18723	0.0120157421832641	0.0474723072493284	0.0310874465119931	HMOX1/S100A8/S100A9/SLC11A1	4
BP	GO:0010573	vascular endothelial growth factor production	3/144	62/18723	0.0121047899479432	0.0475372508751564	0.0311299751273312	IL1B/RORA/TNF	3
BP	GO:0019933	cAMP-mediated signaling	3/144	62/18723	0.0121047899479432	0.0475372508751564	0.0311299751273312	ADM/OPRL1/POMC	3
BP	GO:0048002	antigen processing and presentation of peptide antigen	3/144	62/18723	0.0121047899479432	0.0475372508751564	0.0311299751273312	FCER1G/IFI30/SLC11A1	3
BP	GO:0031098	stress-activated protein kinase signaling cascade	6/144	247/18723	0.0122264046949475	0.0475372508751564	0.0311299751273312	HGF/IL1B/MAPK3/NPPA/RASGRP1/TNF	6
BP	GO:0002220	innate immune response activating cell surface receptor signaling pathway	2/144	22/18723	0.0122687679116116	0.0475372508751564	0.0311299751273312	KLRD1/TYROBP	2
BP	GO:0032727	positive regulation of interferon-alpha production	2/144	22/18723	0.0122687679116116	0.0475372508751564	0.0311299751273312	IRF7/TLR8	2
BP	GO:0032816	positive regulation of natural killer cell activation	2/144	22/18723	0.0122687679116116	0.0475372508751564	0.0311299751273312	RASGRP1/TYROBP	2
BP	GO:0035584	calcium-mediated signaling using intracellular calcium source	2/144	22/18723	0.0122687679116116	0.0475372508751564	0.0311299751273312	AZU1/PTGFR	2
BP	GO:0050860	negative regulation of T cell receptor signaling pathway	2/144	22/18723	0.0122687679116116	0.0475372508751564	0.0311299751273312	CBLB/SH2D1A	2
BP	GO:0051151	negative regulation of smooth muscle cell differentiation	2/144	22/18723	0.0122687679116116	0.0475372508751564	0.0311299751273312	FGF9/NFATC2	2
BP	GO:0060713	labyrinthine layer morphogenesis	2/144	22/18723	0.0122687679116116	0.0475372508751564	0.0311299751273312	ADM/SOCS3	2
BP	GO:0060965	negative regulation of gene silencing by miRNA	2/144	22/18723	0.0122687679116116	0.0475372508751564	0.0311299751273312	PPARG/TNF	2
BP	GO:0071404	cellular response to low-density lipoprotein particle stimulus	2/144	22/18723	0.0122687679116116	0.0475372508751564	0.0311299751273312	FCER1G/PPARG	2
BP	GO:1900120	regulation of receptor binding	2/144	22/18723	0.0122687679116116	0.0475372508751564	0.0311299751273312	BDNF/MMP9	2
BP	GO:0008286	insulin receptor signaling pathway	4/144	116/18723	0.0123722980294543	0.0478528541821576	0.0313366493231709	IL1B/PRKCQ/SOCS1/SOCS3	4
BP	GO:0036293	response to decreased oxygen levels	7/144	322/18723	0.0123842438125171	0.0478528541821576	0.0313366493231709	ADM/HMOX1/NPPA/PLAU/RORA/TGFB3/TGFBR3	7
BP	GO:0022617	extracellular matrix disassembly	3/144	63/18723	0.0126397222206398	0.0487730296387652	0.0319392302160417	CTSG/ELANE/MMP9	3
BP	GO:0045926	negative regulation of growth	6/144	249/18723	0.0126814514024311	0.0488670175274501	0.0320007785930128	FGF13/HSPA1B/NPPA/OSGIN1/SEMA4B/SEMA6B	6
BP	GO:0002702	positive regulation of production of molecular mediator of immune response	4/144	117/18723	0.0127355659927173	0.0490084092168452	0.0320933695546912	CD28/IL1B/IL4R/TNFSF13	4
BP	GO:0008361	regulation of cell size	5/144	181/18723	0.013073476756294	0.0502400138189275	0.0328998911756031	BDNF/FGF13/IL7R/SEMA4B/SEMA6B	5
BP	GO:0022612	gland morphogenesis	4/144	118/18723	0.0131055883145702	0.0502947065878388	0.0329357069727835	HGF/TGFA/TGFB3/TNF	4
BP	GO:0006940	regulation of smooth muscle contraction	3/144	64/18723	0.0131880186360092	0.0504047505748559	0.0330077697554579	GPER1/PROK2/TACR1	3
BP	GO:0046888	negative regulation of hormone secretion	3/144	64/18723	0.0131880186360092	0.0504047505748559	0.0330077697554579	ACVR1C/IL1B/OSM	3
BP	GO:0050771	negative regulation of axonogenesis	3/144	64/18723	0.0131880186360092	0.0504047505748559	0.0330077697554579	FGF13/SEMA4B/SEMA6B	3
BP	GO:0010888	negative regulation of lipid storage	2/144	23/18723	0.0133700926416955	0.0506119518072737	0.033143456382109	PPARG/TNF	2
BP	GO:0032740	positive regulation of interleukin-17 production	2/144	23/18723	0.0133700926416955	0.0506119518072737	0.033143456382109	OSM/PRKCQ	2
BP	GO:0033081	regulation of T cell differentiation in thymus	2/144	23/18723	0.0133700926416955	0.0506119518072737	0.033143456382109	IL7R/RASGRP1	2
BP	GO:0035929	steroid hormone secretion	2/144	23/18723	0.0133700926416955	0.0506119518072737	0.033143456382109	POMC/RETN	2
BP	GO:0045662	negative regulation of myoblast differentiation	2/144	23/18723	0.0133700926416955	0.0506119518072737	0.033143456382109	CMTM5/TNF	2
BP	GO:0050765	negative regulation of phagocytosis	2/144	23/18723	0.0133700926416955	0.0506119518072737	0.033143456382109	PLSCR1/PRTN3	2
BP	GO:0060353	regulation of cell adhesion molecule production	2/144	23/18723	0.0133700926416955	0.0506119518072737	0.033143456382109	CXCL8/IL1B	2
BP	GO:0090257	regulation of muscle system process	6/144	252/18723	0.0133861685547855	0.0506119518072737	0.033143456382109	FGF13/GPER1/NPPA/PRKCA/PROK2/TACR1	6
BP	GO:0030282	bone mineralization	4/144	119/18723	0.0134824063912515	0.0509073948705912	0.033336928554843	ACVR2B/ISG15/S1PR1/TGFB3	4
BP	GO:0038034	signal transduction in absence of ligand	3/144	65/18723	0.0137497250799011	0.0516394881839277	0.0338163430395994	HSPA1B/IL1B/TNF	3
BP	GO:0060389	pathway-restricted SMAD protein phosphorylation	3/144	65/18723	0.0137497250799011	0.0516394881839277	0.0338163430395994	PPARG/TGFB3/TGFBR3	3
BP	GO:0072577	endothelial cell apoptotic process	3/144	65/18723	0.0137497250799011	0.0516394881839277	0.0338163430395994	FASLG/GPER1/TNF	3
BP	GO:0097192	extrinsic apoptotic signaling pathway in absence of ligand	3/144	65/18723	0.0137497250799011	0.0516394881839277	0.0338163430395994	HSPA1B/IL1B/TNF	3
BP	GO:0051897	positive regulation of protein kinase B signaling	4/144	120/18723	0.0138660607718322	0.0520069719348852	0.0340569913694123	CD28/NRG1/OSM/TNF	4
BP	GO:0071214	cellular response to abiotic stimulus	7/144	331/18723	0.014222649422823	0.0528812461233095	0.0346295136175245	IL1B/MAPK3/MMP9/NPPA/RELB/TLR8/TNFRSF8	7
BP	GO:0104004	cellular response to environmental stimulus	7/144	331/18723	0.014222649422823	0.0528812461233095	0.0346295136175245	IL1B/MAPK3/MMP9/NPPA/RELB/TLR8/TNFRSF8	7
BP	GO:0051896	regulation of protein kinase B signaling	5/144	185/18723	0.0142528512630571	0.0528812461233095	0.0346295136175245	CD28/GPER1/NRG1/OSM/TNF	5
BP	GO:0002224	toll-like receptor signaling pathway	4/144	121/18723	0.0142565911565736	0.0528812461233095	0.0346295136175245	CD14/IRF7/TLR8/UNC93B1	4
BP	GO:0043500	muscle adaptation	4/144	121/18723	0.0142565911565736	0.0528812461233095	0.0346295136175245	HMOX1/IL1B/NPPA/PRKCA	4
BP	GO:1904019	epithelial cell apoptotic process	4/144	121/18723	0.0142565911565736	0.0528812461233095	0.0346295136175245	FASLG/GPER1/HMOX1/TNF	4
BP	GO:0014015	positive regulation of gliogenesis	3/144	66/18723	0.0143248838563403	0.0528812461233095	0.0346295136175245	GFAP/IL1B/TNF	3
BP	GO:2000272	negative regulation of signaling receptor activity	3/144	66/18723	0.0143248838563403	0.0528812461233095	0.0346295136175245	CBLB/PPARG/TNF	3
BP	GO:2000573	positive regulation of DNA biosynthetic process	3/144	66/18723	0.0143248838563403	0.0528812461233095	0.0346295136175245	HGF/MAPK3/PRKCQ	3
BP	GO:0001779	natural killer cell differentiation	2/144	24/18723	0.0145127344497671	0.0528812461233095	0.0346295136175245	PGLYRP1/RASGRP1	2
BP	GO:0001911	negative regulation of leukocyte mediated cytotoxicity	2/144	24/18723	0.0145127344497671	0.0528812461233095	0.0346295136175245	IL7R/KLRD1	2
BP	GO:0002755	MyD88-dependent toll-like receptor signaling pathway	2/144	24/18723	0.0145127344497671	0.0528812461233095	0.0346295136175245	IRF7/TLR8	2
BP	GO:0002922	positive regulation of humoral immune response	2/144	24/18723	0.0145127344497671	0.0528812461233095	0.0346295136175245	IL1B/TNF	2
BP	GO:0031639	plasminogen activation	2/144	24/18723	0.0145127344497671	0.0528812461233095	0.0346295136175245	KLKB1/PLAU	2
BP	GO:0032928	regulation of superoxide anion generation	2/144	24/18723	0.0145127344497671	0.0528812461233095	0.0346295136175245	FPR2/TYROBP	2
BP	GO:0038095	Fc-epsilon receptor signaling pathway	2/144	24/18723	0.0145127344497671	0.0528812461233095	0.0346295136175245	FCER1G/PRKCQ	2
BP	GO:0043302	positive regulation of leukocyte degranulation	2/144	24/18723	0.0145127344497671	0.0528812461233095	0.0346295136175245	IL4R/NPPA	2
BP	GO:0051043	regulation of membrane protein ectodomain proteolysis	2/144	24/18723	0.0145127344497671	0.0528812461233095	0.0346295136175245	IL1B/TNF	2
BP	GO:0060149	negative regulation of posttranscriptional gene silencing	2/144	24/18723	0.0145127344497671	0.0528812461233095	0.0346295136175245	PPARG/TNF	2
BP	GO:0060967	negative regulation of gene silencing by RNA	2/144	24/18723	0.0145127344497671	0.0528812461233095	0.0346295136175245	PPARG/TNF	2
BP	GO:0070841	inclusion body assembly	2/144	24/18723	0.0145127344497671	0.0528812461233095	0.0346295136175245	HSPA1B/HSPA2	2
BP	GO:2000353	positive regulation of endothelial cell apoptotic process	2/144	24/18723	0.0145127344497671	0.0528812461233095	0.0346295136175245	FASLG/GPER1	2
BP	GO:0043123	positive regulation of I-kappaB kinase/NF-kappaB signaling	5/144	186/18723	0.0145585030223854	0.052979390688189	0.0346937840119486	FASLG/HMOX1/S100A12/SECTM1/TNF	5
BP	GO:0002688	regulation of leukocyte chemotaxis	4/144	122/18723	0.0146540363955285	0.0532581451946017	0.034876327610737	C5AR2/CXCL8/FPR2/MAPK3	4
BP	GO:0010517	regulation of phospholipase activity	3/144	67/18723	0.0149135337545857	0.0539919825632555	0.0353568841976901	ANGPTL3/ITK/TXK	3
BP	GO:0061077	chaperone-mediated protein folding	3/144	67/18723	0.0149135337545857	0.0539919825632555	0.0353568841976901	HSPA1B/HSPA2/HSPA6	3
BP	GO:2000514	regulation of CD4-positive, alpha-beta T cell activation	3/144	67/18723	0.0149135337545857	0.0539919825632555	0.0353568841976901	IL4R/PRKCQ/SOCS1	3
BP	GO:0032922	circadian regulation of gene expression	3/144	68/18723	0.0155157101152722	0.0558843694676834	0.0365961219782012	RELB/RORA/RORC	3
BP	GO:0034394	protein localization to cell surface	3/144	68/18723	0.0155157101152722	0.0558843694676834	0.0365961219782012	BDNF/TNF/TYROBP	3
BP	GO:0042698	ovulation cycle	3/144	68/18723	0.0155157101152722	0.0558843694676834	0.0365961219782012	OPRL1/RETN/TGFB3	3
BP	GO:0051148	negative regulation of muscle cell differentiation	3/144	68/18723	0.0155157101152722	0.0558843694676834	0.0365961219782012	BDNF/FGF9/NFATC2	3
BP	GO:0036315	cellular response to sterol	2/144	25/18723	0.0156960018571784	0.0558896876256239	0.0365996045970183	RORA/RORC	2
BP	GO:0042730	fibrinolysis	2/144	25/18723	0.0156960018571784	0.0558896876256239	0.0365996045970183	KLKB1/PLAU	2
BP	GO:0042832	defense response to protozoan	2/144	25/18723	0.0156960018571784	0.0558896876256239	0.0365996045970183	IL4R/SLC11A1	2
BP	GO:0045109	intermediate filament organization	2/144	25/18723	0.0156960018571784	0.0558896876256239	0.0365996045970183	DES/GFAP	2
BP	GO:0048143	astrocyte activation	2/144	25/18723	0.0156960018571784	0.0558896876256239	0.0365996045970183	FPR2/TNF	2
BP	GO:0050995	negative regulation of lipid catabolic process	2/144	25/18723	0.0156960018571784	0.0558896876256239	0.0365996045970183	IL1B/TNF	2
BP	GO:0062009	secondary palate development	2/144	25/18723	0.0156960018571784	0.0558896876256239	0.0365996045970183	TGFB3/TGFBR3	2
BP	GO:0090330	regulation of platelet aggregation	2/144	25/18723	0.0156960018571784	0.0558896876256239	0.0365996045970183	PRKCA/PRKCQ	2
BP	GO:1904996	positive regulation of leukocyte adhesion to vascular endothelial cell	2/144	25/18723	0.0156960018571784	0.0558896876256239	0.0365996045970183	ELANE/TNF	2
BP	GO:0007568	aging	7/144	339/18723	0.0160142650174703	0.0568789488562424	0.0372474266089487	ADM/EDNRB/JUN/MAPK3/MPO/RETN/TGFB3	7
BP	GO:0048545	response to steroid hormone	7/144	339/18723	0.0160142650174703	0.0568789488562424	0.0372474266089487	ADM/FLT3/GPER1/IL1RN/NR3C2/TGFB3/TNF	7
BP	GO:0019226	transmission of nerve impulse	3/144	69/18723	0.0161314448956455	0.0570789364672338	0.0373783893642896	GPER1/S1PR1/TYMP	3
BP	GO:0034605	cellular response to heat	3/144	69/18723	0.0161314448956455	0.0570789364672338	0.0373783893642896	HMOX1/HSPA1B/HSPA6	3
BP	GO:0045669	positive regulation of osteoblast differentiation	3/144	69/18723	0.0161314448956455	0.0570789364672338	0.0373783893642896	ACVR2B/HGF/IFITM1	3
BP	GO:0015833	peptide transport	6/144	264/18723	0.0164800925892631	0.0582393221778857	0.0381382729849384	ACVR1C/GPER1/IL1B/IL1RN/S100A8/TNF	6
BP	GO:0001933	negative regulation of protein phosphorylation	7/144	342/18723	0.016725753500895	0.0586852549977925	0.0384302940281538	CBLB/HGF/IL1B/NPPA/PPARG/SOCS1/SOCS3	7
BP	GO:0048565	digestive tract development	4/144	127/18723	0.0167462855135823	0.0586852549977925	0.0384302940281538	CXCL8/EDNRB/TGFB3/TNF	4
BP	GO:0060415	muscle tissue morphogenesis	3/144	70/18723	0.0167607667339008	0.0586852549977925	0.0384302940281538	NRG1/S1PR1/TGFBR3	3
BP	GO:0001935	endothelial cell proliferation	5/144	193/18723	0.0168219851354555	0.0586852549977925	0.0384302940281538	HMOX1/PPARG/PRKCA/PROK2/TNF	5
BP	GO:0001562	response to protozoan	2/144	26/18723	0.0169192114479949	0.0586852549977925	0.0384302940281538	IL4R/SLC11A1	2
BP	GO:0002710	negative regulation of T cell mediated immunity	2/144	26/18723	0.0169192114479949	0.0586852549977925	0.0384302940281538	IL7R/KLRD1	2
BP	GO:0045672	positive regulation of osteoclast differentiation	2/144	26/18723	0.0169192114479949	0.0586852549977925	0.0384302940281538	TNF/TYROBP	2
BP	GO:0045745	positive regulation of G protein-coupled receptor signaling pathway	2/144	26/18723	0.0169192114479949	0.0586852549977925	0.0384302940281538	GPER1/PRKCA	2
BP	GO:0046639	negative regulation of alpha-beta T cell differentiation	2/144	26/18723	0.0169192114479949	0.0586852549977925	0.0384302940281538	IL4R/SOCS1	2
BP	GO:0046697	decidualization	2/144	26/18723	0.0169192114479949	0.0586852549977925	0.0384302940281538	CTSB/MAPK3	2
BP	GO:0048668	collateral sprouting	2/144	26/18723	0.0169192114479949	0.0586852549977925	0.0384302940281538	BDNF/FGF13	2
BP	GO:0048843	negative regulation of axon extension involved in axon guidance	2/144	26/18723	0.0169192114479949	0.0586852549977925	0.0384302940281538	SEMA4B/SEMA6B	2
BP	GO:0060352	cell adhesion molecule production	2/144	26/18723	0.0169192114479949	0.0586852549977925	0.0384302940281538	CXCL8/IL1B	2
BP	GO:0060669	embryonic placenta morphogenesis	2/144	26/18723	0.0169192114479949	0.0586852549977925	0.0384302940281538	ADM/SOCS3	2
BP	GO:1904353	regulation of telomere capping	2/144	26/18723	0.0169192114479949	0.0586852549977925	0.0384302940281538	MAPK3/PRKCQ	2
BP	GO:0030073	insulin secretion	5/144	195/18723	0.0175092644590125	0.0606570947330075	0.039721561839865	ACVR1C/GPER1/IL1B/IL1RN/TNF	5
BP	GO:0006022	aminoglycan metabolic process	4/144	129/18723	0.0176328534152045	0.0609351555982435	0.0399036512047172	CHIT1/HGF/IL1B/PGLYRP1	4
BP	GO:0034101	erythrocyte homeostasis	4/144	129/18723	0.0176328534152045	0.0609351555982435	0.0399036512047172	HMOX1/HSPA1B/ISG15/TGFBR3	4
BP	GO:0070482	response to oxygen levels	7/144	347/18723	0.0179609508494647	0.0619928279012811	0.0405962725044406	ADM/HMOX1/NPPA/PLAU/RORA/TGFB3/TGFBR3	7
BP	GO:0045830	positive regulation of isotype switching	2/144	27/18723	0.0181816877872956	0.0626778036098804	0.0410448318211652	CD28/TNFSF13	2
BP	GO:0050848	regulation of calcium-mediated signaling	3/144	73/18723	0.0187304925185533	0.0644906676312	0.0422319936964096	CD3E/NRG1/TNF	3
BP	GO:0048872	homeostasis of number of cells	6/144	272/18723	0.018797957640624	0.0646438323264979	0.0423322942621181	FLT3/HMOX1/HSPA1B/IL7R/ISG15/TGFBR3	6
BP	GO:0002791	regulation of peptide secretion	5/144	200/18723	0.0193082711117307	0.0655892407933062	0.0429513991012726	ACVR1C/GPER1/IL1B/S100A8/TNF	5
BP	GO:0045216	cell-cell junction organization	5/144	200/18723	0.0193082711117307	0.0655892407933062	0.0429513991012726	IL1B/PRKCA/PRTN3/TGFB3/TNF	5
BP	GO:0006801	superoxide metabolic process	3/144	74/18723	0.0194143847918322	0.0655892407933062	0.0429513991012726	FPR2/MPO/TYROBP	3
BP	GO:0010822	positive regulation of mitochondrion organization	3/144	74/18723	0.0194143847918322	0.0655892407933062	0.0429513991012726	GPER1/MMP9/PLAUR	3
BP	GO:0002474	antigen processing and presentation of peptide antigen via MHC class I	2/144	28/18723	0.0194827633402386	0.0655892407933062	0.0429513991012726	FCER1G/IFI30	2
BP	GO:0002507	tolerance induction	2/144	28/18723	0.0194827633402386	0.0655892407933062	0.0429513991012726	CBLB/CD3E	2
BP	GO:0010460	positive regulation of heart rate	2/144	28/18723	0.0194827633402386	0.0655892407933062	0.0429513991012726	ADM/NPPA	2
BP	GO:0010575	positive regulation of vascular endothelial growth factor production	2/144	28/18723	0.0194827633402386	0.0655892407933062	0.0429513991012726	IL1B/RORA	2
BP	GO:0030262	apoptotic nuclear changes	2/144	28/18723	0.0194827633402386	0.0655892407933062	0.0429513991012726	ACVR1C/GPER1	2
BP	GO:0031342	negative regulation of cell killing	2/144	28/18723	0.0194827633402386	0.0655892407933062	0.0429513991012726	IL7R/KLRD1	2
BP	GO:0032607	interferon-alpha production	2/144	28/18723	0.0194827633402386	0.0655892407933062	0.0429513991012726	IRF7/TLR8	2
BP	GO:0032647	regulation of interferon-alpha production	2/144	28/18723	0.0194827633402386	0.0655892407933062	0.0429513991012726	IRF7/TLR8	2
BP	GO:0038094	Fc-gamma receptor signaling pathway	2/144	28/18723	0.0194827633402386	0.0655892407933062	0.0429513991012726	FCER1G/HCK	2
BP	GO:0045589	regulation of regulatory T cell differentiation	2/144	28/18723	0.0194827633402386	0.0655892407933062	0.0429513991012726	CD28/SOCS1	2
BP	GO:0046426	negative regulation of receptor signaling pathway via JAK-STAT	2/144	28/18723	0.0194827633402386	0.0655892407933062	0.0429513991012726	SOCS1/SOCS3	2
BP	GO:0050996	positive regulation of lipid catabolic process	2/144	28/18723	0.0194827633402386	0.0655892407933062	0.0429513991012726	ANGPTL3/IL1B	2
BP	GO:0061082	myeloid leukocyte cytokine production	2/144	28/18723	0.0194827633402386	0.0655892407933062	0.0429513991012726	HMOX1/TGFB3	2
BP	GO:0046328	regulation of JNK cascade	4/144	133/18723	0.019492572094989	0.0655892407933062	0.0429513991012726	IL1B/NPPA/RASGRP1/TNF	4
BP	GO:0048732	gland development	8/144	436/18723	0.0196434230677052	0.0660178603219293	0.0432320824605221	HGF/HMOX1/MAPK3/NRG1/TGFA/TGFB3/TGFBR3/TNF	8
BP	GO:0051054	positive regulation of DNA metabolic process	5/144	201/18723	0.0196821046253995	0.0660689263857385	0.0432655232941203	CD28/HGF/MAPK3/PRKCQ/TNFSF13	5
BP	GO:0032147	activation of protein kinase activity	4/144	134/18723	0.0199757154965808	0.0668948662998594	0.0438063936328527	FGF13/NRG1/SLC11A1/SOCS1	4
BP	GO:0061041	regulation of wound healing	4/144	134/18723	0.0199757154965808	0.0668948662998594	0.0438063936328527	KLKB1/PLAU/TNF/TNFRSF12A	4
BP	GO:0090087	regulation of peptide transport	5/144	202/18723	0.0200606662365433	0.0670478209526311	0.0439065566513011	ACVR1C/GPER1/IL1B/S100A8/TNF	5
BP	GO:0007178	transmembrane receptor protein serine/threonine kinase signaling pathway	7/144	355/18723	0.0200690598087861	0.0670478209526311	0.0439065566513011	ACVR1C/ACVR2B/JUN/MAPK3/PPARG/TGFB3/TGFBR3	7
BP	GO:0043627	response to estrogen	3/144	75/18723	0.0201119597186563	0.067111438539241	0.0439482169041	HMOX1/IL4R/TGFB3	3
BP	GO:0032869	cellular response to insulin stimulus	5/144	203/18723	0.0204439770582427	0.06813186271419	0.044616446105425	IL1B/PPARG/PRKCQ/SOCS1/SOCS3	5
BP	GO:0002687	positive regulation of leukocyte migration	4/144	135/18723	0.0204662012063599	0.06813186271419	0.044616446105425	CXCL8/FPR2/MAPK3/TNF	4
BP	GO:0010631	epithelial cell migration	7/144	357/18723	0.0206220301698933	0.0685694691110047	0.0449030145543279	HMOX1/MMP9/PPARG/PRKCA/S100A2/S100P/TNF	7
BP	GO:0035066	positive regulation of histone acetylation	2/144	29/18723	0.0208217783918865	0.068831655071301	0.0450747081687566	IL1B/MAPK3	2
BP	GO:0048265	response to pain	2/144	29/18723	0.0208217783918865	0.068831655071301	0.0450747081687566	EDNRB/TACR1	2
BP	GO:0060969	negative regulation of gene silencing	2/144	29/18723	0.0208217783918865	0.068831655071301	0.0450747081687566	PPARG/TNF	2
BP	GO:0072539	T-helper 17 cell differentiation	2/144	29/18723	0.0208217783918865	0.068831655071301	0.0450747081687566	RORA/RORC	2
BP	GO:0006809	nitric oxide biosynthetic process	3/144	76/18723	0.0208232273251607	0.068831655071301	0.0450747081687566	IL1B/RORA/TNF	3
BP	GO:0045936	negative regulation of phosphate metabolic process	8/144	441/18723	0.0208662480987145	0.0688929059878918	0.0451148185974183	CBLB/HGF/IL1B/NPPA/PPARG/SOCS1/SOCS3/TNF	8
BP	GO:0043542	endothelial cell migration	6/144	279/18723	0.0210014603370134	0.0692580397749341	0.0453539280431585	HMOX1/PPARG/PRKCA/S100A2/S100P/TNF	6
BP	GO:0010563	negative regulation of phosphorus metabolic process	8/144	442/18723	0.0211171735973776	0.069558090549676	0.045550417595724	CBLB/HGF/IL1B/NPPA/PPARG/SOCS1/SOCS3/TNF	8
BP	GO:0051052	regulation of DNA metabolic process	7/144	359/18723	0.0211855647136013	0.0697017468296612	0.0456444915343825	CD28/HGF/IL7R/MAPK3/PPP4C/PRKCQ/TNFSF13	7
BP	GO:0010977	negative regulation of neuron projection development	4/144	137/18723	0.0214693063996125	0.0703949059937901	0.0460984098224906	FGF13/GFAP/SEMA4B/SEMA6B	4
BP	GO:0055123	digestive system development	4/144	137/18723	0.0214693063996125	0.0703949059937901	0.0460984098224906	CXCL8/EDNRB/TGFB3/TNF	4
BP	GO:0090132	epithelium migration	7/144	360/18723	0.0214713221978926	0.0703949059937901	0.0460984098224906	HMOX1/MMP9/PPARG/PRKCA/S100A2/S100P/TNF	7
BP	GO:0048644	muscle organ morphogenesis	3/144	77/18723	0.0215481947445803	0.0705646936164196	0.0462095959843337	NRG1/S1PR1/TGFBR3	3
BP	GO:0055076	transition metal ion homeostasis	4/144	138/18723	0.0219819771955362	0.0717737951291667	0.0470013813594932	HMOX1/S100A8/S100A9/SLC11A1	4
BP	GO:1903532	positive regulation of secretion by cell	6/144	282/18723	0.021997335384422	0.0717737951291667	0.0470013813594932	GPER1/IL1B/IL4R/NPPA/RETN/TGFB3	6
BP	GO:0050679	positive regulation of epithelial cell proliferation	5/144	207/18723	0.0220251237747453	0.0717737951291667	0.0470013813594932	C5AR2/FGF9/HMOX1/PRKCA/TGFA	5
BP	GO:0006921	cellular component disassembly involved in execution phase of apoptosis	2/144	30/18723	0.0221980809677835	0.0717737951291667	0.0470013813594932	ACVR1C/GPER1	2
BP	GO:0007176	regulation of epidermal growth factor-activated receptor activity	2/144	30/18723	0.0221980809677835	0.0717737951291667	0.0470013813594932	CBLB/TGFA	2
BP	GO:0007202	activation of phospholipase C activity	2/144	30/18723	0.0221980809677835	0.0717737951291667	0.0470013813594932	ITK/TXK	2
BP	GO:0019886	antigen processing and presentation of exogenous peptide antigen via MHC class II	2/144	30/18723	0.0221980809677835	0.0717737951291667	0.0470013813594932	FCER1G/IFI30	2
BP	GO:0034694	response to prostaglandin	2/144	30/18723	0.0221980809677835	0.0717737951291667	0.0470013813594932	PTGFR/TGFBR3	2
BP	GO:0045940	positive regulation of steroid metabolic process	2/144	30/18723	0.0221980809677835	0.0717737951291667	0.0470013813594932	ADM/TNF	2
BP	GO:0050858	negative regulation of antigen receptor-mediated signaling pathway	2/144	30/18723	0.0221980809677835	0.0717737951291667	0.0470013813594932	CBLB/SH2D1A	2
BP	GO:0070229	negative regulation of lymphocyte apoptotic process	2/144	30/18723	0.0221980809677835	0.0717737951291667	0.0470013813594932	IL7R/PRKCQ	2
BP	GO:0061045	negative regulation of wound healing	3/144	78/18723	0.0222868662747885	0.0719781341343055	0.0471351936441838	KLKB1/PLAU/TNF	3
BP	GO:0090130	tissue migration	7/144	365/18723	0.0229404628001344	0.0740040388265805	0.0484618661277586	HMOX1/MMP9/PPARG/PRKCA/S100A2/S100P/TNF	7
BP	GO:0035296	regulation of tube diameter	4/144	141/18723	0.0235647525785204	0.0754747934802275	0.0494249961982518	ADM/EDNRB/GPER1/NPPA	4
BP	GO:0097746	blood vessel diameter maintenance	4/144	141/18723	0.0235647525785204	0.0754747934802275	0.0494249961982518	ADM/EDNRB/GPER1/NPPA	4
BP	GO:0030212	hyaluronan metabolic process	2/144	31/18723	0.0236110267552791	0.0754747934802275	0.0494249961982518	HGF/IL1B	2
BP	GO:0045066	regulatory T cell differentiation	2/144	31/18723	0.0236110267552791	0.0754747934802275	0.0494249961982518	CD28/SOCS1	2
BP	GO:0045987	positive regulation of smooth muscle contraction	2/144	31/18723	0.0236110267552791	0.0754747934802275	0.0494249961982518	GPER1/PROK2	2
BP	GO:0048566	embryonic digestive tract development	2/144	31/18723	0.0236110267552791	0.0754747934802275	0.0494249961982518	CXCL8/TNF	2
BP	GO:0060390	regulation of SMAD protein signal transduction	2/144	31/18723	0.0236110267552791	0.0754747934802275	0.0494249961982518	PPARG/TGFB3	2
BP	GO:1902042	negative regulation of extrinsic apoptotic signaling pathway via death domain receptors	2/144	31/18723	0.0236110267552791	0.0754747934802275	0.0494249961982518	HGF/HMOX1	2
BP	GO:0007422	peripheral nervous system development	3/144	80/18723	0.0238053250218676	0.0760095111084148	0.0497751583586454	BDNF/EDNRB/NRG1	3
BP	GO:0097193	intrinsic apoptotic signaling pathway	6/144	288/18723	0.0240839531003886	0.0767994909304052	0.0502924800749187	HMOX1/MMP9/PLAUR/S100A8/S100A9/TNF	6
BP	GO:0035150	regulation of tube size	4/144	142/18723	0.0241073410919118	0.0767994909304052	0.0502924800749187	ADM/EDNRB/GPER1/NPPA	4
BP	GO:0030512	negative regulation of transforming growth factor beta receptor signaling pathway	3/144	81/18723	0.0245851071643167	0.077968327455719	0.0510578977482397	PPARG/TGFB3/TGFBR3	3
BP	GO:0030641	regulation of cellular pH	3/144	81/18723	0.0245851071643167	0.077968327455719	0.0510578977482397	FASLG/MAPK3/SLC11A1	3
BP	GO:0046209	nitric oxide metabolic process	3/144	81/18723	0.0245851071643167	0.077968327455719	0.0510578977482397	IL1B/RORA/TNF	3
BP	GO:2000243	positive regulation of reproductive process	3/144	81/18723	0.0245851071643167	0.077968327455719	0.0510578977482397	EDNRB/RETN/TACR1	3
BP	GO:0034763	negative regulation of transmembrane transport	4/144	143/18723	0.0246574637390941	0.0781097359212518	0.0511504996958447	IL1B/MMP9/OPRL1/TNF	4
BP	GO:0006026	aminoglycan catabolic process	2/144	32/18723	0.0250599790255897	0.0787639340770769	0.0515789041985087	CHIT1/PGLYRP1	2
BP	GO:0019934	cGMP-mediated signaling	2/144	32/18723	0.0250599790255897	0.0787639340770769	0.0515789041985087	EDNRB/NPPA	2
BP	GO:0035456	response to interferon-beta	2/144	32/18723	0.0250599790255897	0.0787639340770769	0.0515789041985087	IFITM1/PLSCR1	2
BP	GO:0043372	positive regulation of CD4-positive, alpha-beta T cell differentiation	2/144	32/18723	0.0250599790255897	0.0787639340770769	0.0515789041985087	IL4R/SOCS1	2
BP	GO:0048841	regulation of axon extension involved in axon guidance	2/144	32/18723	0.0250599790255897	0.0787639340770769	0.0515789041985087	SEMA4B/SEMA6B	2
BP	GO:0090022	regulation of neutrophil chemotaxis	2/144	32/18723	0.0250599790255897	0.0787639340770769	0.0515789041985087	C5AR2/CXCL8	2
BP	GO:1901889	negative regulation of cell junction assembly	2/144	32/18723	0.0250599790255897	0.0787639340770769	0.0515789041985087	IL1B/TNF	2
BP	GO:0031644	regulation of nervous system process	4/144	144/18723	0.025215140738482	0.079074906240078	0.0517825456695928	EDNRB/HGF/OPRL1/TYMP	4
BP	GO:0033135	regulation of peptidyl-serine phosphorylation	4/144	144/18723	0.025215140738482	0.079074906240078	0.0517825456695928	BDNF/HGF/OSM/TNF	4
BP	GO:0046889	positive regulation of lipid biosynthetic process	3/144	82/18723	0.0253785833782378	0.079322172269981	0.0519444689028259	ADM/IL1B/TNF	3
BP	GO:0060395	SMAD protein signal transduction	3/144	82/18723	0.0253785833782378	0.079322172269981	0.0519444689028259	JUN/PPARG/TGFB3	3
BP	GO:2001057	reactive nitrogen species metabolic process	3/144	82/18723	0.0253785833782378	0.079322172269981	0.0519444689028259	IL1B/RORA/TNF	3
BP	GO:0010038	response to metal ion	7/144	373/18723	0.0254336420637855	0.07940603232567	0.0519993850243877	CD14/HMOX1/JUN/MAPK3/MMP9/PLSCR1/S100A8	7
BP	GO:0010675	regulation of cellular carbohydrate metabolic process	4/144	146/18723	0.0263532345363679	0.0820948491149533	0.0537601683728435	GPER1/POMC/RORA/RORC	4
BP	GO:0042542	response to hydrogen peroxide	4/144	146/18723	0.0263532345363679	0.0820948491149533	0.0537601683728435	HGF/HMOX1/IL18RAP/JUN	4
BP	GO:0043552	positive regulation of phosphatidylinositol 3-kinase activity	2/144	33/18723	0.0265443085565934	0.0822347356494462	0.0538517736772994	FLT3/FPR2	2
BP	GO:0045648	positive regulation of erythrocyte differentiation	2/144	33/18723	0.0265443085565934	0.0822347356494462	0.0538517736772994	HSPA1B/ISG15	2
BP	GO:0050901	leukocyte tethering or rolling	2/144	33/18723	0.0265443085565934	0.0822347356494462	0.0538517736772994	ELANE/TNF	2
BP	GO:0071353	cellular response to interleukin-4	2/144	33/18723	0.0265443085565934	0.0822347356494462	0.0538517736772994	IL24/IL4R	2
BP	GO:0071763	nuclear membrane organization	2/144	33/18723	0.0265443085565934	0.0822347356494462	0.0538517736772994	GPER1/PRKCA	2
BP	GO:0009410	response to xenobiotic stimulus	8/144	462/18723	0.026596890498086	0.0823069889671242	0.0538990890760819	HMOX1/IL1B/JUN/NFATC2/RORA/RORC/S100A12/TGFA	8
BP	GO:0001889	liver development	4/144	147/18723	0.0269336876496243	0.0831662605470836	0.0544617868009042	HGF/HMOX1/TGFA/TGFBR3	4
BP	GO:1903531	negative regulation of secretion by cell	4/144	147/18723	0.0269336876496243	0.0831662605470836	0.0544617868009042	ACVR1C/HMOX1/IL1B/OSM	4
BP	GO:0045445	myoblast differentiation	3/144	84/18723	0.0270065793390067	0.0832998987726161	0.0545493003731092	CMTM5/NRG1/TNF	3
BP	GO:0051384	response to glucocorticoid	4/144	148/18723	0.0275217677509689	0.0847959832239602	0.0555290177715982	ADM/FLT3/IL1RN/TNF	4
BP	GO:0002709	regulation of T cell mediated immunity	3/144	85/18723	0.0278410735304442	0.0854354178290203	0.0559477542989449	IL1B/IL7R/KLRD1	3
BP	GO:0010720	positive regulation of cell development	6/144	298/18723	0.0278497755548221	0.0854354178290203	0.0559477542989449	BDNF/GFAP/GPER1/IL1B/TNF/TYROBP	6
BP	GO:0002495	antigen processing and presentation of peptide antigen via MHC class II	2/144	34/18723	0.0280633935563508	0.0854354178290203	0.0559477542989449	FCER1G/IFI30	2
BP	GO:0032212	positive regulation of telomere maintenance via telomerase	2/144	34/18723	0.0280633935563508	0.0854354178290203	0.0559477542989449	MAPK3/PRKCQ	2
BP	GO:0032770	positive regulation of monooxygenase activity	2/144	34/18723	0.0280633935563508	0.0854354178290203	0.0559477542989449	IL1B/TNF	2
BP	GO:0051482	positive regulation of cytosolic calcium ion concentration involved in phospholipase C-activating G protein-coupled signaling pathway	2/144	34/18723	0.0280633935563508	0.0854354178290203	0.0559477542989449	OPRL1/S1PR1	2
BP	GO:0051973	positive regulation of telomerase activity	2/144	34/18723	0.0280633935563508	0.0854354178290203	0.0559477542989449	MAPK3/PRKCQ	2
BP	GO:0055094	response to lipoprotein particle	2/144	34/18723	0.0280633935563508	0.0854354178290203	0.0559477542989449	FCER1G/PPARG	2
BP	GO:0070232	regulation of T cell apoptotic process	2/144	34/18723	0.0280633935563508	0.0854354178290203	0.0559477542989449	IL7R/PRKCQ	2
BP	GO:0070884	regulation of calcineurin-NFAT signaling cascade	2/144	34/18723	0.0280633935563508	0.0854354178290203	0.0559477542989449	NRG1/TNF	2
BP	GO:2000758	positive regulation of peptidyl-lysine acetylation	2/144	34/18723	0.0280633935563508	0.0854354178290203	0.0559477542989449	IL1B/MAPK3	2
BP	GO:0061008	hepaticobiliary system development	4/144	150/18723	0.0287208725690408	0.0873425022018504	0.057196616780451	HGF/HMOX1/TGFA/TGFBR3	4
BP	GO:0032535	regulation of cellular component size	7/144	383/18723	0.0288040891676224	0.0875009749768053	0.057300393365169	BDNF/FGF13/GMFG/HCK/IL7R/SEMA4B/SEMA6B	7
BP	GO:0030198	extracellular matrix organization	6/144	301/18723	0.0290513643151424	0.0880619480802755	0.0576677490375445	ANGPTL7/CTSG/ELANE/GFAP/MMP9/TNF	6
BP	GO:0042886	amide transport	6/144	301/18723	0.0290513643151424	0.0880619480802755	0.0576677490375445	ACVR1C/GPER1/IL1B/IL1RN/S100A8/TNF	6
BP	GO:0043535	regulation of blood vessel endothelial cell migration	4/144	151/18723	0.0293319270883956	0.0886258978514035	0.0580370539936596	HMOX1/PPARG/PRKCA/TNF	4
BP	GO:0055067	monovalent inorganic cation homeostasis	4/144	151/18723	0.0293319270883956	0.0886258978514035	0.0580370539936596	EDNRB/FASLG/MAPK3/SLC11A1	4
BP	GO:1904064	positive regulation of cation transmembrane transport	4/144	151/18723	0.0293319270883956	0.0886258978514035	0.0580370539936596	GPER1/HSPA2/IFNGR2/NPPA	4
BP	GO:0043062	extracellular structure organization	6/144	302/18723	0.0294593767252956	0.0889154793221637	0.0582266876770582	ANGPTL7/CTSG/ELANE/GFAP/MMP9/TNF	6
BP	GO:0042326	negative regulation of phosphorylation	7/144	385/18723	0.0295128400527954	0.0889813709201646	0.0582698370760896	CBLB/HGF/IL1B/NPPA/PPARG/SOCS1/SOCS3	7
BP	GO:0001893	maternal placenta development	2/144	35/18723	0.0296166195873445	0.089103262993797	0.0583496586297246	CTSB/MAPK3	2
BP	GO:0106056	regulation of calcineurin-mediated signaling	2/144	35/18723	0.0296166195873445	0.089103262993797	0.0583496586297246	NRG1/TNF	2
BP	GO:1901343	negative regulation of vasculature development	4/144	152/18723	0.0299506682084241	0.090011997511001	0.0589447473737541	ANGPTL7/FASLG/PPARG/TNF	4
BP	GO:0050769	positive regulation of neurogenesis	5/144	225/18723	0.0301170808500812	0.0904155266075543	0.059209000154628	BDNF/GFAP/GPER1/IL1B/TNF	5
BP	GO:0045229	external encapsulating structure organization	6/144	304/18723	0.0302866954521639	0.0908277977685895	0.0594789777143831	ANGPTL7/CTSG/ELANE/GFAP/MMP9/TNF	6
BP	GO:0070098	chemokine-mediated signaling pathway	3/144	88/18723	0.0304263371431808	0.0911493997697206	0.0596895801811182	ACKR4/CXCL8/CXCR1	3
BP	GO:0046777	protein autophosphorylation	5/144	227/18723	0.0311175117658545	0.0924181866233925	0.0605204507609171	FLT3/HCK/ITK/MAPK3/TXK	5
BP	GO:0002504	antigen processing and presentation of peptide or polysaccharide antigen via MHC class II	2/144	36/18723	0.0312033794914327	0.0924181866233925	0.0605204507609171	FCER1G/IFI30	2
BP	GO:0036314	response to sterol	2/144	36/18723	0.0312033794914327	0.0924181866233925	0.0605204507609171	RORA/RORC	2
BP	GO:0043949	regulation of cAMP-mediated signaling	2/144	36/18723	0.0312033794914327	0.0924181866233925	0.0605204507609171	OPRL1/POMC	2
BP	GO:0044060	regulation of endocrine process	2/144	36/18723	0.0312033794914327	0.0924181866233925	0.0605204507609171	POMC/RETN	2
BP	GO:0045191	regulation of isotype switching	2/144	36/18723	0.0312033794914327	0.0924181866233925	0.0605204507609171	CD28/TNFSF13	2
BP	GO:0060338	regulation of type I interferon-mediated signaling pathway	2/144	36/18723	0.0312033794914327	0.0924181866233925	0.0605204507609171	IRF7/ISG15	2
BP	GO:0070670	response to interleukin-4	2/144	36/18723	0.0312033794914327	0.0924181866233925	0.0605204507609171	IL24/IL4R	2
BP	GO:0071402	cellular response to lipoprotein particle stimulus	2/144	36/18723	0.0312033794914327	0.0924181866233925	0.0605204507609171	FCER1G/PPARG	2
BP	GO:0090322	regulation of superoxide metabolic process	2/144	36/18723	0.0312033794914327	0.0924181866233925	0.0605204507609171	FPR2/TYROBP	2
BP	GO:0050770	regulation of axonogenesis	4/144	154/18723	0.031211261035273	0.0924181866233925	0.0605204507609171	BDNF/FGF13/SEMA4B/SEMA6B	4
BP	GO:0014910	regulation of smooth muscle cell migration	3/144	89/18723	0.0313152818641065	0.0925313948358526	0.0605945856503609	FGF9/PLAU/S100A11	3
BP	GO:0046330	positive regulation of JNK cascade	3/144	89/18723	0.0313152818641065	0.0925313948358526	0.0605945856503609	IL1B/RASGRP1/TNF	3
BP	GO:0001649	osteoblast differentiation	5/144	229/18723	0.0321386319261027	0.0947998095312444	0.0620800668623787	ACVR2B/HGF/IFITM1/PPARG/TNF	5
BP	GO:0034109	homotypic cell-cell adhesion	3/144	90/18723	0.0322177809853785	0.0947998095312444	0.0620800668623787	PLAUR/PRKCA/PRKCQ	3
BP	GO:0046849	bone remodeling	3/144	90/18723	0.0322177809853785	0.0947998095312444	0.0620800668623787	PRKCA/S1PR1/TGFB3	3
BP	GO:0061097	regulation of protein tyrosine kinase activity	3/144	90/18723	0.0322177809853785	0.0947998095312444	0.0620800668623787	CBLB/NRG1/TGFA	3
BP	GO:0003161	cardiac conduction system development	2/144	37/18723	0.0328230733155079	0.0958788216370962	0.0627866626246257	NPPA/NRG1	2
BP	GO:0031646	positive regulation of nervous system process	2/144	37/18723	0.0328230733155079	0.0958788216370962	0.0627866626246257	HGF/OPRL1	2
BP	GO:0043368	positive T cell selection	2/144	37/18723	0.0328230733155079	0.0958788216370962	0.0627866626246257	CD3E/CD3G	2
BP	GO:0048846	axon extension involved in axon guidance	2/144	37/18723	0.0328230733155079	0.0958788216370962	0.0627866626246257	SEMA4B/SEMA6B	2
BP	GO:0090218	positive regulation of lipid kinase activity	2/144	37/18723	0.0328230733155079	0.0958788216370962	0.0627866626246257	FLT3/FPR2	2
BP	GO:1902284	neuron projection extension involved in neuron projection guidance	2/144	37/18723	0.0328230733155079	0.0958788216370962	0.0627866626246257	SEMA4B/SEMA6B	2
BP	GO:1904358	positive regulation of telomere maintenance via telomere lengthening	2/144	37/18723	0.0328230733155079	0.0958788216370962	0.0627866626246257	MAPK3/PRKCQ	2
BP	GO:0060191	regulation of lipase activity	3/144	91/18723	0.0331338068275735	0.0965624753020012	0.0632343561952971	ANGPTL3/ITK/TXK	3
BP	GO:0001837	epithelial to mesenchymal transition	4/144	157/18723	0.0331600963888138	0.0965624753020012	0.0632343561952971	HGF/IL1B/TGFB3/TGFBR3	4
BP	GO:0002262	myeloid cell homeostasis	4/144	157/18723	0.0331600963888138	0.0965624753020012	0.0632343561952971	HMOX1/HSPA1B/ISG15/TGFBR3	4
BP	GO:0070588	calcium ion transmembrane transport	6/144	312/18723	0.0337481739492634	0.0981733333187984	0.0642892335614336	AHNAK/FASLG/GPER1/HSPA2/NPPA/OPRL1	6
BP	GO:0045787	positive regulation of cell cycle	6/144	313/18723	0.0341981554153025	0.0993795570074855	0.0650791343810129	CD28/HSPA2/IL1B/PLSCR1/PRKCA/TGFA	6
BP	GO:0002478	antigen processing and presentation of exogenous peptide antigen	2/144	38/18723	0.0344751082378578	0.0996695575263041	0.0652690424798519	FCER1G/IFI30	2
BP	GO:0006882	cellular zinc ion homeostasis	2/144	38/18723	0.0344751082378578	0.0996695575263041	0.0652690424798519	S100A8/S100A9	2
BP	GO:0032717	negative regulation of interleukin-8 production	2/144	38/18723	0.0344751082378578	0.0996695575263041	0.0652690424798519	BPI/ELANE	2
BP	GO:0051930	regulation of sensory perception of pain	2/144	38/18723	0.0344751082378578	0.0996695575263041	0.0652690424798519	EDNRB/OPRL1	2
BP	GO:0097242	amyloid-beta clearance	2/144	38/18723	0.0344751082378578	0.0996695575263041	0.0652690424798519	MARCO/TNF	2
BP	GO:0048588	developmental cell growth	5/144	234/18723	0.0347825887306664	0.10035222779422	0.0657160920687354	BDNF/FGF13/NPPA/SEMA4B/SEMA6B	5
BP	GO:0060560	developmental growth involved in morphogenesis	5/144	234/18723	0.0347825887306664	0.10035222779422	0.0657160920687354	BDNF/FGF13/S1PR1/SEMA4B/SEMA6B	5
BP	GO:0030072	peptide hormone secretion	5/144	236/18723	0.035876870968752	0.10315921041283	0.0675542568235642	ACVR1C/GPER1/IL1B/IL1RN/TNF	5
BP	GO:0090068	positive regulation of cell cycle process	5/144	236/18723	0.035876870968752	0.10315921041283	0.0675542568235642	CD28/HSPA2/IL1B/PLSCR1/TGFA	5
BP	GO:0002690	positive regulation of leukocyte chemotaxis	3/144	94/18723	0.035962736510915	0.10315921041283	0.0675542568235642	CXCL8/FPR2/MAPK3	3
BP	GO:1903035	negative regulation of response to wounding	3/144	94/18723	0.035962736510915	0.10315921041283	0.0675542568235642	KLKB1/PLAU/TNF	3
BP	GO:0001914	regulation of T cell mediated cytotoxicity	2/144	39/18723	0.0361588984952186	0.10315921041283	0.0675542568235642	IL7R/KLRD1	2
BP	GO:0007618	mating	2/144	39/18723	0.0361588984952186	0.10315921041283	0.0675542568235642	EDNRB/PI3	2
BP	GO:0016233	telomere capping	2/144	39/18723	0.0361588984952186	0.10315921041283	0.0675542568235642	MAPK3/PRKCQ	2
BP	GO:0045823	positive regulation of heart contraction	2/144	39/18723	0.0361588984952186	0.10315921041283	0.0675542568235642	ADM/NPPA	2
BP	GO:0045923	positive regulation of fatty acid metabolic process	2/144	39/18723	0.0361588984952186	0.10315921041283	0.0675542568235642	IL1B/PPARG	2
BP	GO:0051931	regulation of sensory perception	2/144	39/18723	0.0361588984952186	0.10315921041283	0.0675542568235642	EDNRB/OPRL1	2
BP	GO:2000249	regulation of actin cytoskeleton reorganization	2/144	39/18723	0.0361588984952186	0.10315921041283	0.0675542568235642	GMFG/HCK	2
BP	GO:0034765	regulation of ion transmembrane transport	8/144	491/18723	0.036199253311062	0.10316970573862	0.0675611297332251	AHNAK/FGF13/GPER1/HSPA2/IFNGR2/MMP9/NPPA/OPRL1	8
BP	GO:0051100	negative regulation of binding	4/144	162/18723	0.036563288875913	0.104101752639619	0.0681714846929977	HMOX1/JUN/MAPK3/SLPI	4
BP	GO:0009895	negative regulation of catabolic process	6/144	320/18723	0.0374571075921473	0.10653877012812	0.0697673761761033	HGF/HMOX1/IL1B/NRG1/SLC11A1/TNF	6
BP	GO:0009187	cyclic nucleotide metabolic process	2/144	40/18723	0.0378738653105171	0.106763692328408	0.0699146674555034	NPPA/RORA	2
BP	GO:0010863	positive regulation of phospholipase C activity	2/144	40/18723	0.0378738653105171	0.106763692328408	0.0699146674555034	ITK/TXK	2
BP	GO:0045429	positive regulation of nitric oxide biosynthetic process	2/144	40/18723	0.0378738653105171	0.106763692328408	0.0699146674555034	IL1B/TNF	2
BP	GO:0055069	zinc ion homeostasis	2/144	40/18723	0.0378738653105171	0.106763692328408	0.0699146674555034	S100A8/S100A9	2
BP	GO:0070266	necroptotic process	2/144	40/18723	0.0378738653105171	0.106763692328408	0.0699146674555034	FASLG/TNF	2
BP	GO:0071526	semaphorin-plexin signaling pathway	2/144	40/18723	0.0378738653105171	0.106763692328408	0.0699146674555034	SEMA4B/SEMA6B	2
BP	GO:1904994	regulation of leukocyte adhesion to vascular endothelial cell	2/144	40/18723	0.0378738653105171	0.106763692328408	0.0699146674555034	ELANE/TNF	2
BP	GO:0003073	regulation of systemic arterial blood pressure	3/144	96/18723	0.0379157229420832	0.106763692328408	0.0699146674555034	ADM/CTSG/NPPA	3
BP	GO:0034620	cellular response to unfolded protein	3/144	96/18723	0.0379157229420832	0.106763692328408	0.0699146674555034	HSPA1B/HSPA2/HSPA6	3
BP	GO:0055017	cardiac muscle tissue growth	3/144	96/18723	0.0379157229420832	0.106763692328408	0.0699146674555034	NPPA/S1PR1/TGFBR3	3
BP	GO:2001242	regulation of intrinsic apoptotic signaling pathway	4/144	164/18723	0.0379790223870211	0.10683498997469	0.069961357028723	MMP9/PLAUR/S100A8/S100A9	4
BP	GO:0050796	regulation of insulin secretion	4/144	165/18723	0.0386985774415007	0.108750347994947	0.0712156375441677	ACVR1C/GPER1/IL1B/TNF	4
BP	GO:0014909	smooth muscle cell migration	3/144	97/18723	0.0389122128848354	0.109023959009006	0.0713948129046572	FGF9/PLAU/S100A11	3
BP	GO:1990868	response to chemokine	3/144	97/18723	0.0389122128848354	0.109023959009006	0.0713948129046572	ACKR4/CXCL8/CXCR1	3
BP	GO:1990869	cellular response to chemokine	3/144	97/18723	0.0389122128848354	0.109023959009006	0.0713948129046572	ACKR4/CXCL8/CXCR1	3
BP	GO:0050856	regulation of T cell receptor signaling pathway	2/144	41/18723	0.039619436821294	0.110564956129266	0.0724039415593823	CBLB/SH2D1A	2
BP	GO:1902622	regulation of neutrophil migration	2/144	41/18723	0.039619436821294	0.110564956129266	0.0724039415593823	C5AR2/CXCL8	2
BP	GO:1903524	positive regulation of blood circulation	2/144	41/18723	0.039619436821294	0.110564956129266	0.0724039415593823	ADM/NPPA	2
BP	GO:1904407	positive regulation of nitric oxide metabolic process	2/144	41/18723	0.039619436821294	0.110564956129266	0.0724039415593823	IL1B/TNF	2
BP	GO:0007254	JNK cascade	4/144	167/18723	0.0401610786313089	0.111633512045328	0.073103690040348	IL1B/NPPA/RASGRP1/TNF	4
BP	GO:0034767	positive regulation of ion transmembrane transport	4/144	167/18723	0.0401610786313089	0.111633512045328	0.073103690040348	GPER1/HSPA2/IFNGR2/NPPA	4
BP	GO:0055088	lipid homeostasis	4/144	167/18723	0.0401610786313089	0.111633512045328	0.073103690040348	ANGPTL3/NR1D2/PPARG/RORA	4
BP	GO:1903034	regulation of response to wounding	4/144	167/18723	0.0401610786313089	0.111633512045328	0.073103690040348	KLKB1/PLAU/TNF/TNFRSF12A	4
BP	GO:2000241	regulation of reproductive process	4/144	168/18723	0.0409040283552363	0.113586408453386	0.0743825527320242	ACVR1C/EDNRB/RETN/TACR1	4
BP	GO:0007520	myoblast fusion	2/144	42/18723	0.0413950480088033	0.114273081500259	0.0748322235580866	IL4R/NFATC2	2
BP	GO:0051452	intracellular pH reduction	2/144	42/18723	0.0413950480088033	0.114273081500259	0.0748322235580866	FASLG/SLC11A1	2
BP	GO:0055090	acylglycerol homeostasis	2/144	42/18723	0.0413950480088033	0.114273081500259	0.0748322235580866	ANGPTL3/RORA	2
BP	GO:0070328	triglyceride homeostasis	2/144	42/18723	0.0413950480088033	0.114273081500259	0.0748322235580866	ANGPTL3/RORA	2
BP	GO:1900274	regulation of phospholipase C activity	2/144	42/18723	0.0413950480088033	0.114273081500259	0.0748322235580866	ITK/TXK	2
BP	GO:1904037	positive regulation of epithelial cell apoptotic process	2/144	42/18723	0.0413950480088033	0.114273081500259	0.0748322235580866	FASLG/GPER1	2
BP	GO:0031214	biomineral tissue development	4/144	169/18723	0.0416547786781612	0.114877345511439	0.0752279284693313	ACVR2B/ISG15/S1PR1/TGFB3	4
BP	GO:0046890	regulation of lipid biosynthetic process	4/144	171/18723	0.0431796803381481	0.118673823814402	0.0777140687691369	ADM/GPER1/IL1B/TNF	4
BP	GO:0110148	biomineralization	4/144	171/18723	0.0431796803381481	0.118673823814402	0.0777140687691369	ACVR2B/ISG15/S1PR1/TGFB3	4
BP	GO:0030517	negative regulation of axon extension	2/144	43/18723	0.0432001406277808	0.118673823814402	0.0777140687691369	SEMA4B/SEMA6B	2
BP	GO:0045776	negative regulation of blood pressure	2/144	43/18723	0.0432001406277808	0.118673823814402	0.0777140687691369	NPPA/OPRL1	2
BP	GO:0045833	negative regulation of lipid metabolic process	3/144	102/18723	0.0440929170250557	0.120890229621327	0.0791654917347363	GPER1/IL1B/TNF	3
BP	GO:1902106	negative regulation of leukocyte differentiation	3/144	102/18723	0.0440929170250557	0.120890229621327	0.0791654917347363	IL4R/PGLYRP1/SOCS1	3
BP	GO:0051099	positive regulation of binding	4/144	173/18723	0.0447357749280013	0.12216113876956	0.0799977521083426	BDNF/MMP9/PLAUR/PPARG	4
BP	GO:0031295	T cell costimulation	2/144	44/18723	0.0450341631368764	0.12216113876956	0.0799977521083426	CD28/CD3E	2
BP	GO:0032620	interleukin-17 production	2/144	44/18723	0.0450341631368764	0.12216113876956	0.0799977521083426	OSM/PRKCQ	2
BP	GO:0032660	regulation of interleukin-17 production	2/144	44/18723	0.0450341631368764	0.12216113876956	0.0799977521083426	OSM/PRKCQ	2
BP	GO:0042554	superoxide anion generation	2/144	44/18723	0.0450341631368764	0.12216113876956	0.0799977521083426	FPR2/TYROBP	2
BP	GO:0044058	regulation of digestive system process	2/144	44/18723	0.0450341631368764	0.12216113876956	0.0799977521083426	OPRL1/TYMP	2
BP	GO:0045124	regulation of bone resorption	2/144	44/18723	0.0450341631368764	0.12216113876956	0.0799977521083426	PRKCA/S1PR1	2
BP	GO:0046427	positive regulation of receptor signaling pathway via JAK-STAT	2/144	44/18723	0.0450341631368764	0.12216113876956	0.0799977521083426	SOCS1/TNF	2
BP	GO:0050999	regulation of nitric-oxide synthase activity	2/144	44/18723	0.0450341631368764	0.12216113876956	0.0799977521083426	IL1B/TNF	2
BP	GO:0060324	face development	2/144	44/18723	0.0450341631368764	0.12216113876956	0.0799977521083426	MAPK3/TGFB3	2
BP	GO:0060711	labyrinthine layer development	2/144	44/18723	0.0450341631368764	0.12216113876956	0.0799977521083426	ADM/SOCS3	2
BP	GO:0014013	regulation of gliogenesis	3/144	103/18723	0.0451683815675132	0.122289371847367	0.0800817260960926	GFAP/IL1B/TNF	3
BP	GO:0030004	cellular monovalent inorganic cation homeostasis	3/144	103/18723	0.0451683815675132	0.122289371847367	0.0800817260960926	FASLG/MAPK3/SLC11A1	3
BP	GO:0048608	reproductive structure development	7/144	424/18723	0.0457601613904175	0.123772436530043	0.0810529174425411	ADM/CTSB/FGF9/MAPK3/PPARG/RETN/SOCS3	7
BP	GO:0060419	heart growth	3/144	104/18723	0.0462568372129109	0.124995660979749	0.0818539512842854	NPPA/S1PR1/TGFBR3	3
BP	GO:0048771	tissue remodeling	4/144	175/18723	0.0463230424980855	0.125054432386866	0.0818924379954032	ACVR2B/PRKCA/S1PR1/TGFB3	4
BP	GO:0022602	ovulation cycle process	2/144	45/18723	0.0468965706297438	0.126239285341119	0.0826683440967531	RETN/TGFB3	2
BP	GO:1901985	positive regulation of protein acetylation	2/144	45/18723	0.0468965706297438	0.126239285341119	0.0826683440967531	IL1B/MAPK3	2
BP	GO:2000273	positive regulation of signaling receptor activity	2/144	45/18723	0.0468965706297438	0.126239285341119	0.0826683440967531	IFNGR2/TGFA	2
BP	GO:0043534	blood vessel endothelial cell migration	4/144	176/18723	0.0471283568791552	0.126741938719946	0.0829975088442403	HMOX1/PPARG/PRKCA/TNF	4
BP	GO:0061458	reproductive system development	7/144	427/18723	0.0472079333295944	0.126834686204536	0.0830582449372042	ADM/CTSB/FGF9/MAPK3/PPARG/RETN/SOCS3	7
BP	GO:0051924	regulation of calcium ion transport	5/144	255/18723	0.047333926766677	0.127051847323151	0.0832004538385745	AHNAK/GPER1/HSPA2/NPPA/OPRL1	5
BP	GO:0043254	regulation of protein-containing complex assembly	7/144	428/18723	0.0476969854833266	0.127904309022495	0.0837586920835096	GFAP/GMFG/HCK/HSPA1B/ISG15/NRG1/TNF	7
BP	GO:0030324	lung development	4/144	177/18723	0.0479414520088144	0.128315227878968	0.0840277840807504	FGF9/MAPK3/TGFB3/TNF	4
BP	GO:0071466	cellular response to xenobiotic stimulus	4/144	177/18723	0.0479414520088144	0.128315227878968	0.0840277840807504	IL1B/RORA/RORC/S100A12	4
BP	GO:1903707	negative regulation of hemopoiesis	3/144	106/18723	0.048472507356208	0.129347161233702	0.0847035501184273	IL4R/PGLYRP1/SOCS1	3
BP	GO:2000278	regulation of DNA biosynthetic process	3/144	106/18723	0.048472507356208	0.129347161233702	0.0847035501184273	HGF/MAPK3/PRKCQ	3
BP	GO:0006109	regulation of carbohydrate metabolic process	4/144	178/18723	0.0487623223037696	0.129347161233702	0.0847035501184273	GPER1/POMC/RORA/RORC	4
BP	GO:0031294	lymphocyte costimulation	2/144	46/18723	0.0487868247667822	0.129347161233702	0.0847035501184273	CD28/CD3E	2
BP	GO:0032924	activin receptor signaling pathway	2/144	46/18723	0.0487868247667822	0.129347161233702	0.0847035501184273	ACVR1C/ACVR2B	2
BP	GO:0035094	response to nicotine	2/144	46/18723	0.0487868247667822	0.129347161233702	0.0847035501184273	HMOX1/TNF	2
BP	GO:0045851	pH reduction	2/144	46/18723	0.0487868247667822	0.129347161233702	0.0847035501184273	FASLG/SLC11A1	2
BP	GO:0055010	ventricular cardiac muscle tissue morphogenesis	2/144	46/18723	0.0487868247667822	0.129347161233702	0.0847035501184273	NRG1/TGFBR3	2
BP	GO:0060976	coronary vasculature development	2/144	46/18723	0.0487868247667822	0.129347161233702	0.0847035501184273	GPER1/TGFBR3	2
BP	GO:0061028	establishment of endothelial barrier	2/144	46/18723	0.0487868247667822	0.129347161233702	0.0847035501184273	IL1B/TNF	2
BP	GO:0001936	regulation of endothelial cell proliferation	4/144	179/18723	0.0495909615102097	0.131254661683113	0.0859526850694885	HMOX1/PPARG/PRKCA/TNF	4
BP	GO:0031532	actin cytoskeleton reorganization	3/144	107/18723	0.0495996108670988	0.131254661683113	0.0859526850694885	GMFG/HCK/S1PR1	3
CC	GO:0060205	cytoplasmic vesicle lumen	26/146	325/19550	1.45780508979364e-19	1.68342025130951e-17	1.39613800746563e-17	A2M/AZU1/BPI/CAMP/CHIT1/CTSG/DEFA4/ELANE/FASLG/GMFG/HGF/HSPA6/MPO/ORM1/PGLYRP1/POMC/PRTN3/RETN/RNASE2/S100A11/S100A12/S100A8/S100A9/S100P/SLPI/TGFB3	26
CC	GO:0031983	vesicle lumen	26/146	327/19550	1.70042449627224e-19	1.68342025130951e-17	1.39613800746563e-17	A2M/AZU1/BPI/CAMP/CHIT1/CTSG/DEFA4/ELANE/FASLG/GMFG/HGF/HSPA6/MPO/ORM1/PGLYRP1/POMC/PRTN3/RETN/RNASE2/S100A11/S100A12/S100A8/S100A9/S100P/SLPI/TGFB3	26
CC	GO:0034774	secretory granule lumen	25/146	322/19550	1.60252130714529e-18	1.05766406271589e-16	8.77169557595314e-17	A2M/AZU1/BPI/CAMP/CHIT1/CTSG/DEFA4/ELANE/GMFG/HGF/HSPA6/MPO/ORM1/PGLYRP1/POMC/PRTN3/RETN/RNASE2/S100A11/S100A12/S100A8/S100A9/S100P/SLPI/TGFB3	25
CC	GO:0035580	specific granule lumen	9/146	62/19550	8.16604513647655e-10	4.04219234255589e-08	3.35237642444827e-08	BPI/CAMP/CHIT1/DEFA4/ELANE/ORM1/PGLYRP1/RETN/SLPI	9
CC	GO:0042581	specific granule	12/146	160/19550	2.85300919728922e-09	1.0087732324119e-07	8.36622138523429e-08	BPI/CAMP/CHIT1/DEFA4/ELANE/FPR2/ORM1/PGLYRP1/PLAU/PLAUR/RETN/SLPI	12
CC	GO:0062023	collagen-containing extracellular matrix	18/146	425/19550	3.05688858306638e-09	1.0087732324119e-07	8.36622138523429e-08	A2M/ANGPTL2/ANGPTL3/ANGPTL7/CTSB/CTSG/ELANE/FGF9/MMP9/NPPA/ORM1/PLSCR1/PRTN3/S100A6/S100A8/S100A9/SLPI/TGFB3	18
CC	GO:0009897	external side of plasma membrane	17/146	421/19550	1.74803252855836e-08	4.94443486649365e-07	4.10064773616698e-07	ACKR4/CD14/CD28/CD3E/CD3G/CSF2RA/CTSB/CXCR1/FASLG/FCER1G/FCGRT/IL2RB/IL7R/S1PR1/TGFBR3/TLR8/TNF	17
CC	GO:0005775	vacuolar lumen	11/146	174/19550	7.8306653876929e-08	1.93808968345399e-06	1.60734710589486e-06	AZU1/BPI/CTSB/CTSG/ELANE/FASLG/IFI30/MPO/PRTN3/RETN/RNASE2	11
CC	GO:0005766	primary lysosome	10/146	155/19550	2.57962016823516e-07	5.10764793310561e-06	4.2360078552072e-06	AZU1/BPI/CTSG/DEFA4/ELANE/FPR1/MPO/PRTN3/RETN/RNASE2	10
CC	GO:0042582	azurophil granule	10/146	155/19550	2.57962016823516e-07	5.10764793310561e-06	4.2360078552072e-06	AZU1/BPI/CTSG/DEFA4/ELANE/FPR1/MPO/PRTN3/RETN/RNASE2	10
CC	GO:0035578	azurophil granule lumen	8/146	91/19550	4.01996486892075e-07	7.18783013004134e-06	5.96119883193222e-06	AZU1/BPI/CTSG/ELANE/MPO/PRTN3/RETN/RNASE2	8
CC	GO:0070820	tertiary granule	10/146	164/19550	4.35626068487354e-07	7.18783013004134e-06	5.96119883193222e-06	CAMP/CHIT1/FCER1G/FPR1/FPR2/MMP9/ORM1/PGLYRP1/PLAU/SLC11A1	10
CC	GO:0045121	membrane raft	13/146	335/19550	1.42853190668806e-06	2.02035226803026e-05	1.67557125897247e-05	AHNAK/CBLB/CD14/EDNRB/FASLG/HCK/HMOX1/LTB4R/MAPK3/PLSCR1/PRTN3/S1PR1/TNF	13
CC	GO:0098857	membrane microdomain	13/146	335/19550	1.42853190668806e-06	2.02035226803026e-05	1.67557125897247e-05	AHNAK/CBLB/CD14/EDNRB/FASLG/HCK/HMOX1/LTB4R/MAPK3/PLSCR1/PRTN3/S1PR1/TNF	13
CC	GO:0101002	ficolin-1-rich granule	9/146	185/19550	1.06289240525954e-05	0.000140301797494259	0.00011635874752315	CTSB/FCER1G/FPR1/FPR2/GMFG/HSPA1B/HSPA6/MMP9/SLC11A1	9
CC	GO:1904724	tertiary granule lumen	5/146	55/19550	5.58612533759382e-05	0.000691283010527236	0.000573312863595156	CAMP/CHIT1/MMP9/ORM1/PGLYRP1	5
CC	GO:0030667	secretory granule membrane	10/146	311/19550	0.000118125253115724	0.00137581177158314	0.00114102411678347	AZU1/CD14/CXCR1/FCER1G/FPR1/FPR2/PLAU/PLAUR/SLC11A1/TYROBP	10
CC	GO:0030139	endocytic vesicle	9/146	336/19550	0.000967723422853386	0.0106449576513872	0.00882835403304844	CD3G/ELANE/IL7R/MARCO/MPO/PGLYRP1/SLC11A1/TGFA/UNC93B1	9
CC	GO:0101003	ficolin-1-rich granule membrane	4/146	61/19550	0.00111960232632723	0.0116674347690943	0.00967634143529354	FCER1G/FPR1/FPR2/SLC11A1	4
CC	GO:0031093	platelet alpha granule lumen	4/146	67/19550	0.00158861189191526	0.0157272577299611	0.0130433397441464	A2M/HGF/ORM1/TGFB3	4
CC	GO:0044853	plasma membrane raft	5/146	116/19550	0.00179021773883079	0.0168791958232617	0.0139986951006317	FASLG/HCK/HMOX1/MAPK3/PRTN3	5
CC	GO:0070821	tertiary granule membrane	4/146	73/19550	0.00217942015032856	0.0196147813529571	0.016267442270395	FCER1G/FPR2/PLAU/SLC11A1	4
CC	GO:1904813	ficolin-1-rich granule lumen	5/146	124/19550	0.00239660931330248	0.0206316801753866	0.0171108033352489	CTSB/GMFG/HSPA1B/HSPA6/MMP9	5
CC	GO:0005901	caveola	4/146	84/19550	0.00362728994004733	0.0291604169338489	0.0241840778398747	FASLG/HCK/HMOX1/MAPK3	4
CC	GO:0045335	phagocytic vesicle	5/146	137/19550	0.00368187082498092	0.0291604169338489	0.0241840778398747	ELANE/MPO/PGLYRP1/SLC11A1/UNC93B1	5
CC	GO:0001772	immunological synapse	3/146	44/19550	0.0043193427446749	0.0328934562863704	0.027280059440052	CD28/CD3E/PRKCQ	3
CC	GO:0072562	blood microparticle	5/146	146/19550	0.00482090494569619	0.0341340700421584	0.0283089576107215	A2M/HSPA1B/HSPA2/HSPA6/ORM1	5
CC	GO:0031091	platelet alpha granule	4/146	91/19550	0.004827040207982	0.0341340700421584	0.0283089576107215	A2M/HGF/ORM1/TGFB3	4
CC	GO:0071682	endocytic vesicle lumen	2/146	23/19550	0.012645414699386	0.086337658982015	0.0716038001126759	MPO/PGLYRP1	2
CC	GO:0030666	endocytic vesicle membrane	5/146	193/19550	0.0150138561344776	0.0990914504875521	0.0821811072624037	CD3G/IL7R/MARCO/SLC11A1/TGFA	5
CC	GO:0030669	clathrin-coated endocytic vesicle membrane	3/146	72/19550	0.0167216727953572	0.103236133837771	0.085618484203574	CD3G/IL7R/TGFA	3
CC	GO:0044291	cell-cell contact zone	3/146	72/19550	0.0167216727953572	0.103236133837771	0.085618484203574	AHNAK/DES/FGF13	3
CC	GO:0036019	endolysosome	2/146	27/19550	0.0172060223062952	0.103236133837771	0.085618484203574	CTSB/TLR8	2
CC	GO:0005942	phosphatidylinositol 3-kinase complex	2/146	28/19550	0.0184398997026747	0.107385298268517	0.08905957751137	SOCS1/SOCS3	2
CC	GO:0098802	plasma membrane signaling receptor complex	6/146	306/19550	0.0275371572621245	0.153555401144351	0.12735057192195	ACVR1C/ACVR2B/CD3E/CD3G/IL18RAP/IL2RB	6
CC	GO:0016235	aggresome	2/146	35/19550	0.0280590722679685	0.153555401144351	0.12735057192195	HSPA1B/PRKCQ	2
CC	GO:0019898	extrinsic component of membrane	6/146	309/19550	0.0286946961734393	0.153555401144351	0.12735057192195	AZU1/HCK/PLAUR/S100A6/SOCS1/SOCS3	6
CC	GO:0035579	specific granule membrane	3/146	91/19550	0.030767947435687	0.156206502365796	0.129549252360787	FPR2/PLAU/PLAUR	3
CC	GO:0045334	clathrin-coated endocytic vesicle	3/146	91/19550	0.030767947435687	0.156206502365796	0.129549252360787	CD3G/IL7R/TGFA	3
CC	GO:0005667	transcription regulator complex	7/146	413/19550	0.0356612813491178	0.174659361831789	0.144853059254434	ELANE/JUN/NFATC2/PPARG/RELB/RFXANK/RFXAP	7
CC	GO:0043202	lysosomal lumen	3/146	97/19550	0.0361668375510271	0.174659361831789	0.144853059254434	CTSB/FASLG/IFI30	3
CC	GO:0090575	RNA polymerase II transcription regulator complex	4/146	168/19550	0.0373859366542401	0.176247987084275	0.146170579400037	JUN/PPARG/RFXANK/RFXAP	4
MF	GO:0048018	receptor ligand activity	33/146	487/18368	1.23630864613978e-21	3.03781226429216e-19	2.18221222399366e-19	ADM/ANGPTL3/BDNF/CDNF/CKLF/CLEC11A/CMTM1/CMTM2/CMTM5/CXCL8/FASLG/FGF13/FGF5/FGF9/GMFG/HGF/IL1B/IL1RN/IL24/NPPA/NRG1/OSGIN1/OSM/POMC/RETN/SECTM1/SEMA4B/SEMA6B/TGFA/TGFB3/TNF/TNFSF13/TYMP	33
MF	GO:0030546	signaling receptor activator activity	33/146	495/18368	2.05257585425146e-21	3.03781226429216e-19	2.18221222399366e-19	ADM/ANGPTL3/BDNF/CDNF/CKLF/CLEC11A/CMTM1/CMTM2/CMTM5/CXCL8/FASLG/FGF13/FGF5/FGF9/GMFG/HGF/IL1B/IL1RN/IL24/NPPA/NRG1/OSGIN1/OSM/POMC/RETN/SECTM1/SEMA4B/SEMA6B/TGFA/TGFB3/TNF/TNFSF13/TYMP	33
MF	GO:0140375	immune receptor activity	17/146	144/18368	1.71255406871518e-15	1.68972001446564e-13	1.21381025221216e-13	ACKR4/C5AR2/CR2/CSF2RA/CXCR1/FCER1G/FLT3/FPR1/FPR2/IFNGR2/IL17RC/IL18RAP/IL1R2/IL2RB/IL4R/IL7R/KLRD1	17
MF	GO:0008083	growth factor activity	15/146	162/18368	3.09159572597263e-12	2.28778083721975e-10	1.64342720170124e-10	ANGPTL3/BDNF/CDNF/CLEC11A/FGF13/FGF5/FGF9/GMFG/HGF/NRG1/OSGIN1/OSM/TGFA/TGFB3/TYMP	15
MF	GO:0004896	cytokine receptor activity	11/146	97/18368	3.03293903258538e-10	1.79549990729054e-08	1.28979723069947e-08	ACKR4/CSF2RA/CXCR1/FLT3/IFNGR2/IL17RC/IL18RAP/IL1R2/IL2RB/IL4R/IL7R	11
MF	GO:0005125	cytokine activity	15/146	235/18368	6.19213832310075e-10	3.05478823939637e-08	2.19440691450237e-08	CKLF/CMTM1/CMTM2/CMTM5/CXCL8/FASLG/IL1B/IL1RN/IL24/NRG1/OSM/SECTM1/TGFB3/TNF/TNFSF13	15
MF	GO:0048306	calcium-dependent protein binding	9/146	88/18368	3.31234465815048e-08	1.40064859830363e-06	1.00615582097203e-06	A2M/S100A11/S100A12/S100A2/S100A5/S100A6/S100A8/S100A9/S100P	9
MF	GO:0004953	icosanoid receptor activity	5/146	15/18368	8.34312796256884e-08	3.08695734615047e-06	2.21751559005119e-06	CYSLTR2/LTB4R/PPARG/PTGDR/PTGFR	5
MF	GO:0019955	cytokine binding	10/146	139/18368	1.64145775008949e-07	5.39857215584986e-06	3.87806392418802e-06	A2M/ACKR4/CSF2RA/CXCR1/ELANE/IL1R2/IL1RN/IL2RB/TGFB3/TGFBR3	10
MF	GO:0050786	RAGE receptor binding	4/146	10/18368	7.75126159899082e-07	2.29437343330128e-05	1.64816299262752e-05	FPR1/S100A12/S100A8/S100A9	4
MF	GO:0004875	complement receptor activity	4/146	12/18368	1.80457969488186e-06	4.68430105672247e-05	3.3649673309315e-05	C5AR2/CR2/FPR1/FPR2	4
MF	GO:0019838	growth factor binding	9/146	141/18368	1.89904096894154e-06	4.68430105672247e-05	3.3649673309315e-05	A2M/ACVR1C/ACVR2B/FLT3/IL1R2/IL1RN/IL2RB/TGFB3/TGFBR3	9
MF	GO:0008528	G protein-coupled peptide receptor activity	9/146	147/18368	2.68305497906066e-06	6.10910979847657e-05	4.38847858923282e-05	ACKR4/CXCR1/CYSLTR2/EDNRB/FPR1/FPR2/LTB4R/OPRL1/TACR1	9
MF	GO:0001653	peptide receptor activity	9/146	153/18368	3.73107690745251e-06	7.88856260432817e-05	5.66674838575494e-05	ACKR4/CXCR1/CYSLTR2/EDNRB/FPR1/FPR2/LTB4R/OPRL1/TACR1	9
MF	GO:0005126	cytokine receptor binding	11/146	271/18368	1.11030651731559e-05	0.00021910048608361	0.000157390818594912	BDNF/CKLF/CXCL8/FASLG/IL1B/IL1RN/OSM/TGFB3/TGFBR3/TNF/TNFSF13	11
MF	GO:0001664	G protein-coupled receptor binding	11/146	295/18368	2.44212588226847e-05	0.000451793288219666	0.000324545676459362	ADM/CKLF/CXCL8/EDNRB/FPR1/HSPA1B/MARCO/NPPA/POMC/PROK2/S1PR1	11
MF	GO:0038187	pattern recognition receptor activity	4/146	26/18368	4.99807289462577e-05	0.000803350931357189	0.000577087084403102	CD14/MARCO/PGLYRP1/TLR8	4
MF	GO:0008201	heparin binding	8/146	166/18368	5.50417323627831e-05	0.000803350931357189	0.000577087084403102	ANGPTL3/AZU1/CTSG/ELANE/FGF9/MPO/SERPIND1/TGFBR3	8
MF	GO:0004955	prostaglandin receptor activity	3/146	10/18368	5.66712623875427e-05	0.000803350931357189	0.000577087084403102	PPARG/PTGDR/PTGFR	3
MF	GO:0004879	nuclear receptor activity	5/146	52/18368	5.69944917516925e-05	0.000803350931357189	0.000577087084403102	NR1D2/NR3C2/PPARG/RORA/RORC	5
MF	GO:0098531	ligand-activated transcription factor activity	5/146	52/18368	5.69944917516925e-05	0.000803350931357189	0.000577087084403102	NR1D2/NR3C2/PPARG/RORA/RORC	5
MF	GO:0004954	prostanoid receptor activity	3/146	11/18368	7.74690369555757e-05	0.00104231067903866	0.000748743802154368	PPARG/PTGDR/PTGFR	3
MF	GO:0005539	glycosaminoglycan binding	9/146	230/18368	9.46744443023065e-05	0.00121841893536881	0.000875251155563657	ANGPTL3/AZU1/CTSG/ELANE/FGF9/MPO/PGLYRP1/SERPIND1/TGFBR3	9
MF	GO:0035325	Toll-like receptor binding	3/146	12/18368	0.00010269052270914	0.00126651644674606	0.000909801999440628	S100A8/S100A9/UNC93B1	3
MF	GO:0019199	transmembrane receptor protein kinase activity	7/146	143/18368	0.000147378391176382	0.00174496015152837	0.00125349200074228	ACVR1C/ACVR2B/FLT3/HCK/ITK/TGFBR3/TXK	7
MF	GO:0036041	long-chain fatty acid binding	3/146	14/18368	0.000167934030321081	0.00184105455463112	0.00132252140837655	PPARG/S100A8/S100A9	3
MF	GO:0044548	S100 protein binding	3/146	14/18368	0.000167934030321081	0.00184105455463112	0.00132252140837655	AHNAK/S100A11/S100A6	3
MF	GO:1901681	sulfur compound binding	9/146	265/18368	0.000273768065836565	0.0028941195531294	0.00207899057514985	ANGPTL3/AZU1/CTSG/ELANE/FGF9/LANCL1/MPO/SERPIND1/TGFBR3	9
MF	GO:0001784	phosphotyrosine residue binding	4/146	44/18368	0.000406184268451125	0.00414588080901838	0.00297819318428774	CBLB/HCK/MAPK3/SOCS3	4
MF	GO:0004675	transmembrane receptor protein serine/threonine kinase activity	3/146	19/18368	0.00043421122498846	0.00428421741988614	0.00307756727886558	ACVR1C/ACVR2B/TGFBR3	3
MF	GO:0004252	serine-type endopeptidase activity	7/146	174/18368	0.000487609356385588	0.00465588288677852	0.00334455314057347	AZU1/CTSG/ELANE/KLKB1/MMP9/PLAU/PRTN3	7
MF	GO:0032813	tumor necrosis factor receptor superfamily binding	4/146	49/18368	0.000614771316252582	0.00568663467533638	0.00408499361457308	BDNF/FASLG/TNF/TNFSF13	4
MF	GO:0008236	serine-type peptidase activity	7/146	191/18368	0.00084680677647624	0.00759560017687779	0.00545629884683255	AZU1/CTSG/ELANE/KLKB1/MMP9/PLAU/PRTN3	7
MF	GO:0070851	growth factor receptor binding	6/146	141/18368	0.000925144044508978	0.00805419521101934	0.00578573055699113	FGF5/FGF9/IL1B/IL1RN/PLSCR1/TGFA	6
MF	GO:0017171	serine hydrolase activity	7/146	195/18368	0.000955881950172399	0.00808403020717229	0.00580716252435563	AZU1/CTSG/ELANE/KLKB1/MMP9/PLAU/PRTN3	7
MF	GO:0045309	protein phosphorylated amino acid binding	4/146	56/18368	0.00102089198904702	0.00825516637706885	0.00593009817982897	CBLB/HCK/MAPK3/SOCS3	4
MF	GO:0005178	integrin binding	6/146	144/18368	0.00103189579713361	0.00825516637706885	0.00593009817982897	ANGPTL3/GFAP/IL1B/ISG15/NRG1/PRKCA	6
MF	GO:0045499	chemorepellent activity	3/146	27/18368	0.00125110709647724	0.00974546580413853	0.00700065466726879	NRG1/SEMA4B/SEMA6B	3
MF	GO:0051787	misfolded protein binding	3/146	29/18368	0.00154487802625323	0.0117252280966912	0.00842281676931585	HSPA1B/HSPA2/HSPA6	3
MF	GO:0005164	tumor necrosis factor receptor binding	3/146	31/18368	0.00187852114884191	0.0139010565014301	0.009985822949107	FASLG/TNF/TNFSF13	3
MF	GO:0001530	lipopolysaccharide binding	3/146	33/18368	0.00225385104343667	0.0158842835442203	0.0114104739542408	BPI/CAMP/CD14	3
MF	GO:0019956	chemokine binding	3/146	33/18368	0.00225385104343667	0.0158842835442203	0.0114104739542408	A2M/ACKR4/CXCR1	3
MF	GO:0017002	activin-activated receptor activity	2/146	10/18368	0.00270809866183163	0.0186417954395852	0.0133913324281515	ACVR1C/ACVR2B	2
MF	GO:0019864	IgG binding	2/146	11/18368	0.0032926830229152	0.0216585372173978	0.0155584086696812	FCER1G/FCGRT	2
MF	GO:0042608	T cell receptor binding	2/146	11/18368	0.0032926830229152	0.0216585372173978	0.0155584086696812	CD3E/CD3G	2
MF	GO:0005504	fatty acid binding	3/146	39/18368	0.00364640842556106	0.0234638455210016	0.0168552517611747	PPARG/S100A8/S100A9	3
MF	GO:0044183	protein folding chaperone	3/146	40/18368	0.00391933899153998	0.024683496627571	0.0177313880468326	HSPA1B/HSPA2/HSPA6	3
MF	GO:0042277	peptide binding	8/146	321/18368	0.00418905859934867	0.0258325280293168	0.0185567946725533	CD14/EDNRB/FPR2/GNRHR/LANCL1/MARCO/OPRL1/PPARG	8
MF	GO:0051219	phosphoprotein binding	4/146	88/18368	0.00533056383141394	0.0322009570224189	0.0231315551868016	CBLB/HCK/MAPK3/SOCS3	4
MF	GO:0004715	non-membrane spanning protein tyrosine kinase activity	3/146	45/18368	0.00546888382338708	0.0323757922344515	0.0232571480489303	HCK/ITK/TXK	3
MF	GO:0048185	activin binding	2/146	15/18368	0.00615647078397577	0.0357316735697417	0.0256678451674532	ACVR2B/TGFBR3	2
MF	GO:0004698	calcium-dependent protein kinase C activity	2/146	16/18368	0.00699948612800717	0.03909146969604	0.0280813544758182	PRKCA/PRKCQ	2
MF	GO:0046935	1-phosphatidylinositol-3-kinase regulator activity	2/146	16/18368	0.00699948612800717	0.03909146969604	0.0280813544758182	SOCS1/SOCS3	2
MF	GO:0004867	serine-type endopeptidase inhibitor activity	4/146	98/18368	0.00777057055129829	0.0417129899282602	0.0299645233481812	A2M/PI3/SERPIND1/SLPI	4
MF	GO:0004697	protein kinase C activity	2/146	17/18368	0.00789164674318436	0.0417129899282602	0.0299645233481812	PRKCA/PRKCQ	2
MF	GO:0005149	interleukin-1 receptor binding	2/146	17/18368	0.00789164674318436	0.0417129899282602	0.0299645233481812	IL1B/IL1RN	2
MF	GO:0005496	steroid binding	4/146	100/18368	0.00833340941940895	0.0432752489148254	0.0310867719800666	GPER1/NR3C2/RORA/RORC	4
MF	GO:0035014	phosphatidylinositol 3-kinase regulator activity	2/146	20/18368	0.010854813758087	0.055396980558513	0.0397944170441666	SOCS1/SOCS3	2
MF	GO:0005123	death receptor binding	2/146	21/18368	0.0119354177436203	0.0598793839340949	0.0430143511902105	BDNF/FASLG	2
MF	GO:0009931	calcium-dependent protein serine/threonine kinase activity	2/146	23/18368	0.0142312247073937	0.0658194142716958	0.0472813715607488	PRKCA/PRKCQ	2
MF	GO:0016493	C-C chemokine receptor activity	2/146	23/18368	0.0142312247073937	0.0658194142716958	0.0472813715607488	ACKR4/CXCR1	2
MF	GO:0019865	immunoglobulin binding	2/146	23/18368	0.0142312247073937	0.0658194142716958	0.0472813715607488	FCER1G/FCGRT	2
MF	GO:0030215	semaphorin receptor binding	2/146	23/18368	0.0142312247073937	0.0658194142716958	0.0472813715607488	SEMA4B/SEMA6B	2
MF	GO:0070412	R-SMAD binding	2/146	23/18368	0.0142312247073937	0.0658194142716958	0.0472813715607488	JUN/PPARG	2
MF	GO:0033218	amide binding	8/146	400/18368	0.0147513877127224	0.066256323350695	0.0475952251665732	CD14/EDNRB/FPR2/GNRHR/LANCL1/MARCO/OPRL1/PPARG	8
MF	GO:0003707	steroid hormone receptor activity	2/146	24/18368	0.0154448861864796	0.066256323350695	0.0475952251665732	GPER1/NR3C2	2
MF	GO:0010857	calcium-dependent protein kinase activity	2/146	24/18368	0.0154448861864796	0.066256323350695	0.0475952251665732	PRKCA/PRKCQ	2
MF	GO:0019957	C-C chemokine binding	2/146	24/18368	0.0154448861864796	0.066256323350695	0.0475952251665732	ACKR4/CXCR1	2
MF	GO:0050431	transforming growth factor beta binding	2/146	24/18368	0.0154448861864796	0.066256323350695	0.0475952251665732	TGFB3/TGFBR3	2
MF	GO:0005179	hormone activity	4/146	122/18368	0.0163406928212194	0.0686612046868814	0.0493227715033785	ADM/NPPA/POMC/RETN	4
MF	GO:0005104	fibroblast growth factor receptor binding	2/146	25/18368	0.0167013741130252	0.0686612046868814	0.0493227715033785	FGF5/FGF9	2
MF	GO:0005160	transforming growth factor beta receptor binding	2/146	25/18368	0.0167013741130252	0.0686612046868814	0.0493227715033785	TGFB3/TGFBR3	2
MF	GO:0004714	transmembrane receptor protein tyrosine kinase activity	4/146	124/18368	0.0172437648698808	0.0699199233080098	0.0502269719353413	FLT3/HCK/ITK/TXK	4
MF	GO:0001637	G protein-coupled chemoattractant receptor activity	2/146	26/18368	0.0179999407651089	0.0710397662196297	0.0510314110112561	ACKR4/CXCR1	2
MF	GO:0004950	chemokine receptor activity	2/146	26/18368	0.0179999407651089	0.0710397662196297	0.0510314110112561	ACKR4/CXCR1	2
MF	GO:0004860	protein kinase inhibitor activity	3/146	70/18368	0.0182760938908365	0.0711805762064158	0.0511325618552489	GMFG/SOCS1/SOCS3	3
MF	GO:0017124	SH3 domain binding	4/146	130/18368	0.0201378528045247	0.0774130445472637	0.0556096550446204	CBLB/CD3E/LANCL1/PLSCR1	4
MF	GO:0033293	monocarboxylic acid binding	3/146	73/18368	0.0204127522124972	0.0774637776269123	0.0556460991487777	PPARG/S100A8/S100A9	3
MF	GO:0003953	NAD+ nucleosidase activity	2/146	28/18368	0.0207203644523441	0.0776357959227072	0.0557696684793273	IL18RAP/TLR8	2
MF	GO:0019210	kinase inhibitor activity	3/146	74/18368	0.021154223708679	0.0782706277221123	0.0562256998572784	GMFG/SOCS1/SOCS3	3
MF	GO:0004175	endopeptidase activity	8/146	430/18368	0.0217323555093338	0.0794170028489236	0.0570491983480888	AZU1/CTSB/CTSG/ELANE/KLKB1/MMP9/PLAU/PRTN3	8
MF	GO:0001618	virus receptor activity	3/146	76/18368	0.0226810885064926	0.0803123081503754	0.0576923408477092	CR2/HSPA1B/PLSCR1	3
MF	GO:0002020	protease binding	4/146	135/18368	0.0227652451551938	0.0803123081503754	0.0576923408477092	A2M/CD28/ELANE/TNF	4
MF	GO:0004713	protein tyrosine kinase activity	4/146	136/18368	0.0233145934013805	0.0803123081503754	0.0576923408477092	FLT3/HCK/ITK/TXK	4
MF	GO:0038024	cargo receptor activity	3/146	77/18368	0.0234664851565005	0.0803123081503754	0.0576923408477092	ACKR4/FPR2/MARCO	3
MF	GO:0140272	exogenous protein binding	3/146	77/18368	0.0234664851565005	0.0803123081503754	0.0576923408477092	CR2/HSPA1B/PLSCR1	3
MF	GO:0019887	protein kinase regulator activity	5/146	204/18368	0.0236053067874414	0.0803123081503754	0.0576923408477092	FGF13/GMFG/NRG1/SOCS1/SOCS3	5
MF	GO:0046332	SMAD binding	3/146	79/18368	0.0250811921685055	0.0843640100213366	0.0606028805985419	JUN/PPARG/TGFBR3	3
MF	GO:0005154	epidermal growth factor receptor binding	2/146	33/18368	0.0282071772388838	0.0938126344124676	0.0673902992578893	PLSCR1/TGFA	2
MF	GO:0043394	proteoglycan binding	2/146	36/18368	0.0331417799290147	0.108999631766537	0.0782998777270288	AZU1/CTSB	2
MF	GO:0071855	neuropeptide receptor binding	2/146	37/18368	0.0348563811021679	0.113378997870788	0.0814457950565404	NPPA/POMC	2
MF	GO:0001227	DNA-binding transcription repressor activity, RNA polymerase II-specific	6/146	310/18368	0.0376380149092382	0.121096221881897	0.0869894623760426	BACH2/JUN/NFATC2/NR1D2/PPARG/RORC	6
MF	GO:0019207	kinase regulator activity	5/146	233/18368	0.0385838787563303	0.122804603353481	0.0882166780846488	FGF13/GMFG/NRG1/SOCS1/SOCS3	5
MF	GO:0001217	DNA-binding transcription repressor activity	6/146	313/18368	0.0391478211625038	0.123273990043629	0.0885538619801317	BACH2/JUN/NFATC2/NR1D2/PPARG/RORC	6
