# Supplementary material for: Identification of immunodiagnostic blood biomarkers associated with spinal cord injury severity
Source: Front Immunol. 2023 Mar 29;14:1101564. doi: 10.3389/fimmu.2023.1101564 (PMC10090698; doi:10.3389/fimmu.2023.1101564)
Supplement: Supplementary file 1 [file DataSheet_1.zip › Supplementary Material/Table 11.XLS]

ID	Description	GeneRatio	BgRatio	pvalue	p.adjust	qvalue	geneID	Count
hsa04060	Cytokine-cytokine receptor interaction	23/111	295/8158	6.14314167569801e-12	1.29005975189658e-09	8.01841650301635e-10	ACKR4/ACVR1C/ACVR2B/CSF2RA/CXCL8/CXCR1/FASLG/IFNGR2/IL17RC/IL18RAP/IL1B/IL1R2/IL1RN/IL24/IL2RB/IL4R/IL7R/OSM/TGFB3/TNF/TNFRSF12A/TNFRSF8/TNFSF13	23
hsa04010	MAPK signaling pathway	19/111	294/8158	1.23281798426714e-08	1.2944588834805e-06	8.04575947626978e-07	BDNF/CD14/FASLG/FGF5/FGF9/FLT3/HGF/HSPA1B/HSPA2/HSPA6/IL1B/JUN/MAPK3/PRKCA/RASGRP1/RELB/TGFA/TGFB3/TNF	19
hsa04659	Th17 cell differentiation	12/111	108/8158	2.06451722992466e-08	1.44516206094726e-06	8.98246093019852e-07	CD3E/CD3G/IFNGR2/IL1B/IL2RB/IL4R/JUN/MAPK3/NFATC2/PRKCQ/RORA/RORC	12
hsa04640	Hematopoietic cell lineage	11/111	99/8158	8.30397730112851e-08	4.35958808309247e-06	2.7097189087893e-06	CD14/CD3E/CD3G/CR2/CSF2RA/FLT3/IL1B/IL1R2/IL4R/IL7R/TNF	11
hsa04660	T cell receptor signaling pathway	11/111	104/8158	1.38836304228521e-07	5.12081732864173e-06	3.18286390351667e-06	CBLB/CD28/CD3E/CD3G/ITK/JUN/MAPK3/NFATC2/PRKCQ/RASGRP1/TNF	11
hsa04650	Natural killer cell mediated cytotoxicity	12/111	131/8158	1.80995699646925e-07	5.12081732864173e-06	3.18286390351667e-06	FASLG/FCER1G/IFNGR2/KLRD1/MAPK3/NCR1/NFATC2/PRKCA/SH2D1A/SH2D1B/TNF/TYROBP	12
hsa05417	Lipid and atherosclerosis	15/111	215/8158	1.83176580538079e-07	5.12081732864173e-06	3.18286390351667e-06	CD14/CXCL8/FASLG/HSPA1B/HSPA2/HSPA6/IL1B/IRF7/JUN/MAPK3/MMP9/NFATC2/PPARG/PRKCA/TNF	15
hsa05321	Inflammatory bowel disease	9/111	65/8158	1.95078755376828e-07	5.12081732864173e-06	3.18286390351667e-06	IFNGR2/IL18RAP/IL1B/IL4R/JUN/RORA/RORC/TGFB3/TNF	9
hsa05162	Measles	12/111	139/8158	3.47187309744824e-07	8.10103722737923e-06	5.0352311588723e-06	CBLB/CD28/CD3E/CD3G/FASLG/HSPA1B/HSPA2/HSPA6/IL1B/IL2RB/IRF7/JUN	12
hsa04612	Antigen processing and presentation	9/111	78/8158	9.60584027585499e-07	2.01722645792955e-05	1.25381494126949e-05	CTSB/HSPA1B/HSPA2/HSPA6/IFI30/KLRD1/RFXANK/RFXAP/TNF	9
hsa05142	Chagas disease	10/111	102/8158	1.08101272221596e-06	2.0188906193272e-05	1.25484930725099e-05	CD3E/CD3G/CXCL8/FASLG/IFNGR2/IL1B/JUN/MAPK3/TGFB3/TNF	10
hsa04380	Osteoclast differentiation	11/111	128/8158	1.15365178247269e-06	2.0188906193272e-05	1.25484930725099e-05	IFNGR2/IL1B/JUN/MAPK3/NFATC2/PPARG/RELB/SOCS1/SOCS3/TNF/TYROBP	11
hsa05235	PD-L1 expression and PD-1 checkpoint pathway in cancer	9/111	89/8158	2.95615905901249e-06	4.77533386455864e-05	2.96812731431214e-05	CD28/CD3E/CD3G/IFNGR2/JUN/MAPK3/NFATC2/PRKCQ/RASGRP1	9
hsa04658	Th1 and Th2 cell differentiation	9/111	92/8158	3.90551967348217e-06	5.85827951022326e-05	3.64123638730669e-05	CD3E/CD3G/IFNGR2/IL2RB/IL4R/JUN/MAPK3/NFATC2/PRKCQ	9
hsa04657	IL-17 signaling pathway	9/111	94/8158	4.67479849178349e-06	6.54471788849689e-05	4.06789482793792e-05	CXCL8/IL17RC/IL1B/JUN/MAPK3/MMP9/S100A8/S100A9/TNF	9
hsa05134	Legionellosis	7/111	57/8158	1.07742654558797e-05	0.000141412234108421	8.78953234558606e-05	CD14/CXCL8/HSPA1B/HSPA2/HSPA6/IL1B/TNF	7
hsa05202	Transcriptional misregulation in cancer	11/111	193/8158	5.87913759054573e-05	0.000726246408243885	0.000451401276301963	CD14/CXCL8/DEFA4/ELANE/FLT3/IL1R2/IL2RB/MMP9/MPO/PLAU/PPARG	11
hsa04630	JAK-STAT signaling pathway	10/111	162/8158	6.64165194653384e-05	0.000726481789458414	0.000451547578410242	CSF2RA/GFAP/IFNGR2/IL24/IL2RB/IL4R/IL7R/OSM/SOCS1/SOCS3	10
hsa05161	Hepatitis B	10/111	162/8158	6.64165194653384e-05	0.000726481789458414	0.000451547578410242	CXCL8/FASLG/IRF7/JUN/MAPK3/MMP9/NFATC2/PRKCA/TGFB3/TNF	10
hsa05146	Amoebiasis	8/111	102/8158	6.91887418531823e-05	0.000726481789458414	0.000451547578410242	CD14/CTSG/CXCL8/IL1B/IL1R2/PRKCA/TGFB3/TNF	8
hsa04620	Toll-like receptor signaling pathway	8/111	104/8158	7.94589859790949e-05	0.000758472138891361	0.000471431304373578	CD14/CXCL8/IL1B/IRF7/JUN/MAPK3/TLR8/TNF	8
hsa04625	C-type lectin receptor signaling pathway	8/111	104/8158	7.94589859790949e-05	0.000758472138891361	0.000471431304373578	CBLB/FCER1G/IL1B/JUN/MAPK3/NFATC2/RELB/TNF	8
hsa04915	Estrogen signaling pathway	9/111	138/8158	0.000102407667225297	0.000935026526839672	0.000581169370065761	GPER1/HSPA1B/HSPA2/HSPA6/JUN/MAPK3/MMP9/POMC/TGFA	9
hsa05143	African trypanosomiasis	5/111	37/8158	0.000131239848114145	0.00112616153919919	0.000699970079502253	FASLG/IL1B/NPPA/PRKCA/TNF	5
hsa05145	Toxoplasmosis	8/111	112/8158	0.000134066849904665	0.00112616153919919	0.000699970079502253	HSPA1B/HSPA2/HSPA6/IFNGR2/MAPK3/SOCS1/TGFB3/TNF	8
hsa05152	Tuberculosis	10/111	180/8158	0.000159876259109021	0.00129130824664978	0.00080261765706553	CAMP/CD14/FCER1G/IFNGR2/IL1B/MAPK3/RFXANK/RFXAP/TGFB3/TNF	10
hsa05332	Graft-versus-host disease	5/111	42/8158	0.000242642291815639	0.00186366278635908	0.00115836684465427	CD28/FASLG/IL1B/KLRD1/TNF	5
hsa04613	Neutrophil extracellular trap formation	10/111	190/8158	0.000248488371514545	0.00186366278635908	0.00115836684465427	AZU1/CAMP/CTSG/ELANE/FPR1/FPR2/MAPK3/MPO/PRKCA/TLR8	10
hsa05323	Rheumatoid arthritis	7/111	93/8158	0.000258319655472652	0.00187059060859507	0.00116267285947764	CD28/CXCL8/IL1B/JUN/TGFB3/TNF/TNFSF13	7
hsa04080	Neuroactive ligand-receptor interaction	14/111	362/8158	0.000372444690006636	0.00260711283004645	0.00162046110739729	ADM/CTSG/CYSLTR2/EDNRB/FPR1/FPR2/GNRHR/LTB4R/OPRL1/POMC/PTGDR/PTGFR/S1PR1/TACR1	14
hsa04061	Viral protein interaction with cytokine and cytokine receptor	7/111	100/8158	0.000403750068643727	0.00264960982547446	0.00164687527999415	ACKR4/CXCL8/CXCR1/IL18RAP/IL24/IL2RB/TNF	7
hsa04933	AGE-RAGE signaling pathway in diabetic complications	7/111	100/8158	0.000403750068643727	0.00264960982547446	0.00164687527999415	CXCL8/IL1B/JUN/MAPK3/PRKCA/TGFB3/TNF	7
hsa05164	Influenza A	9/111	171/8158	0.0005120177796412	0.00316532193156408	0.00196741814292704	CXCL8/FASLG/IFNGR2/IL1B/IRF7/MAPK3/PRKCA/SOCS3/TNF	9
hsa04064	NF-kappa B signaling pathway	7/111	104/8158	0.000512480693681803	0.00316532193156408	0.00196741814292704	CD14/CXCL8/IL1B/PLAU/PRKCQ/RELB/TNF	7
hsa05144	Malaria	5/111	50/8158	0.000554353632299295	0.00326056053502305	0.00202661406688149	CXCL8/HGF/IL1B/TGFB3/TNF	5
hsa05133	Pertussis	6/111	76/8158	0.00055895323457538	0.00326056053502305	0.00202661406688149	CD14/CXCL8/IL1B/JUN/MAPK3/TNF	6
hsa05140	Leishmaniasis	6/111	77/8158	0.000599565122457869	0.00340293718151764	0.00211510882460244	IFNGR2/IL1B/JUN/MAPK3/TGFB3/TNF	6
hsa05166	Human T-cell leukemia virus 1 infection	10/111	222/8158	0.000849626574617989	0.00467560920465773	0.00290614306454917	CD3E/CD3G/IL1R2/IL2RB/JUN/MAPK3/NFATC2/RELB/TGFB3/TNF	10
hsa04621	NOD-like receptor signaling pathway	9/111	184/8158	0.00086832742372215	0.00467560920465773	0.00290614306454917	CAMP/CTSB/CXCL8/DEFA4/IL1B/IRF7/JUN/MAPK3/TNF	9
hsa04151	PI3K-Akt signaling pathway	13/111	354/8158	0.000988355497846211	0.0050649715346586	0.00314815273332164	BDNF/FASLG/FGF5/FGF9/FLT3/HGF/IL2RB/IL4R/IL7R/MAPK3/OSM/PRKCA/TGFA	13
hsa04012	ErbB signaling pathway	6/111	85/8158	0.00101299430693172	0.0050649715346586	0.00314815273332164	CBLB/JUN/MAPK3/NRG1/PRKCA/TGFA	6
hsa04610	Complement and coagulation cascades	6/111	85/8158	0.00101299430693172	0.0050649715346586	0.00314815273332164	A2M/CR2/KLKB1/PLAU/PLAUR/SERPIND1	6
hsa04014	Ras signaling pathway	10/111	235/8158	0.00131068996019181	0.00640104399163442	0.00397859375921137	BDNF/FASLG/FGF5/FGF9/FLT3/HGF/MAPK3/PRKCA/RASGRP1/TGFA	10
hsa05340	Primary immunodeficiency	4/111	38/8158	0.00167794031506643	0.00800835150372613	0.00497762198727839	CD3E/IL7R/RFXANK/RFXAP	4
hsa05219	Bladder cancer	4/111	41/8158	0.00223119518165167	0.0104122441810411	0.00647177081929373	CXCL8/MAPK3/MMP9/TYMP	4
hsa05211	Renal cell carcinoma	5/111	69/8158	0.00239692019700649	0.0109424617689427	0.00680132962079644	HGF/JUN/MAPK3/TGFA/TGFB3	5
hsa04940	Type I diabetes mellitus	4/111	43/8158	0.00266296759863634	0.0118983658662475	0.00739547552588814	CD28/FASLG/IL1B/TNF	4
hsa05418	Fluid shear stress and atherosclerosis	7/111	139/8158	0.00279072096774052	0.0122094042338648	0.00758880263157509	ACVR2B/HMOX1/IL1B/IL1R2/JUN/MMP9/TNF	7
hsa04930	Type II diabetes mellitus	4/111	46/8158	0.00341308689911975	0.0146275152819418	0.00909178894717185	MAPK3/SOCS1/SOCS3/TNF	4
hsa04668	TNF signaling pathway	6/111	112/8158	0.00412377423181903	0.0173198517736399	0.0107652211525381	IL1B/JUN/MAPK3/MMP9/SOCS3/TNF	6
hsa01521	EGFR tyrosine kinase inhibitor resistance	5/111	79/8158	0.00431832407447868	0.017781334424324	0.0110520574867979	HGF/MAPK3/NRG1/PRKCA/TGFA	5
hsa04662	B cell receptor signaling pathway	5/111	82/8158	0.00506294343784021	0.0201827908857397	0.012544692079357	CR2/IFITM1/JUN/MAPK3/NFATC2	5
hsa04932	Non-alcoholic fatty liver disease	7/111	155/8158	0.00509375198544859	0.0201827908857397	0.012544692079357	CXCL8/FASLG/IL1B/JUN/PPARG/SOCS3/TNF	7
hsa05169	Epstein-Barr virus infection	8/111	202/8158	0.00614979893509478	0.0239158847475908	0.0148650110711843	CD3E/CD3G/CR2/IRF7/ISG15/JUN/RELB/TNF	8
hsa05205	Proteoglycans in cancer	8/111	205/8158	0.00670598168383372	0.0256046573382742	0.0159146742353183	FASLG/HGF/MAPK3/MMP9/PLAU/PLAUR/PRKCA/TNF	8
hsa05170	Human immunodeficiency virus 1 infection	8/111	212/8158	0.0081519371957548	0.0305697644840805	0.0190007558698044	CD3E/CD3G/FASLG/JUN/MAPK3/NFATC2/PRKCA/TNF	8
hsa04350	TGF-beta signaling pathway	5/111	94/8158	0.00896093314459816	0.0330139642169406	0.0205199577087751	ACVR1C/ACVR2B/MAPK3/TGFB3/TNF	5
hsa05215	Prostate cancer	5/111	97/8158	0.0101899779523773	0.0368947477586074	0.0229320737948237	IL1R2/MAPK3/MMP9/PLAU/TGFA	5
hsa05135	Yersinia infection	6/111	137/8158	0.0107908924752196	0.0384082613524765	0.0238728040486571	CXCL8/IL1B/JUN/MAPK3/NFATC2/TNF	6
hsa04936	Alcoholic liver disease	6/111	142/8158	0.0127239355890841	0.0444101641279651	0.0276033100344244	CD14/CXCL8/FASLG/IL17RC/IL1B/TNF	6
hsa05221	Acute myeloid leukemia	4/111	67/8158	0.0129000952943137	0.0444101641279651	0.0276033100344244	CD14/FLT3/MAPK3/MPO	4
hsa04664	Fc epsilon RI signaling pathway	4/111	68/8158	0.0135659001895677	0.044674147467308	0.0277673899044922	FCER1G/MAPK3/PRKCA/TNF	4
hsa05171	Coronavirus disease - COVID-19	8/111	232/8158	0.0135812401193641	0.044674147467308	0.0277673899044922	CXCL8/IL1B/ISG15/JUN/MAPK3/PRKCA/TLR8/TNF	8
hsa04960	Aldosterone-regulated sodium reabsorption	3/111	37/8158	0.013614978275751	0.044674147467308	0.0277673899044922	MAPK3/NR3C2/PRKCA	3
hsa04920	Adipocytokine signaling pathway	4/111	69/8158	0.0142532220352638	0.0460488711908522	0.0286218547752666	POMC/PRKCQ/SOCS3/TNF	4
hsa05330	Allograft rejection	3/111	38/8158	0.0146381529580954	0.0465759412303035	0.0289494572058027	CD28/FASLG/TNF	3
hsa04622	RIG-I-like receptor signaling pathway	4/111	70/8158	0.0149622807365526	0.0468967008160605	0.0291488265723885	CXCL8/IRF7/ISG15/TNF	4
hsa04072	Phospholipase D signaling pathway	6/111	148/8158	0.0153507795392872	0.0474068191654456	0.0294658926141116	CXCL8/CXCR1/FCER1G/MAPK3/PRKCA/PTGFR	6
hsa04066	HIF-1 signaling pathway	5/111	109/8158	0.0162611808750557	0.0479688023213481	0.0298151954278053	HMOX1/IFNGR2/MAPK3/NPPA/PRKCA	5
hsa04020	Calcium signaling pathway	8/111	240/8158	0.0163659212893211	0.0479688023213481	0.0298151954278053	CYSLTR2/EDNRB/FGF5/FGF9/HGF/PRKCA/PTGFR/TACR1	8
hsa05218	Melanoma	4/111	72/8158	0.0164464465101765	0.0479688023213481	0.0298151954278053	FGF5/FGF9/HGF/MAPK3	4
hsa05223	Non-small cell lung cancer	4/111	72/8158	0.0164464465101765	0.0479688023213481	0.0298151954278053	HGF/MAPK3/PRKCA/TGFA	4
hsa04071	Sphingolipid signaling pathway	5/111	119/8158	0.0228669533980146	0.0657816467614119	0.0408868380872936	FCER1G/MAPK3/PRKCA/S1PR1/TNF	5
hsa05225	Hepatocellular carcinoma	6/111	168/8158	0.0267878097277753	0.0760194600382814	0.0472501907004857	HGF/HMOX1/MAPK3/PRKCA/TGFA/TGFB3	6
