# Supplementary material for: Identification of immunodiagnostic blood biomarkers associated with spinal cord injury severity
Source: Front Immunol. 2023 Mar 29;14:1101564. doi: 10.3389/fimmu.2023.1101564 (PMC10090698; doi:10.3389/fimmu.2023.1101564)
Supplement: Supplementary file 1 [file DataSheet_1.zip › Supplementary Material/Table 2.XLS]

## Sheet: Table 1
DEGs specific to the SCI group relative to the TC group
Gene
LIN7A
FCGR1A
ZNF438
CSNK1A1L
LMNB1
KLHL2
ARG1
DHRS7B
DHRS13
IFNGR2
CCND2
SLC7A6
FGD4
ANO10
TUBA1A
SYN2
CKLF
BCL2A1
CA4
MIR223
ETS1
YIPF1
TGFA
PPM1K
CLTCL1
APMAP
NANS
ABLIM1
MCTP2
EDNRB
IKZF3
SRSF8
HN1
KMT2A
CEBPB
HSPA1B
ABI2
BASP1
CNIH4
DYNLT1
RNF125
TXN
C20orf24
TAS2R40
ABCA13
PRDM11
ETS2
FLOT1
TESPA1
HTATIP2
ROPN1L
MTR
BCL11B
SDF2
DYRK2
TMED8
ELK4
ASPH
TLR8
FCER1G
MDN1
SLC39A1
TRIB2
SEPT6
KCNH7
AFF2
ARHGAP24
ECHDC3
KCTD7
LIPN
FCGR2A
AAK1
PRKCH
CBX5
SRPK1
CD63
ANKH
KIAA1147
BLOC1S1
MANSC1
CARD16
MTX3
INADL
PPP1R3B
TRAF5
GYG1
ST3GAL4
ADAM9
MRVI1
TMCO3
IL10RB
GRB10
PLB1
STARD9
SQRDL
ALPL
FPR2
MIR3605
PPARG
MS4A4A
KCNE1
CBLB
SFMBT1
DCAF16
TNIK
CD55
FLJ21408
NSUN7
TNFAIP6
TBC1D14
HMGB2
LOC101927153
SLC25A37
ARHGEF3
GCA
LINC00342
SERPINB1
SLFN13
ST6GAL1
NOP10
ASGR2
SH3PXD2B
SIDT1
SLA
TP53I3
RFTN1
GVINP1
PPP1R3D
CSF2RA
CASP5
PLD1
ZNF320
GLRX
HSDL2
RAB32
FAM198B
CHD6
PLBD1-AS1
DRAM1
EXOC6
USP24
DRC1
IL1R2
VNN2
COL23A1
HSPA1A
ANKRD36B
GPRASP1
ZBED2
ZBTB25
STX11
RILPL2
PABPC1
DGAT2
MSL3
KCNA3
CHMP7
SLC38A1
LRBA
PRKCQ
IMPA2
KCNJ15
JPH3
RGL4
TRABD2A
IER3
IL4R
METTL9
FAM117B
LOC101927851
GNPNAT1
CASP4
PELO
ZNF608
LRIG1
ANTXRLP1
SLFN5
INSC
CDKL5
SPON1
RNF144A
UTRN
GPR141
YLPM1
LOC101928674
C19orf38
JMY
CD96
OSBPL1A
GOLGA2P5
SPATA41
AK5
NUCKS1
CES1
FLVCR2
PLEKHA1
MCTP1
LGALS8-AS1
FCMR
MKL2
BACH2
SCML4
TMEM120A
KLHL3
FNBP4
CARD6
AQP9
OSBPL3
NR3C2
UST
MLX
HPCAL4
ANKRD22
HCG18
NQO2
TCF7
MKNK1
CAMP
CDKN2D
MAB21L2
DDAH2
ZBTB4
CCDC71L
IL1B
RALB
FPR1
B4GALT5
PWARSN
NFE2
LAMTOR5
ZNF827
STK16
PCYT1A
CKAP4
PASK
PCED1B-AS1
MMP9
ANKRD36C
LOC101929231
CD28
ST6GALNAC3
SLC9A7P1
NFATC3
FAM120C
NOG
PSMB3
PHC1
CLEC2D
POC1A
RASL11A
MYCBP2
IL18RAP
CD3G
LOC102723927
SETBP1
ZNF787
ANKS6
DIEXF
AXIN2
ALOX5AP
NLRC3
GNG5
VSIG4
CEBPD
EEF1A1
DOCK9
MPRIP
CYP1B1-AS1
RNASE2
GBP4
TXK
LRG1
ALMS1
MAP2K6
TARBP1
RNF43
GDF11
MAD2L2
MIR8085
EIF4B
CLIC1
OSM
ENOSF1
FADD
ZNF544
S100A11
AKAP5
LPIN1
EMILIN2
ZNF26
ZNF37BP
DNTTIP1
RIC3
DDHD1
CCDC141
SCARNA20
SLFN12L
PGM1
PADI4
CAMK2D
SLC22A15
HK3
GBA
LOC101927950
SERPINB2
RABGEF1
PARP15
RNF181
OR52W1
ZFP36L2
KLF12
POR
NME8
LPP-AS2
CLRN1
HEG1
AQP11
GNA15
KLRD1
FAM208B
MILR1
VNN1
PLSCR2
CST7
ITK
LRRN3
ZKSCAN8
NEMP1
TTC3
LEF1
RAB20
LOC102724323
CD3E
WWP1
SSBP3-AS1
NDUFB3
LOC104054148
B9D2
LILRA6
PURA
KBTBD7
EXOG
SLC26A6
MAEA
AFF3
STK3
OTUB2
SAMSN1
MKNK1-AS1
DIP2C
BCL2
SRA1
WIPI1
HLCS
NKTR
SMAD3
RBM47
OXNAD1
RNASE1
IRS1
TSEN34
TXNDC17
FYN
LINC01128
ANG
MTX1
IKZF2
FCGR1C
ZNF529
RHOH
CNOT6L
ANGPT2
ALOX5
KIF1B
GMFG
LAX1
NFIL3
EXOSC4
IL1RN
TSHZ1
FFAR3
CMTM2
PIK3R1
FBXO32
MFHAS1
PRMT5
ZNF682
HRH2
FRMD5
GBGT1
FOXN3-AS2
NEU1
KIAA0825
SERPINB10
TRPM2
USP28
LOC285847
ATP9A
CACNB2
RFX7
MIR4697HG
RRAGD
FMNL3
IL24
MXD3
THOC5
ZAK
TULP4
LRRC37A4P
ECRP
MAGIX
RRP1B
HOMER3
ROM1
SNED1
CDYL2
NTN4
MIR4772
ACAA1
CD59
S100A6
FRAT1
LY96
BIK
LOC653160
CAPG
PRKCDBP
AKAP11
C1QTNF3
LINC00937
DNASE1L1
LRRN1
ZNHIT1
PTCH1
CAMKK2
C1orf122
TBC1D4
SIM2
CLEC5A
SH3PXD2A
ADAT2
SEC14L1P1
OPLAH
TPT1
SIGLEC9
PINK1
TNFSF13B
F12
ADGRG3
ZNF275
NFASC
SORT1
FUT7
PIGL
ATP2C2
MGAT4A
COLQ
DOCK10
NCF4
AMOT
THRA1/BTR
TUB
SYNJ2BP
PRDM5
SIRPD
CD47
FRAT2
CNGA4
SCN9A
BPI
TRERF1
CNTNAP3
FAM122B
SLCO4A1
FAM171A1
CPNE2
ZNF230
MIR600HG
STAT4
TCTN3
TESC
IARS
TMEM255B
PLCE1
S100P
ZNF594
ZNF736
ZCCHC18
PSENEN
LAT2
PWAR5
NRCAM
SET
DCP1B
KREMEN1
DHRS12
A2M-AS1
LY9
APOA2
A2MP1
CDK6
PHTF1
MBNL1-AS1
DDHD2
CCDC64
IL2RB
BIRC3
COL4A4
NLRP12
PAIP2B
JDP2
ZNF750
IDI1
MAFG
RTTN
BCOR
MFSD6
GSDMB
APOL6
FFAR2
CHIT1
PECR
LOC374443
MGA
RASA4
OSCAR
SGMS2
LINC01094
C5orf67
ZNF337
TBCB
EEF2K
RASGRF2
SIRPG
SEPHS2
ACVR1B
XRCC4
FSTL3
HLF
QSOX1
DACH1
PZP
TRIM25
OPRL1
CYP19A1
SCARNA22
MGC70870
MPZ
CAMK4
EPHX2
CCDC50
ZFP62
SARM1
AIM2
DOK4
PRR15L
LOC101928140
HLA-DOA
LRPPRC
ASGR1
PPM1M
KIF3C
GOLGA7B
TRG-AS1
PTPN4
MYO1D
RCAN3
ATM
RUNX3
NFKBIL1
C1orf21
SLCO4C1
DCANP1
CLEC4E
FAM153A
TRIQK
SNORA80B
ZNF664
TPRG1-AS1
TSL
MIR646HG
AHNAK2
HNRNPH1
PFKFB4
KL
ZNF251
ADAM28
MMP14
LOC728743
CD40LG
ACVR2B
LIN37
A2M
C5orf63
PROX2
LINC00987
COL10A1
SERTAD3
MBOAT2
MSRB1
CRISP3
YY2
ITGAM
UBE2J1
HPD
ANAPC1
TBC1D2
CKMT2
PLAC4
MB21D1
SLC30A4
RAB34
CPSF6
PIM3
TBC1D8
FAM102A
LINC00482
IDI2-AS1
UBAP1
SCPEP1
SNORD12C
LINC00968
CLYBL
NKAPP1
NCALD
CLDN20
ZNF519
EDAR
SYNCRIP
CLEC6A
TCERG1
PSRC1
GGT1
LINC01389
MGST1
ZBTB20
ECHDC2
LOC100507387
TET1
MYO7B
ITPKC
B3GNT5
CD163
NCR3LG1
PTGFR
GOLGA8A
FAM98B
COLGALT1
ANAPC15
RIPK3
JAG1
PGLYRP1
TUBA4A
PHF10
MARCO
ZNF514
TPP2
FGGY
C1orf145
SLC41A1
BTBD18
LAMTOR1
STRC
CMTM1
IPW
LANCL1
NELL2
RAB24
MYO6
HAVCR1
PCNXL2
LOC100499484
CHPT1
COX5B
TMEM91
TSPO
PCED1B
ABCB1
LIMK2
TRIM44
SLC25A24
PPP2R3B
SH2D1A
HNRNPR
GADD45A
KCNQ1OT1
GADD45B
CHMP3
SLC11A1
NCL
UBTD1
LARS
GALNT12
C1RL
STRBP
MBOAT4
HNRNPDL
AHNAK
ZNF600
NOL3
LINC00963
MIR4736
ZDHHC19
BTN3A1
LOC101928100
AGFG1
CEP78
ATP6V1C1
TIGIT
GABRR2
TLR2
ALK
ARL8A
CATIP-AS1
LOC100128176
NARF
DLG3
HCG8
ORM1
LINC00506
SSBP3
ZNF395
EFNA1
TCN2
ZBTB10
MSRB2
CATSPER1
LOC101929241
HGF
ZNF507
PFKFB2
RRN3
MDC1
TC2N
LOC100507091
MIR765
XPO4
TPD52
MAML2
MCOLN2
UTP20
ZNF204P
SLC1A3
PTGR1
LOC100506985
SLAMF1
KIF24
DYSF
PRPF40B
TMEM260
TTN-AS1
RASA3
CNKSR2
LOC388282
BATF
PRR5L
CHMP2A
IFITM1
MAGEE1
ATP10A
MAPK3
PIK3R3
LOC100288778
SLC5A9
GPR160
MYD88
MIR7848
LOC100507346
ZFYVE28
PRKCQ-AS1
USP29
SERTAD1
CCR2
S1PR1
ZNF84
CXCL8
RFX2
TIMP1
HIST2H2AB
LOC645513
OVGP1
CD82
ZNHIT6
ITGA6
MEX3C
COX8A
TOMM40L
ZNF618
LOC101928163
UGCG
NT5DC2
HK2
PRSS36
LOC101929526
FAM160A2
KIAA0895L
NEIL3
DTX3
FKTN
LBH
TMEM144
ELOVL4
MLLT3
TTC12
BCL6
CD58
LINC01215
SLC4A4
BTBD11
SH3BP5L
DOK1
PPP3CC
HNRNPA1
RBP7
TDRKH
CEMIP
FAM153B
SCN1B
GJD3
COL4A1
CCDC89
CYP3A5
LILRB4
CITED4
ZNF781
AGPAT2
S100A5
ZNF860
PRKCA-AS1
LOC102467147
ITGA4
OAT
ZNF254
HYAL2
DPY19L3
ZNF568
OMG
TREML2
CCND1
PRR29
LINC01093
OTUD7B
BLVRB
IPO5
KLLN
HEATR1
PMEPA1
EVL
SLC5A3
TPI1P2
FAM66C
TRAF1
PFN1P2
RNF10
ETHE1
DIRC2
LOC344887
FBXL16
RABAC1
HCK
PRELID1
LGALS1
SNORA5C
NEO1
SIL1
PRDX5
LINC00504
PKIA-AS1
BTNL8
KLRG1
RPS6
TMEM220
CLEC4A
NR1D2
ARF5
KIF21A
GNG10
NLRP3
IL18R1
HIVEP2
ZFP3
OLFML3
ISM1
CDC25C
LOC101928943
IDH1
TDRD9
CFAP44
ZNF354C
SLC4A10
LSM10
ZNF287
MIIP
IFITM3
UBASH3A
CYP2U1
ZNF571-AS1
DNAH6
GSTZ1
EIF5B
FKBP5
RDH5
CDA
LOC100132111
CD2
RPL22
RAG1
C11orf42
EGOT
CXCR1
PRKX-AS1
C14orf2
MYBPC3
ROGDI
TBX21
FAM166A
SBK1
ACAN
ARL10
RAB30
SLC22A14
CX3CR1
GPR174
CNN3
ZDBF2
MPO
ARMC12
MRPL28
RASGEF1A
MIR4638
FLOT2
CSTA
COQ10A
FGR
SMKR1
EOMES
CAND2
FGFBP2
BCL7A
B3GNTL1
LIX1
FILIP1L
LILRB5
FAM86DP
ANKRD35
STXBP1
TLR3
HECW2
DRC7
HRASLS5
GRAMD3
LOC100131635
CHRFAM7A
IL11RA
PGAM1
ABHD16A
MMP8
ZMAT5
NSG1
ROMO1
C12orf66
TTC3P1
MYL6
CTSB
CD247
TUBB4B
BTN3A3
ABALON
CSGALNACT2
CMPK1
ZNF461
PARTICL
MSH2
PLP2
PAX5
DDI1
LDHB
LSMEM1
OLAH
HLA-DPB1
PYCARD
MTHFS
FAM129B
HDAC4
SLC4A7
THEMIS
ALDH2
ASNA1
OSBPL10
LOC100507424
UQCRC1
GALNT3
ST14
ELOVL3
FGF9
LOC285740
DOK3
ADAM1A
GLS2
PTPRK
KLKB1
ALOX12P2
LOC101928977
ZNF439
PIWIL4
CD300C
LINC00612
LIMA1
GALNT4
LINC01271
DPP4
EP400
INPP4B
APOL3
NUDT10
SRGAP3
CCDC159
FBN2
TRPM2-AS
CDC25B
MSRA
CFAP97
PDCL3P4
HERC6
USP36
COLGALT2
MIR3945
RPL5
PQLC1
RPGRIP1L
CA6
SH2D4B
TG
SYTL2
CD14
WDFY3-AS2
SLC51A
OAS2
ADCY4
B3GAT1
AP3S2
LOC101928075
LOC100996286
SNORD49A
TNIP2
LINC01336
IQCH-AS1
THBS4
PAQR4
LINC01278
MIR197
FAM186B
FAM214B
LOC102723809
TSHZ2
FGF13
TAS2R38
LRRC71
TMEM11
SNORA47
LOC100506178
SEMA4A
RPS14P3
LOC102031319
FAM189A1
GUCY2C
TGFB3
MDFIC
ACE2
ADAM12
FMN1
CD83
LRRC4
C9orf84
LINC00266-1
GCSAM
PLEKHB1
SULT1A1
CAMK2N1
HSF5
ARL13A
PRKCD
RNF175
NAP1L3
RPL4
PLCXD2-AS1
ST20-AS1
IER5L
TYROBP
ARHGEF40
MYO7A
KDF1
SDHAF3
PLA2G4A
MLK7-AS1
PLIN5
RTN2
DDX31
OR56B4
CENPV
AGTRAP
SACS
NANOS3
IFITM2
MYO10
CATIP
DPY19L1P1
TOMM70A
TNFRSF12A
TBKBP1
LOC100133985
ZFYVE9
KCNJ2-AS1
CDC34
OR7E14P
SH3YL1
KRT13
CLVS1
SLC25A4
TMEM263
RPS20
TACR1
ACVRL1
RPL6
CHRM3-AS2
BNC2
ATP6V0D1
USP44
MAOA
MYOT
GADD45G
ICAM5
TALDO1
DDIT4
AP3B2
VPS13C
LDOC1L
LAMB3
DLG5
MAP1LC3B2
ACOT8
UNC5A
ZZZ3
CD160
ITGA1
NPM1
ATP6V0B
FAM169A
CCDC136
FTO-IT1
ZNF19
LOC101928306
OLFM1
SLC47A2
N6AMT1
TNFSF13
ADGB
SPATA13-AS1
KCTD11
RORC
ZNF540
LINC00264
ZMAT4
GPR18
LOC254896
SLC35G3
ANK3
MERTK
MTERF2
MIR6837
ZNF233
NTNG2
AMIGO1
LDHA
HTR6
NR2E1
HIVEP3
ABHD12B
TOX2
RAP1GAP
PARP14
GAPDH
PLOD1
HTRA3
ERLIN1
PLCG1
SLC15A3
FAM151B
LINC01547
SAMD4A
IRAK1BP1
ZNF91
ZNF510
RNF217
SPEF2
HUS1B
LAMTOR2
LMO7
LOC93622
ELANE
DFNB59
ATP8B2
IFI30
COMMD5
SLC28A3
SNORA78
MAK
IFNG-AS1
ZNF256
FES
LGR6
S1PR5
RAB40B
RPS3A
CEACAM6
LINC00494
COBLL1
PDE6H
SNORA71C
TPH1
CCDC65
LOC100507642
RAB43
TOLLIP
NR1I3
TMIGD3
PARM1
TREML3P
CDK5R1
SYP
CCDC88C
TNNI2
PIK3IP1-AS1
COL19A1
ANKEF1
BICD1
SUPT3H
TTC39C-AS1
HIST2H2BF
HIST2H2AC
CXorf57
ACOT2
GPR108
SLAMF7
CLEC11A
GRAMD1A
LOC642943
GPR183
CTSG
C9orf106
LINC00565
ADGRG5
ZFP82
LOC399715
TMEM30B
MIR342
SPDYE3
ZNF280B
TAS2R43
METAP1D
NAP1L2
RFXAP
HOOK1
HSPA6
PTMA
NOP58
SPINT2
ZSCAN23
PDZK1
AKT3
MS4A1
SLC9B2
C9orf117
MBLAC2
SMA5
TCN1
LIPM
ALMS1-IT1
RPL9
USB1
CELSR1
CDK5
PPP4R1-AS1
CBR3
FAM20C
RRAS2
LDLRAD4-AS1
ZNF891
TSPYL5
ZNF146
FAM109B
VASP
PPP1R16B
KLF14
FBXO6
BAD
C1QB
C12orf79
ENPP5
CACNA1C-AS1
SH3BP5
SERPINA1
PMM1
TECPR2
NPY6R
GNRHR
RPS27A
ARID3A
PAPPA
RGS9
ADAMTS2
ACSL6
ZNF239
NIPA1
WNT10B
LILRA2
MID2
CYP7B1
HMOX1
ITGA9
GZMA
HSD3B7
BEND5
ZSWIM5
BFSP1
CYSLTR2
SNORA52
COMTD1
LINC01127
C12orf42
BRMS1
SDK1
SNORA71A
CR2
SH2D6
C9orf139
UBE2D1
RELL1
HERC2P9
ATOH8
LOC388813
ANGPTL7
MIR4420
PRICKLE4
ARID5A
KLHL32
C18orf65
STX10
SMPDL3A
HIST1H2AB
LOC101927156
LOC101929464
PDCD4
ECE1
PLAUR
PA2G4P4
TUBA4B
GRINA
P2RX1
PPRC1
SMCR5
HIST1H4J
TMEM132D
MORC4
SPC24
GPM6B
DNAH17
ZNF10
WDR13
LINC01352
RPS4X
NPIPB11
ZNF248
FSIP2
MOXD2P
LANCL1-AS1
PM20D1
C3AR1
SNORA76C
OXCT1
ZNF607
SMYD5
ZXDA
LINC01262
TPST1
LOC728554
LINC00298
IMPDH1
SKA3
NDFIP2
OSBPL10-AS1
HDAC11-AS1
VAV1
ZFP37
ZNF702P
ZNF727
GRIP2
RAB9B
ATP8B4
STAB1
ESYT1
PRR25
IL1R1
CCDC126
RGS20
LOC101927539
SYBU
TRPT1
ATG9B
CEACAM4
IGIP
EPHA4
HIST2H2BA
LINC00426
PHC2
SAMD12
SMPD3
CLTB
ABCD2
DEFA4
CLIP3
ANKUB1
LEF1-AS1
SIRPB1
MYO5B
LINC01268
TRPA1
ASL
CD68
MIR4651
SPIN3
LOC101929089
SLC16A3
TARSL2
ERG
CATSPER2
CD8A
LIMS2
ACKR4
TMEM123
ZDHHC14
PERP
MAMDC2
SNX25
CFD
LINC00856
LOC200772
CLEC4G
BTNL9
COL4A3
TP53I11
SLC22A16
PSTPIP2
DNAJC5
HLX
BANK1
CHIC1
SYCE2
RPS23
MIR3916
SAMD3
RPS6KA1
FCRL6
MAGOH2P
SALL2
HIST1H3G
GAS6
ALOX15
SIGLEC8
PLCB3
RASSF6
IL23A
SNORA25
CDHR2
KCNE5
TMEM150B
ICOS
B3GALT4
SGK223
AZU1
SPG20-AS1
LTF
UPB1
TBC1D19
SMA4
GALK1
ALDH4A1
PKIA
SIGLEC5
HIST1H2AI
COL5A2
UQCRBP1
LOC730202
CEACAM8
GCNT4
CD1C
FAM157B
WDR45
DEDD2
SPHK1
ZNF502
CSRNP1
RPL7
TSPYL2
FAM69A
AQP3
FAM157A
CCNJL
RNF157-AS1
IRF2BPL
PTGDR2
SLC35F3
C17orf100
PPP2R2B
SDR42E1
EAF2
TMEM8B
SNORA70
EIF6
USP51
MTVR2
SEPT8
CCDC152
EEF1B2
PPP4C
LOXL1
CXCL16
PHEX
NOXRED1
MROH6
XRCC6BP1
AKAP6
WFDC1
CLCN1
ZNF853
ZNF467
TMEM237
ENTPD3
GBP5
NEDD4
CTD-2201I18.1
SPDYE6
TRAPPC5
RPS27
TTC21B-AS1
CDH26
EPHB3
MSANTD2
WHAMMP1
MIR6892
ZNF30
KIAA2022
CTDP1
THEM5
KCNJ14
GGH
ACVR1C
TRAT1
MAL
PHOSPHO2
PCCA-AS1
HEATR4
B3GNT8
CLEC3B
SPTLC3
PICK1
NLRX1
ATG101
IGFBP3
SLC35F2
LOC101927557
HIST1H3C
MTUS2
CNTNAP3B
AURKAIP1
SORCS3
GPER1
OR7E2P
FAM157C
TAS2R3
PCAT29
RHOG
KCNH8
CAPNS2
KIAA1462
TDRD15
ASPN
HOPX
GALE
LINGO2
ERVH48-1
SAMD15
LOC102723439
MIR5187
A3GALT2
E2F2
LARGE-AS1
ITM2A
SNORA34
EBF1
CDNF
HIST2H3D
ARHGEF11
ABCB4
NAA38
ABLIM2
ARHGAP5
PGPEP1L
TH2LCRR
TAS2R10
CAPN14
IGFBP4
LINC00266-3
NUDT22
OR7E12P
TSPYL6
ADGRE4P
CD5
VPS9D1
CTSF
PCSK9
DBH-AS1
TMEM75
BLNK
TCTN1
RGMB
IDO1
ATP6V0E2
SNORA80A
TRPV4
APBA1
LOC101926943
PRH2
TIMM17B
ZNF23
C4orf48
UGT2B11
MIPEP
DNAH11
RPL35A
SIGLEC6
ACAP1
ECM2
LINC00884
CTAGE7P
PSMA8
LMAN2
CNR2
RASGRP3
ZNF391
RCAN3AS
SLC29A2
PHKA1
PCDH1
TWF2
HIST1H2AL
HIST1H2BO
GALNT2
FCN1
ST3GAL2
KATNAL2
CPLX2
ZNF775
RPS12
ECEL1P2
LOC101929897
HS3ST1
OMD
IGFBP2
HS1BP3
SCML1
BMPR1A
SRRM2
OSTCP1
ENAM
SNORD88A
SPATA32
LOC101929452
DOC2B
RARRES1
INHBB
KCNS2
GLB1L2
ZNF571
FLT3
LAMB2
DIO1
CERS4
CD3D
TST
KIAA0125
MVP
LOC100506136
FAM186A
SPOCK2
HOXB2
PTGS2
HIST1H4H
CTSD
PRTN3
LOC101928605
SPATC1
ZNF382
CPS1
SH2B2
SNHG9
DEPDC7
OLR1
MIR6832
NUAK1
C10orf131
ADAMTS3
SEPT5-GP1BB
HIST1H4K
LOC100506747
LMF1-AS1
RPL21
HKDC1
ARSJ
RPL30
FBXL19
OLFM4
ZNF32-AS2
ZNF670-ZNF695
LOC729737
IQCH
ALDH3B1
IFI35
SPDYE1
MCF2L
SPATA6L
CYBA
ZFPL1
SERPIND1
ZNF583
CDADC1
FAM111B
FAM95C
PRSS33
CD1E
LY6G6D
PADI2
KRT73
CAPN1
LRRC70
CCM2L
SBNO2
FLJ45079
CARD11
SHKBP1
SLC12A9
RAB40C
MIR7845
CFP
STEAP3
ZNF599
SPR
PPAT
PVRL3
NUDT18
MICU3
C9orf89
RPL3
TAS2R13
MICAL1
EML2
BCL3
MAP3K6
TFEB
MIR3679
HLA-DRA
RYR3
POLR2J
KIAA1324L
DNAJC4
BCAT1
ABCE1
ZNF429
MIF-AS1
PDGFD
BEX2
LRPAP1
B4GALT2
AP5B1
PPP1R1A
ZNF285
SLC16A10
BDNF
MIR29A
MIR1273D
ALOX15B
MALAT1
DBNL
LARGE
TKT
ZBTB7B
BCKDK
ARPC1B
COL7A1
SEMA4B
TARP
MPST
GPR37L1
SNORA71D
ANLN
SSH3
RFXANK
GYLTL1B
HIST1H2BC
SH3D19
KLRAP1
RENBP
FAM150B
ZNF208
ADAP1
DPM3
C1orf177
DNM2
UNC93B1
PGBD1
SIRT7
SLC10A5
PDZK1P1
TMEM88
RIC8A
SOX13
LINC01184
LOC100507388
IL5RA
LILRB3
MIR373
TFE3
ZNF593
CAMKK1
PDE9A
FAM129C
NCF1C
TNFRSF25
HIST1H4I
GSN
FOSL2
UNQ6494
KY
CTHRC1
NDUFA13
GRID2IP
ZNF501
PROKR2
GLMP
SLC35G2
CCR3
NTN1
TEF
MCOLN1
WNT16
ARHGAP29
ACTA2-AS1
KLRC4
LINC00161
SPATA9
DHCR7
DOCK4
ZFP2
C17orf62
C6orf201
HOXB-AS1
CEACAM1
HPCAL1
GK3P
EPHB2
PIP5K1P1
LDB2
COL9A3
CD300LD
CYP3A4
LOC102546294
RAPGEF5
TAS2R4
NECAB1
MIR548AR
CAND1.11
SH2D2A
GZMB
FAM89B
ENTPD7
AGBL3
DIRC3
SYCP2
ABHD8
TOM1
PLAT
LINC00238
LTBR
HIST1H1B
LOC100288846
SNORD43
LOC650293
NUSAP1
MPV17L2
MIR326
HIST1H2AC
ASPRV1
MIR1976
ADCK4
SPI1
TRIM9
LINGO3
TOR4A
ADGRB2
MCOLN3
TLE2
RPH3A
PRG2
MFSD7
C1QA
PSTPIP1
FAM110C
LOC101928696
BTBD19
CAPN5
RGS14
CCR7
KCNK5
JOSD2
MIR1250
TRMT13
HIP1
LYL1
TMEM133
SYNGR2
CIRBP-AS1
LOC100289650
MIR618
RPS19BP1
ZNF282
TYMP
EIF4EBP1
SOWAHD
PDE6C
STXBP2
PPP1R14A
ZNF790-AS1
CCDC38
FLJ20021
UBE2S
TTC8
TIMD4
HIST1H2BN
SNORA5A
NUDT9P1
ACOX2
CACNB4
DPH6
FCRLA
ADAM23
SLCO5A1
E2F5
ADAM20P1
GLTPD2
ENHO
LOC101930452
SNORA67
HEATR9
OCIAD2
LOC101927391
MAP9
GZMK
FAHD2B
GNB2
SNHG19
DNM3OS
LINC00925
LINC00659
FDXR
ACOT4
TCEB2
IMMP2L
S1PR4
MIR646
LINC01272
OLFM2
HPGD
VWA8-AS1
KAZN
MLLT10P1
CYHR1
LOC101928093
PCOLCE2
CXCL10
CUEDC2
GSDMD
LST1
CACNG6
RILP
TTLL12
ENPP3
NBEA
METRNL
[truncated: 537 more rows]

## Sheet: Table 2
DEIGs specific to the SCI group relative to the TC group
Gene
A2M
ACKR4
ACVR1B
ACVR1C
ACVR2B
ACVRL1
ADRM1
AHNAK
AKT3
ANGPTL3
ANGPTL7
APOBEC3A
AQP9
AREG
AZU1
BACH2
BCL3
BDNF
BLNK
BMPR1A
BPI
C3AR1
CAMP
CARD11
CBLB
CCR3
CCR7
CCR8
CD14
CD1C
CD1E
CD247
CD28
CD3D
CD3E
CD3G
CD40LG
CD74
CD8A
CDNF
CHIT1
CKLF
CLEC11A
CMTM1
CMTM2
CR2
CSF2RA
CTSB
CTSG
CX3CR1
CXCL10
CXCL16
CXCL8
CXCR1
CXCR5
CYSLTR2
DEFA3
DEFA4
EDNRB
ELANE
ESRRA
FCER1G
FCGRT
FGF13
FGF9
FGR
FLT3
FPR1
FPR2
FURIN
FYN
GDF11
GLP2R
GMFG
GNRHR
GPER1
GPR17
GRN
GZMB
HCK
HGF
HLA-DOA
HLA-DPB1
HLA-DQA1
HLA-DRA
HMOX1
HSPA1A
HSPA1B
HSPA6
ICOS
IDO1
IFI30
IFITM1
IFNG
IFNGR2
IKBKG
IL10RB
IL11RA
IL17RC
IL18R1
IL18RAP
IL1B
IL1R1
IL1R2
IL1RN
IL23A
IL24
IL2RB
IL4R
IL5RA
IL7
INHBB
IRF7
ITGB2
ITK
JAG1
KL
KLKB1
KLRC1
KLRC2
KLRC3
KLRC4
KLRD1
KLRK1
LANCL1
LCK
LCN2
LGR6
LILRB3
LTBR
LTF
MAP2K2
MAPK3
MARCO
MMP9
MPO
NEDD4
NEO1
NFATC3
NLRX1
NR1D2
NR1I3
NR2E1
NR3C2
OGN
OLR1
OPRL1
ORM1
OSGIN1
OSM
PDGFD
PDGFRB
PGLYRP1
PIK3R1
PIK3R3
PLAUR
PLCG1
POMC
PPARG
PPP3CC
PPP4C
PRF1
PRKCQ
PRTN3
PTGDR2
PTGFR
PTGS2
PTPN6
RARA
RASGRP3
RBP7
RFXANK
RFXAP
RLN1
RLN2
RNASE2
RNASE3
RORC
S100A11
S100A5
S100A6
S100B
S100P
S1PR1
SECTM1
SEMA3B
SEMA4A
SEMA4B
SERPIND1
SH2D1A
SLC11A1
SORT1
STAB2
TACR1
TG
TGFA
TGFB3
TLR2
TLR3
TLR8
TNFRSF12A
TNFRSF13C
TNFRSF25
TNFRSF8
TNFSF13
TNFSF13B
TPT1
TXK
TYMP
TYROBP
UNC93B1
VAV1
SCI: spinal cord injury; TC: trauma controls with noncentral nervous system injury; DEGs: differentially expressed genes
