# Supplementary material for: Identification of immunodiagnostic blood biomarkers associated with spinal cord injury severity
Source: Front Immunol. 2023 Mar 29;14:1101564. doi: 10.3389/fimmu.2023.1101564 (PMC10090698; doi:10.3389/fimmu.2023.1101564)
Supplement: Supplementary file 1 [file DataSheet_1.zip › Supplementary Material/Table 3.XLS]

ONTOLOGY	ID	Description	GeneRatio	BgRatio	qvalue	geneID	Count
BP	GO:1903131	mononuclear cell differentiation	116/2097	426/18723	1.02E-16	MIR223/IKZF3/CEBPB/TESPA1/BCL11B/FCER1G/RASGRP1/CR1/GATA3/PPARG/IL4R/TCF7/IL1B/CD28/CD3G/RORA/FADD/GBA/ZFP36L2/VNN1/ITK/LEF1/CD3E/BCL2/TOX/RHOH/NFIL3/PIK3R1/IL7R/TRPM2/THOC5/SLAMF6/TNFSF13B/ADGRG3/FUT7/DOCK10/LY9/CDK6/CAMK4/HLA-DOA/ATM/RUNX3/MMP14/CD40LG/RIPK3/PGLYRP1/TPD52/SLAMF1/BATF/FCRL3/CCR2/BCL6/LILRB4/ITGA4/PRELID1/LGALS1/RPS6/NLRP3/IL18R1/CD2/RPL22/RAG1/TBX21/EOMES/MSH2/HDAC4/THEMIS/PTPRK…	116
BP	GO:0042110	T cell activation	124/2097	487/18723	1.03E-15	ARG1/CEBPB/TESPA1/BCL11B/FCER1G/RASGRP1/CR1/GATA3/CBLB/CD55/PRKCQ/IL4R/TCF7/IL1B/CD28/CD3G/NLRC3/VSIG4/RORA/FADD/GBA/ZFP36L2/VNN1/ITK/LEF1/CD3E/BCL2/SMAD3/FYN/TOX/RHOH/LAX1/IL7R/SLAMF6/TNFSF13B/FUT7/CD47/LY9/SIRPG/CAMK4/HLA-DOA/RUNX3/CD40LG/RIPK3/SLC11A1/BTN3A1/TIGIT/SLAMF1/BATF/CCR2/BCL6/LILRB4/TREML2/PRELID1/LGALS1/RPS6/CLEC4A/NLRP3/IL18R1/CD2/RPL22/RAG1/TBX21/FLOT2/EOMES/HLA-DPB1/PYCARD/THEMIS…	124
BP	GO:0030098	lymphocyte differentiation	103/2097	374/18723	2.02E-15	IKZF3/TESPA1/BCL11B/FCER1G/RASGRP1/CR1/GATA3/IL4R/TCF7/IL1B/CD28/CD3G/RORA/FADD/GBA/ZFP36L2/VNN1/ITK/LEF1/CD3E/BCL2/TOX/RHOH/NFIL3/PIK3R1/IL7R/SLAMF6/TNFSF13B/ADGRG3/FUT7/DOCK10/LY9/CAMK4/HLA-DOA/ATM/RUNX3/MMP14/CD40LG/RIPK3/PGLYRP1/TPD52/SLAMF1/BATF/FCRL3/CCR2/BCL6/LILRB4/ITGA4/PRELID1/LGALS1/RPS6/NLRP3/IL18R1/CD2/RPL22/RAG1/TBX21/EOMES/MSH2/HDAC4/THEMIS/PTPRK/SEMA4A/CD83/RORC/GPR18/MERTK/GPR183…	103
BP	GO:0030217	T cell differentiation	76/2097	257/18723	8.01E-13	TESPA1/BCL11B/FCER1G/RASGRP1/CR1/GATA3/IL4R/TCF7/IL1B/CD28/CD3G/RORA/FADD/GBA/ZFP36L2/VNN1/ITK/LEF1/CD3E/BCL2/TOX/RHOH/IL7R/SLAMF6/FUT7/LY9/CAMK4/HLA-DOA/RUNX3/RIPK3/BATF/CCR2/BCL6/LILRB4/PRELID1/RPS6/NLRP3/IL18R1/CD2/RPL22/RAG1/TBX21/EOMES/THEMIS/PTPRK/SEMA4A/CD83/RORC/GPR18/GPR183/BAD/VAV1/CD8A/HLX/IL23A/CD3D/CARD11/BCL3/HLA-DRA/ZBTB7B/SOX13/ENTPD7/SPI1/CCR7/LCK/JAK3/KLRC1/ZC3H12A/ADAM8/EGR3/TC…	76
BP	GO:0002683	negative regulation of immune system process	107/2097	434/18723	1.32E-12	IRAK3/ARG1/MIR223/CEBPB/RNF125/MAPK14/CR1/PPARG/CBLB/CD55/IL4R/CD96/NLRC3/VSIG4/FADD/KLRD1/MILR1/CST7/SAMSN1/FYN/HTRA1/LAX1/PIK3R1/IL7R/CD59/CD47/BPI/APOA2/CDK6/FSTL3/HLA-DOA/ATM/RUNX3/A2M/PGLYRP1/SH2D1A/TIGIT/SLAMF1/FCRL3/CCR2/BCL6/LILRB4/HCK/UBASH3A/TBX21/CX3CR1/FGR/TLR3/DPP4/TGFB3/GCSAM/TYROBP/DLG5/CD160/GPR18/MERTK/PARP14/PLCG1/HMOX1/CR2/CD68/CLEC4G/HLX/BANK1/ALOX15/LTF/NLRX1/GPER1/XCL1/CNR2/…	107
BP	GO:1903039	positive regulation of leukocyte cell-cell adhesion	71/2097	239/18723	3.74E-12	ETS1/TESPA1/RASGRP1/ST3GAL4/CR1/GATA3/CD55/PRKCQ/IL4R/SKAP1/IL1B/CD28/FADD/VNN1/LEF1/CD3E/FYN/RHOH/ALOX5/IL7R/TNFSF13B/FUT7/CD47/SIRPG/HLA-DOA/RUNX3/CD40LG/SLAMF1/CCR2/BCL6/LILRB4/ITGA4/LGALS1/NLRP3/RAG1/FLOT2/HLA-DPB1/PYCARD/DPP4/CD83/CD160/ELANE/BAD/VAV1/SIRPB1/HLX/IL23A/ICOS/XCL1/CD5/IGFBP2/CARD11/HLA-DRA/ZBTB7B/SOX13/CCR7/LCK/JAK3/TNFRSF13C/HLA-DQA1/CD6/ADAM8/EGR3/IL7/IFNG/ITGB2/PTPN6/CD74/KL…	71
BP	GO:0002274	myeloid leukocyte activation	67/2097	223/18723	1.03E-11	ANXA3/CLEC4D/S100A12/IFNGR2/PLSCR1/FCER1G/RASGRP1/ADAM9/FPR2/CD177/CEBPA/IL4R/IL18RAP/VSIG4/RORA/MILR1/CST7/PTGDR/RHOH/MFHAS1/BPI/LAT2/CAMK4/ITGAM/HAVCR1/SLC11A1/TLR2/SLAMF1/DYSF/BATF/MYD88/CCR2/CXCL8/LILRB4/HYAL2/CD2/CX3CR1/FGR/STXBP1/TLR3/MMP8/PYCARD/TNIP2/PRKCD/TYROBP/PLA2G4A/FES/LILRA2/HMOX1/AZU1/SPHK1/CNR2/CPLX2/IFI35/SBNO2/LTBR/SPI1/C1QA/STXBP2/ENPP3/GRN/ZC3H12A/STAP1/DNASE1L3/IFNG/ITGB2/CD…	67
BP	GO:0002697	regulation of immune effector process	88/2097	339/18723	1.19E-11	IRAK3/ARG1/RASGRP1/CR1/GATA3/CD177/CD55/IL4R/CD96/IL1B/CD28/IL18RAP/VSIG4/MAD2L2/FADD/KLRD1/FFAR3/IL7R/SLAMF6/CD59/FUT7/CD47/APOA2/FFAR2/CD40LG/A2M/ITGAM/SH2D1B/RIPK3/PGLYRP1/SH2D1A/SLAMF1/FCRL3/CCR2/BCL6/LILRB4/NLRP3/IL18R1/TBX21/CX3CR1/FGR/STXBP1/TLR3/MSH2/TGFB3/TYROBP/CD160/TNFSF13/FES/HMOX1/CR2/VAV1/IL1R1/CLEC4G/HLX/IL23A/CD1C/XCL1/CD1E/HLA-DRA/ZBTB7B/CEACAM1/EPHB2/SPI1/STXBP2/CUEDC2/ENPP3/JA…	88
BP	GO:0022409	positive regulation of cell-cell adhesion	78/2097	284/18723	1.29E-11	ETS1/FLOT1/TESPA1/RASGRP1/ST3GAL4/CR1/GATA3/CD55/PRKCQ/IL4R/SKAP1/IL1B/CD28/FADD/VNN1/LEF1/CD3E/FYN/RHOH/ALOX5/IL7R/TNFSF13B/FUT7/CD47/SIRPG/FSTL3/HLA-DOA/RUNX3/CD40LG/SLAMF1/CCR2/BCL6/LILRB4/ITGA4/LGALS1/NLRP3/RAG1/FLOT2/HLA-DPB1/PYCARD/DPP4/CD83/MYO10/CD160/ANK3/ELANE/CEACAM6/BAD/PLAUR/VAV1/SIRPB1/HLX/ALOX15/IL23A/ICOS/XCL1/CD5/IGFBP2/CARD11/HLA-DRA/ZBTB7B/SOX13/CCR7/LCK/JAK3/TNFRSF13C/HLA-DQA1…	78
BP	GO:0007159	leukocyte cell-cell adhesion	92/2097	371/18723	4.67E-11	S100A8/ARG1/ETS1/CEBPB/S100A9/TESPA1/RASGRP1/ST3GAL4/CR1/GATA3/CBLB/CD177/CD55/PRKCQ/IL4R/SKAP1/IL1B/CD28/VSIG4/FADD/VNN1/LEF1/CD3E/FYN/RHOH/ALOX5/LAX1/IL7R/TNFSF13B/FUT7/CD47/SIRPG/EXT1/HLA-DOA/RUNX3/CD40LG/TIGIT/SLAMF1/CCR2/BCL6/LILRB4/ITGA4/LGALS1/NLRP3/RAG1/TBX21/CX3CR1/FLOT2/HLA-DPB1/PYCARD/DPP4/CD83/DLG5/CD160/ELANE/BAD/VAV1/SIRPB1/CLEC4G/HLX/IL23A/ICOS/XCL1/CD5/IGFBP2/OLR1/CARD11/HLA-DRA/Z…	92
BP	GO:0050863	regulation of T cell activation	84/2097	329/18723	9.04E-11	ARG1/CEBPB/TESPA1/RASGRP1/CR1/GATA3/CBLB/CD55/PRKCQ/IL4R/TCF7/IL1B/CD28/VSIG4/FADD/VNN1/LEF1/CD3E/FYN/TOX/RHOH/LAX1/IL7R/TNFSF13B/CD47/SIRPG/CAMK4/HLA-DOA/RUNX3/CD40LG/RIPK3/TIGIT/SLAMF1/CCR2/BCL6/LILRB4/PRELID1/LGALS1/NLRP3/CD2/RAG1/TBX21/FLOT2/HLA-DPB1/PYCARD/DPP4/CD83/DLG5/CD160/BAD/VAV1/SIRPB1/CLEC4G/HLX/IL23A/ICOS/XCL1/CD5/IGFBP2/CARD11/HLA-DRA/ZBTB7B/SOX13/CEACAM1/CCR7/LCK/JAK3/TNFRSF13C/CL…	84
BP	GO:0022407	regulation of cell-cell adhesion	104/2097	448/18723	9.04E-11	ARG1/ETS1/CEBPB/FLOT1/TESPA1/RASGRP1/MAPK14/ST3GAL4/CR1/GATA3/CBLB/CD55/PRKCQ/IL4R/SKAP1/IL1B/CD28/VSIG4/MAD2L2/FADD/VNN1/LEF1/CD3E/FYN/RHOH/ALOX5/LAX1/IL1RN/IL7R/TNFSF13B/FUT7/CD47/SIRPG/FSTL3/HLA-DOA/RUNX3/CD40LG/JAG1/TIGIT/SLAMF1/CCR2/BCL6/LILRB4/ITGA4/LGALS1/NLRP3/RAG1/TBX21/FLOT2/HLA-DPB1/PYCARD/DPP4/CD83/PRKCD/MYO10/DLG5/CD160/ANK3/ELANE/CEACAM6/SPINT2/BAD/PLAUR/VAV1/SIRPB1/CLEC4G/HLX/ALOX1…	104
BP	GO:1903037	regulation of leukocyte cell-cell adhesion	85/2097	336/18723	9.75E-11	ARG1/ETS1/CEBPB/TESPA1/RASGRP1/ST3GAL4/CR1/GATA3/CBLB/CD55/PRKCQ/IL4R/SKAP1/IL1B/CD28/VSIG4/FADD/VNN1/LEF1/CD3E/FYN/RHOH/ALOX5/LAX1/IL7R/TNFSF13B/FUT7/CD47/SIRPG/HLA-DOA/RUNX3/CD40LG/TIGIT/SLAMF1/CCR2/BCL6/LILRB4/ITGA4/LGALS1/NLRP3/RAG1/TBX21/FLOT2/HLA-DPB1/PYCARD/DPP4/CD83/DLG5/CD160/ELANE/BAD/VAV1/SIRPB1/CLEC4G/HLX/IL23A/ICOS/XCL1/CD5/IGFBP2/CARD11/HLA-DRA/ZBTB7B/SOX13/CEACAM1/CCR7/LCK/JAK3/TNF…	85
BP	GO:0050870	positive regulation of T cell activation	63/2097	216/18723	1.40E-10	TESPA1/RASGRP1/CR1/GATA3/CD55/PRKCQ/IL4R/IL1B/CD28/FADD/VNN1/LEF1/CD3E/FYN/RHOH/IL7R/TNFSF13B/CD47/SIRPG/HLA-DOA/RUNX3/CD40LG/SLAMF1/CCR2/BCL6/LILRB4/LGALS1/NLRP3/RAG1/FLOT2/HLA-DPB1/PYCARD/DPP4/CD83/CD160/BAD/VAV1/SIRPB1/HLX/IL23A/ICOS/XCL1/CD5/IGFBP2/CARD11/HLA-DRA/ZBTB7B/SOX13/CCR7/LCK/JAK3/TNFRSF13C/HLA-DQA1/CD6/ADAM8/EGR3/IL7/IFNG/PTPN6/CD74/KLRC4-KLRK1/KLRK1/RARA	63
BP	GO:0001819	positive regulation of cytokine production	106/2097	467/18723	1.94E-10	NLRC4/TLR5/IRAK3/CYP1B1/LILRA5/CEBPB/HSPA1B/FLOT1/TLR8/FCER1G/RASGRP1/MAPK14/GATA3/CD55/HMGB2/RFTN1/HSPA1A/PRKCQ/IL4R/IL1B/LAMTOR5/CD28/TXK/RORA/OSM/FADD/HEG1/ITK/CD3E/SMAD3/FFAR3/PIK3R1/SLAMF6/LY96/C1QTNF3/LY9/APOA2/NLRP12/FFAR2/PYHIN1/AIM2/CD40LG/CLEC6A/SLC11A1/BTN3A1/TIGIT/TLR2/ORM1/HGF/MCOLN2/SLAMF1/BATF/MYD88/CCR2/CD58/AGPAT2/HYAL2/NLRP3/IL18R1/CD2/FGR/TLR3/MMP8/HLA-DPB1/PYCARD/CD14/OAS2/CD8…	106
BP	GO:0002366	leukocyte activation involved in immune response	73/2097	275/18723	3.12E-10	ANXA3/FCER1G/RASGRP1/CR1/GATA3/CD177/IL4R/CD28/RORA/MAD2L2/MILR1/PTGDR/LEF1/SLAMF6/DOCK10/LAT2/LY9/CD40LG/ITGAM/SH2D1B/PGLYRP1/SLC11A1/SLAMF1/DYSF/BATF/MYD88/CCR2/BCL6/LGALS1/RPS6/NLRP3/IL18R1/TBX21/CX3CR1/FGR/EOMES/STXBP1/MSH2/PYCARD/SEMA4A/TYROBP/TNFSF13/RORC/FES/GPR183/LILRA2/HMOX1/HLX/IL23A/CD1C/ITM2A/CPLX2/IFI35/SBNO2/BCL3/HLA-DRA/ZBTB7B/CEACAM1/ENTPD7/SPI1/STXBP2/ENPP3/JAK3/GRN/DLL1/ZC3H12A…	73
BP	GO:0002263	cell activation involved in immune response	73/2097	279/18723	6.32E-10	ANXA3/FCER1G/RASGRP1/CR1/GATA3/CD177/IL4R/CD28/RORA/MAD2L2/MILR1/PTGDR/LEF1/SLAMF6/DOCK10/LAT2/LY9/CD40LG/ITGAM/SH2D1B/PGLYRP1/SLC11A1/SLAMF1/DYSF/BATF/MYD88/CCR2/BCL6/LGALS1/RPS6/NLRP3/IL18R1/TBX21/CX3CR1/FGR/EOMES/STXBP1/MSH2/PYCARD/SEMA4A/TYROBP/TNFSF13/RORC/FES/GPR183/LILRA2/HMOX1/HLX/IL23A/CD1C/ITM2A/CPLX2/IFI35/SBNO2/BCL3/HLA-DRA/ZBTB7B/CEACAM1/ENTPD7/SPI1/STXBP2/ENPP3/JAK3/GRN/DLL1/ZC3H12A…	73
BP	GO:0050867	positive regulation of cell activation	96/2097	420/18723	1.34E-09	CLEC4D/BST1/NFATC2/LILRA5/TESPA1/RASGRP1/CR1/GATA3/CD177/CD55/CEBPA/PRKCQ/IL4R/IL1B/CD28/MAD2L2/FADD/VNN1/LEF1/CD3E/BCL2/FYN/TOX/RHOH/IL7R/TNFSF13B/CD47/SIRPG/HLA-DOA/RUNX3/MMP14/CD40LG/ITGAM/HAVCR1/SLAMF1/FCRL3/MYD88/CCR2/BCL6/LILRB4/LGALS1/NLRP3/CD2/RAG1/TBX21/FLOT2/FGR/STXBP1/MMP8/MSH2/HLA-DPB1/PYCARD/DPP4/TNIP2/CD83/TYROBP/PLA2G4A/CD160/TNFSF13/GPR183/BAD/LILRA2/VAV1/SIRPB1/HLX/RPS6KA1/GAS6/I…	96
BP	GO:0002443	leukocyte mediated immunity	99/2097	440/18723	1.56E-09	ANXA3/ARG1/TLR8/FCER1G/RASGRP1/CR1/GATA3/CD177/CD55/RFTN1/IL4R/CD96/IL1B/CD28/IL18RAP/MAD2L2/FADD/KLRD1/MILR1/PTGDR/IL7R/SLAMF6/FUT7/LAT2/HLA-DOA/CD40LG/ITGAM/SH2D1B/RIPK3/JAG1/SH2D1A/C1RL/SLAMF1/BATF/MYD88/CCR2/BCL6/LILRB4/NLRP3/IL18R1/TBX21/CX3CR1/FGR/STXBP1/TLR3/TUBB4B/BTN3A3/MSH2/HLA-DPB1/PRKCD/TYROBP/CD160/TNFSF13/ELANE/FES/SLAMF7/CTSG/C1QB/HMOX1/CR2/VAV1/IL1R1/CD8A/CLEC4G/IL23A/AZU1/CD1C/XC…	99
BP	GO:0050727	regulation of inflammatory response	90/2097	386/18723	1.78E-09	S100A8/S100A12/BST1/SOCS3/MIR223/ETS1/LILRA5/EDNRB/CEBPB/S100A9/MAPK14/GATA3/FPR2/PPARG/TNFAIP6/CEBPA/CASP5/CASP4/IL1B/MMP9/CD28/ALOX5AP/NLRC3/RORA/OSM/GBA/CST7/SMAD3/FYN/ALOX5/FFAR3/MFHAS1/C1QTNF3/F12/FUT7/CD47/BIRC3/NLRP12/FFAR2/GGT1/PGLYRP1/TLR2/HGF/MYD88/CCR2/BCL6/HYAL2/HCK/NR1D2/NLRP3/FGR/TLR3/MMP8/PYCARD/KLKB1/ACE2/PRKCD/PLCG1/ELANE/PDCD4/IL1R1/ALOX15/IL23A/SPHK1/WFDC1/NLRX1/GPER1/XCL1/TRPV…	90
BP	GO:0046631	alpha-beta T cell activation	49/2097	156/18723	1.98E-09	BCL11B/GATA3/CBLB/CD55/PRKCQ/IL4R/CD28/RORA/ITK/LEF1/CD3E/BCL2/TOX/SLAMF6/FUT7/LY9/RUNX3/BATF/CCR2/BCL6/LILRB4/CLEC4A/NLRP3/IL18R1/RPL22/TBX21/EOMES/SEMA4A/CD83/CD160/RORC/GPR18/GPR183/HLX/IL23A/CDH26/XCL1/BCL3/HLA-DRA/ZBTB7B/ENTPD7/JAK3/ZC3H12A/ADORA2A/TCIRG1/IFNG/TARM1/ZNF683/RARA	49
BP	GO:0002703	regulation of leukocyte mediated immunity	62/2097	226/18723	2.56E-09	ARG1/RASGRP1/CR1/GATA3/CD177/CD55/IL4R/CD96/IL1B/CD28/IL18RAP/MAD2L2/FADD/KLRD1/IL7R/SLAMF6/FUT7/ITGAM/SH2D1B/RIPK3/SH2D1A/SLAMF1/CCR2/BCL6/LILRB4/NLRP3/IL18R1/TBX21/CX3CR1/FGR/STXBP1/TLR3/MSH2/TYROBP/CD160/TNFSF13/FES/HMOX1/CR2/VAV1/IL1R1/CLEC4G/IL23A/CD1C/XCL1/CD1E/HLA-DRA/CEACAM1/SPI1/STXBP2/JAK3/CLC/KLRC1/STAP1/KLRC2/DNASE1L3/ITGB2/PTPN6/CR1L/KLRC4-KLRK1/C4BPA/KLRK1	62
BP	GO:0002698	negative regulation of immune effector process	39/2097	110/18723	3.89E-09	IRAK3/ARG1/CR1/CD55/IL4R/CD96/VSIG4/KLRD1/IL7R/CD59/CD47/APOA2/A2M/PGLYRP1/SLAMF1/FCRL3/CCR2/BCL6/LILRB4/TBX21/CX3CR1/TGFB3/HMOX1/CR2/CLEC4G/HLX/XCL1/ZBTB7B/CEACAM1/SPI1/CUEDC2/ENPP3/JAK3/KLRC1/GRN/ZC3H12A/PTPN6/CR1L/C4BPA	39
BP	GO:0045785	positive regulation of cell adhesion	97/2097	437/18723	4.60E-09	ETS1/FLOT1/TESPA1/RASGRP1/ST3GAL4/ADAM9/CR1/GATA3/CD55/PRKCQ/IL4R/UTRN/SKAP1/IL1B/CD28/FADD/VNN1/LEF1/CD3E/SMAD3/FYN/RHOH/ALOX5/IL7R/FRMD5/TNFSF13B/FUT7/CD47/CDK6/SIRPG/FSTL3/HLA-DOA/ATM/RUNX3/CD40LG/SLAMF1/CCR2/ITGA6/BCL6/LILRB4/ITGA4/LGALS1/NLRP3/RAG1/FLOT2/HLA-DPB1/PYCARD/DPP4/FMN1/CD83/MYO10/CD160/ANK3/ELANE/CEACAM6/BAD/PLAUR/VAV1/EPHA4/SIRPB1/LIMS2/HLX/ALOX15/IL23A/ICOS/AZU1/XCL1/CD5/ECM2/IG…	97
BP	GO:0002696	positive regulation of leukocyte activation	92/2097	409/18723	6.82E-09	CLEC4D/BST1/NFATC2/TESPA1/RASGRP1/CR1/GATA3/CD177/CD55/CEBPA/PRKCQ/IL4R/IL1B/CD28/MAD2L2/FADD/VNN1/LEF1/CD3E/BCL2/FYN/TOX/RHOH/IL7R/TNFSF13B/CD47/SIRPG/HLA-DOA/RUNX3/MMP14/CD40LG/ITGAM/HAVCR1/SLAMF1/FCRL3/MYD88/CCR2/BCL6/LILRB4/LGALS1/NLRP3/CD2/RAG1/TBX21/FLOT2/FGR/STXBP1/MMP8/MSH2/HLA-DPB1/PYCARD/DPP4/TNIP2/CD83/TYROBP/PLA2G4A/CD160/TNFSF13/GPR183/BAD/VAV1/SIRPB1/HLX/GAS6/IL23A/ICOS/XCL1/CD5/IGF…	92
BP	GO:1902105	regulation of leukocyte differentiation	70/2097	279/18723	9.40E-09	MIR223/IKZF3/CEBPB/TESPA1/RASGRP1/CR1/GATA3/IL4R/TCF7/CD28/FADD/ZFP36L2/VNN1/LEF1/TOX/RHOH/PIK3R1/IL7R/TESC/CDK6/FSTL3/CAMK4/HLA-DOA/RUNX3/MMP14/PGLYRP1/FCRL3/CCR2/BCL6/LILRB4/PRELID1/NLRP3/CD2/RAG1/TBX21/TLR3/CD83/TYROBP/FES/SLC9B2/BAD/HLX/GAS6/IL23A/LTF/CARD11/HLA-DRA/ZBTB7B/SOX13/LILRB3/TFE3/CEACAM1/TMEM176A/IRF7/GPR68/JAK3/CA2/ZC3H12A/ADAM8/EGR3/IL7/IFNG/ESRRA/PTPN6/C1QC/CD74/ZNF683/GPR137/RA…	70
BP	GO:0002819	regulation of adaptive immune response	52/2097	183/18723	2.34E-08	ARG1/CR1/GATA3/CD55/PRKCQ/IL4R/SKAP1/IL1B/CD28/MAD2L2/FADD/KLRD1/SAMSN1/IL7R/TNFSF13B/FUT7/CLEC6A/RIPK3/SLC11A1/SLAMF1/CCR2/BCL6/LILRB4/NLRP3/IL18R1/TBX21/MSH2/PYCARD/PLA2G4A/CD160/TNFSF13/CR2/IL1R1/CLEC4G/HLX/ALOX15/IL23A/CD1C/XCL1/CD1E/HLA-DRA/ZBTB7B/CEACAM1/IRF7/JAK3/CLC/KLRC1/ZC3H12A/PTPN6/CR1L/CARD9/C4BPA	52
BP	GO:0050777	negative regulation of immune response	54/2097	194/18723	2.34E-08	IRAK3/ARG1/RNF125/MAPK14/CR1/PPARG/CD55/IL4R/CD96/NLRC3/VSIG4/KLRD1/SAMSN1/FYN/HTRA1/IL7R/CD59/A2M/PGLYRP1/SLAMF1/CCR2/BCL6/LILRB4/HCK/TBX21/FGR/CD160/PARP14/PLCG1/HMOX1/CR2/CLEC4G/HLX/ALOX15/NLRX1/XCL1/ZBTB7B/CEACAM1/SPI1/TTLL12/ENPP3/JAK3/KLRC1/USP18/GRN/ZC3H12A/MIR26B/FAM3A/FURIN/PTPN6/NLRP6/GPX1/CR1L/C4BPA	54
BP	GO:0001906	cell killing	52/2097	188/18723	6.36E-08	S100A12/ARG1/RASGRP1/CD55/CAMP/IL18RAP/FADD/KLRD1/IL7R/SLAMF6/CD59/ITGAM/RIPK3/PGLYRP1/SH2D1A/MYD88/CX3CR1/ROMO1/TUBB4B/TYROBP/CD160/GAPDH/ELANE/SLAMF7/CTSG/VAV1/DEFA4/IL23A/AZU1/LTF/CD1C/XCL1/RPL30/CD1E/HLA-DRA/CEACAM1/GZMB/SPI1/STXBP2/KLRC1/STAP1/KLRC2/DNASE1L3/PRF1/CFH/IFNG/PTPN6/NLRP6/CR1L/DEFA3/KLRC4-KLRK1/KLRK1	52
BP	GO:0035710	CD4-positive, alpha-beta T cell activation	35/2097	102/18723	8.97E-08	GATA3/CD55/PRKCQ/IL4R/RORA/LEF1/TOX/SLAMF6/FUT7/LY9/RUNX3/BATF/BCL6/NLRP3/IL18R1/TBX21/SEMA4A/CD83/CD160/RORC/GPR183/HLX/IL23A/CDH26/XCL1/BCL3/HLA-DRA/ZBTB7B/ENTPD7/JAK3/ZC3H12A/TCIRG1/IFNG/TARM1/RARA	35
BP	GO:0051251	positive regulation of lymphocyte activation	80/2097	362/18723	2.54E-07	BST1/NFATC2/TESPA1/RASGRP1/CR1/GATA3/CD55/PRKCQ/IL4R/IL1B/CD28/MAD2L2/FADD/VNN1/LEF1/CD3E/BCL2/FYN/TOX/RHOH/IL7R/TNFSF13B/CD47/SIRPG/HLA-DOA/RUNX3/MMP14/CD40LG/SLAMF1/FCRL3/MYD88/CCR2/BCL6/LILRB4/LGALS1/NLRP3/RAG1/TBX21/FLOT2/MSH2/HLA-DPB1/PYCARD/DPP4/TNIP2/CD83/TYROBP/CD160/TNFSF13/GPR183/BAD/VAV1/SIRPB1/HLX/GAS6/IL23A/ICOS/XCL1/CD5/IGFBP2/CARD11/HLA-DRA/ZBTB7B/SOX13/EPHB2/CCR7/LCK/JAK3/TNFRSF13…	80
BP	GO:0002253	activation of immune response	82/2097	375/18723	2.61E-07	NLRC4/NFATC2/BMX/PLSCR1/TESPA1/FCER1G/PRKCH/CR1/GATA3/FPR2/CBLB/CD55/RFTN1/PLEKHA1/SKAP1/IL1B/FPR1/CD28/VSIG4/TXK/KLRD1/ITK/CD3E/BCL2/FYN/LAX1/CD59/CD47/LAT2/FFAR2/PYHIN1/AIM2/A2M/CLEC6A/SH2D1A/C1RL/BTN3A1/FCRL3/LILRB4/HCK/BTNL8/UBASH3A/FGR/CD247/BTN3A3/HLA-DPB1/PYCARD/THEMIS/GCSAM/PRKCD/TYROBP/CD160/PLCG1/MS4A1/C1QB/LILRA2/CR2/C3AR1/VAV1/CFD/BTNL9/BANK1/TRAT1/BLNK/FCN1/SH2B2/CARD11/CFP/CEACAM1/C…	82
BP	GO:0046632	alpha-beta T cell differentiation	36/2097	112/18723	3.58E-07	BCL11B/GATA3/IL4R/RORA/ITK/LEF1/BCL2/TOX/SLAMF6/FUT7/LY9/RUNX3/BATF/BCL6/LILRB4/NLRP3/IL18R1/RPL22/TBX21/EOMES/SEMA4A/CD83/RORC/GPR18/GPR183/HLX/IL23A/BCL3/HLA-DRA/ZBTB7B/ENTPD7/JAK3/ZC3H12A/IFNG/ZNF683/RARA	36
BP	GO:0002764	immune response-regulating signaling pathway	96/2097	468/18723	3.61E-07	TLR5/IRAK3/NFATC2/BMX/HSPA1B/PLSCR1/RNF125/FLOT1/FCGR1B/TESPA1/TLR8/FCER1G/PRKCH/CR1/GATA3/FPR2/CBLB/RFTN1/HSPA1A/PRKCQ/PLEKHA1/SKAP1/FPR1/CD28/TXK/MAP2K6/KLRD1/ITK/CD3E/BCL2/FYN/LAX1/MFHAS1/LY96/CD47/LAT2/BIRC3/FFAR2/SARM1/NFKBIL1/CLEC4E/CLEC6A/SH2D1A/BTN3A1/TLR2/GFI1/FCRL3/MYD88/LILRB4/HCK/BTNL8/UBASH3A/FGR/TLR3/CD247/BTN3A3/HLA-DPB1/THEMIS/CD14/TNIP2/GCSAM/PRKCD/TYROBP/CD160/PLCG1/SLC15A3/GPR1…	96
BP	GO:1903706	regulation of hemopoiesis	80/2097	367/18723	4.39E-07	MIR223/ETS1/IKZF3/CEBPB/HSPA1B/TESPA1/RASGRP1/MAPK14/CR1/GATA3/HMGB2/HSPA1A/IL4R/TCF7/CD28/FADD/ZFP36L2/VNN1/LEF1/TOX/RHOH/PIK3R1/IL7R/TESC/CDK6/ACVR1B/FSTL3/CAMK4/HLA-DOA/RUNX3/MMP14/JAG1/PGLYRP1/FCRL3/CCR2/BCL6/LILRB4/PRELID1/NLRP3/CD2/RAG1/TBX21/TLR3/CD83/TYROBP/FES/SLC9B2/BAD/HLX/GAS6/IL23A/LTF/EIF6/CARD11/HLA-DRA/ZBTB7B/SOX13/LILRB3/TFE3/CEACAM1/SPI1/TMEM176A/IRF7/GPR68/JAK3/CA2/DLL1/ZC3H12A…	80
BP	GO:0031341	regulation of cell killing	33/2097	99/18723	5.24E-07	ARG1/RASGRP1/CD55/IL18RAP/FADD/KLRD1/IL7R/SLAMF6/CD59/ITGAM/RIPK3/SH2D1A/CX3CR1/TYROBP/CD160/VAV1/IL23A/CD1C/XCL1/CD1E/HLA-DRA/CEACAM1/SPI1/KLRC1/STAP1/KLRC2/DNASE1L3/PRF1/CFH/IFNG/CR1L/KLRC4-KLRK1/KLRK1	33
BP	GO:0001909	leukocyte mediated cytotoxicity	38/2097	124/18723	5.24E-07	ARG1/RASGRP1/IL18RAP/FADD/KLRD1/IL7R/SLAMF6/ITGAM/RIPK3/SH2D1A/MYD88/CX3CR1/TUBB4B/TYROBP/CD160/ELANE/SLAMF7/CTSG/VAV1/IL23A/AZU1/CD1C/XCL1/CD1E/HLA-DRA/CEACAM1/GZMB/SPI1/STXBP2/KLRC1/STAP1/KLRC2/DNASE1L3/PRF1/PTPN6/NLRP6/KLRC4-KLRK1/KLRK1	38
BP	GO:0031349	positive regulation of defense response	65/2097	278/18723	6.69E-07	S100A8/S100A12/NLRC4/ARG1/ETS1/LILRA5/CEBPB/PLSCR1/S100A9/TLR8/RASGRP1/FPR2/HMGB2/CEBPA/IL1B/CD28/IL18RAP/ALOX5AP/TXK/OSM/FADD/KLRD1/FYN/FFAR3/SLAMF6/CD47/NLRP12/FFAR2/PYHIN1/AIM2/SH2D1B/CLEC6A/SH2D1A/TLR2/MAPK3/CCR2/HYAL2/HCK/OPTN/TLR3/MMP8/PYCARD/TYROBP/CD160/LILRA2/PDCD4/VAV1/IL23A/GBP5/TRPV4/FCN1/PTGS2/IFI35/CYBA/SPI1/CCR7/IRF7/GRN/ADAM8/STAP1/KLRC2/IFNG/CARD9/KLRC4-KLRK1/KLRK1	65
BP	GO:0002706	regulation of lymphocyte mediated immunity	46/2097	168/18723	6.69E-07	ARG1/RASGRP1/CR1/GATA3/CD55/CD96/IL1B/CD28/IL18RAP/MAD2L2/FADD/KLRD1/IL7R/SLAMF6/FUT7/SH2D1B/RIPK3/SH2D1A/SLAMF1/CCR2/BCL6/LILRB4/NLRP3/IL18R1/TBX21/MSH2/CD160/TNFSF13/CR2/VAV1/IL1R1/CLEC4G/IL23A/CD1C/XCL1/CD1E/HLA-DRA/CEACAM1/CLC/KLRC1/KLRC2/PTPN6/CR1L/KLRC4-KLRK1/C4BPA/KLRK1	46
BP	GO:0002822	regulation of adaptive immune response based on somatic recombination of immune receptors built from immunoglobulin superfamily domains	46/2097	168/18723	6.69E-07	ARG1/CR1/GATA3/CD55/PRKCQ/IL4R/IL1B/CD28/MAD2L2/FADD/KLRD1/IL7R/TNFSF13B/FUT7/CLEC6A/RIPK3/SLC11A1/SLAMF1/CCR2/BCL6/LILRB4/NLRP3/IL18R1/TBX21/MSH2/PLA2G4A/TNFSF13/CR2/IL1R1/CLEC4G/HLX/IL23A/CD1C/XCL1/CD1E/HLA-DRA/ZBTB7B/CEACAM1/JAK3/CLC/KLRC1/ZC3H12A/PTPN6/CR1L/CARD9/C4BPA	46
BP	GO:0002820	negative regulation of adaptive immune response	24/2097	59/18723	7.02E-07	ARG1/CR1/CD55/IL4R/KLRD1/SAMSN1/IL7R/SLAMF1/BCL6/LILRB4/TBX21/CD160/CR2/CLEC4G/ALOX15/XCL1/ZBTB7B/CEACAM1/JAK3/KLRC1/ZC3H12A/PTPN6/CR1L/C4BPA	24
BP	GO:0045619	regulation of lymphocyte differentiation	47/2097	174/18723	7.02E-07	IKZF3/TESPA1/RASGRP1/CR1/GATA3/IL4R/TCF7/CD28/ZFP36L2/VNN1/LEF1/TOX/RHOH/IL7R/CAMK4/HLA-DOA/RUNX3/MMP14/PGLYRP1/FCRL3/CCR2/BCL6/LILRB4/PRELID1/NLRP3/CD2/RAG1/TBX21/CD83/BAD/HLX/GAS6/IL23A/CARD11/HLA-DRA/ZBTB7B/SOX13/JAK3/ZC3H12A/ADAM8/EGR3/IL7/IFNG/PTPN6/CD74/ZNF683/RARA	47
BP	GO:0002275	myeloid cell activation involved in immune response	31/2097	91/18723	7.33E-07	ANXA3/FCER1G/RASGRP1/CD177/IL4R/MILR1/PTGDR/LAT2/ITGAM/SLAMF1/DYSF/MYD88/CCR2/CX3CR1/FGR/STXBP1/PYCARD/TYROBP/FES/LILRA2/HMOX1/CPLX2/IFI35/SBNO2/SPI1/STXBP2/ENPP3/GRN/DNASE1L3/IFNG/ITGB2	31
BP	GO:0002460	adaptive immune response based on somatic recombination of immune receptors built from immunoglobulin superfamily domains	77/2097	356/18723	9.88E-07	ARG1/TLR8/FCER1G/CR1/GATA3/CD55/RFTN1/PRKCQ/IL4R/BACH2/IL1B/CD28/RORA/MAD2L2/FADD/KLRD1/LEF1/IL7R/SLAMF6/TNFSF13B/FUT7/LY9/HLA-DOA/CD40LG/CLEC6A/RIPK3/JAG1/SLC11A1/C1RL/SLAMF1/BATF/MYD88/CCR2/BCL6/LILRB4/NLRP3/IL18R1/TBX21/BTN3A3/MSH2/HLA-DPB1/SEMA4A/PRKCD/PLA2G4A/TNFSF13/RORC/C1QB/CR2/IL1R1/CD8A/CLEC4G/HLX/IL23A/CD1C/XCL1/CD1E/BCL3/HLA-DRA/ZBTB7B/CEACAM1/ENTPD7/C1QA/IRF7/JAK3/CLC/HLA-DQA1/KLRC1/…	77
BP	GO:0050900	leukocyte migration	79/2097	369/18723	1.00E-06	S100A8/S100A12/BST1/CKLF/MIR223/EDNRB/S100A9/FCER1G/ST3GAL4/GATA3/FPR2/CD177/MMP9/FADD/GBA/FYN/RHOH/ALOX5/TRPM2/FUT7/CD47/NLRP12/FFAR2/EXT1/MMP14/RIPK3/MCOLN2/SLAMF1/MAPK3/MYD88/CCR2/S1PR1/CXCL8/ITGA4/HCK/NLRP3/CXCR1/TBX21/CX3CR1/PYCARD/DPP4/THBS4/GCSAM/ITGA1/GPR18/ELANE/GPR183/CYP7B1/HMOX1/HSD3B7/C3AR1/VAV1/IL1R1/SMPD3/GAS6/AZU1/CXCL16/RHOG/XCL1/TRPV4/CNR2/PRTN3/PADI2/PDGFD/SPI1/CCR7/CXCL10/LCK/…	79
BP	GO:0045088	regulation of innate immune response	54/2097	218/18723	1.37E-06	NLRC4/IRAK3/ARG1/PLSCR1/TLR8/RASGRP1/CR1/FPR2/PPARG/HMGB2/CD96/IL18RAP/NLRC3/VSIG4/TXK/FADD/KLRD1/FYN/SLAMF6/BIRC3/FFAR2/PYHIN1/AIM2/A2M/SH2D1B/CLEC6A/SH2D1A/HCK/FGR/PYCARD/TYROBP/CD160/PARP14/LILRA2/VAV1/GBP5/NLRX1/FCN1/IFI35/CEACAM1/SPI1/TTLL12/IRF7/NCF1/KLRC1/USP18/GRN/ADAM8/KLRC2/FAM3A/PTPN6/CARD9/KLRC4-KLRK1/KLRK1	54
BP	GO:0019221	cytokine-mediated signaling pathway	94/2097	472/18723	1.78E-06	IRAK3/ARG1/IFNGR2/LILRA5/ACSL1/HSPA1B/FCER1G/CARD16/TRAF5/IL10RB/PPARG/CEBPA/CSF2RA/IL1R2/HSPA1A/IL4R/CASP4/IL1B/SLC1A1/IL18RAP/TXK/OSM/FADD/LILRA6/TXNDC17/IL1RN/IL7R/TNFSF13B/STAT4/IL2RB/BIRC3/EXT1/AIM2/TRIM44/NOL3/GFI1/IFITM1/MAPK3/MYD88/CCR2/CXCL8/UGCG/DOK1/LILRB4/AGPAT2/TRAF1/HCK/IL18R1/IFITM3/CXCR1/CX3CR1/LILRB5/IL11RA/PLP2/PYCARD/OAS2/TNIP2/IFITM2/PARP14/TOLLIP/CTSG/BAD/LILRA2/IL1R1/ACKR4/G…	94
BP	GO:0032609	interferon-gamma production	34/2097	112/18723	3.35E-06	TLR8/RASGRP1/CR1/GATA3/CD96/IL1B/TXK/FADD/CD3E/SLAMF6/CD47/RIPK3/PGLYRP1/SLC11A1/BTN3A1/SLAMF1/CCR2/LILRB4/IL18R1/CD2/TLR3/HLA-DPB1/PYCARD/CD14/CD160/IL1R1/GAS6/IL23A/XCL1/BCL3/CCR7/ZC3H12A/NLRP6/RARA	34
BP	GO:0032649	regulation of interferon-gamma production	34/2097	112/18723	3.35E-06	TLR8/RASGRP1/CR1/GATA3/CD96/IL1B/TXK/FADD/CD3E/SLAMF6/CD47/RIPK3/PGLYRP1/SLC11A1/BTN3A1/SLAMF1/CCR2/LILRB4/IL18R1/CD2/TLR3/HLA-DPB1/PYCARD/CD14/CD160/IL1R1/GAS6/IL23A/XCL1/BCL3/CCR7/ZC3H12A/NLRP6/RARA	34
BP	GO:0043367	CD4-positive, alpha-beta T cell differentiation	28/2097	83/18723	4.30E-06	GATA3/IL4R/RORA/LEF1/TOX/SLAMF6/FUT7/LY9/RUNX3/BATF/BCL6/NLRP3/IL18R1/TBX21/SEMA4A/CD83/RORC/GPR183/HLX/IL23A/BCL3/HLA-DRA/ZBTB7B/ENTPD7/JAK3/ZC3H12A/IFNG/RARA	28
BP	GO:0002287	alpha-beta T cell activation involved in immune response	25/2097	69/18723	4.31E-06	GATA3/IL4R/RORA/LEF1/SLAMF6/LY9/BATF/BCL6/NLRP3/IL18R1/TBX21/EOMES/SEMA4A/RORC/GPR183/HLX/IL23A/BCL3/HLA-DRA/ZBTB7B/ENTPD7/JAK3/ZC3H12A/IFNG/RARA	25
BP	GO:0002293	alpha-beta T cell differentiation involved in immune response	25/2097	69/18723	4.31E-06	GATA3/IL4R/RORA/LEF1/SLAMF6/LY9/BATF/BCL6/NLRP3/IL18R1/TBX21/EOMES/SEMA4A/RORC/GPR183/HLX/IL23A/BCL3/HLA-DRA/ZBTB7B/ENTPD7/JAK3/ZC3H12A/IFNG/RARA	25
BP	GO:0002449	lymphocyte mediated immunity	74/2097	350/18723	4.31E-06	ARG1/TLR8/FCER1G/RASGRP1/CR1/GATA3/CD55/RFTN1/IL4R/CD96/IL1B/CD28/IL18RAP/MAD2L2/FADD/KLRD1/IL7R/SLAMF6/FUT7/HLA-DOA/CD40LG/SH2D1B/RIPK3/JAG1/SH2D1A/C1RL/SLAMF1/BATF/MYD88/CCR2/BCL6/LILRB4/NLRP3/IL18R1/TBX21/TUBB4B/BTN3A3/MSH2/HLA-DPB1/PRKCD/CD160/TNFSF13/SLAMF7/C1QB/CR2/VAV1/IL1R1/CD8A/CLEC4G/IL23A/CD1C/XCL1/CD1E/BCL3/HLA-DRA/CEACAM1/GZMB/C1QA/IRF7/CLC/HLA-DQA1/KLRC1/SCART1/KLRC2/PRF1/TCIRG1/PTP…	74
BP	GO:0045580	regulation of T cell differentiation	40/2097	146/18723	4.75E-06	TESPA1/RASGRP1/CR1/GATA3/IL4R/TCF7/CD28/VNN1/LEF1/TOX/RHOH/IL7R/CAMK4/HLA-DOA/RUNX3/CCR2/BCL6/LILRB4/PRELID1/NLRP3/CD2/RAG1/TBX21/CD83/BAD/HLX/IL23A/CARD11/HLA-DRA/ZBTB7B/SOX13/JAK3/ZC3H12A/ADAM8/EGR3/IL7/IFNG/CD74/ZNF683/RARA	40
BP	GO:0002292	T cell differentiation involved in immune response	26/2097	75/18723	6.29E-06	FCER1G/GATA3/IL4R/RORA/LEF1/SLAMF6/LY9/BATF/BCL6/NLRP3/IL18R1/TBX21/EOMES/SEMA4A/RORC/GPR183/HLX/IL23A/BCL3/HLA-DRA/ZBTB7B/ENTPD7/JAK3/ZC3H12A/IFNG/RARA	26
BP	GO:0031295	T cell costimulation	19/2097	44/18723	6.36E-06	CD28/CD3E/FYN/TNFSF13B/CD40LG/LILRB4/LGALS1/DPP4/CD160/VAV1/ICOS/CD5/CARD11/CCR7/LCK/TNFRSF13C/PTPN6/KLRC4-KLRK1/KLRK1	19
BP	GO:0002429	immune response-activating cell surface receptor signaling pathway	64/2097	291/18723	6.98E-06	NFATC2/BMX/PLSCR1/TESPA1/FCER1G/PRKCH/CR1/GATA3/FPR2/CBLB/RFTN1/PLEKHA1/SKAP1/FPR1/CD28/TXK/KLRD1/ITK/CD3E/BCL2/FYN/LAX1/CD47/LAT2/FFAR2/CLEC6A/SH2D1A/BTN3A1/FCRL3/LILRB4/HCK/BTNL8/UBASH3A/FGR/CD247/BTN3A3/HLA-DPB1/THEMIS/GCSAM/PRKCD/TYROBP/CD160/PLCG1/MS4A1/LILRA2/CR2/C3AR1/VAV1/BTNL9/BANK1/TRAT1/BLNK/FCN1/SH2B2/CARD11/CEACAM1/CCR7/LCK/ZC3H12A/STAP1/KLRC2/IKBKG/PTPN6/PHPT1	64
BP	GO:0002757	immune response-activating signal transduction	64/2097	291/18723	6.98E-06	NFATC2/BMX/PLSCR1/TESPA1/FCER1G/PRKCH/CR1/GATA3/FPR2/CBLB/RFTN1/PLEKHA1/SKAP1/FPR1/CD28/TXK/KLRD1/ITK/CD3E/BCL2/FYN/LAX1/CD47/LAT2/FFAR2/CLEC6A/SH2D1A/BTN3A1/FCRL3/LILRB4/HCK/BTNL8/UBASH3A/FGR/CD247/BTN3A3/HLA-DPB1/THEMIS/GCSAM/PRKCD/TYROBP/CD160/PLCG1/MS4A1/LILRA2/CR2/C3AR1/VAV1/BTNL9/BANK1/TRAT1/BLNK/FCN1/SH2B2/CARD11/CEACAM1/CCR7/LCK/ZC3H12A/STAP1/KLRC2/IKBKG/PTPN6/PHPT1	64
BP	GO:0001818	negative regulation of cytokine production	74/2097	357/18723	9.03E-06	IRAK3/ARG1/LILRA5/RNF125/TLR8/TRIB2/CARD16/CR1/GATA3/SERPINB1/IL1R2/CD96/NLRC3/VSIG4/GBA/LEF1/HOMER3/C1QTNF3/BPI/APOA2/NLRP12/NFKBIL1/PGLYRP1/TSPO/SLC11A1/TIGIT/ORM1/HGF/SLAMF1/BCL6/LILRB4/OTUD7B/CLEC4A/NLRP3/TBX21/CX3CR1/MMP8/PYCARD/MIR197/TGFB3/CD83/TYROBP/GPR18/MERTK/ELANE/HMOX1/PDCD4/ABCD2/BANK1/GAS6/IL23A/LTF/NLRX1/XCL1/INHBB/BCL3/MIR373/CEACAM1/CCR7/CUEDC2/MIR372/JAK3/DLL1/ZC3H12A/MIR26B/IF…	74
BP	GO:0002823	negative regulation of adaptive immune response based on somatic recombination of immune receptors built from immunoglobulin superfamily domains	21/2097	54/18723	1.05E-05	ARG1/CR1/CD55/IL4R/KLRD1/IL7R/SLAMF1/BCL6/LILRB4/TBX21/CR2/CLEC4G/XCL1/ZBTB7B/CEACAM1/JAK3/KLRC1/ZC3H12A/PTPN6/CR1L/C4BPA	21
BP	GO:0001910	regulation of leukocyte mediated cytotoxicity	27/2097	82/18723	1.05E-05	ARG1/RASGRP1/IL18RAP/FADD/KLRD1/IL7R/SLAMF6/ITGAM/RIPK3/SH2D1A/CX3CR1/TYROBP/CD160/VAV1/IL23A/CD1C/XCL1/CD1E/HLA-DRA/CEACAM1/SPI1/KLRC1/STAP1/KLRC2/DNASE1L3/KLRC4-KLRK1/KLRK1	27
BP	GO:0002704	negative regulation of leukocyte mediated immunity	23/2097	63/18723	1.05E-05	ARG1/CR1/CD55/CD96/KLRD1/IL7R/SLAMF1/CCR2/BCL6/LILRB4/TBX21/CX3CR1/HMOX1/CR2/CLEC4G/XCL1/CEACAM1/SPI1/JAK3/KLRC1/PTPN6/CR1L/C4BPA	23
BP	GO:0031343	positive regulation of cell killing	23/2097	63/18723	1.05E-05	ARG1/RASGRP1/IL18RAP/FADD/KLRD1/SLAMF6/ITGAM/SH2D1A/TYROBP/CD160/VAV1/IL23A/CD1C/XCL1/CD1E/HLA-DRA/SPI1/STAP1/KLRC2/PRF1/IFNG/KLRC4-KLRK1/KLRK1	23
BP	GO:0002831	regulation of response to biotic stimulus	69/2097	327/18723	1.09E-05	NLRC4/IRAK3/ARG1/PLSCR1/RNF125/TLR8/RASGRP1/CARD16/CR1/FPR2/PPARG/CD55/HMGB2/CD96/IL18RAP/NLRC3/VSIG4/TXK/FADD/KLRD1/FYN/HTRA1/SLAMF6/LY96/BIRC3/FFAR2/PYHIN1/AIM2/NFKBIL1/A2M/SH2D1B/CLEC6A/TRIM44/SH2D1A/MAPK3/HCK/OPTN/FGR/PYCARD/TYROBP/CD160/PARP14/LILRA2/VAV1/IL23A/LTF/GBP5/NLRX1/FCN1/IFI35/CYBA/CEACAM1/SPI1/TTLL12/IRF7/NCF1/KLRC1/USP18/GRN/ZC3H12A/ADAM8/KLRC2/MIR26B/FAM3A/HERC5/PTPN6/CARD9/KLRC…	69
BP	GO:0002294	CD4-positive, alpha-beta T cell differentiation involved in immune response	24/2097	68/18723	1.14E-05	GATA3/IL4R/RORA/LEF1/SLAMF6/LY9/BATF/BCL6/NLRP3/IL18R1/TBX21/SEMA4A/RORC/GPR183/HLX/IL23A/BCL3/HLA-DRA/ZBTB7B/ENTPD7/JAK3/ZC3H12A/IFNG/RARA	24
BP	GO:0002768	immune response-regulating cell surface receptor signaling pathway	67/2097	315/18723	1.17E-05	NFATC2/BMX/PLSCR1/FCGR1B/TESPA1/FCER1G/PRKCH/CR1/GATA3/FPR2/CBLB/RFTN1/PRKCQ/PLEKHA1/SKAP1/FPR1/CD28/TXK/KLRD1/ITK/CD3E/BCL2/FYN/LAX1/CD47/LAT2/FFAR2/CLEC6A/SH2D1A/BTN3A1/FCRL3/LILRB4/HCK/BTNL8/UBASH3A/FGR/CD247/BTN3A3/HLA-DPB1/THEMIS/GCSAM/PRKCD/TYROBP/CD160/PLCG1/MS4A1/LILRA2/CR2/C3AR1/VAV1/BTNL9/BANK1/TRAT1/BLNK/FCN1/SH2B2/CARD11/CEACAM1/CCR7/LCK/KLRC1/ZC3H12A/STAP1/KLRC2/IKBKG/PTPN6/PHPT1	67
BP	GO:0031294	lymphocyte costimulation	19/2097	46/18723	1.26E-05	CD28/CD3E/FYN/TNFSF13B/CD40LG/LILRB4/LGALS1/DPP4/CD160/VAV1/ICOS/CD5/CARD11/CCR7/LCK/TNFRSF13C/PTPN6/KLRC4-KLRK1/KLRK1	19
BP	GO:0001912	positive regulation of leukocyte mediated cytotoxicity	21/2097	56/18723	2.00E-05	ARG1/RASGRP1/IL18RAP/FADD/KLRD1/SLAMF6/ITGAM/SH2D1A/TYROBP/CD160/VAV1/IL23A/CD1C/XCL1/CD1E/HLA-DRA/SPI1/STAP1/KLRC2/KLRC4-KLRK1/KLRK1	21
BP	GO:0033077	T cell differentiation in thymus	25/2097	75/18723	2.12E-05	TESPA1/BCL11B/RASGRP1/GATA3/IL1B/CD28/CD3G/FADD/GBA/ZFP36L2/VNN1/CD3E/BCL2/TOX/IL7R/CAMK4/RIPK3/RPS6/RAG1/CD3D/CARD11/CCR7/ADAM8/EGR3/CD74	25
BP	GO:0042093	T-helper cell differentiation	23/2097	66/18723	2.50E-05	GATA3/IL4R/RORA/LEF1/SLAMF6/LY9/BATF/BCL6/NLRP3/IL18R1/TBX21/SEMA4A/RORC/GPR183/HLX/IL23A/BCL3/HLA-DRA/ZBTB7B/ENTPD7/JAK3/ZC3H12A/RARA	23
BP	GO:0002705	positive regulation of leukocyte mediated immunity	36/2097	134/18723	2.80E-05	ARG1/RASGRP1/GATA3/CD177/CD55/IL1B/CD28/IL18RAP/MAD2L2/FADD/KLRD1/SLAMF6/ITGAM/SH2D1B/SH2D1A/SLAMF1/NLRP3/IL18R1/TBX21/MSH2/TYROBP/CD160/TNFSF13/VAV1/IL1R1/IL23A/CD1C/XCL1/CD1E/HLA-DRA/SPI1/STAP1/KLRC2/ITGB2/KLRC4-KLRK1/KLRK1	36
BP	GO:0002699	positive regulation of immune effector process	53/2097	235/18723	3.13E-05	ARG1/RASGRP1/CR1/GATA3/CD177/CD55/IL4R/IL1B/CD28/IL18RAP/MAD2L2/FADD/KLRD1/FFAR3/SLAMF6/FFAR2/ITGAM/SH2D1B/SH2D1A/SLAMF1/CCR2/NLRP3/IL18R1/TBX21/FGR/STXBP1/MSH2/TYROBP/CD160/TNFSF13/FES/HMOX1/VAV1/IL1R1/HLX/IL23A/CD1C/XCL1/CD1E/HLA-DRA/EPHB2/SPI1/STXBP2/ENPP3/SPON2/STAP1/KLRC2/IFNG/ITGB2/CD74/KLRC4-KLRK1/KLRK1/RARA	53
BP	GO:0002283	neutrophil activation involved in immune response	11/2097	18/18723	3.55E-05	ANXA3/FCER1G/CD177/ITGAM/MYD88/TYROBP/LILRA2/SPI1/STXBP2/DNASE1L3/ITGB2	11
BP	GO:0050832	defense response to fungus	19/2097	49/18723	3.70E-05	CLEC4D/S100A8/S100A12/ARG1/S100A9/CLEC4E/CLEC6A/CX3CR1/MPO/GAPDH/ELANE/CTSG/DEFA4/LTF/SPI1/SPON2/FAM3A/DEFA3/CARD9	19
BP	GO:0032102	negative regulation of response to external stimulus	81/2097	420/18723	4.30E-05	IRAK3/ARG1/SOCS3/MIR223/SEMA6B/RNF125/CARD16/MAPK14/CR1/GATA3/FPR2/PPARG/TNFAIP6/PLAU/CD96/NLRC3/VSIG4/RORA/GBA/SERPINB2/KLRD1/CST7/SMAD3/FYN/ANGPT2/HTRA1/ALOX5/MFHAS1/C1QTNF3/F12/KREMEN1/NLRP12/NFKBIL1/A2M/PGLYRP1/HGF/PHLDB2/HCK/NR1D2/NLRP3/FGR/KLKB1/DPP4/SEMA4A/PRKCD/GPR18/PARP14/PLCG1/ELANE/LILRA2/EPHA4/LTF/WFDC1/NLRX1/GPER1/CNR2/PADI2/SEMA4B/CEACAM1/PLAT/TTLL12/ENPP3/METRNL/RGMA/AJAP1/KLRC1/U…	81
BP	GO:0002456	T cell mediated immunity	31/2097	109/18723	4.30E-05	ARG1/GATA3/CD55/RFTN1/IL1B/FADD/KLRD1/IL7R/FUT7/RIPK3/JAG1/SLAMF1/CCR2/LILRB4/NLRP3/IL18R1/TBX21/BTN3A3/IL1R1/CD8A/CLEC4G/IL23A/CD1C/XCL1/CD1E/HLA-DRA/CEACAM1/CLC/KLRC1/SCART1/PRF1	31
BP	GO:0045621	positive regulation of lymphocyte differentiation	30/2097	104/18723	4.59E-05	TESPA1/RASGRP1/CR1/GATA3/IL4R/VNN1/LEF1/TOX/RHOH/IL7R/RUNX3/MMP14/BCL6/LILRB4/NLRP3/RAG1/CD83/BAD/HLX/GAS6/IL23A/HLA-DRA/ZBTB7B/SOX13/ADAM8/EGR3/IL7/IFNG/CD74/RARA	30
BP	GO:0002444	myeloid leukocyte mediated immunity	29/2097	99/18723	4.85E-05	ANXA3/ARG1/RASGRP1/CD177/IL4R/MILR1/PTGDR/LAT2/ITGAM/MYD88/CCR2/CX3CR1/FGR/STXBP1/TYROBP/ELANE/FES/CTSG/HMOX1/AZU1/CPLX2/SPI1/STXBP2/SPON2/STAP1/DNASE1L3/ITGB2/NLRP6/CARD9	29
BP	GO:0002573	myeloid leukocyte differentiation	48/2097	208/18723	4.85E-05	MIR223/CEBPB/MAPK14/GATA3/PPARG/CEBPA/MMP9/FADD/GBA/LEF1/PIK3R1/THOC5/SH3PXD2A/TESC/CDK6/OSCAR/FSTL3/CAMK4/TLR2/BATF/LILRB4/TLR3/TYROBP/FES/GPR183/SLC9B2/IL23A/LTF/PRTN3/SBNO2/LILRB3/TFE3/CEACAM1/LTBR/SPI1/CCR7/IRF7/GPR68/JUNB/CA2/TCIRG1/IFNG/ESRRA/C1QC/CD74/GPR137/RARA/CEBPE	48
BP	GO:0050764	regulation of phagocytosis	28/2097	95/18723	6.38E-05	PLSCR1/FCER1G/FPR2/IL1B/TUB/CD47/APOA2/IL2RB/SIRPG/SLC11A1/TLR2/DYSF/HCK/FGR/PYCARD/MERTK/SIRPB1/GAS6/ALOX15/AZU1/SPHK1/LMAN2/PRTN3/CYBA/DNM2/STAP1/IFNG/CNN2	28
BP	GO:0071706	tumor necrosis factor superfamily cytokine production	44/2097	186/18723	6.53E-05	IRAK3/LILRA5/RASGRP1/NLRC3/FADD/PIK3R1/LY96/CD47/BPI/NFKBIL1/UBE2J1/TSPO/TLR2/ORM1/SLAMF1/MYD88/CCR2/CLEC4A/CD2/CX3CR1/TLR3/MMP8/PYCARD/CD14/OAS2/TYROBP/GPR18/LILRA2/GAS6/IL23A/AZU1/LTF/CYBA/BCL3/EPHB2/TNFRSF8/ZC3H12A/ADAM8/SPON2/IFNG/PTPN6/CARD9/POMC/RARA	44
BP	GO:1903555	regulation of tumor necrosis factor superfamily cytokine production	44/2097	186/18723	6.53E-05	IRAK3/LILRA5/RASGRP1/NLRC3/FADD/PIK3R1/LY96/CD47/BPI/NFKBIL1/UBE2J1/TSPO/TLR2/ORM1/SLAMF1/MYD88/CCR2/CLEC4A/CD2/CX3CR1/TLR3/MMP8/PYCARD/CD14/OAS2/TYROBP/GPR18/LILRA2/GAS6/IL23A/AZU1/LTF/CYBA/BCL3/EPHB2/TNFRSF8/ZC3H12A/ADAM8/SPON2/IFNG/PTPN6/CARD9/POMC/RARA	44
BP	GO:0042116	macrophage activation	30/2097	106/18723	6.65E-05	IFNGR2/FPR2/CEBPA/IL4R/VSIG4/RORA/CST7/MFHAS1/BPI/ITGAM/SLC11A1/TLR2/DYSF/CX3CR1/TLR3/MMP8/TNIP2/TYROBP/PLA2G4A/AZU1/SPHK1/IFI35/SBNO2/C1QA/GRN/ZC3H12A/STAP1/IFNG/ITGB2/CD74	30
BP	GO:0032640	tumor necrosis factor production	43/2097	181/18723	7.36E-05	IRAK3/LILRA5/RASGRP1/NLRC3/FADD/PIK3R1/LY96/CD47/BPI/NFKBIL1/UBE2J1/TSPO/TLR2/ORM1/SLAMF1/MYD88/CCR2/CLEC4A/CD2/CX3CR1/TLR3/MMP8/PYCARD/CD14/OAS2/TYROBP/GPR18/LILRA2/GAS6/IL23A/AZU1/LTF/CYBA/BCL3/EPHB2/TNFRSF8/ZC3H12A/SPON2/IFNG/PTPN6/CARD9/POMC/RARA	43
BP	GO:0032680	regulation of tumor necrosis factor production	43/2097	181/18723	7.36E-05	IRAK3/LILRA5/RASGRP1/NLRC3/FADD/PIK3R1/LY96/CD47/BPI/NFKBIL1/UBE2J1/TSPO/TLR2/ORM1/SLAMF1/MYD88/CCR2/CLEC4A/CD2/CX3CR1/TLR3/MMP8/PYCARD/CD14/OAS2/TYROBP/GPR18/LILRA2/GAS6/IL23A/AZU1/LTF/CYBA/BCL3/EPHB2/TNFRSF8/ZC3H12A/SPON2/IFNG/PTPN6/CARD9/POMC/RARA	43
BP	GO:0045582	positive regulation of T cell differentiation	27/2097	91/18723	7.98E-05	TESPA1/RASGRP1/CR1/GATA3/IL4R/VNN1/LEF1/RHOH/IL7R/RUNX3/BCL6/LILRB4/NLRP3/RAG1/CD83/BAD/HLX/IL23A/HLA-DRA/ZBTB7B/SOX13/ADAM8/EGR3/IL7/IFNG/CD74/RARA	27
BP	GO:0002285	lymphocyte activation involved in immune response	45/2097	194/18723	8.31E-05	FCER1G/CR1/GATA3/IL4R/CD28/RORA/MAD2L2/LEF1/SLAMF6/DOCK10/LY9/CD40LG/PGLYRP1/SLC11A1/BATF/BCL6/LGALS1/RPS6/NLRP3/IL18R1/TBX21/EOMES/MSH2/SEMA4A/TNFSF13/RORC/GPR183/HLX/IL23A/CD1C/ITM2A/BCL3/HLA-DRA/ZBTB7B/CEACAM1/ENTPD7/SPI1/JAK3/DLL1/ZC3H12A/KLRC2/IFNG/CD74/ZNF683/RARA	45
BP	GO:0036230	granulocyte activation	17/2097	43/18723	8.93E-05	ANXA3/FCER1G/CD177/IL18RAP/ITGAM/MYD88/CCR2/CXCL8/PRKCD/TYROBP/LILRA2/SPI1/STXBP2/ENPP3/GRN/DNASE1L3/ITGB2	17
BP	GO:0031348	negative regulation of defense response	55/2097	258/18723	0.000101206	IRAK3/ARG1/SOCS3/MIR223/RNF125/MAPK14/CR1/GATA3/FPR2/PPARG/TNFAIP6/CD96/NLRC3/VSIG4/RORA/GBA/KLRD1/CST7/SMAD3/FYN/HTRA1/ALOX5/MFHAS1/C1QTNF3/NLRP12/A2M/PGLYRP1/HGF/HCK/NR1D2/NLRP3/FGR/PRKCD/PARP14/PLCG1/ELANE/WFDC1/NLRX1/GPER1/CNR2/CEACAM1/TTLL12/ENPP3/METRNL/KLRC1/USP18/GRN/MIR141/ADORA2A/SHARPIN/MIR26B/FAM3A/FURIN/NLRP6/GPX1	55
BP	GO:0072593	reactive oxygen species metabolic process	52/2097	239/18723	0.000101206	BST1/CYP1B1/MAPK14/FPR2/CD177/SH3PXD2B/HP/NQO2/SLC1A1/BCL2/FYN/ALOX5/SH3PXD2A/PINK1/NCF4/ITGAM/RIPK3/TSPO/GADD45A/HK2/SLC5A3/PRDX5/MPO/MMP8/ROMO1/HDAC4/GLS2/ACE2/PRKCD/TYROBP/PLIN5/DDIT4/VAV1/ABCD2/EIF6/CYBA/NCF1C/NDUFA13/IMMP2L/DCXR/NCF1/LCN2/G6PD/SESN2/ZC3H12A/PDGFRB/ABCD1/HBM/ITGB2/GPX1/PID1/NCF1B	52
BP	GO:0032496	response to lipopolysaccharide	68/2097	343/18723	0.000101391	S100A8/IRAK3/SLPI/ARG1/ADM/EDNRB/CEBPB/S100A9/CARD16/MAPK14/ADAM9/ALPL/CD55/HMGB2/CD96/CAMP/IL1B/FASLG/IL24/LY96/BPI/NFKBIL1/GGT1/MGST1/PTGFR/TSPO/SLC11A1/TLR2/GFI1/MAPK3/MYD88/CXCL8/HCK/NLRP3/CX3CR1/MPO/PYCARD/CD14/TNIP2/ELANE/CTSG/MIR342/LILRA2/PDCD4/DEFA4/CD68/LTF/LOXL1/CNR2/PTGS2/CPS1/SBNO2/SPI1/CCR7/HPGD/CXCL10/COMT/SPARC/LCN2/CD6/ZC3H12A/SPON2/STAP1/GJB6/CARD17/DEFA3/RARA/CEBPE	68
BP	GO:0002719	negative regulation of cytokine production involved in immune response	13/2097	27/18723	0.000101391	IRAK3/ARG1/CD96/APOA2/SLAMF1/BCL6/LILRB4/TBX21/TGFB3/HMOX1/XCL1/CUEDC2/JAK3	13
BP	GO:0002286	T cell activation involved in immune response	31/2097	114/18723	0.000101391	FCER1G/GATA3/IL4R/RORA/LEF1/SLAMF6/LY9/SLC11A1/BATF/BCL6/RPS6/NLRP3/IL18R1/TBX21/EOMES/SEMA4A/RORC/GPR183/HLX/IL23A/CD1C/BCL3/HLA-DRA/ZBTB7B/CEACAM1/ENTPD7/JAK3/ZC3H12A/IFNG/CD74/RARA	31
BP	GO:0032757	positive regulation of interleukin-8 production	21/2097	62/18723	0.000101931	TLR5/HSPA1B/TLR8/HSPA1A/IL1B/LAMTOR5/FADD/APOA2/FFAR2/TLR2/MYD88/CD58/HYAL2/CD2/TLR3/PYCARD/CD14/ELANE/LILRA2/FCN1/CD74	21
BP	GO:0045089	positive regulation of innate immune response	34/2097	131/18723	0.000102786	NLRC4/PLSCR1/TLR8/RASGRP1/FPR2/HMGB2/IL18RAP/TXK/FADD/KLRD1/FYN/SLAMF6/FFAR2/PYHIN1/AIM2/SH2D1B/CLEC6A/SH2D1A/HCK/PYCARD/TYROBP/CD160/LILRA2/VAV1/GBP5/FCN1/IFI35/SPI1/IRF7/ADAM8/KLRC2/CARD9/KLRC4-KLRK1/KLRK1	34
BP	GO:0032103	positive regulation of response to external stimulus	80/2097	427/18723	0.000128965	S100A8/S100A12/NLRC4/ARG1/ETS1/LILRA5/CEBPB/PLSCR1/S100A9/TLR8/RASGRP1/FPR2/HMGB2/CEBPA/IL1B/CD28/IL18RAP/ALOX5AP/TXK/OSM/FADD/KLRD1/SMAD3/FYN/FFAR3/SLAMF6/LY96/CD47/NLRP12/FFAR2/PYHIN1/AIM2/SH2D1B/CLEC6A/SH2D1A/TLR2/SLAMF1/MAPK3/CCR2/S1PR1/CXCL8/HYAL2/HCK/OPTN/CX3CR1/TLR3/MMP8/PYCARD/THBS4/TYROBP/CD160/LILRA2/PDCD4/C3AR1/VAV1/GAS6/IL23A/AZU1/GBP5/XCL1/TRPV4/FCN1/PTGS2/IFI35/CYBA/PDGFD/SPI1/CCR7/…	80
BP	GO:0042119	neutrophil activation	15/2097	36/18723	0.000152667	ANXA3/FCER1G/CD177/IL18RAP/ITGAM/MYD88/CXCL8/PRKCD/TYROBP/LILRA2/SPI1/STXBP2/GRN/DNASE1L3/ITGB2	15
BP	GO:0006968	cellular defense response	19/2097	54/18723	0.000156921	FCMR/ITK/LY96/CLEC5A/SH2D1A/CCR2/KLRG1/CX3CR1/CD300C/TYROBP/TRAT1/CCR3/KLRC3/NCF1/KLRC2/ADORA2A/PRF1/LSP1/TCIRG1	19
BP	GO:0051092	positive regulation of NF-kappaB transcription factor activity	37/2097	152/18723	0.000185919	S100A8/S100A12/NLRC4/IRAK3/HSPA1B/S100A9/FLOT1/PRKCH/CARD16/TRAF5/HSPA1A/PRKCQ/IL1B/LAMTOR5/IL18RAP/TRIM25/AIM2/CD40LG/RIPK3/TLR2/ALK/MYD88/TRAF1/NLRP3/IL18R1/CX3CR1/FLOT2/TLR3/PYCARD/NPM1/MID2/LTF/SPHK1/CARD11/ADAM8/IKBKG/CARD9	37
BP	GO:0002709	regulation of T cell mediated immunity	25/2097	85/18723	0.00019906	ARG1/GATA3/CD55/IL1B/FADD/KLRD1/IL7R/FUT7/RIPK3/SLAMF1/CCR2/LILRB4/NLRP3/IL18R1/TBX21/IL1R1/CLEC4G/IL23A/CD1C/XCL1/CD1E/HLA-DRA/CEACAM1/CLC/KLRC1	25
BP	GO:0030183	B cell differentiation	35/2097	141/18723	0.000206539	IKZF3/CR1/ZFP36L2/BCL2/PIK3R1/TNFSF13B/ADGRG3/DOCK10/ATM/MMP14/CD40LG/TPD52/FCRL3/BCL6/ITGA4/LGALS1/RAG1/MSH2/HDAC4/GPR183/MS4A1/BAD/CR2/ITM2A/BLNK/FLT3/CARD11/BCL3/SPI1/LYL1/JAK3/DLL1/TCIRG1/IL7/PTPN6	35
BP	GO:0002718	regulation of cytokine production involved in immune response	27/2097	96/18723	0.000209244	IRAK3/ARG1/GATA3/CD55/CD96/IL1B/FFAR3/APOA2/FFAR2/SLAMF1/CCR2/BCL6/LILRB4/NLRP3/IL18R1/TBX21/TLR3/TGFB3/CD160/HMOX1/IL1R1/XCL1/CUEDC2/JAK3/CLC/SPON2/CD74	27
BP	GO:0009620	response to fungus	20/2097	60/18723	0.00021547	CLEC4D/S100A8/S100A12/ARG1/S100A9/CLEC4E/CLEC6A/MYD88/CX3CR1/MPO/GAPDH/ELANE/CTSG/DEFA4/LTF/SPI1/SPON2/FAM3A/DEFA3/CARD9	20
BP	GO:0070661	leukocyte proliferation	63/2097	318/18723	0.000216582	BST1/ARG1/NFATC2/IKZF3/CEBPB/RASGRP1/CR1/CBLB/CD55/PRKCQ/IL1B/CD28/VSIG4/FADD/GBA/LEF1/CD3E/PURA/BCL2/FYN/IL7R/TNFSF13B/ATM/CD40LG/RIPK3/SLC11A1/BTN3A1/SLAMF1/MAPK3/FCRL3/MYD88/CCR2/BCL6/LILRB4/RPS6/HLA-DPB1/PYCARD/PRKCD/TYROBP/DLG5/GPR183/MS4A1/CR2/CLEC4G/IL23A/XCL1/IGFBP2/FLT3/CARD11/ZBTB7B/IL5RA/EPHB2/LST1/ENPP3/JAK3/TNFRSF13C/CLC/CD6/CD151/TCIRG1/IL7/PTPN6/CD74	63
BP	GO:0046651	lymphocyte proliferation	58/2097	288/18723	0.000300834	BST1/ARG1/NFATC2/IKZF3/CEBPB/RASGRP1/CR1/CBLB/CD55/PRKCQ/IL1B/CD28/VSIG4/FADD/LEF1/CD3E/PURA/BCL2/FYN/IL7R/TNFSF13B/ATM/CD40LG/RIPK3/SLC11A1/BTN3A1/SLAMF1/FCRL3/MYD88/CCR2/BCL6/LILRB4/RPS6/HLA-DPB1/PYCARD/PRKCD/TYROBP/DLG5/GPR183/MS4A1/CR2/CLEC4G/IL23A/XCL1/IGFBP2/FLT3/CARD11/ZBTB7B/EPHB2/LST1/JAK3/TNFRSF13C/CLC/CD6/CD151/IL7/PTPN6/CD74	58
BP	GO:0002367	cytokine production involved in immune response	27/2097	98/18723	0.000308065	IRAK3/ARG1/GATA3/CD55/CD96/IL1B/FFAR3/APOA2/FFAR2/SLAMF1/CCR2/BCL6/LILRB4/NLRP3/IL18R1/TBX21/TLR3/TGFB3/CD160/HMOX1/IL1R1/XCL1/CUEDC2/JAK3/CLC/SPON2/CD74	27
BP	GO:0002237	response to molecule of bacterial origin	69/2097	363/18723	0.00033662	S100A8/IRAK3/SLPI/ARG1/ADM/EDNRB/CEBPB/S100A9/CARD16/MAPK14/ADAM9/ALPL/CD55/HMGB2/CD96/CAMP/IL1B/FASLG/IL24/LY96/BPI/NFKBIL1/GGT1/MGST1/PTGFR/TSPO/SLC11A1/TLR2/GFI1/MAPK3/MYD88/CXCL8/HCK/NLRP3/CX3CR1/MPO/PYCARD/CD14/TNIP2/ELANE/CTSG/MIR342/LILRA2/PDCD4/DEFA4/CD68/LTF/LOXL1/CNR2/PTGS2/CPS1/SBNO2/SPI1/CCR7/HPGD/CXCL10/COMT/SPARC/LCN2/CD6/ZC3H12A/SPON2/STAP1/GJB6/CARD17/DEFA3/CARD9/RARA/CEBPE	69
BP	GO:0002446	neutrophil mediated immunity	14/2097	34/18723	0.000347116	ANXA3/ARG1/CD177/ITGAM/MYD88/ELANE/CTSG/AZU1/SPI1/STXBP2/DNASE1L3/ITGB2/NLRP6/CARD9	14
BP	GO:0002695	negative regulation of leukocyte activation	42/2097	187/18723	0.000347829	ARG1/CEBPB/CR1/CBLB/IL4R/VSIG4/MILR1/CST7/SAMSN1/LAX1/BPI/ATM/RUNX3/PGLYRP1/TIGIT/CCR2/BCL6/LILRB4/TBX21/FGR/TYROBP/DLG5/MERTK/HMOX1/CLEC4G/HLX/BANK1/GPER1/XCL1/CNR2/ZBTB7B/CEACAM1/SPI1/LST1/ENPP3/JAK3/GRN/ZC3H12A/ADORA2A/TARM1/PTPN6/CD74	42
BP	GO:0044403	biological process involved in symbiotic interaction	58/2097	290/18723	0.000357201	ARG1/HSPA1B/PLSCR1/DYNLT1/CR1/CD55/HSPA1A/NUCKS1/CAMP/LEF1/WWP1/THOC5/RRP1B/CLEC5A/NCAM1/TRIM25/PGLYRP1/HAVCR1/CHMP3/SLAMF1/CHMP2A/IFITM1/MYD88/CXCL8/HYAL2/LGALS1/IFITM3/CX3CR1/ROMO1/CTSB/DPP4/ACE2/IFITM2/GAPDH/ELANE/CTSG/MID2/CR2/CLEC4G/GAS6/AZU1/LTF/ZNF502/CTDP1/FCN1/INHBB/GSN/DDX39B/SAP30/ZC3H12A/VPS18/HPN/BSG/ANPEP/NLRP6/GPX1/CD74/CARD9	58
BP	GO:0060326	cell chemotaxis	61/2097	310/18723	0.000357201	S100A8/S100A12/BST1/CKLF/MIR223/EDNRB/S100A9/FCER1G/FPR2/HMGB2/PRKCQ/LEF1/ALOX5/TRPM2/FFAR2/HGF/SLAMF1/MAPK3/CCR2/S1PR1/CXCL8/CXCR1/CX3CR1/DPP4/THBS4/PRKCD/ITGA1/GPR18/GPR183/CYP7B1/HSD3B7/C3AR1/VAV1/ACKR4/GAS6/AZU1/CXCL16/RHOG/XCL1/TRPV4/CNR2/PADI2/PDGFD/CCR3/DOCK4/SPI1/CCR7/CXCL10/CCR8/MTUS1/ADAM8/PDGFRB/CXCR5/STAP1/EGR3/ITGB2/BSG/CD74/KLRC4-KLRK1/MMP28/KLRK1	61
BP	GO:0045916	negative regulation of complement activation	8/2097	12/18723	0.000359804	CR1/CD55/VSIG4/CD59/A2M/CR2/CR1L/C4BPA	8
BP	GO:1902107	positive regulation of leukocyte differentiation	37/2097	157/18723	0.000359804	TESPA1/RASGRP1/CR1/GATA3/IL4R/FADD/VNN1/LEF1/TOX/RHOH/IL7R/TESC/RUNX3/MMP14/BCL6/LILRB4/NLRP3/RAG1/CD83/TYROBP/FES/SLC9B2/BAD/HLX/GAS6/IL23A/HLA-DRA/ZBTB7B/SOX13/GPR68/CA2/ADAM8/EGR3/IL7/IFNG/CD74/RARA	37
BP	GO:1903708	positive regulation of hemopoiesis	37/2097	157/18723	0.000359804	TESPA1/RASGRP1/CR1/GATA3/IL4R/FADD/VNN1/LEF1/TOX/RHOH/IL7R/TESC/RUNX3/MMP14/BCL6/LILRB4/NLRP3/RAG1/CD83/TYROBP/FES/SLC9B2/BAD/HLX/GAS6/IL23A/HLA-DRA/ZBTB7B/SOX13/GPR68/CA2/ADAM8/EGR3/IL7/IFNG/CD74/RARA	37
BP	GO:0032943	mononuclear cell proliferation	58/2097	291/18723	0.000381873	BST1/ARG1/NFATC2/IKZF3/CEBPB/RASGRP1/CR1/CBLB/CD55/PRKCQ/IL1B/CD28/VSIG4/FADD/LEF1/CD3E/PURA/BCL2/FYN/IL7R/TNFSF13B/ATM/CD40LG/RIPK3/SLC11A1/BTN3A1/SLAMF1/FCRL3/MYD88/CCR2/BCL6/LILRB4/RPS6/HLA-DPB1/PYCARD/PRKCD/TYROBP/DLG5/GPR183/MS4A1/CR2/CLEC4G/IL23A/XCL1/IGFBP2/FLT3/CARD11/ZBTB7B/EPHB2/LST1/JAK3/TNFRSF13C/CLC/CD6/CD151/IL7/PTPN6/CD74	58
BP	GO:0002701	negative regulation of production of molecular mediator of immune response	15/2097	39/18723	0.000415684	IRAK3/ARG1/CR1/CD96/APOA2/SLAMF1/FCRL3/BCL6/LILRB4/TBX21/TGFB3/HMOX1/XCL1/CUEDC2/JAK3	15
BP	GO:0002707	negative regulation of lymphocyte mediated immunity	18/2097	53/18723	0.000421204	ARG1/CR1/CD55/CD96/KLRD1/IL7R/SLAMF1/BCL6/LILRB4/TBX21/CR2/CLEC4G/XCL1/CEACAM1/KLRC1/PTPN6/CR1L/C4BPA	18
BP	GO:0022411	cellular component disassembly	80/2097	443/18723	0.000437799	IRAK3/ETS1/FLOT1/SH3PXD2B/CHMP7/SMARCD3/PELO/NFE2/MMP9/LPIN1/GBA/EXOG/WIPI1/PIK3R1/CAPG/CAMKK2/PINK1/SET/MMP14/ITGAM/TSPO/CHMP3/KIF24/CHMP2A/HK2/SPTBN4/OPTN/CX3CR1/LIX1/MMP8/LIMA1/DPP4/USP36/KIF2A/FGF13/TGFB3/SLC25A4/DDIT4/VPS13C/MAP1LC3B2/ELANE/CTSG/CDK5/C1QB/ATG9B/EPHA4/WDR45/DEDD2/ACVR1C/GPER1/TRPV4/TWF2/PADI2/MICAL1/ABCE1/GSN/MCOLN1/C1QA/CFL2/ENDOG/PRSS2/PPP1CA/BOK/CHMP1A/ADAM8/FLII/LMOD2/DNA…	80
BP	GO:0050852	T cell receptor signaling pathway	31/2097	123/18723	0.000437799	TESPA1/GATA3/CBLB/RFTN1/SKAP1/CD28/TXK/ITK/CD3E/FYN/SH2D1A/BTN3A1/LILRB4/BTNL8/UBASH3A/CD247/BTN3A3/HLA-DPB1/THEMIS/CD160/PLCG1/BTNL9/TRAT1/CARD11/CEACAM1/CCR7/LCK/ZC3H12A/IKBKG/PTPN6/PHPT1	31
BP	GO:0002526	acute inflammatory response	29/2097	112/18723	0.00047397	S100A8/EDNRB/CEBPB/PLSCR1/GATA3/HP/IL1B/ALOX5AP/OSM/VNN1/FFAR3/F12/FUT7/APOA2/FFAR2/EXT1/CD163/ORM1/NLRP3/KLKB1/ELANE/SERPINA1/PTGS2/CCR7/LCN2/CD6/ADAM8/DNASE1L3/NLRP6	29
BP	GO:0071222	cellular response to lipopolysaccharide	45/2097	209/18723	0.00048217	ARG1/EDNRB/CEBPB/CARD16/MAPK14/ADAM9/CD55/HMGB2/CAMP/IL1B/IL24/LY96/BPI/NFKBIL1/TSPO/TLR2/GFI1/MAPK3/MYD88/CXCL8/HCK/NLRP3/CX3CR1/PYCARD/CD14/TNIP2/CTSG/MIR342/LILRA2/PDCD4/DEFA4/CD68/LTF/SBNO2/SPI1/CXCL10/LCN2/CD6/ZC3H12A/SPON2/STAP1/CARD17/DEFA3/RARA/CEBPE	45
BP	GO:2000116	regulation of cysteine-type endopeptidase activity	49/2097	235/18723	0.000502219	S100A8/NLRC4/NAIP/S100A9/ASPH/CARD16/PPARG/CDKN2D/LAMTOR5/MMP9/SLC1A1/FADD/POR/CST7/SMAD3/FYN/FASLG/BIRC3/NLRP12/AIM2/NOL3/HGF/PRDX5/NLRP3/RAG1/PYCARD/BAD/PLAUR/P2RX1/PERP/COL4A3/RPS6KA1/GAS6/LTF/ACVR1C/GPER1/PTGS2/CTSD/MICAL1/GSN/NDUFA13/HIP1/LCK/DLC1/BOK/ADORA2A/NLRP6/GPX1/CARD9	49
BP	GO:0030198	extracellular matrix organization	59/2097	301/18723	0.000509612	CYP1B1/ETS1/FLOT1/SH3PXD2B/COL23A1/MMP9/SMAD3/CRISPLD2/NTN4/COLQ/COL4A4/EXT1/QSOX1/MMP14/COL10A1/COLGALT1/COL13A1/PHLDB2/COL4A1/MMP8/DPP4/COLGALT2/LAMB3/NTNG2/NR2E1/ELANE/COL19A1/CTSG/SPINT2/ADAMTS2/ANGPTL7/GPM6B/SMPD3/COL4A3/GAS6/COL5A2/LOXL1/ECM2/LAMB2/SPOCK2/ADAMTS3/BCL3/RIC8A/COL9A3/ADAMTS1/PRSS2/ADAM8/ADAMTS10/EFEMP2/HPN/EMILIN1/ADAM15/FURIN/MMP25/GAS2/ADAMTS5/MMP28/COL5A3/COL18A1	59
BP	GO:0002825	regulation of T-helper 1 type immune response	12/2097	27/18723	0.000534225	IL4R/IL1B/SLC11A1/SLAMF1/CCR2/IL18R1/PLA2G4A/IL1R1/HLX/IL23A/XCL1/JAK3	12
BP	GO:0002708	positive regulation of lymphocyte mediated immunity	29/2097	113/18723	0.00054739	RASGRP1/GATA3/CD55/IL1B/CD28/IL18RAP/MAD2L2/FADD/KLRD1/SLAMF6/SH2D1B/SH2D1A/SLAMF1/NLRP3/IL18R1/TBX21/MSH2/CD160/TNFSF13/VAV1/IL1R1/IL23A/CD1C/XCL1/CD1E/HLA-DRA/KLRC2/KLRC4-KLRK1/KLRK1	29
BP	GO:0043062	extracellular structure organization	59/2097	302/18723	0.00055204	CYP1B1/ETS1/FLOT1/SH3PXD2B/COL23A1/MMP9/SMAD3/CRISPLD2/NTN4/COLQ/COL4A4/EXT1/QSOX1/MMP14/COL10A1/COLGALT1/COL13A1/PHLDB2/COL4A1/MMP8/DPP4/COLGALT2/LAMB3/NTNG2/NR2E1/ELANE/COL19A1/CTSG/SPINT2/ADAMTS2/ANGPTL7/GPM6B/SMPD3/COL4A3/GAS6/COL5A2/LOXL1/ECM2/LAMB2/SPOCK2/ADAMTS3/BCL3/RIC8A/COL9A3/ADAMTS1/PRSS2/ADAM8/ADAMTS10/EFEMP2/HPN/EMILIN1/ADAM15/FURIN/MMP25/GAS2/ADAMTS5/MMP28/COL5A3/COL18A1	59
BP	GO:0030595	leukocyte chemotaxis	48/2097	230/18723	0.000574996	S100A8/S100A12/BST1/CKLF/MIR223/EDNRB/S100A9/FCER1G/FPR2/ALOX5/TRPM2/FFAR2/SLAMF1/MAPK3/CCR2/S1PR1/CXCL8/CXCR1/CX3CR1/DPP4/THBS4/ITGA1/GPR18/GPR183/CYP7B1/HSD3B7/C3AR1/VAV1/GAS6/AZU1/CXCL16/XCL1/TRPV4/CNR2/PADI2/SPI1/CCR7/CXCL10/MTUS1/ADAM8/CXCR5/STAP1/ITGB2/BSG/CD74/KLRC4-KLRK1/MMP28/KLRK1	48
BP	GO:0002827	positive regulation of T-helper 1 type immune response	9/2097	16/18723	0.000588405	IL1B/SLC11A1/SLAMF1/CCR2/IL18R1/PLA2G4A/IL1R1/IL23A/XCL1	9
BP	GO:0002921	negative regulation of humoral immune response	9/2097	16/18723	0.000588405	CR1/CD55/VSIG4/CD59/A2M/CR2/PTPN6/CR1L/C4BPA	9
BP	GO:0045058	T cell selection	17/2097	50/18723	0.000647336	BCL11B/GATA3/CD28/CD3G/CD3E/BCL2/TOX/SLAMF6/LY9/BATF/TBX21/THEMIS/IL23A/CD3D/CARD11/CCR7/CD74	17
BP	GO:0002833	positive regulation of response to biotic stimulus	38/2097	168/18723	0.000647336	NLRC4/ARG1/PLSCR1/TLR8/RASGRP1/FPR2/HMGB2/IL18RAP/TXK/FADD/KLRD1/FYN/SLAMF6/LY96/FFAR2/PYHIN1/AIM2/SH2D1B/CLEC6A/SH2D1A/HCK/PYCARD/TYROBP/CD160/LILRA2/VAV1/GBP5/FCN1/IFI35/CYBA/SPI1/IRF7/GRN/ADAM8/KLRC2/CARD9/KLRC4-KLRK1/KLRK1	38
BP	GO:0045229	external encapsulating structure organization	59/2097	304/18723	0.000647336	CYP1B1/ETS1/FLOT1/SH3PXD2B/COL23A1/MMP9/SMAD3/CRISPLD2/NTN4/COLQ/COL4A4/EXT1/QSOX1/MMP14/COL10A1/COLGALT1/COL13A1/PHLDB2/COL4A1/MMP8/DPP4/COLGALT2/LAMB3/NTNG2/NR2E1/ELANE/COL19A1/CTSG/SPINT2/ADAMTS2/ANGPTL7/GPM6B/SMPD3/COL4A3/GAS6/COL5A2/LOXL1/ECM2/LAMB2/SPOCK2/ADAMTS3/BCL3/RIC8A/COL9A3/ADAMTS1/PRSS2/ADAM8/ADAMTS10/EFEMP2/HPN/EMILIN1/ADAM15/FURIN/MMP25/GAS2/ADAMTS5/MMP28/COL5A3/COL18A1	59
BP	GO:1902622	regulation of neutrophil migration	15/2097	41/18723	0.000733315	BST1/MIR223/RHOH/FUT7/MYD88/CXCL8/DPP4/THBS4/C3AR1/IL1R1/RHOG/XCL1/CCR7/ADAM8/CD74	15
BP	GO:2000379	positive regulation of reactive oxygen species metabolic process	22/2097	76/18723	0.000733315	MAPK14/FPR2/CD177/NQO2/ITGAM/RIPK3/TSPO/GADD45A/SLC5A3/MMP8/ROMO1/HDAC4/ACE2/PRKCD/TYROBP/CYBA/DCXR/LCN2/ZC3H12A/PDGFRB/ITGB2/PID1	22
BP	GO:0046634	regulation of alpha-beta T cell activation	27/2097	104/18723	0.000792933	GATA3/CBLB/CD55/PRKCQ/IL4R/CD28/CD3E/RUNX3/CCR2/BCL6/LILRB4/NLRP3/TBX21/CD83/CD160/HLX/IL23A/XCL1/HLA-DRA/ZBTB7B/JAK3/ZC3H12A/ADORA2A/IFNG/TARM1/ZNF683/RARA	27
BP	GO:0050728	negative regulation of inflammatory response	39/2097	176/18723	0.000806533	SOCS3/MIR223/MAPK14/GATA3/FPR2/PPARG/TNFAIP6/NLRC3/RORA/GBA/CST7/SMAD3/FYN/ALOX5/MFHAS1/C1QTNF3/NLRP12/PGLYRP1/HGF/HCK/NR1D2/NLRP3/FGR/PRKCD/PLCG1/ELANE/WFDC1/NLRX1/GPER1/CNR2/ENPP3/METRNL/GRN/MIR141/ADORA2A/SHARPIN/FURIN/NLRP6/GPX1	39
BP	GO:0006909	phagocytosis	59/2097	308/18723	0.000932511	ANXA3/FCGR1A/PLSCR1/FCER1G/FPR2/IL1B/RAB20/FYN/RHOH/NCF4/TUB/CD47/APOA2/IL2RB/SIRPG/ITGAM/RAB34/MARCO/HAVCR1/SLC11A1/TLR2/SLAMF1/DYSF/MYD88/CCR2/HCK/FGR/PYCARD/CD14/PRKCD/TYROBP/MYO7A/ICAM5/MERTK/ELANE/VAV1/CEACAM4/SIRPB1/GAS6/ALOX15/AZU1/SPHK1/RHOG/LMAN2/FCN1/PRTN3/CYBA/DNM2/GSN/ICAM3/SPON2/STAP1/ADORA2A/IFNG/ITGB2/CNN2/C4BPA/RARA/CEBPE	59
BP	GO:0032729	positive regulation of interferon-gamma production	21/2097	72/18723	0.000964009	TLR8/RASGRP1/IL1B/TXK/FADD/CD3E/SLAMF6/SLC11A1/BTN3A1/SLAMF1/CCR2/IL18R1/CD2/TLR3/HLA-DPB1/PYCARD/CD14/CD160/IL1R1/IL23A/BCL3	21
BP	GO:2000514	regulation of CD4-positive, alpha-beta T cell activation	20/2097	67/18723	0.001019903	GATA3/CD55/PRKCQ/IL4R/RUNX3/BCL6/NLRP3/TBX21/CD83/CD160/HLX/IL23A/XCL1/HLA-DRA/ZBTB7B/JAK3/ZC3H12A/IFNG/TARM1/RARA	20
BP	GO:0002685	regulation of leukocyte migration	44/2097	210/18723	0.001039655	BST1/MIR223/ST3GAL4/FPR2/FADD/RHOH/FUT7/CD47/MMP14/RIPK3/SLAMF1/MAPK3/MYD88/CCR2/CXCL8/ITGA4/CX3CR1/PYCARD/DPP4/THBS4/GCSAM/GPR18/ELANE/HMOX1/C3AR1/IL1R1/SMPD3/GAS6/RHOG/XCL1/TRPV4/PADI2/PDGFD/SPI1/CCR7/CXCL10/MTUS1/ADAM8/STAP1/EMILIN1/CD74/KLRC4-KLRK1/MMP28/KLRK1	44
BP	GO:0050866	negative regulation of cell activation	44/2097	210/18723	0.001039655	ARG1/CEBPB/CR1/CBLB/IL4R/VSIG4/MILR1/CST7/SAMSN1/LAX1/BPI/ATM/RUNX3/PGLYRP1/TIGIT/CCR2/BCL6/LILRB4/TBX21/FGR/PRKCD/TYROBP/DLG5/MERTK/HMOX1/CLEC4G/HLX/BANK1/GPER1/XCL1/CNR2/ZBTB7B/CEACAM1/SPI1/LST1/ENPP3/JAK3/GRN/ZC3H12A/ADORA2A/EMILIN1/TARM1/PTPN6/CD74	44
BP	GO:0001774	microglial cell activation	16/2097	47/18723	0.001039655	IFNGR2/FPR2/CST7/ITGAM/TLR2/CX3CR1/TLR3/MMP8/TYROBP/AZU1/SPHK1/C1QA/GRN/STAP1/IFNG/ITGB2	16
BP	GO:0046330	positive regulation of JNK cascade	24/2097	89/18723	0.001078424	RASGRP1/TRAF5/TNIK/IL1B/STK3/MFHAS1/EDAR/GADD45A/GADD45B/SLAMF1/MYD88/TRAF1/TLR3/MMP8/PYCARD/GADD45G/TRPV4/WNT16/LTBR/CCR7/NCF1/WNT7A/CARD9/MAP3K11	24
BP	GO:0006959	humoral immune response	60/2097	317/18723	0.001099782	S100A12/BST1/SLPI/S100A9/CR1/GATA3/CD55/ST6GAL1/CAMP/IL1B/CD28/VSIG4/BCL2/ANG/ALOX5/CD59/A2M/PGLYRP1/SH2D1A/SLC11A1/C1RL/CCR2/CXCL8/ROMO1/PAX5/CD83/GAPDH/ELANE/GPR183/CTSG/MS4A1/C1QB/CR2/DEFA4/CFD/AZU1/LTF/BLNK/FCN1/PRTN3/RPL30/CFP/BCL3/TFEB/TFE3/C1QA/CCR7/CXCL10/RNASE3/PRSS2/SPON2/FAM3A/CFH/IL7/IFNG/PTPN6/C1QC/CR1L/DEFA3/C4BPA	60
BP	GO:0030449	regulation of complement activation	10/2097	21/18723	0.00116112	CR1/CD55/IL1B/VSIG4/CD59/A2M/CR2/CFH/CR1L/C4BPA	10
BP	GO:0070269	pyroptosis	10/2097	21/18723	0.00116112	NLRC4/NAIP/CASP4/GSDMB/AIM2/ELANE/GZMA/GZMB/GSDMD/NLRP6	10
BP	GO:0042088	T-helper 1 type immune response	15/2097	43/18723	0.001279723	IL4R/IL1B/LEF1/SLC11A1/SLAMF1/CCR2/IL18R1/SEMA4A/PLA2G4A/IL1R1/HLX/IL23A/XCL1/BCL3/JAK3	15
BP	GO:0052548	regulation of endopeptidase activity	76/2097	432/18723	0.00144673	S100A8/NLRC4/SLPI/NAIP/S100A9/ASPH/CARD16/CR1/PPARG/SERPINB1/CDKN2D/LAMTOR5/MMP9/SLC1A1/FADD/SERPINB2/POR/CST7/SMAD3/FYN/FASLG/SERPINB10/PSENEN/BIRC3/NLRP12/PZP/AIM2/A2M/NOL3/EFNA1/HGF/TIMP1/PRELID1/PRDX5/NLRP3/RAG1/CSTA/PYCARD/GAPDH/SPINT2/BAD/SERPINA1/PLAUR/P2RX1/EPHA4/PERP/COL4A3/RPS6KA1/GAS6/LTF/WFDC1/ACVR1C/GPER1/RARRES1/SPOCK2/PTGS2/CTSD/SERPIND1/MICAL1/COL7A1/RENBP/GSN/NDUFA13/HIP1/LCK/DLC…	76
BP	GO:0097529	myeloid leukocyte migration	45/2097	220/18723	0.00150036	S100A8/S100A12/BST1/CKLF/MIR223/EDNRB/S100A9/FCER1G/FPR2/CD177/RHOH/FUT7/CD47/MMP14/MCOLN2/SLAMF1/MAPK3/MYD88/CCR2/CXCL8/CXCR1/CX3CR1/DPP4/THBS4/ITGA1/C3AR1/VAV1/IL1R1/AZU1/RHOG/XCL1/TRPV4/PRTN3/PDGFD/SPI1/CCR7/CXCL10/MTUS1/ADAM8/STAP1/EMILIN1/ITGB2/BSG/CD74/MMP28	45
BP	GO:0019372	lipoxygenase pathway	7/2097	11/18723	0.001614866	ALOX5AP/ALOX5/ALOX15/ALOX15B/HPGD/GPX1/GPX4	7
BP	GO:0098883	synapse pruning	7/2097	11/18723	0.001614866	ITGAM/CX3CR1/CDK5/C1QB/EPHA4/C1QA/C1QC	7
BP	GO:2000377	regulation of reactive oxygen species metabolic process	35/2097	157/18723	0.001633841	BST1/CYP1B1/MAPK14/FPR2/CD177/HP/NQO2/BCL2/FYN/ALOX5/PINK1/ITGAM/RIPK3/TSPO/GADD45A/HK2/SLC5A3/MMP8/ROMO1/HDAC4/ACE2/PRKCD/TYROBP/PLIN5/ABCD2/EIF6/CYBA/DCXR/LCN2/G6PD/ZC3H12A/PDGFRB/ABCD1/ITGB2/PID1	35
BP	GO:0071219	cellular response to molecule of bacterial origin	45/2097	221/18723	0.001639168	ARG1/EDNRB/CEBPB/CARD16/MAPK14/ADAM9/CD55/HMGB2/CAMP/IL1B/IL24/LY96/BPI/NFKBIL1/TSPO/TLR2/GFI1/MAPK3/MYD88/CXCL8/HCK/NLRP3/CX3CR1/PYCARD/CD14/TNIP2/CTSG/MIR342/LILRA2/PDCD4/DEFA4/CD68/LTF/SBNO2/SPI1/CXCL10/LCN2/CD6/ZC3H12A/SPON2/STAP1/CARD17/DEFA3/RARA/CEBPE	45
BP	GO:0035743	CD4-positive, alpha-beta T cell cytokine production	9/2097	18/18723	0.001698431	ARG1/GATA3/IL1B/SLAMF1/NLRP3/IL18R1/TBX21/IL1R1/XCL1	9
BP	GO:0002700	regulation of production of molecular mediator of immune response	36/2097	164/18723	0.001776626	IRAK3/ARG1/CR1/GATA3/CD55/IL4R/CD96/IL1B/CD28/MAD2L2/FFAR3/APOA2/FFAR2/CD40LG/SLAMF1/FCRL3/CCR2/BCL6/LILRB4/NLRP3/IL18R1/TBX21/TLR3/MSH2/TGFB3/CD160/TNFSF13/HMOX1/IL1R1/XCL1/EPHB2/CUEDC2/JAK3/CLC/SPON2/CD74	36
BP	GO:1990266	neutrophil migration	29/2097	122/18723	0.002037106	S100A8/S100A12/BST1/CKLF/MIR223/S100A9/FCER1G/CD177/RHOH/FUT7/MCOLN2/MYD88/CXCL8/CXCR1/DPP4/THBS4/ITGA1/C3AR1/VAV1/IL1R1/RHOG/XCL1/PRTN3/CCR7/CXCL10/ADAM8/ITGB2/BSG/CD74	29
BP	GO:0031638	zymogen activation	18/2097	60/18723	0.00208525	NLRC4/ASPH/PLAU/HP/FADD/F12/MMP14/GGT1/C1RL/PYCARD/KLKB1/BAD/PERP/CLEC3B/PLAT/HPN/FURIN/NLRP6	18
BP	GO:0007204	positive regulation of cytosolic calcium ion concentration	59/2097	319/18723	0.002297969	ADM/PROK2/EDNRB/FPR2/CD55/JPH3/FPR1/RIC3/CAMK2D/GNA15/PTGDR/BCL2/FYN/FASLG/TRPM2/CACNB2/P2RY10/PLCE1/OPRL1/PTGFR/NOL3/MCOLN2/RASA3/CCR2/S1PR1/CEMIP/CXCR1/CX3CR1/GPR174/TACR1/GPR18/PLCG1/MS4A1/CDK5/P2RX1/C3AR1/TRPA1/ACKR4/AKAP6/GPER1/XCL1/TRPV4/CYBA/RYR3/CCR3/MCOLN1/MCOLN3/CCR7/S1PR4/CXCL10/LCK/TRPV3/CCR8/GRIN2C/NTSR1/CXCR5/GPR17/TRPC1/PTPN6	59
BP	GO:0052547	regulation of peptidase activity	79/2097	461/18723	0.002403192	S100A8/NLRC4/SLPI/NAIP/S100A9/ASPH/CARD16/CR1/PPARG/SERPINB1/CDKN2D/LAMTOR5/MMP9/SLC1A1/FADD/SERPINB2/POR/CST7/SMAD3/FYN/FASLG/SERPINB10/PINK1/PSENEN/BIRC3/NLRP12/PZP/AIM2/A2M/NOL3/EFNA1/HGF/TIMP1/PRELID1/PRDX5/NLRP3/RAG1/CSTA/PYCARD/GAPDH/SPINT2/BAD/SERPINA1/PLAUR/P2RX1/EPHA4/PERP/COL4A3/RPS6KA1/GAS6/LTF/WFDC1/ACVR1C/GPER1/RARRES1/SPOCK2/PTGS2/CTSD/SERPIND1/MICAL1/COL7A1/RENBP/GSN/NDUFA13/HIP1/P…	79
BP	GO:0045064	T-helper 2 cell differentiation	8/2097	15/18723	0.002403514	GATA3/IL4R/BATF/BCL6/NLRP3/HLX/BCL3/RARA	8
BP	GO:0050766	positive regulation of phagocytosis	19/2097	66/18723	0.002403514	FCER1G/FPR2/IL1B/TUB/CD47/APOA2/IL2RB/SIRPG/SLC11A1/PYCARD/MERTK/SIRPB1/GAS6/AZU1/LMAN2/CYBA/DNM2/STAP1/IFNG	19
BP	GO:0050670	regulation of lymphocyte proliferation	45/2097	225/18723	0.002420905	BST1/ARG1/NFATC2/IKZF3/CEBPB/CR1/CBLB/CD55/PRKCQ/IL1B/CD28/VSIG4/FADD/CD3E/BCL2/TNFSF13B/ATM/CD40LG/RIPK3/SLAMF1/FCRL3/MYD88/CCR2/BCL6/LILRB4/HLA-DPB1/PYCARD/TYROBP/DLG5/GPR183/CLEC4G/IL23A/XCL1/IGFBP2/CARD11/ZBTB7B/EPHB2/LST1/JAK3/TNFRSF13C/CLC/CD6/IL7/PTPN6/CD74	45
BP	GO:0070663	regulation of leukocyte proliferation	48/2097	245/18723	0.002420905	BST1/ARG1/NFATC2/IKZF3/CEBPB/CR1/CBLB/CD55/PRKCQ/IL1B/CD28/VSIG4/FADD/CD3E/BCL2/TNFSF13B/ATM/CD40LG/RIPK3/SLAMF1/MAPK3/FCRL3/MYD88/CCR2/BCL6/LILRB4/HLA-DPB1/PYCARD/TYROBP/DLG5/GPR183/CLEC4G/IL23A/XCL1/IGFBP2/CARD11/ZBTB7B/IL5RA/EPHB2/LST1/ENPP3/JAK3/TNFRSF13C/CLC/CD6/IL7/PTPN6/CD74	48
BP	GO:0030316	osteoclast differentiation	24/2097	94/18723	0.002450281	CEBPB/MAPK14/PIK3R1/SH3PXD2A/OSCAR/FSTL3/CAMK4/LILRB4/TLR3/TYROBP/GPR183/SLC9B2/IL23A/LTF/SBNO2/LILRB3/TFE3/GPR68/JUNB/CA2/TCIRG1/IFNG/ESRRA/GPR137	24
BP	GO:0042092	type 2 immune response	13/2097	36/18723	0.002482769	ARG1/GATA3/IL4R/BATF/CCR2/BCL6/NLRP3/TBX21/HLX/XCL1/BCL3/CD74/RARA	13
BP	GO:0002821	positive regulation of adaptive immune response	27/2097	112/18723	0.002615515	GATA3/CD55/PRKCQ/SKAP1/IL1B/CD28/MAD2L2/FADD/TNFSF13B/CLEC6A/SLC11A1/SLAMF1/CCR2/NLRP3/IL18R1/TBX21/MSH2/PYCARD/PLA2G4A/TNFSF13/IL1R1/IL23A/CD1C/XCL1/CD1E/HLA-DRA/CARD9	27
BP	GO:0050856	regulation of T cell receptor signaling pathway	14/2097	41/18723	0.002648388	TESPA1/CBLB/SH2D1A/LILRB4/UBASH3A/CD160/TRAT1/CARD11/CEACAM1/CCR7/LCK/IKBKG/PTPN6/PHPT1	14
BP	GO:0032740	positive regulation of interleukin-17 production	10/2097	23/18723	0.002648388	RFTN1/PRKCQ/OSM/SLAMF6/LY9/MYD88/IL23A/SPHK1/ZBTB7B/CARD9	10
BP	GO:0002523	leukocyte migration involved in inflammatory response	9/2097	19/18723	0.002648388	S100A8/S100A9/ALOX5/FUT7/FFAR2/SLAMF1/NLRP3/ELANE/ADAM8	9
BP	GO:0032944	regulation of mononuclear cell proliferation	45/2097	227/18723	0.002870532	BST1/ARG1/NFATC2/IKZF3/CEBPB/CR1/CBLB/CD55/PRKCQ/IL1B/CD28/VSIG4/FADD/CD3E/BCL2/TNFSF13B/ATM/CD40LG/RIPK3/SLAMF1/FCRL3/MYD88/CCR2/BCL6/LILRB4/HLA-DPB1/PYCARD/TYROBP/DLG5/GPR183/CLEC4G/IL23A/XCL1/IGFBP2/CARD11/ZBTB7B/EPHB2/LST1/JAK3/TNFRSF13C/CLC/CD6/IL7/PTPN6/CD74	45
BP	GO:0007249	I-kappaB kinase/NF-kappaB signaling	53/2097	281/18723	0.002870532	S100A12/TLR8/CARD16/TRAF5/IL1B/LAMTOR5/NLRC3/ZMYND11/RORA/FADD/FYN/RHOH/FASLG/PINK1/BIRC3/NLRP12/TRIM25/NFKBIL1/EDAR/CLEC6A/RIPK3/TLR2/MYD88/LILRB4/OTUD7B/TRAF1/LGALS1/OPTN/CX3CR1/TLR3/PYCARD/APOL3/TNIP2/TBKBP1/GAPDH/IRAK1BP1/MID2/HMOX1/NDFIP2/LTF/NLRX1/CARD11/BCL3/LTBR/CCR7/SECTM1/ZC3H12A/IKBKG/SHARPIN/S100B/NLRP6/CD74/CARD9	53
BP	GO:1903557	positive regulation of tumor necrosis factor superfamily cytokine production	26/2097	107/18723	0.002942835	LILRA5/RASGRP1/FADD/PIK3R1/LY96/TLR2/ORM1/MYD88/CCR2/CD2/TLR3/MMP8/PYCARD/CD14/OAS2/TYROBP/LILRA2/IL23A/AZU1/CYBA/EPHB2/TNFRSF8/ADAM8/SPON2/IFNG/CARD9	26
BP	GO:0032613	interleukin-10 production	18/2097	62/18723	0.003021737	LILRA5/TRIB2/CD28/CD47/CD40LG/TIGIT/TLR2/HGF/LILRB4/MMP8/PYCARD/CD83/TYROBP/IL23A/XCL1/BCL3/JAK3/DLL1	18
BP	GO:0032653	regulation of interleukin-10 production	18/2097	62/18723	0.003021737	LILRA5/TRIB2/CD28/CD47/CD40LG/TIGIT/TLR2/HGF/LILRB4/MMP8/PYCARD/CD83/TYROBP/IL23A/XCL1/BCL3/JAK3/DLL1	18
BP	GO:0043299	leukocyte degranulation	20/2097	73/18723	0.003104092	ANXA3/RASGRP1/CD177/IL4R/MILR1/PTGDR/LAT2/ITGAM/CCR2/HCK/FGR/STXBP1/FES/HMOX1/CPLX2/CEACAM1/SPI1/STXBP2/KLRC2/ITGB2	20
BP	GO:0002369	T cell cytokine production	13/2097	37/18723	0.003186499	ARG1/GATA3/CD55/IL1B/SLAMF1/CCR2/LILRB4/NLRP3/IL18R1/TBX21/IL1R1/XCL1/CLC	13
BP	GO:0002724	regulation of T cell cytokine production	13/2097	37/18723	0.003186499	ARG1/GATA3/CD55/IL1B/SLAMF1/CCR2/LILRB4/NLRP3/IL18R1/TBX21/IL1R1/XCL1/CLC	13
BP	GO:0043368	positive T cell selection	13/2097	37/18723	0.003186499	BCL11B/CD3G/CD3E/BCL2/TOX/SLAMF6/LY9/BATF/TBX21/THEMIS/IL23A/CD3D/CD74	13
BP	GO:1902106	negative regulation of leukocyte differentiation	25/2097	102/18723	0.003289783	CR1/IL4R/PIK3R1/CDK6/FSTL3/RUNX3/PGLYRP1/BCL6/LILRB4/TBX21/TLR3/HLX/LTF/ZBTB7B/LILRB3/CEACAM1/TMEM176A/GPR68/JAK3/ZC3H12A/C1QC/CD74/GPR137/RARA/TMEM176B	25
BP	GO:0002761	regulation of myeloid leukocyte differentiation	28/2097	120/18723	0.003307698	MIR223/CEBPB/FADD/LEF1/PIK3R1/TESC/CDK6/FSTL3/CAMK4/LILRB4/TLR3/TYROBP/FES/SLC9B2/IL23A/LTF/LILRB3/TFE3/CEACAM1/IRF7/GPR68/CA2/IFNG/ESRRA/C1QC/CD74/GPR137/RARA	28
BP	GO:0030099	myeloid cell differentiation	67/2097	381/18723	0.00332159	MIR223/ETS1/CEBPB/HSPA1B/TGFBR3/MAPK14/GATA3/PPARG/HMGB2/CEBPA/HSPA1A/MMP9/FADD/GBA/LEF1/MAEA/PIK3R1/MFHAS1/THOC5/SH3PXD2A/TESC/CDK6/OSCAR/ACVR1B/FSTL3/CAMK4/JAG1/TLR2/BATF/BCL6/LILRB4/RPS6/TLR3/TYROBP/FES/GPR183/SLC9B2/IL23A/LTF/EIF6/PRTN3/SBNO2/LILRB3/TFE3/CEACAM1/LTBR/SPI1/CCR7/IRF7/GPR68/JAK3/JUNB/G6PD/CA2/DLL1/TCIRG1/IFNG/KLF1/ESRRA/RASGRP4/PTPN6/C1QC/CD74/GPR137/RARA/NBEAL2/CEBPE	67
BP	GO:0050854	regulation of antigen receptor-mediated signaling pathway	18/2097	63/18723	0.003624774	TESPA1/PRKCH/CBLB/SH2D1A/FCRL3/LILRB4/UBASH3A/GCSAM/CD160/TRAT1/CARD11/CEACAM1/CCR7/LCK/STAP1/IKBKG/PTPN6/PHPT1	18
BP	GO:0046328	regulation of JNK cascade	30/2097	133/18723	0.003624774	RASGRP1/TRAF5/TNIK/IL1B/ZMYND11/STK3/MFHAS1/PINK1/EDAR/GADD45A/GADD45B/SLAMF1/MYD88/FKTN/TRAF1/TLR3/MMP8/PYCARD/MDFIC/GADD45G/PDCD4/TRPV4/WNT16/LTBR/CCR7/NCF1/DACT1/WNT7A/CARD9/MAP3K11	30
BP	GO:0002437	inflammatory response to antigenic stimulus	20/2097	74/18723	0.003624774	RASGRP1/MAPK14/GATA3/HMGB2/CD28/FYN/IL1RN/FUT7/EXT1/HCK/FGR/PLCG1/ELANE/CD68/IL5RA/CCR7/CD6/FURIN/NLRP6/GPX1	20
BP	GO:1901216	positive regulation of neuron death	24/2097	97/18723	0.003694304	NQO2/FYN/FASLG/TRPM2/SARM1/ITGAM/PPP1R13B/HDAC4/TYROBP/CDC34/DDIT4/ITGA1/CDK5R1/CDK5/BAD/PCSK9/C1QA/LCN2/GRN/PIN1/IFNG/ITGB2/MAP3K11/MYBL2	24
BP	GO:0032760	positive regulation of tumor necrosis factor production	25/2097	103/18723	0.003725692	LILRA5/RASGRP1/FADD/PIK3R1/LY96/TLR2/ORM1/MYD88/CCR2/CD2/TLR3/MMP8/PYCARD/CD14/OAS2/TYROBP/LILRA2/IL23A/AZU1/CYBA/EPHB2/TNFRSF8/SPON2/IFNG/CARD9	25
BP	GO:0051044	positive regulation of membrane protein ectodomain proteolysis	8/2097	16/18723	0.003725692	ADAM9/IL1B/SH3D19/RGMA/ADAM8/ADRA2A/IFNG/FURIN	8
BP	GO:0072538	T-helper 17 type immune response	13/2097	38/18723	0.004118895	PRKCQ/RORA/SLAMF6/LY9/CLEC6A/BATF/TBX21/RORC/IL23A/ZBTB7B/ENTPD7/ZC3H12A/CARD9	13
BP	GO:0043627	response to estrogen	20/2097	75/18723	0.004311669	GATA3/IL4R/GBA/SRA1/APOA2/TRIM25/MMP14/CITED4/CCND1/TGFB3/LDHA/HMOX1/ARID5A/IGFBP2/ARPC1B/COMT/CA2/PDGFRB/WNT7A/RARA	20
BP	GO:0097530	granulocyte migration	32/2097	148/18723	0.004929613	S100A8/S100A12/BST1/CKLF/MIR223/S100A9/FCER1G/CD177/RHOH/FUT7/MCOLN2/SLAMF1/MAPK3/MYD88/CXCL8/CXCR1/DPP4/THBS4/ITGA1/C3AR1/VAV1/IL1R1/RHOG/XCL1/TRPV4/PRTN3/CCR7/CXCL10/ADAM8/ITGB2/BSG/CD74	32
BP	GO:2000516	positive regulation of CD4-positive, alpha-beta T cell activation	13/2097	39/18723	0.005462562	CD55/PRKCQ/IL4R/NLRP3/CD83/CD160/HLX/IL23A/XCL1/HLA-DRA/ZBTB7B/IFNG/RARA	13
BP	GO:0044262	cellular carbohydrate metabolic process	52/2097	283/18723	0.005826587	PYGL/PGD/MGAM/DYRK2/PPP1R3B/GYG1/PFKFB3/PPP1R3D/DGAT2/IMPA2/B4GALT5/PASK/RORA/ENOSF1/HK3/IRS1/C1QTNF3/EXT1/PFKFB4/FGGY/PFKFB2/HK2/SLC5A3/IDH1/PGAM1/CSGALNACT2/HDAC4/INPP4B/SDHAF3/PLA2G4A/DDIT4/RORC/BAD/GALK1/B3GNT8/GPER1/IGFBP4/PHKA1/HKDC1/PPP1R1A/BCKDK/SIRT7/ANGPTL3/PPP1CA/GYS1/TFF3/SESN2/NTSR1/FAM3A/STBD1/GAA/POMC	52
BP	GO:1903707	negative regulation of hemopoiesis	25/2097	106/18723	0.005849886	CR1/IL4R/PIK3R1/CDK6/FSTL3/RUNX3/PGLYRP1/BCL6/LILRB4/TBX21/TLR3/HLX/LTF/ZBTB7B/LILRB3/CEACAM1/TMEM176A/GPR68/JAK3/ZC3H12A/C1QC/CD74/GPR137/RARA/TMEM176B	25
BP	GO:0150146	cell junction disassembly	9/2097	21/18723	0.005956872	PIK3R1/ITGAM/CX3CR1/TGFB3/CDK5/C1QB/EPHA4/C1QA/C1QC	9
BP	GO:0043281	regulation of cysteine-type endopeptidase activity involved in apoptotic process	41/2097	209/18723	0.00631036	S100A8/NLRC4/NAIP/S100A9/CARD16/PPARG/CDKN2D/LAMTOR5/MMP9/SLC1A1/POR/SMAD3/FASLG/BIRC3/NLRP12/NOL3/HGF/PRDX5/NLRP3/RAG1/PYCARD/BAD/PLAUR/P2RX1/COL4A3/RPS6KA1/GAS6/ACVR1C/GPER1/PTGS2/CTSD/MICAL1/GSN/NDUFA13/HIP1/LCK/DLC1/BOK/ADORA2A/GPX1/CARD9	41
BP	GO:0071674	mononuclear cell migration	39/2097	196/18723	0.006497429	S100A12/CKLF/GATA3/FPR2/FADD/GBA/ALOX5/TRPM2/FUT7/CD47/NLRP12/EXT1/RIPK3/SLAMF1/MAPK3/CCR2/S1PR1/ITGA4/CXCR1/TBX21/CX3CR1/PYCARD/GCSAM/GPR183/CYP7B1/HSD3B7/C3AR1/GAS6/CXCL16/XCL1/TRPV4/PADI2/PDGFD/SPI1/CCR7/CXCL10/ADAM8/KLRC4-KLRK1/KLRK1	39
BP	GO:0002824	positive regulation of adaptive immune response based on somatic recombination of immune receptors built from immunoglobulin superfamily domains	25/2097	107/18723	0.006695048	GATA3/CD55/PRKCQ/IL1B/CD28/MAD2L2/FADD/TNFSF13B/CLEC6A/SLC11A1/SLAMF1/CCR2/NLRP3/IL18R1/TBX21/MSH2/PLA2G4A/TNFSF13/IL1R1/IL23A/CD1C/XCL1/CD1E/HLA-DRA/CARD9	25
BP	GO:0033089	positive regulation of T cell differentiation in thymus	6/2097	10/18723	0.007078133	TESPA1/RASGRP1/VNN1/IL7R/ADAM8/EGR3	6
BP	GO:0032874	positive regulation of stress-activated MAPK cascade	28/2097	126/18723	0.007186074	RASGRP1/TRAF5/TNIK/IL1B/STK3/MFHAS1/EDAR/GADD45A/GADD45B/SLAMF1/MYD88/TRAF1/TLR3/MMP8/PYCARD/GADD45G/RELL1/SPHK1/TRPV4/WNT16/LTBR/SPI1/CCR7/NCF1/ZC3H12A/WNT7A/CARD9/MAP3K11	28
BP	GO:0002710	negative regulation of T cell mediated immunity	10/2097	26/18723	0.007496361	ARG1/KLRD1/IL7R/SLAMF1/LILRB4/TBX21/CLEC4G/XCL1/CEACAM1/KLRC1	10
BP	GO:0045954	positive regulation of natural killer cell mediated cytotoxicity	10/2097	26/18723	0.007496361	RASGRP1/IL18RAP/KLRD1/SLAMF6/SH2D1A/CD160/VAV1/KLRC2/KLRC4-KLRK1/KLRK1	10
BP	GO:0002886	regulation of myeloid leukocyte mediated immunity	16/2097	56/18723	0.007597405	ARG1/CD177/IL4R/ITGAM/CCR2/CX3CR1/FGR/STXBP1/TYROBP/FES/HMOX1/SPI1/STXBP2/STAP1/DNASE1L3/ITGB2	16
BP	GO:0046635	positive regulation of alpha-beta T cell activation	18/2097	67/18723	0.007597405	CD55/PRKCQ/IL4R/CD28/CD3E/RUNX3/CCR2/LILRB4/NLRP3/CD83/CD160/HLX/IL23A/XCL1/HLA-DRA/ZBTB7B/IFNG/RARA	18
BP	GO:0032677	regulation of interleukin-8 production	24/2097	102/18723	0.007606109	TLR5/HSPA1B/TLR8/HSPA1A/IL1B/LAMTOR5/FADD/BPI/APOA2/FFAR2/TLR2/MYD88/CD58/HYAL2/OTUD7B/CD2/TLR3/PYCARD/CD14/ELANE/LILRA2/FCN1/BCL3/CD74	24
BP	GO:0032635	interleukin-6 production	34/2097	165/18723	0.007626377	IRAK3/LILRA5/CEBPB/TLR8/IL1B/NLRC3/GBA/C1QTNF3/CD47/BPI/NLRP12/TLR2/ORM1/HGF/SLAMF1/MYD88/LILRB4/HYAL2/TLR3/MMP8/PYCARD/TYROBP/LILRA2/BANK1/GAS6/NLRX1/TRPV4/CYBA/ZC3H12A/SPON2/IFNG/PTPN6/CD74/CARD9	34
BP	GO:0032675	regulation of interleukin-6 production	34/2097	165/18723	0.007626377	IRAK3/LILRA5/CEBPB/TLR8/IL1B/NLRC3/GBA/C1QTNF3/CD47/BPI/NLRP12/TLR2/ORM1/HGF/SLAMF1/MYD88/LILRB4/HYAL2/TLR3/MMP8/PYCARD/TYROBP/LILRA2/BANK1/GAS6/NLRX1/TRPV4/CYBA/ZC3H12A/SPON2/IFNG/PTPN6/CD74/CARD9	34
BP	GO:0045862	positive regulation of proteolysis	64/2097	372/18723	0.007626377	S100A8/NLRC4/HSPA1B/S100A9/ASPH/TRIB2/ADAM9/CR1/PPARG/CEBPA/HSPA1A/SPON1/RNF144A/IL1B/SLC1A1/FADD/GBA/SMAD3/FYN/FASLG/PINK1/F12/PSENEN/NLRP12/PYHIN1/AIM2/MMP14/EFNA1/PRELID1/NLRP3/PYCARD/KLKB1/RNF217/BAD/P2RX1/EPHA4/PERP/COL4A3/ACVR1C/CLEC3B/AURKAIP1/GPER1/RNFT2/CTSD/SH3D19/GSN/NDUFA13/HIP1/PCOLCE2/LCK/DLC1/RGMA/BOK/GRN/ZC3H12A/ADAM8/HPN/ADRA2A/IFNG/FURIN/NLRP6/ADRM1/CARD9/STUB1	64
BP	GO:0043370	regulation of CD4-positive, alpha-beta T cell differentiation	15/2097	51/18723	0.008000442	GATA3/IL4R/RUNX3/BCL6/NLRP3/TBX21/CD83/HLX/IL23A/HLA-DRA/ZBTB7B/JAK3/ZC3H12A/IFNG/RARA	15
BP	GO:0002717	positive regulation of natural killer cell mediated immunity	11/2097	31/18723	0.008115413	RASGRP1/IL18RAP/KLRD1/SLAMF6/SH2D1B/SH2D1A/CD160/VAV1/KLRC2/KLRC4-KLRK1/KLRK1	11
BP	GO:0002828	regulation of type 2 immune response	11/2097	31/18723	0.008115413	ARG1/GATA3/IL4R/CCR2/BCL6/NLRP3/TBX21/HLX/XCL1/CD74/RARA	11
BP	GO:0071711	basement membrane organization	11/2097	31/18723	0.008115413	NTN4/EXT1/PHLDB2/COL4A1/LAMB3/NTNG2/SPINT2/LAMB2/RIC8A/HPN/GAS2	11
BP	GO:0032731	positive regulation of interleukin-1 beta production	17/2097	62/18723	0.008115413	NLRC4/LILRA5/TLR8/SMAD3/NLRP12/PYHIN1/AIM2/ORM1/MYD88/NLRP3/PYCARD/TYROBP/LILRA2/AZU1/GBP5/GSDMD/IFNG	17
BP	GO:0045576	mast cell activation	17/2097	62/18723	0.008115413	S100A12/PLSCR1/RASGRP1/IL4R/MILR1/PTGDR/RHOH/LAT2/HAVCR1/FGR/STXBP1/FES/HMOX1/CNR2/CPLX2/STXBP2/ENPP3	17
BP	GO:0045061	thymic T cell selection	9/2097	22/18723	0.008234135	GATA3/CD28/CD3G/CD3E/TOX/CD3D/CARD11/CCR7/CD74	9
BP	GO:0032637	interleukin-8 production	24/2097	103/18723	0.008356066	TLR5/HSPA1B/TLR8/HSPA1A/IL1B/LAMTOR5/FADD/BPI/APOA2/FFAR2/TLR2/MYD88/CD58/HYAL2/OTUD7B/CD2/TLR3/PYCARD/CD14/ELANE/LILRA2/FCN1/BCL3/CD74	24
BP	GO:0050851	antigen receptor-mediated signaling pathway	45/2097	240/18723	0.008356066	NFATC2/BMX/TESPA1/PRKCH/GATA3/CBLB/RFTN1/PLEKHA1/SKAP1/CD28/TXK/ITK/CD3E/BCL2/FYN/LAX1/LAT2/SH2D1A/BTN3A1/FCRL3/LILRB4/BTNL8/UBASH3A/CD247/BTN3A3/HLA-DPB1/THEMIS/GCSAM/CD160/PLCG1/MS4A1/BTNL9/BANK1/TRAT1/BLNK/SH2B2/CARD11/CEACAM1/CCR7/LCK/ZC3H12A/STAP1/IKBKG/PTPN6/PHPT1	45
BP	GO:0002691	regulation of cellular extravasation	12/2097	36/18723	0.008356066	BST1/ST3GAL4/FADD/FUT7/CD47/RIPK3/CCR2/ITGA4/ELANE/IL1R1/PDGFD/ADAM8	12
BP	GO:0045742	positive regulation of epidermal growth factor receptor signaling pathway	12/2097	36/18723	0.008356066	TGFA/MMP9/FASLG/PDE6H/PLAUR/GPER1/SHKBP1/MIR29A/HIP1/NCF1/ADRA2A/AREG	12
BP	GO:0043374	CD8-positive, alpha-beta T cell differentiation	7/2097	14/18723	0.008433338	BCL2/TOX/RUNX3/LILRB4/EOMES/GPR18/ZBTB7B	7
BP	GO:0070942	neutrophil mediated cytotoxicity	7/2097	14/18723	0.008433338	ARG1/MYD88/ELANE/CTSG/AZU1/DNASE1L3/NLRP6	7
BP	GO:0032612	interleukin-1 production	28/2097	128/18723	0.008433338	NLRC4/LILRA5/TLR8/CARD16/SERPINB1/IL1R2/SMAD3/NLRP12/PYHIN1/AIM2/ORM1/MYD88/LILRB4/NLRP3/CX3CR1/PYCARD/TYROBP/LILRA2/GAS6/AZU1/SPHK1/GBP5/CEACAM1/CCR7/GSDMD/ZC3H12A/IFNG/CARD17	28
BP	GO:0032652	regulation of interleukin-1 production	28/2097	128/18723	0.008433338	NLRC4/LILRA5/TLR8/CARD16/SERPINB1/IL1R2/SMAD3/NLRP12/PYHIN1/AIM2/ORM1/MYD88/LILRB4/NLRP3/CX3CR1/PYCARD/TYROBP/LILRA2/GAS6/AZU1/SPHK1/GBP5/CEACAM1/CCR7/GSDMD/ZC3H12A/IFNG/CARD17	28
BP	GO:0070304	positive regulation of stress-activated protein kinase signaling cascade	28/2097	128/18723	0.008433338	RASGRP1/TRAF5/TNIK/IL1B/STK3/MFHAS1/EDAR/GADD45A/GADD45B/SLAMF1/MYD88/TRAF1/TLR3/MMP8/PYCARD/GADD45G/RELL1/SPHK1/TRPV4/WNT16/LTBR/SPI1/CCR7/NCF1/ZC3H12A/WNT7A/CARD9/MAP3K11	28
BP	GO:0051480	regulation of cytosolic calcium ion concentration	61/2097	353/18723	0.008522277	ADM/PROK2/EDNRB/FPR2/CD55/JPH3/FPR1/RIC3/CAMK2D/GNA15/PTGDR/BCL2/SMAD3/FYN/FASLG/TRPM2/CACNB2/P2RY10/PLCE1/OPRL1/PTGFR/NOL3/MCOLN2/RASA3/CCR2/S1PR1/CEMIP/CXCR1/CX3CR1/GPR174/TACR1/GPR18/PLCG1/MS4A1/CDK5/P2RX1/C3AR1/TRPA1/ACKR4/AKAP6/GPER1/XCL1/TRPV4/CYBA/RYR3/CCR3/MCOLN1/MCOLN3/CCR7/S1PR4/CXCL10/LCK/BOK/TRPV3/CCR8/GRIN2C/NTSR1/CXCR5/GPR17/TRPC1/PTPN6	61
BP	GO:0060760	positive regulation of response to cytokine stimulus	16/2097	57/18723	0.008522277	HSPA1B/HSPA1A/CASP4/TXK/FADD/TRIM44/TLR2/GFI1/AGPAT2/PARP14/IL1R1/GAS6/LRRC70/IRF7/IL7/CD74	16
BP	GO:0030728	ovulation	8/2097	18/18723	0.008527356	TNFAIP6/IL4R/INHBB/PTGS2/ADAMTS1/IMMP2L/HPGD/GAS2	8
BP	GO:0032611	interleukin-1 beta production	25/2097	110/18723	0.009071731	NLRC4/LILRA5/TLR8/CARD16/SERPINB1/SMAD3/NLRP12/PYHIN1/AIM2/ORM1/MYD88/LILRB4/NLRP3/CX3CR1/PYCARD/TYROBP/LILRA2/AZU1/SPHK1/GBP5/CCR7/GSDMD/ZC3H12A/IFNG/CARD17	25
BP	GO:0032651	regulation of interleukin-1 beta production	25/2097	110/18723	0.009071731	NLRC4/LILRA5/TLR8/CARD16/SERPINB1/SMAD3/NLRP12/PYHIN1/AIM2/ORM1/MYD88/LILRB4/NLRP3/CX3CR1/PYCARD/TYROBP/LILRA2/AZU1/SPHK1/GBP5/CCR7/GSDMD/ZC3H12A/IFNG/CARD17	25
BP	GO:0050729	positive regulation of inflammatory response	30/2097	142/18723	0.009710025	S100A8/S100A12/ETS1/LILRA5/CEBPB/S100A9/CEBPA/IL1B/CD28/ALOX5AP/OSM/FFAR3/CD47/NLRP12/FFAR2/TLR2/CCR2/HYAL2/TLR3/MMP8/PDCD4/IL23A/TRPV4/PTGS2/IFI35/CCR7/GRN/ADAM8/STAP1/IFNG	30
BP	GO:0019884	antigen processing and presentation of exogenous antigen	14/2097	47/18723	0.00982374	FCER1G/MFSD6/HLA-DOA/CLEC4A/HLA-DPB1/IFI30/CD1C/CTSF/CTSD/CD1E/HLA-DRA/DNM2/HLA-DQA1/CD74	14
BP	GO:0019722	calcium-mediated signaling	39/2097	202/18723	0.010382467	BST1/NFATC2/MCTP2/EDNRB/DYRK2/FPR2/MCTP1/NFATC3/CAMK2D/CD3E/TRPM2/HOMER3/CAMKK2/PLCE1/LAT2/RCAN3/NCALD/PTGFR/CCR2/CXCL8/PPP3CC/CXCR1/CX3CR1/HDAC4/PLCG1/ACKR4/AZU1/SPHK1/PTGDR2/AKAP6/TRAT1/CCR3/MCOLN1/ADGRB2/CCR7/CCR8/GRIN2C/CXCR5/POMC	39
BP	GO:0018212	peptidyl-tyrosine modification	64/2097	378/18723	0.010593724	FCGR1A/BST1/BMX/SOCS3/LILRA5/TGFA/ABI2/DYRK2/CBLB/STK16/TXK/MAP2K6/OSM/ITK/CD3E/SAMSN1/FYN/IL24/CAMKK2/CLEC6A/ALK/DLG3/EFNA1/HGF/MAPK3/ZFYVE28/SH3BP5L/LILRB4/HYAL2/HCK/FGR/THBS4/PRKCD/MERTK/PARP14/FES/SH3BP5/TPST1/EPHA4/BANK1/GAS6/IL23A/EPHB3/FLT3/MVP/PDGFD/EPHB2/LCK/JAK3/NCF1/PDGFRB/AATK/STAP1/SCYL1/MAP2K2/ADRA2A/IL7/IFNG/AREG/ITGB2/TNK1/PTPN6/CD74/ZGPAT	64
BP	GO:0045670	regulation of osteoclast differentiation	17/2097	64/18723	0.011132872	CEBPB/PIK3R1/FSTL3/CAMK4/LILRB4/TLR3/TYROBP/SLC9B2/IL23A/LTF/LILRB3/TFE3/GPR68/CA2/IFNG/ESRRA/GPR137	17
BP	GO:0002758	innate immune response-activating signal transduction	9/2097	23/18723	0.011148397	KLRD1/FYN/FFAR2/CLEC6A/HCK/TYROBP/LILRA2/FCN1/KLRC2	9
BP	GO:0050671	positive regulation of lymphocyte proliferation	29/2097	137/18723	0.011299143	BST1/NFATC2/CD55/PRKCQ/IL1B/CD28/FADD/CD3E/BCL2/TNFSF13B/CD40LG/SLAMF1/FCRL3/MYD88/CCR2/BCL6/HLA-DPB1/PYCARD/GPR183/IL23A/XCL1/IGFBP2/CARD11/EPHB2/JAK3/TNFRSF13C/CD6/IL7/CD74	29
BP	GO:0070665	positive regulation of leukocyte proliferation	31/2097	150/18723	0.011378347	BST1/NFATC2/CD55/PRKCQ/IL1B/CD28/FADD/CD3E/BCL2/TNFSF13B/CD40LG/SLAMF1/MAPK3/FCRL3/MYD88/CCR2/BCL6/HLA-DPB1/PYCARD/GPR183/IL23A/XCL1/IGFBP2/CARD11/IL5RA/EPHB2/JAK3/TNFRSF13C/CD6/IL7/CD74	31
BP	GO:0045123	cellular extravasation	18/2097	70/18723	0.01162319	BST1/ST3GAL4/CD177/FADD/FUT7/CD47/EXT1/RIPK3/CCR2/ITGA4/CX3CR1/ITGA1/ELANE/IL1R1/AZU1/PRTN3/PDGFD/ADAM8	18
BP	GO:0002924	negative regulation of humoral immune response mediated by circulating immunoglobulin	6/2097	11/18723	0.011676238	CR1/CD55/CR2/PTPN6/CR1L/C4BPA	6
BP	GO:0043312	neutrophil degranulation	6/2097	11/18723	0.011676238	ANXA3/CD177/ITGAM/SPI1/STXBP2/ITGB2	6
BP	GO:0019882	antigen processing and presentation	24/2097	106/18723	0.011697964	FCER1G/RFTN1/RAB32/GBA/MFSD6/EXT1/HLA-DOA/RAB34/SLC11A1/CLEC4A/HLA-DPB1/PYCARD/IFI30/CD68/CD8A/CD1C/CTSF/CTSD/CD1E/HLA-DRA/DNM2/CCR7/HLA-DQA1/CD74	24
BP	GO:0051250	negative regulation of lymphocyte activation	32/2097	157/18723	0.011697964	ARG1/CEBPB/CR1/CBLB/IL4R/VSIG4/SAMSN1/LAX1/ATM/RUNX3/PGLYRP1/TIGIT/BCL6/LILRB4/TBX21/FGR/TYROBP/DLG5/MERTK/CLEC4G/HLX/BANK1/XCL1/ZBTB7B/CEACAM1/LST1/JAK3/ZC3H12A/ADORA2A/TARM1/PTPN6/CD74	32
BP	GO:0046718	viral entry into host cell	30/2097	144/18723	0.011697964	HSPA1B/PLSCR1/DYNLT1/CR1/CD55/HSPA1A/WWP1/CLEC5A/NCAM1/TRIM25/HAVCR1/SLAMF1/IFITM1/HYAL2/LGALS1/IFITM3/CTSB/DPP4/ACE2/IFITM2/MID2/CR2/CLEC4G/GAS6/FCN1/GSN/VPS18/BSG/ANPEP/CD74	30
BP	GO:0002673	regulation of acute inflammatory response	14/2097	48/18723	0.011697964	EDNRB/IL1B/ALOX5AP/OSM/FFAR3/F12/FUT7/FFAR2/NLRP3/KLKB1/PTGS2/CCR7/ADAM8/DNASE1L3	14
BP	GO:0002715	regulation of natural killer cell mediated immunity	14/2097	48/18723	0.011697964	RASGRP1/CD96/IL18RAP/KLRD1/SLAMF6/SH2D1B/SH2D1A/CD160/VAV1/CEACAM1/KLRC1/KLRC2/KLRC4-KLRK1/KLRK1	14
BP	GO:0010952	positive regulation of peptidase activity	38/2097	197/18723	0.011697964	S100A8/NLRC4/S100A9/ASPH/CR1/PPARG/SLC1A1/FADD/SMAD3/FYN/FASLG/PINK1/PSENEN/NLRP12/AIM2/EFNA1/PRELID1/NLRP3/PYCARD/BAD/P2RX1/EPHA4/PERP/COL4A3/ACVR1C/GPER1/CTSD/GSN/NDUFA13/HIP1/PCOLCE2/LCK/DLC1/BOK/GRN/NLRP6/ADRM1/CARD9	38
BP	GO:0032946	positive regulation of mononuclear cell proliferation	29/2097	138/18723	0.01223004	BST1/NFATC2/CD55/PRKCQ/IL1B/CD28/FADD/CD3E/BCL2/TNFSF13B/CD40LG/SLAMF1/FCRL3/MYD88/CCR2/BCL6/HLA-DPB1/PYCARD/GPR183/IL23A/XCL1/IGFBP2/CARD11/EPHB2/JAK3/TNFRSF13C/CD6/IL7/CD74	29
BP	GO:0044409	entry into host	31/2097	151/18723	0.012240136	HSPA1B/PLSCR1/DYNLT1/CR1/CD55/HSPA1A/WWP1/CLEC5A/NCAM1/TRIM25/HAVCR1/SLAMF1/IFITM1/CXCL8/HYAL2/LGALS1/IFITM3/CTSB/DPP4/ACE2/IFITM2/MID2/CR2/CLEC4G/GAS6/FCN1/GSN/VPS18/BSG/ANPEP/CD74	31
BP	GO:0030282	bone mineralization	26/2097	119/18723	0.012302366	ANKH/ASGR2/AXIN2/SMAD3/ALOX5/BCOR/SGMS2/KL/ACVR2B/S1PR1/FGR/FBN2/TGFB3/WNT10B/GPM6B/SMPD3/ALOX15/LTF/PHEX/CLEC3B/ASPN/OMD/BMPR1A/PTGS2/SBNO2/FBXL15	26
BP	GO:0071216	cellular response to biotic stimulus	45/2097	246/18723	0.012458305	ARG1/EDNRB/CEBPB/CARD16/MAPK14/ADAM9/CD55/HMGB2/CAMP/IL1B/IL24/LY96/BPI/NFKBIL1/TSPO/TLR2/GFI1/MAPK3/MYD88/CXCL8/HCK/NLRP3/CX3CR1/PYCARD/CD14/TNIP2/CTSG/MIR342/LILRA2/PDCD4/DEFA4/CD68/LTF/SBNO2/SPI1/CXCL10/LCN2/CD6/ZC3H12A/SPON2/STAP1/CARD17/DEFA3/RARA/CEBPE	45
BP	GO:0051091	positive regulation of DNA-binding transcription factor activity	47/2097	260/18723	0.012458305	ANXA3/S100A8/S100A12/NLRC4/IRAK3/HSPA1B/S100A9/FLOT1/PRKCH/CARD16/TRAF5/PPARG/HSPA1A/PRKCQ/JMY/IL1B/LAMTOR5/IL18RAP/STK3/SMAD3/PINK1/LPAR5/TRIM25/AIM2/CD40LG/RIPK3/TLR2/ALK/MYD88/TRAF1/NLRP3/IL18R1/CX3CR1/FLOT2/TLR3/PYCARD/HDAC4/NPM1/WNT10B/MID2/PPRC1/LTF/SPHK1/CARD11/ADAM8/IKBKG/CARD9	47
BP	GO:0002478	antigen processing and presentation of exogenous peptide antigen	12/2097	38/18723	0.012458305	FCER1G/MFSD6/HLA-DOA/CLEC4A/HLA-DPB1/IFI30/CTSF/CTSD/HLA-DRA/DNM2/HLA-DQA1/CD74	12
BP	GO:1901186	positive regulation of ERBB signaling pathway	12/2097	38/18723	0.012458305	TGFA/MMP9/FASLG/PDE6H/PLAUR/GPER1/SHKBP1/MIR29A/HIP1/NCF1/ADRA2A/AREG	12
BP	GO:0032633	interleukin-4 production	11/2097	33/18723	0.012458305	CEBPB/FCER1G/GATA3/PRKCQ/CD28/LEF1/CD3E/CD40LG/NLRP3/CD83/RARA	11
BP	GO:0032673	regulation of interleukin-4 production	11/2097	33/18723	0.012458305	CEBPB/FCER1G/GATA3/PRKCQ/CD28/LEF1/CD3E/CD40LG/NLRP3/CD83/RARA	11
BP	GO:0036336	dendritic cell migration	11/2097	33/18723	0.012458305	ALOX5/TRPM2/NLRP12/EXT1/SLAMF1/CCR2/CXCR1/GPR183/GAS6/SPI1/CCR7	11
BP	GO:0071353	cellular response to interleukin-4	11/2097	33/18723	0.012458305	ARG1/GATA3/IL4R/TCF7/LEF1/NFIL3/IL24/PARP14/XCL1/RPL3/JAK3	11
BP	GO:0007229	integrin-mediated signaling pathway	24/2097	107/18723	0.012734049	BST1/CD63/ADAM9/CD177/TXK/ITGA7/CD47/CD40LG/ITGAM/TIMP1/ITGA6/ITGA4/HCK/FGR/ITGA1/ITGA9/VAV1/LIMS2/CEACAM1/ADAMTS1/ANGPTL3/FERMT3/ITGB2/ADAM15	24
BP	GO:0002228	natural killer cell mediated immunity	18/2097	71/18723	0.012827964	RASGRP1/CD96/IL18RAP/KLRD1/SLAMF6/SH2D1B/SH2D1A/TUBB4B/CD160/SLAMF7/VAV1/CEACAM1/GZMB/KLRC1/KLRC2/PTPN6/KLRC4-KLRK1/KLRK1	18
BP	GO:0018108	peptidyl-tyrosine phosphorylation	63/2097	375/18723	0.012869015	FCGR1A/BST1/BMX/SOCS3/LILRA5/TGFA/ABI2/DYRK2/CBLB/STK16/TXK/MAP2K6/OSM/ITK/CD3E/SAMSN1/FYN/IL24/CAMKK2/CLEC6A/ALK/DLG3/EFNA1/HGF/MAPK3/ZFYVE28/SH3BP5L/LILRB4/HYAL2/HCK/FGR/THBS4/PRKCD/MERTK/PARP14/FES/SH3BP5/EPHA4/BANK1/GAS6/IL23A/EPHB3/FLT3/MVP/PDGFD/EPHB2/LCK/JAK3/NCF1/PDGFRB/AATK/STAP1/SCYL1/MAP2K2/ADRA2A/IL7/IFNG/AREG/ITGB2/TNK1/PTPN6/CD74/ZGPAT	63
BP	GO:0045598	regulation of fat cell differentiation	29/2097	139/18723	0.013086505	CEBPB/TRIB2/MAPK14/GATA3/PPARG/CEBPA/CCDC71L/RORA/ZFP36L2/STK3/SMAD3/ALOX5/SORT1/JDP2/JAG1/MEX3C/RORC/WNT10B/GPER1/TRPV4/PTGS2/ZBTB7B/SOX13/TFE3/METRNL/LRP3/KLF5/CDS1/ZC3H12A	29
BP	GO:0032872	regulation of stress-activated MAPK cascade	37/2097	192/18723	0.013124381	RASGRP1/TRAF5/TNIK/IL1B/ZMYND11/STK3/MFHAS1/PINK1/EDAR/GADD45A/GADD45B/HGF/SLAMF1/MAPK3/MYD88/FKTN/TRAF1/TLR3/MMP8/PYCARD/MDFIC/GADD45G/RELL1/PDCD4/SPHK1/TRPV4/WNT16/LTBR/SPI1/CCR7/NCF1/ZC3H12A/MAP2K2/DACT1/WNT7A/CARD9/MAP3K11	37
BP	GO:0002221	pattern recognition receptor signaling pathway	34/2097	172/18723	0.013245479	TLR5/IRAK3/HSPA1B/RNF125/FLOT1/TLR8/RFTN1/HSPA1A/MAP2K6/MFHAS1/LY96/BIRC3/FFAR2/SARM1/NFKBIL1/CLEC4E/TLR2/GFI1/FCRL3/MYD88/TLR3/CD14/TNIP2/SLC15A3/GPR108/LILRA2/LTF/NLRX1/FCN1/IFI35/CYBA/UNC93B1/IRF7/NLRP6	34
BP	GO:0031663	lipopolysaccharide-mediated signaling pathway	16/2097	60/18723	0.013601134	CARD16/MAPK14/CD55/IL1B/LY96/BPI/NFKBIL1/TLR2/MAPK3/MYD88/HCK/CD14/LILRA2/LTF/SPI1/CD6	16
BP	GO:0010950	positive regulation of endopeptidase activity	35/2097	179/18723	0.013601134	S100A8/NLRC4/S100A9/ASPH/CR1/PPARG/SLC1A1/FADD/SMAD3/FYN/FASLG/PSENEN/NLRP12/AIM2/EFNA1/PRELID1/NLRP3/PYCARD/BAD/P2RX1/EPHA4/PERP/COL4A3/ACVR1C/GPER1/CTSD/GSN/NDUFA13/HIP1/LCK/DLC1/BOK/NLRP6/ADRM1/CARD9	35
BP	GO:0051043	regulation of membrane protein ectodomain proteolysis	9/2097	24/18723	0.014114975	ADAM9/IL1B/TIMP1/SH3D19/RGMA/ADAM8/ADRA2A/IFNG/FURIN	9
BP	GO:0051156	glucose 6-phosphate metabolic process	9/2097	24/18723	0.014114975	PGD/HK3/HK2/PGAM1/TALDO1/HKDC1/TKT/G6PD/PGLS	9
BP	GO:0002832	negative regulation of response to biotic stimulus	24/2097	108/18723	0.014114975	IRAK3/ARG1/RNF125/CARD16/CR1/PPARG/CD96/NLRC3/VSIG4/KLRD1/HTRA1/NFKBIL1/A2M/PARP14/LILRA2/LTF/NLRX1/CEACAM1/TTLL12/KLRC1/USP18/GRN/MIR26B/FAM3A	24
BP	GO:0042554	superoxide anion generation	13/2097	44/18723	0.014567784	FPR2/CD177/SH3PXD2B/SH3PXD2A/NCF4/ITGAM/PRKCD/TYROBP/CYBA/NCF1C/NCF1/ITGB2/NCF1B	13
BP	GO:0001558	regulation of cell growth	68/2097	414/18723	0.014567784	S100A8/SEMA6B/HSPA1B/S100A9/PRDM11/HSPA1A/PRKCQ/CDKL5/CDKN2D/BCL11A/MAD2L2/CAMK2D/BCL2/SMAD3/EXOSC4/PLCE1/NRCAM/ACVR1B/MMP14/SERTAD3/PSRC1/LAMTOR1/CHPT1/BCL6/HYAL2/CDA/FGF13/SEMA4A/ACVRL1/NPM1/OLFM1/N6AMT1/LAMTOR2/CDK5R1/CDK5/RPS6KA1/CDHR2/SPHK1/TSPYL2/EAF2/CXCL16/AKAP6/WFDC1/CTDP1/ARHGEF11/IGFBP4/TWF2/CYBA/BDNF/DBNL/SEMA4B/DNM2/NDUFA13/NTN1/CEACAM1/RGMA/PRSS2/DDX39B/SYT17/G6PD/SESN2/OSGIN1/PIN1/…	68
BP	GO:1905517	macrophage migration	15/2097	55/18723	0.014940034	CKLF/EDNRB/MMP14/MCOLN2/SLAMF1/MAPK3/CCR2/CX3CR1/C3AR1/AZU1/TRPV4/MTUS1/STAP1/EMILIN1/MMP28	15
BP	GO:0043122	regulation of I-kappaB kinase/NF-kappaB signaling	45/2097	249/18723	0.015173931	S100A12/CARD16/TRAF5/IL1B/LAMTOR5/NLRC3/ZMYND11/RORA/FADD/FYN/RHOH/FASLG/PINK1/BIRC3/NLRP12/TRIM25/EDAR/CLEC6A/MYD88/LILRB4/OTUD7B/TRAF1/LGALS1/OPTN/TLR3/PYCARD/APOL3/TNIP2/GAPDH/MID2/HMOX1/NDFIP2/LTF/NLRX1/CARD11/LTBR/CCR7/SECTM1/ZC3H12A/IKBKG/SHARPIN/S100B/NLRP6/CD74/CARD9	45
BP	GO:0072539	T-helper 17 cell differentiation	10/2097	29/18723	0.015247188	RORA/SLAMF6/LY9/BATF/TBX21/RORC/IL23A/ZBTB7B/ENTPD7/ZC3H12A	10
BP	GO:0000038	very long-chain fatty acid metabolic process	11/2097	34/18723	0.01548276	ACSL1/ACAA1/ELOVL4/ELOVL3/ACOT2/ACSL6/ABCD2/ACOX2/ACOT4/ELOVL6/ABCD1	11
BP	GO:0002495	antigen processing and presentation of peptide antigen via MHC class II	11/2097	34/18723	0.01548276	FCER1G/HLA-DOA/HLA-DPB1/PYCARD/IFI30/CTSF/CTSD/HLA-DRA/DNM2/HLA-DQA1/CD74	11
BP	GO:0001503	ossification	67/2097	408/18723	0.015600943	CEBPB/ANKH/MAPK14/ALPL/PPARG/CEBPA/ASGR2/MMP9/NOG/AXIN2/MAP2K6/CLIC1/LEF1/BCL2/SMAD3/ALOX5/PTCH1/CLEC5A/SORT1/KREMEN1/CDK6/BCOR/SGMS2/FSTL3/EXT1/RUNX3/KL/MMP14/ACVR2B/SYNCRIP/JAG1/COL13A1/HGF/IFITM1/MAPK3/S1PR1/FGR/HDAC4/FBN2/TGFB3/CLEC11A/RRAS2/WNT10B/GPM6B/SMPD3/ALOX15/LTF/COL5A2/PHEX/CLEC3B/ASPN/OMD/BMPR1A/PTGS2/SBNO2/SIRT7/CTHRC1/LRP3/SHOX2/FBXL15/JUNB/SPARC/PDLIM7/SNAI1/TCIRG1/ESRRA/AREG	67
BP	GO:0045444	fat cell differentiation	42/2097	229/18723	0.016141898	RETN/CEBPB/TRIB2/MAPK14/GATA3/PPARG/CEBPA/TMEM120A/CCDC71L/LRG1/RORA/ZFP36L2/STK3/SMAD3/ALOX5/C1QTNF3/SORT1/JDP2/FFAR2/JAG1/MEX3C/CCND1/LAMB3/RORC/WNT10B/CLIP3/GPER1/TRPV4/INHBB/PTGS2/SH2B2/ZBTB7B/SOX13/TFE3/TTC8/METRNL/LRP3/KLF5/CDS1/ZC3H12A/SDF4/GPX1	42
BP	GO:0001961	positive regulation of cytokine-mediated signaling pathway	14/2097	50/18723	0.016225847	HSPA1B/HSPA1A/CASP4/TXK/FADD/TRIM44/GFI1/AGPAT2/PARP14/IL1R1/GAS6/IRF7/IL7/CD74	14
BP	GO:0000272	polysaccharide catabolic process	8/2097	20/18723	0.01624732	PYGL/MGAM/PPP1R3B/PPP1R3D/CHIT1/PPP1CA/STBD1/GAA	8
BP	GO:0070302	regulation of stress-activated protein kinase signaling cascade	37/2097	195/18723	0.016568902	RASGRP1/TRAF5/TNIK/IL1B/ZMYND11/STK3/MFHAS1/PINK1/EDAR/GADD45A/GADD45B/HGF/SLAMF1/MAPK3/MYD88/FKTN/TRAF1/TLR3/MMP8/PYCARD/MDFIC/GADD45G/RELL1/PDCD4/SPHK1/TRPV4/WNT16/LTBR/SPI1/CCR7/NCF1/ZC3H12A/MAP2K2/DACT1/WNT7A/CARD9/MAP3K11	37
BP	GO:0042058	regulation of epidermal growth factor receptor signaling pathway	18/2097	73/18723	0.016828486	TGFA/CBLB/MMP9/FASLG/ZFYVE28/ITGA1/PDE6H/PLAUR/GPER1/MVP/SHKBP1/MIR29A/CEACAM1/HIP1/NCF1/ADRA2A/AREG/ZGPAT	18
BP	GO:0052126	movement in host environment	34/2097	175/18723	0.016972626	HSPA1B/PLSCR1/DYNLT1/CR1/CD55/HSPA1A/WWP1/CLEC5A/NCAM1/TRIM25/HAVCR1/CHMP3/SLAMF1/CHMP2A/IFITM1/CXCL8/HYAL2/LGALS1/IFITM3/CTSB/DPP4/ACE2/IFITM2/MID2/CR2/CLEC4G/GAS6/ZNF502/FCN1/GSN/VPS18/BSG/ANPEP/CD74	34
BP	GO:0062197	cellular response to chemical stress	57/2097	337/18723	0.01763821	CYP1B1/ARG1/ETS1/HSPA1B/TXN/CHD6/HSPA1A/PLEKHA1/MMP9/SLC1A1/IL18RAP/NME8/VNN1/BCL2/FYN/ALOX5/TRPM2/CAMKK2/PINK1/ANKRD2/ATM/MGST1/RIPK3/LANCL1/TSPO/SLC25A24/NOL3/HGF/PRR5L/MAPK3/PRDX5/MPO/ROMO1/PTPRK/MSRA/PRKCD/BAD/HMOX1/SMPD3/SPHK1/TRPV4/PTGS2/ALDH3B1/PDGFD/GPR37L1/WNT16/ENDOG/NCF1/LCN2/SLC25A23/G6PD/SESN2/ZC3H12A/ABCD1/STOX1/GPX1/MAP1LC3A	57
BP	GO:0070943	neutrophil-mediated killing of symbiont cell	6/2097	12/18723	0.017721287	ARG1/MYD88/ELANE/CTSG/AZU1/NLRP6	6
BP	GO:0002713	negative regulation of B cell mediated immunity	7/2097	16/18723	0.017721287	CR1/CD55/BCL6/CR2/PTPN6/CR1L/C4BPA	7
BP	GO:0002890	negative regulation of immunoglobulin mediated immune response	7/2097	16/18723	0.017721287	CR1/CD55/BCL6/CR2/PTPN6/CR1L/C4BPA	7
BP	GO:0097202	activation of cysteine-type endopeptidase activity	7/2097	16/18723	0.017721287	NLRC4/ASPH/FADD/PYCARD/BAD/PERP/NLRP6	7
BP	GO:0007409	axonogenesis	68/2097	418/18723	0.017721287	SEMA6B/FLOT1/BCL11B/GATA3/PRKCQ/CDKL5/UST/AUTS2/B4GALT5/NOG/MYCBP2/BCL2/FYN/RHOH/S100A6/PTCH1/NCAM1/NFASC/NRCAM/RNF165/EXT1/EFNA1/SPTBN4/SCN1B/ITGA4/NEO1/STXBP1/FGF13/LAMA2/SEMA4A/MYOT/UNC5A/OLFM1/ANK3/NTNG2/AMIGO1/NR2E1/LGR6/CDK5R1/CDK5/VASP/EPHA4/EPHB3/RHOG/TCTN1/TWF2/LAMB2/BDNF/DBNL/SEMA4B/DNM2/NTN1/EPHB2/TTC8/SYNGAP1/SHOX2/PTPRM/RGMA/NEFL/WNT7A/S100B/BSG/FSTL4/KEL/CHN1/NOTCH3/SEMA3B/CDH2	68
BP	GO:0032623	interleukin-2 production	16/2097	62/18723	0.018208156	CR1/GATA3/PRKCQ/IL1B/CD28/VSIG4/CD3E/HOMER3/CCR2/LILRB4/TBX21/CD83/XCL1/CARD11/NAV3/CARD9	16
BP	GO:0032663	regulation of interleukin-2 production	16/2097	62/18723	0.018208156	CR1/GATA3/PRKCQ/IL1B/CD28/VSIG4/CD3E/HOMER3/CCR2/LILRB4/TBX21/CD83/XCL1/CARD11/NAV3/CARD9	16
BP	GO:0010954	positive regulation of protein processing	9/2097	25/18723	0.018208156	NLRC4/SPON1/F12/MMP14/KLKB1/CLEC3B/GSN/ADAM8/HPN	9
BP	GO:0032753	positive regulation of interleukin-4 production	9/2097	25/18723	0.018208156	CEBPB/FCER1G/GATA3/PRKCQ/CD28/CD3E/CD40LG/NLRP3/RARA	9
BP	GO:0072676	lymphocyte migration	25/2097	117/18723	0.018519482	CKLF/GATA3/FADD/GBA/FUT7/EXT1/RIPK3/CCR2/S1PR1/ITGA4/TBX21/PYCARD/GCSAM/GPR183/CYP7B1/HSD3B7/GAS6/CXCL16/XCL1/PADI2/CCR7/CXCL10/ADAM8/KLRC4-KLRK1/KLRK1	25
BP	GO:0031640	killing of cells of other organism	17/2097	68/18723	0.018631725	S100A12/ARG1/CAMP/PGLYRP1/MYD88/ROMO1/GAPDH/ELANE/CTSG/DEFA4/AZU1/LTF/RPL30/PRF1/IFNG/NLRP6/DEFA3	17
BP	GO:0046637	regulation of alpha-beta T cell differentiation	17/2097	68/18723	0.018631725	GATA3/IL4R/RUNX3/BCL6/LILRB4/NLRP3/TBX21/CD83/HLX/IL23A/HLA-DRA/ZBTB7B/JAK3/ZC3H12A/IFNG/ZNF683/RARA	17
BP	GO:0034599	cellular response to oxidative stress	50/2097	288/18723	0.018764778	CYP1B1/ARG1/ETS1/HSPA1B/TXN/CHD6/HSPA1A/PLEKHA1/MMP9/SLC1A1/IL18RAP/NME8/VNN1/BCL2/FYN/ALOX5/TRPM2/CAMKK2/PINK1/ANKRD2/MGST1/RIPK3/LANCL1/SLC25A24/NOL3/HGF/PRR5L/MAPK3/PRDX5/MPO/ROMO1/PTPRK/MSRA/PRKCD/HMOX1/SMPD3/SPHK1/ALDH3B1/PDGFD/GPR37L1/WNT16/ENDOG/NCF1/LCN2/G6PD/SESN2/ZC3H12A/ABCD1/GPX1/MAP1LC3A	50
BP	GO:2000117	negative regulation of cysteine-type endopeptidase activity	20/2097	86/18723	0.018803751	NAIP/CARD16/CDKN2D/LAMTOR5/MMP9/POR/CST7/BIRC3/NOL3/HGF/PRDX5/RAG1/PLAUR/RPS6KA1/GAS6/LTF/PTGS2/MICAL1/ADORA2A/GPX1	20
BP	GO:0019886	antigen processing and presentation of exogenous peptide antigen via MHC class II	10/2097	30/18723	0.018863933	FCER1G/HLA-DOA/HLA-DPB1/IFI30/CTSF/CTSD/HLA-DRA/DNM2/HLA-DQA1/CD74	10
BP	GO:0016485	protein processing	41/2097	225/18723	0.019468847	NLRC4/ASPH/CARD16/PLAU/HP/IL1R2/CASP4/SPON1/FADD/CST7/PTCH1/F12/PSENEN/MMP14/GGT1/C1RL/NOL3/PRKACB/PYCARD/KLKB1/ACE2/CTSG/BAD/ADAMTS2/ECE1/PERP/PHEX/CLEC3B/PCSK9/MIPEP/ADAMTS3/GSN/PLAT/ASPRV1/IMMP2L/ADAM8/CPA3/HPN/FURIN/NLRP6/KEL	41
BP	GO:0062207	regulation of pattern recognition receptor signaling pathway	23/2097	105/18723	0.019781031	TLR5/IRAK3/HSPA1B/RNF125/FLOT1/HSPA1A/MFHAS1/BIRC3/SARM1/NFKBIL1/TLR2/GFI1/FCRL3/TLR3/SLC15A3/GPR108/LILRA2/LTF/NLRX1/IFI35/CYBA/IRF7/NLRP6	23
BP	GO:0042100	B cell proliferation	22/2097	99/18723	0.020461594	BST1/NFATC2/IKZF3/RASGRP1/LEF1/BCL2/IL7R/TNFSF13B/ATM/CD40LG/FCRL3/BCL6/PRKCD/TYROBP/GPR183/MS4A1/CR2/CARD11/EPHB2/TNFRSF13C/IL7/CD74	22
BP	GO:0043300	regulation of leukocyte degranulation	13/2097	46/18723	0.02054552	CD177/IL4R/ITGAM/CCR2/FGR/STXBP1/FES/HMOX1/CEACAM1/SPI1/STXBP2/KLRC2/ITGB2	13
BP	GO:0043523	regulation of neuron apoptotic process	39/2097	212/18723	0.020821646	NAIP/CEBPB/GATA3/NQO2/SLC1A1/GBA/BCL2/FYN/FASLG/PINK1/SET/ITGAM/LANCL1/CX3CR1/STXBP1/MSH2/HDAC4/TGFB3/TYROBP/CDC34/ITGA1/CDK5R1/CDK5/HMOX1/DNAJC5/PCSK9/BDNF/SYNGAP1/BOK/NEFL/LCN2/G6PD/GRN/TRIM2/ADAM8/ADORA2A/PIN1/MAP3K11/MYBL2	39
BP	GO:0007160	cell-matrix adhesion	42/2097	233/18723	0.020924402	BST1/CD63/ADAM9/PLAU/UTRN/CD96/SKAP1/CD3E/BCL2/SMAD3/PIK3R1/SNED1/ITGA7/CDK6/MMP14/JAG1/STRC/COL13A1/PHLDB2/BCL6/ITGA4/PTPRK/FMN1/ACVRL1/ITGA1/CEACAM6/CDK5/GPM6B/TMEM8B/ECM2/CCR7/ANGPTL3/DLC1/AJAP1/FERMT3/EFEMP2/DAPK3/CAMSAP3/EMILIN1/ITGB2/ADAM15/COL5A3	42
BP	GO:0046209	nitric oxide metabolic process	19/2097	81/18723	0.021545338	CYP1B1/DDAH2/IL1B/RORA/POR/SMAD3/CD47/TSPO/TLR2/CX3CR1/MMP8/DDAH1/PTGS2/CPS1/SPR/DNM2/ZC3H12A/NOS1AP/IFNG	19
BP	GO:0002689	negative regulation of leukocyte chemotaxis	8/2097	21/18723	0.021545338	MIR223/DPP4/GPR18/PADI2/STAP1/KLRC4-KLRK1/MMP28/KLRK1	8
BP	GO:0034121	regulation of toll-like receptor signaling pathway	18/2097	75/18723	0.021545338	TLR5/IRAK3/FLOT1/MFHAS1/BIRC3/SARM1/NFKBIL1/TLR2/GFI1/FCRL3/TLR3/GPR108/LILRA2/LTF/IFI35/CYBA/IRF7/NLRP6	18
BP	GO:0031589	cell-substrate adhesion	60/2097	363/18723	0.021582497	BST1/CD63/ADAM9/PLAU/UTRN/CD96/SKAP1/CD3E/BCL2/SMAD3/ANGPT2/PIK3R1/SNED1/NTN4/ITGA7/CDK6/MMP14/JAG1/STRC/COL13A1/EFNA1/PHLDB2/ITGA6/BCL6/ITGA4/LGALS1/PTPRK/FMN1/ACVRL1/LAMB3/ITGA1/MERTK/NTNG2/CEACAM6/CDK5/GPM6B/LIMS2/GAS6/ALOX15/TMEM8B/EPHB3/ECM2/LAMB2/SPOCK2/OLFM4/DNM2/CCR7/ANGPTL3/DLC1/AJAP1/FERMT3/ID1/EFEMP2/DAPK3/CAMSAP3/EMILIN1/ITGB2/ADAM15/SORBS3/COL5A3	60
BP	GO:0016032	viral process	67/2097	415/18723	0.021808842	SLPI/HSPA1B/PLSCR1/DYNLT1/SRPK1/ST3GAL4/CR1/CD55/ST6GAL1/HSPA1A/PABPC1/CHMP7/NUCKS1/LAMTOR5/CD28/ST6GALNAC3/LEF1/WWP1/BCL2/RRP1B/CLEC5A/NCAM1/MGAT4A/TRIM25/HAVCR1/CHMP3/GFI1/SLAMF1/CHMP2A/IFITM1/CXCL8/HYAL2/LGALS1/IFITM3/CTSB/DPP4/OAS2/MDFIC/ACE2/IFITM2/RAB43/BICD1/MID2/CR2/CLEC4G/GAS6/LTF/ZNF502/NEDD4/CTDP1/FCN1/ST3GAL2/GSN/IRF7/PARD6A/APOBEC3A/CHMP1A/ZC3H12A/VPS28/MIR141/VPS18/HPN/FURIN/BSG/ANP…	67
BP	GO:0042113	B cell activation	56/2097	334/18723	0.021808842	BST1/NFATC2/IKZF3/RASGRP1/CR1/CD28/MAD2L2/ZFP36L2/LEF1/SAMSN1/BCL2/LAX1/PIK3R1/IL7R/TNFSF13B/ADGRG3/DOCK10/LAT2/ATM/MMP14/CD40LG/TPD52/BATF/FCRL3/BCL6/ITGA4/LGALS1/RAG1/TBX21/MSH2/HDAC4/TNIP2/PRKCD/TYROBP/TNFSF13/GPR183/MS4A1/BAD/CR2/BANK1/ITM2A/BLNK/FLT3/CARD11/BCL3/EPHB2/SPI1/LYL1/JAK3/TNFRSF13C/DLL1/CXCR5/TCIRG1/IL7/PTPN6/CD74	56
BP	GO:0009185	ribonucleoside diphosphate metabolic process	23/2097	106/18723	0.021808842	AK5/PGM1/HK3/ZBTB20/PFKFB2/HK2/SLC4A4/PGAM1/CMPK1/HDAC4/DDIT4/LDHA/GAPDH/BAD/GALK1/EIF6/HKDC1/CARD11/NUDT18/ENTPD7/GUK1/IFNG/ALDOA	23
BP	GO:0042098	T cell proliferation	37/2097	199/18723	0.021808842	ARG1/CEBPB/RASGRP1/CR1/CBLB/CD55/PRKCQ/IL1B/CD28/VSIG4/FADD/CD3E/FYN/TNFSF13B/CD40LG/RIPK3/SLC11A1/BTN3A1/SLAMF1/CCR2/LILRB4/RPS6/HLA-DPB1/PYCARD/DLG5/CLEC4G/IL23A/XCL1/IGFBP2/CARD11/ZBTB7B/JAK3/TNFRSF13C/CLC/CD6/CD151/PTPN6	37
BP	GO:0046777	protein autophosphorylation	41/2097	227/18723	0.022165395	IRAK3/BMX/HTATIP2/AAK1/TNIK/CDKL5/MKNK1/STK16/PASK/TXK/CAMK2D/ITK/FYN/CAMKK2/PINK1/NLRP12/EEF2K/ACVR1B/CAMK4/ATM/PIM3/RIPK3/ALK/MAPK3/HCK/FGR/MAK/FES/CDK5/EPHA4/EPHB3/FLT3/MVP/PDGFD/PDGFRB/GFRA2/AATK/DAPK3/MAP2K2/TNK1/MAP3K11	41
BP	GO:0002504	antigen processing and presentation of peptide or polysaccharide antigen via MHC class II	11/2097	36/18723	0.022932812	FCER1G/HLA-DOA/HLA-DPB1/PYCARD/IFI30/CTSF/CTSD/HLA-DRA/DNM2/HLA-DQA1/CD74	11
BP	GO:0070670	response to interleukin-4	11/2097	36/18723	0.022932812	ARG1/GATA3/IL4R/TCF7/LEF1/NFIL3/IL24/PARP14/XCL1/RPL3/JAK3	11
BP	GO:0006979	response to oxidative stress	71/2097	446/18723	0.022932812	CYP1B1/ARG1/ETS1/HSPA1B/TXN/ADAM9/CHD6/HP/HSPA1A/PLEKHA1/MCTP1/MMP9/SLC1A1/IL18RAP/NME8/VNN1/BCL2/FYN/ALOX5/TRPM2/CAMKK2/PINK1/ANKRD2/MMP14/MGST1/RIPK3/LANCL1/SLC25A24/NOL3/MSRB2/HGF/PRR5L/MAPK3/HYAL2/PRDX5/IDH1/MPO/ROMO1/PTPRK/DGKK/MSRA/PRKCD/LDHA/BAD/HMOX1/ANGPTL7/SMPD3/TRPA1/SPHK1/PTGS2/ALDH3B1/PDGFD/GPR37L1/WNT16/RGS14/ACOX2/ENDOG/NAPRT/NCF1/LCN2/G6PD/SESN2/ZC3H12A/PDGFRB/ABCD1/AREG/STOX1/GPX…	71
BP	GO:0043525	positive regulation of neuron apoptotic process	15/2097	58/18723	0.023052284	NQO2/FASLG/ITGAM/HDAC4/TYROBP/CDC34/ITGA1/CDK5R1/CDK5/PCSK9/LCN2/GRN/PIN1/MAP3K11/MYBL2	15
BP	GO:0051702	biological process involved in interaction with symbiont	21/2097	94/18723	0.023052284	ARG1/NUCKS1/CAMP/LEF1/RRP1B/MYD88/CX3CR1/ROMO1/GAPDH/ELANE/CTSG/AZU1/LTF/ZNF502/CTDP1/SAP30/ZC3H12A/HPN/NLRP6/GPX1/CARD9	21
BP	GO:0051651	maintenance of location in cell	39/2097	214/18723	0.023673877	S100A8/TXN/S100A9/JPH3/CAMK2D/FASLG/TRPM2/PINK1/SLC30A4/TSPO/NOL3/MCOLN2/RASA3/HK2/CEMIP/VPS13C/ANK3/PLCG1/CDK5/TRPA1/AKAP6/GPER1/XCL1/TWF2/CYBA/RYR3/GSN/MCOLN1/MCOLN3/CCR7/CXCL10/LCK/LCN2/SLC25A23/NTSR1/TRPC1/GPAA1/PTPN6/GAA	39
BP	GO:0042542	response to hydrogen peroxide	29/2097	146/18723	0.023940305	CYP1B1/ARG1/ETS1/TXN/ADAM9/HP/PLEKHA1/IL18RAP/BCL2/FYN/TRPM2/PINK1/RIPK3/HGF/PRKCD/LDHA/BAD/HMOX1/SMPD3/TRPA1/SPHK1/PDGFD/GPR37L1/ENDOG/LCN2/PDGFRB/AREG/GPX1/MAP1LC3A	29
BP	GO:2001057	reactive nitrogen species metabolic process	19/2097	82/18723	0.023940305	CYP1B1/DDAH2/IL1B/RORA/POR/SMAD3/CD47/TSPO/TLR2/CX3CR1/MMP8/DDAH1/PTGS2/CPS1/SPR/DNM2/ZC3H12A/NOS1AP/IFNG	19
BP	GO:0097028	dendritic cell differentiation	13/2097	47/18723	0.023940305	MIR223/CEBPB/TRPM2/CAMK4/BATF/GAS6/FLT3/PRTN3/LTBR/SPI1/CCR7/TMEM176A/TMEM176B	13
BP	GO:0009251	glucan catabolic process	7/2097	17/18723	0.024262625	PYGL/MGAM/PPP1R3B/PPP1R3D/PPP1CA/STBD1/GAA	7
BP	GO:0000302	response to reactive oxygen species	40/2097	222/18723	0.025471538	CYP1B1/ARG1/ETS1/TXN/ADAM9/HP/PLEKHA1/MMP9/IL18RAP/NME8/BCL2/FYN/TRPM2/CAMKK2/PINK1/RIPK3/HGF/MAPK3/HYAL2/PRDX5/MPO/ROMO1/PTPRK/PRKCD/LDHA/BAD/HMOX1/SMPD3/TRPA1/SPHK1/PDGFD/GPR37L1/ENDOG/NCF1/LCN2/SESN2/PDGFRB/AREG/GPX1/MAP1LC3A	40
BP	GO:0002532	production of molecular mediator involved in inflammatory response	21/2097	95/18723	0.025957124	MAPK14/IL1R2/IL4R/ALOX5AP/NLRC3/ALOX5/MYD88/LILRB4/PYCARD/MIR197/PDCD4/P2RX1/ABCD2/GBP5/CUEDC2/NCF1/CD6/GRN/ZC3H12A/ABCD1/CARD9	21
BP	GO:0042492	gamma-delta T cell differentiation	6/2097	13/18723	0.026025574	TCF7/LEF1/GPR18/SOX13/KLRC1/EGR3	6
BP	GO:0030574	collagen catabolic process	12/2097	42/18723	0.026025574	MMP9/MMP14/MMP8/CTSB/ADAMTS2/PRTN3/ADAMTS3/PRSS2/ADAM15/FURIN/MMP25/MMP28	12
BP	GO:0030890	positive regulation of B cell proliferation	12/2097	42/18723	0.026025574	BST1/NFATC2/BCL2/TNFSF13B/FCRL3/BCL6/GPR183/CARD11/EPHB2/TNFRSF13C/IL7/CD74	12
BP	GO:0030308	negative regulation of cell growth	35/2097	188/18723	0.026817347	SEMA6B/HSPA1B/PRDM11/HSPA1A/CDKN2D/BCL11A/BCL2/SMAD3/ACVR1B/SERTAD3/PSRC1/BCL6/HYAL2/CDA/FGF13/SEMA4A/ACVRL1/CDK5R1/CDK5/CDHR2/TSPYL2/EAF2/WFDC1/CTDP1/SEMA4B/NDUFA13/NTN1/RGMA/G6PD/SESN2/OSGIN1/ADAM15/FSTL4/SEMA3B/SIPA1	35
BP	GO:0016052	carbohydrate catabolic process	30/2097	154/18723	0.026817347	PYGL/PGD/MGAM/PPP1R3B/PPP1R3D/ENOSF1/PGM1/HK3/NEU1/FUT7/CHIT1/ZBTB20/PFKFB2/HK2/SLC4A4/PGAM1/HDAC4/DDIT4/LDHA/GAPDH/BAD/GALK1/EIF6/GALE/HKDC1/PPP1CA/IFNG/STBD1/GAA/ALDOA	30
BP	GO:0002224	toll-like receptor signaling pathway	25/2097	121/18723	0.026976171	TLR5/IRAK3/FLOT1/TLR8/RFTN1/MFHAS1/LY96/BIRC3/SARM1/NFKBIL1/TLR2/GFI1/FCRL3/MYD88/TLR3/CD14/TNIP2/GPR108/LILRA2/LTF/IFI35/CYBA/UNC93B1/IRF7/NLRP6	25
BP	GO:0032722	positive regulation of chemokine production	17/2097	71/18723	0.027479018	IL4R/IL1B/FFAR3/FFAR2/TLR2/MCOLN2/MYD88/TLR3/PYCARD/HMOX1/AZU1/TRPV4/ALOX15B/IL7/IFNG/CD74/CARD9	17
BP	GO:0045824	negative regulation of innate immune response	17/2097	71/18723	0.027479018	IRAK3/ARG1/CR1/PPARG/CD96/NLRC3/VSIG4/KLRD1/A2M/PARP14/NLRX1/CEACAM1/TTLL12/KLRC1/USP18/GRN/FAM3A	17
BP	GO:0034341	response to interferon-gamma	28/2097	141/18723	0.027561412	ARG1/IFNGR2/PPARG/GBP4/TXK/RAB20/SLC26A6/FASLG/CD47/SYNCRIP/SLC11A1/TLR2/IFITM1/CD58/HCK/IFITM3/STXBP1/TLR3/IFITM2/PARP14/GAPDH/RAB43/CXCL16/GBP5/XCL1/DAPK3/IFNG/CD74	28
BP	GO:0045730	respiratory burst	11/2097	37/18723	0.02767354	CD55/NCF4/SLC11A1/HCK/MPO/PGAM1/CYBA/NCF1C/NCF1/GRN/NCF1B	11
BP	GO:0002220	innate immune response activating cell surface receptor signaling pathway	8/2097	22/18723	0.027718565	KLRD1/FYN/FFAR2/CLEC6A/TYROBP/LILRA2/FCN1/KLRC2	8
BP	GO:0043371	negative regulation of CD4-positive, alpha-beta T cell differentiation	8/2097	22/18723	0.027718565	IL4R/RUNX3/BCL6/TBX21/HLX/ZBTB7B/JAK3/ZC3H12A	8
BP	GO:0050860	negative regulation of T cell receptor signaling pathway	8/2097	22/18723	0.027718565	CBLB/SH2D1A/LILRB4/UBASH3A/CD160/CEACAM1/PTPN6/PHPT1	8
BP	GO:2001056	positive regulation of cysteine-type endopeptidase activity	29/2097	148/18723	0.028062407	S100A8/NLRC4/S100A9/ASPH/PPARG/SLC1A1/FADD/SMAD3/FYN/FASLG/NLRP12/AIM2/NLRP3/PYCARD/BAD/P2RX1/PERP/COL4A3/ACVR1C/GPER1/CTSD/GSN/NDUFA13/HIP1/LCK/DLC1/BOK/NLRP6/CARD9	29
BP	GO:0019058	viral life cycle	53/2097	317/18723	0.028062407	SLPI/HSPA1B/PLSCR1/DYNLT1/SRPK1/CR1/CD55/HSPA1A/PABPC1/CHMP7/NUCKS1/LAMTOR5/CD28/WWP1/BCL2/CLEC5A/NCAM1/TRIM25/HAVCR1/CHMP3/SLAMF1/CHMP2A/IFITM1/CXCL8/HYAL2/LGALS1/IFITM3/CTSB/DPP4/OAS2/ACE2/IFITM2/RAB43/MID2/CR2/CLEC4G/GAS6/LTF/ZNF502/NEDD4/FCN1/GSN/APOBEC3A/CHMP1A/ZC3H12A/VPS28/MIR141/VPS18/FURIN/BSG/ANPEP/CD74/APOBEC3B	53
BP	GO:0044282	small molecule catabolic process	61/2097	376/18723	0.028206865	ARG1/UPP1/SULT1B1/PGD/IMPA2/NQO2/DDAH2/ENOSF1/LPIN1/HK3/IRS1/ACAA1/FUT7/HPD/ECHDC2/PFKFB2/HK2/OAT/GSTZ1/CDA/MTHFS/ALDH2/GLS2/INPP4B/CYP26C1/SULT1A1/PLIN5/ACOT8/CBR3/BAD/OXCT1/ABCD2/UPB1/GALK1/ALDH4A1/DDAH1/GALE/IDO1/TST/ALDH3B1/CDADC1/PPAT/BCKDK/MPST/RENBP/CYP3A4/ENTPD7/ACOX2/ACOT4/ACADS/APOBEC3A/BCKDHA/ADH4/SESN2/NTSR1/ACOXL/ABCD1/HGD/APOBEC3B/HDC/CARNS1	61
BP	GO:1900745	positive regulation of p38MAPK cascade	10/2097	32/18723	0.028395973	IL1B/MFHAS1/GADD45A/GADD45B/GADD45G/RELL1/SPHK1/SPI1/NCF1/ZC3H12A	10
BP	GO:2000515	negative regulation of CD4-positive, alpha-beta T cell activation	10/2097	32/18723	0.028395973	IL4R/RUNX3/BCL6/TBX21/HLX/XCL1/ZBTB7B/JAK3/ZC3H12A/TARM1	10
BP	GO:0051701	biological process involved in interaction with host	37/2097	203/18723	0.028395973	HSPA1B/PLSCR1/DYNLT1/CR1/CD55/HSPA1A/WWP1/THOC5/CLEC5A/NCAM1/TRIM25/PGLYRP1/HAVCR1/CHMP3/SLAMF1/CHMP2A/IFITM1/CXCL8/HYAL2/LGALS1/IFITM3/CTSB/DPP4/ACE2/IFITM2/MID2/CR2/CLEC4G/GAS6/ZNF502/FCN1/GSN/DDX39B/VPS18/BSG/ANPEP/CD74	37
BP	GO:0045637	regulation of myeloid cell differentiation	38/2097	210/18723	0.028395973	MIR223/ETS1/CEBPB/HSPA1B/MAPK14/HMGB2/HSPA1A/FADD/LEF1/PIK3R1/TESC/CDK6/ACVR1B/FSTL3/CAMK4/JAG1/LILRB4/TLR3/TYROBP/FES/SLC9B2/IL23A/LTF/EIF6/LILRB3/TFE3/CEACAM1/SPI1/IRF7/GPR68/CA2/DLL1/IFNG/ESRRA/C1QC/CD74/GPR137/RARA	38
BP	GO:0010528	regulation of transposition	9/2097	27/18723	0.028395973	MYBL1/BTBD18/TDRD9/PIWIL4/ZNF91/SMYD5/SIRT7/APOBEC3A/APOBEC3B	9
BP	GO:0010529	negative regulation of transposition	9/2097	27/18723	0.028395973	MYBL1/BTBD18/TDRD9/PIWIL4/ZNF91/SMYD5/SIRT7/APOBEC3A/APOBEC3B	9
BP	GO:0036037	CD8-positive, alpha-beta T cell activation	9/2097	27/18723	0.028395973	BCL2/TOX/RUNX3/LILRB4/CLEC4A/EOMES/GPR18/XCL1/ZBTB7B	9
BP	GO:1903319	positive regulation of protein maturation	9/2097	27/18723	0.028395973	NLRC4/SPON1/F12/MMP14/KLKB1/CLEC3B/GSN/ADAM8/HPN	9
BP	GO:0002688	regulation of leukocyte chemotaxis	25/2097	122/18723	0.028666025	BST1/MIR223/FPR2/SLAMF1/MAPK3/CCR2/CXCL8/CX3CR1/DPP4/THBS4/GPR18/C3AR1/GAS6/XCL1/TRPV4/PADI2/SPI1/CCR7/CXCL10/MTUS1/STAP1/CD74/KLRC4-KLRK1/MMP28/KLRK1	25
BP	GO:0060759	regulation of response to cytokine stimulus	31/2097	162/18723	0.028666025	IRAK3/ARG1/HSPA1B/CARD16/PPARG/IL1R2/HSPA1A/CASP4/TXK/FADD/IL1RN/TRIM44/NOL3/TLR2/GFI1/AGPAT2/PYCARD/PARP14/IL1R1/GAS6/SPHK1/PADI2/LRRC70/TTLL12/IRF7/USP18/STAP1/SHARPIN/IL7/PTPN6/CD74	31
BP	GO:0016049	cell growth	75/2097	482/18723	0.028863218	S100A8/SEMA6B/HSPA1B/S100A9/PRDM11/HSPA1A/PRKCQ/CDKL5/CDKN2D/BCL11A/AUTS2/MAD2L2/CAMK2D/BCL2/SMAD3/EXOSC4/PLCE1/NRCAM/ACVR1B/EXT1/MMP14/SERTAD3/PSRC1/LAMTOR1/CHPT1/MEX3C/BCL6/ITGA4/HYAL2/CDA/FGF13/SEMA4A/ACVRL1/NPM1/OLFM1/N6AMT1/LAMTOR2/CDK5R1/CDK5/RPS6KA1/CDHR2/SPHK1/TSPYL2/EAF2/CXCL16/AKAP6/WFDC1/CTDP1/ARHGEF11/IGFBP4/TWF2/LAMB2/CYBA/BDNF/DBNL/SEMA4B/DNM2/NDUFA13/NTN1/CEACAM1/RGMA/PRSS2/DDX39B/…	75
BP	GO:0061564	axon development	73/2097	467/18723	0.028916844	SEMA6B/DYNLT1/FLOT1/MTR/BCL11B/GATA3/PRKCQ/CDKL5/UST/AUTS2/B4GALT5/NOG/MYCBP2/BCL2/FYN/RHOH/S100A6/PTCH1/NCAM1/NFASC/NRCAM/KREMEN1/RNF165/EXT1/TSPO/EFNA1/SPTBN4/SCN1B/ITGA4/NEO1/STXBP1/FGF13/LAMA2/SEMA4A/MYOT/UNC5A/OLFM1/ANK3/NTNG2/AMIGO1/NR2E1/LGR6/CDK5R1/CDK5/VASP/EPHA4/EPHB3/RHOG/TCTN1/TWF2/LAMB2/BDNF/DBNL/SEMA4B/DNM2/NTN1/EPHB2/TTC8/SYNGAP1/SHOX2/PTPRM/RGMA/NEFL/GRN/WNT7A/S100B/BSG/FSTL4/KEL/…	73
BP	GO:0031214	biomineral tissue development	32/2097	169/18723	0.028916844	CEBPB/ANKH/ALPL/ASGR2/AXIN2/SMAD3/ALOX5/BCOR/SGMS2/KL/ACVR2B/S1PR1/FGR/FBN2/TGFB3/FAM20C/WNT10B/GPM6B/SMPD3/GAS6/ALOX15/LTF/PHEX/CLEC3B/ASPN/OMD/BMPR1A/ENAM/PTGS2/SBNO2/FBXL15/TCIRG1	32
BP	GO:0097553	calcium ion transmembrane import into cytosol	28/2097	142/18723	0.028916844	JPH3/CAMK2D/FYN/FASLG/TRPM2/NOL3/MCOLN2/RASA3/CEMIP/PLCG1/P2RX1/TRPA1/AKAP6/GPER1/XCL1/TRPV4/CYBA/RYR3/MCOLN1/MCOLN3/CCR7/CXCL10/LCK/TRPV3/GRIN2C/NTSR1/TRPC1/PTPN6	28
BP	GO:0034612	response to tumor necrosis factor	44/2097	253/18723	0.028917359	HSPA1B/CARD16/MAPK14/TRAF5/ADAM9/GATA3/CEBPA/HSPA1A/CASP4/CAMP/RORA/GBA/ZFP36L2/AFF3/TXNDC17/TNFSF13B/BIRC3/EXT1/AIM2/GGT1/NOL3/MAPK3/CXCL8/CD58/HYAL2/TRAF1/PYCARD/HDAC4/CD14/SMPD3/GAS6/SPHK1/CXCL16/GPER1/XCL1/PTGS2/CYBA/TNFRSF25/ENDOG/TNFRSF13C/LCN2/ZC3H12A/SHARPIN/PID1	44
BP	GO:0050673	epithelial cell proliferation	69/2097	437/18723	0.029015583	ARG1/TGFA/PROK2/EDNRB/CEBPB/BCL11B/TGFBR3/GATA3/PPARG/HMGB2/SERPINB1/NOG/NLRC3/LRG1/AQP11/PURA/SMAD3/ANG/HTRA1/ALOX5/PTCH1/SYNJ2BP/CDK6/RUNX3/MMP14/HGF/ITGA4/CCND1/FGF9/PTPRK/THBS4/KDF1/ACVRL1/RAP1GAP/PLCG1/MIR342/AKT3/PPP1R16B/BAD/WNT10B/CYP7B1/HMOX1/ATOH8/WDR13/LIMS2/COL4A3/RPS6KA1/EAF2/WFDC1/IGFBP4/BMPR1A/CYBA/MIR29A/CCR3/WNT16/CEACAM1/PTPRM/SPARC/GRN/ID1/EGR3/HPN/ZNF703/EGFL7/WNT7A/AREG/STOX1…	69
BP	GO:0006091	generation of precursor metabolites and energy	76/2097	490/18723	0.029028191	PYGL/PGD/DYRK2/ASPH/BLOC1S1/PPP1R3B/GYG1/IL10RB/CEBPA/PPP1R3D/NQO2/PASK/PGM1/HK3/GBA/POR/NDUFB3/IRS1/PINK1/CYP19A1/KL/ZBTB20/COX5B/PFKFB2/COX8A/HK2/SLC4A4/PRELID1/IDH1/COQ10A/PGAM1/MSH2/HDAC4/ALDH2/UQCRC1/SLC25A4/TALDO1/DDIT4/LDHA/GAPDH/OXCT1/GALK1/ALDH4A1/EIF6/IDO1/TRPV4/PHKA1/HKDC1/CYBA/PPP1R1A/TKT/NDUFA13/FDXR/IMMP2L/PPP1CA/NCF1/GYS1/P4HA2/SLC25A23/G6PD/ADH4/NDUFA3/PGLS/CYC1/IDH3G/IFNG/ABCD1/N…	76
BP	GO:0043154	negative regulation of cysteine-type endopeptidase activity involved in apoptotic process	18/2097	78/18723	0.029417058	NAIP/CARD16/CDKN2D/LAMTOR5/MMP9/POR/BIRC3/NOL3/HGF/PRDX5/RAG1/PLAUR/RPS6KA1/GAS6/PTGS2/MICAL1/ADORA2A/GPX1	18
BP	GO:0006509	membrane protein ectodomain proteolysis	12/2097	43/18723	0.029417058	ADAM9/PRKCQ/IL1B/PSENEN/TIMP1/PRTN3/SH3D19/RGMA/ADAM8/ADRA2A/IFNG/FURIN	12
BP	GO:0016266	O-glycan processing	12/2097	43/18723	0.029417058	GALNT14/ST3GAL4/ST6GAL1/B4GALT5/B3GNT5/GALNT12/GALNT3/GALNT4/GCNT4/B3GNT8/GALNT2/ST3GAL2	12
BP	GO:0046636	negative regulation of alpha-beta T cell activation	12/2097	43/18723	0.029417058	CBLB/IL4R/RUNX3/BCL6/TBX21/HLX/XCL1/ZBTB7B/JAK3/ZC3H12A/ADORA2A/TARM1	12
BP	GO:1903305	regulation of regulated secretory pathway	27/2097	136/18723	0.030399146	CD177/IL4R/CACNB2/ITGAM/CCR2/FGR/STXBP1/FES/SYP/CDK5/HMOX1/P2RX1/APBA1/DOC2B/MICAL1/CEACAM1/SPI1/STXBP2/SCAMP5/SYT17/KLRC2/ADORA2A/VPS18/ADRA2A/WNT7A/ITGB2/CACNA1I	27
BP	GO:0051235	maintenance of location	54/2097	327/18723	0.031521988	S100A8/PLIN3/TXN/S100A9/PPARG/DGAT2/JPH3/CES1/IL1B/CAMK2D/GBA/FASLG/TRPM2/PINK1/FFAR2/SLC30A4/TSPO/NOL3/MCOLN2/RASA3/HK2/CEMIP/FBN2/PLIN5/VPS13C/ANK3/PLCG1/CDK5/TRPA1/AKAP6/ACVR1C/GPER1/XCL1/TWF2/CYBA/RYR3/GSN/MCOLN1/MCOLN3/CCR7/CXCL10/ANGPTL3/LCK/LCN2/EHD1/SLC25A23/CDS1/ZC3H12A/PNPLA2/NTSR1/TRPC1/GPAA1/PTPN6/GAA	54
BP	GO:0044247	cellular polysaccharide catabolic process	7/2097	18/18723	0.031665229	PYGL/MGAM/PPP1R3B/PPP1R3D/PPP1CA/STBD1/GAA	7
BP	GO:0045623	negative regulation of T-helper cell differentiation	7/2097	18/18723	0.031665229	IL4R/BCL6/TBX21/HLX/ZBTB7B/JAK3/ZC3H12A	7
BP	GO:0034764	positive regulation of transmembrane transport	39/2097	219/18723	0.031699535	IFNGR2/MIR223/CLTCL1/ACSL1/MAPK14/KCNE1/GLRX/SLC26A6/IRS1/PIK3R1/CACNB2/PINK1/TESC/ABCB1/CCR2/CEMIP/ACE2/ANK3/AMIGO1/PLCG1/PDZK1/CDK5/RGS9/P2RX1/CLIP3/KCNE5/AKAP6/GPER1/XCL1/DNM2/EPHB2/CXCL10/LCN2/G6PD/CA2/NTSR1/TRPC1/NOS1AP/IFNG	39
BP	GO:0002385	mucosal immune response	11/2097	38/18723	0.031883611	CAMP/RNASE2/FFAR3/FFAR2/OTUD7B/CD160/DEFA4/LTF/XCL1/RNASE3/DEFA3	11
BP	GO:0001959	regulation of cytokine-mediated signaling pathway	29/2097	150/18723	0.031883611	IRAK3/ARG1/HSPA1B/CARD16/PPARG/IL1R2/HSPA1A/CASP4/TXK/FADD/IL1RN/TRIM44/NOL3/GFI1/AGPAT2/PYCARD/PARP14/IL1R1/GAS6/SPHK1/PADI2/TTLL12/IRF7/USP18/STAP1/SHARPIN/IL7/PTPN6/CD74	29
BP	GO:0042742	defense response to bacterium	57/2097	350/18723	0.032863802	ANXA3/S100A8/S100A12/NLRC4/TLR5/SLPI/MIR223/NAIP/CEBPB/S100A9/FCER1G/FPR2/HMGB2/HP/CAMP/GBP4/ANG/IL7R/BPI/GSDMB/PGLYRP1/SLC11A1/TLR2/MYD88/OPTN/MPO/FGR/TLR3/ROMO1/PYCARD/OAS2/PRKCD/CD160/ELANE/CTSG/STAB1/DEFA4/IL23A/AZU1/LTF/RPL30/CYBA/CFP/BCL3/PRG2/GSDMD/RNASE3/LYPD8/LCN2/STAB2/GRN/SPON2/NLRP6/DEFA3/ADAMTS5/CARD9/CEBPE	57
BP	GO:1901184	regulation of ERBB signaling pathway	18/2097	79/18723	0.033248981	TGFA/CBLB/MMP9/FASLG/ZFYVE28/ITGA1/PDE6H/PLAUR/GPER1/MVP/SHKBP1/MIR29A/CEACAM1/HIP1/NCF1/ADRA2A/AREG/ZGPAT	18
BP	GO:0110148	biomineralization	32/2097	171/18723	0.033476865	CEBPB/ANKH/ALPL/ASGR2/AXIN2/SMAD3/ALOX5/BCOR/SGMS2/KL/ACVR2B/S1PR1/FGR/FBN2/TGFB3/FAM20C/WNT10B/GPM6B/SMPD3/GAS6/ALOX15/LTF/PHEX/CLEC3B/ASPN/OMD/BMPR1A/ENAM/PTGS2/SBNO2/FBXL15/TCIRG1	32
BP	GO:0032732	positive regulation of interleukin-1 production	17/2097	73/18723	0.033643715	NLRC4/LILRA5/TLR8/SMAD3/NLRP12/PYHIN1/AIM2/ORM1/MYD88/NLRP3/PYCARD/TYROBP/LILRA2/AZU1/GBP5/GSDMD/IFNG	17
BP	GO:0043030	regulation of macrophage activation	15/2097	61/18723	0.033643715	CEBPA/IL4R/VSIG4/RORA/CST7/MFHAS1/BPI/MMP8/TNIP2/PLA2G4A/SPHK1/GRN/ZC3H12A/STAP1/CD74	15
BP	GO:0032642	regulation of chemokine production	21/2097	98/18723	0.033678337	IL4R/IL1B/FFAR3/C1QTNF3/FFAR2/TLR2/MCOLN2/MYD88/LILRB4/TLR3/PYCARD/ELANE/HMOX1/AZU1/TRPV4/ALOX15B/MIR26B/IL7/IFNG/CD74/CARD9	21
BP	GO:0072503	cellular divalent inorganic cation homeostasis	75/2097	486/18723	0.033678337	S100A8/ADM/PROK2/EDNRB/S100A9/FPR2/CD55/JPH3/FPR1/SLC1A1/RIC3/CAMK2D/GNA15/PTGDR/BCL2/SMAD3/FYN/FASLG/TRPM2/CACNB2/TPT1/ATP2C2/P2RY10/PLCE1/OPRL1/SLC30A4/PTGFR/SLC41A1/SLC11A1/NOL3/MCOLN2/RASA3/CCR2/S1PR1/CEMIP/CXCR1/CX3CR1/GPR174/TACR1/GPR18/PLCG1/ELANE/MS4A1/CDK5/GRINA/P2RX1/C3AR1/TRPA1/ACKR4/AKAP6/GPER1/XCL1/TRPV4/CYBA/MICU3/RYR3/CCR3/MCOLN1/MCOLN3/CCR7/S1PR4/CXCL10/LCK/BOK/TRPV3/CCR8/SLC25A23…	75
BP	GO:0033081	regulation of T cell differentiation in thymus	8/2097	23/18723	0.034393049	TESPA1/RASGRP1/VNN1/TOX/IL7R/CAMK4/ADAM8/EGR3	8
BP	GO:1904064	positive regulation of cation transmembrane transport	29/2097	151/18723	0.034490263	IFNGR2/KCNE1/GLRX/CACNB2/PINK1/TESC/CCR2/CEMIP/ACE2/ANK3/AMIGO1/PLCG1/PDZK1/CDK5/RGS9/P2RX1/KCNE5/AKAP6/GPER1/XCL1/DNM2/EPHB2/CXCL10/LCN2/G6PD/NTSR1/TRPC1/NOS1AP/IFNG	29
BP	GO:0050996	positive regulation of lipid catabolic process	9/2097	28/18723	0.034663433	IL1B/IRS1/APOA2/PRKCD/PLIN5/ABCD2/ANGPTL3/PNPLA2/ABCD1	9
BP	GO:0042269	regulation of natural killer cell mediated cytotoxicity	12/2097	44/18723	0.034663433	RASGRP1/IL18RAP/KLRD1/SLAMF6/SH2D1A/CD160/VAV1/CEACAM1/KLRC1/KLRC2/KLRC4-KLRK1/KLRK1	12
BP	GO:0051282	regulation of sequestering of calcium ion	24/2097	118/18723	0.035610017	JPH3/CAMK2D/FASLG/TRPM2/NOL3/MCOLN2/RASA3/CEMIP/PLCG1/TRPA1/AKAP6/GPER1/XCL1/CYBA/RYR3/MCOLN1/MCOLN3/CCR7/CXCL10/LCK/SLC25A23/NTSR1/TRPC1/PTPN6	24
BP	GO:0070231	T cell apoptotic process	13/2097	50/18723	0.036983713	PRKCQ/FADD/FASLG/IL7R/RIPK3/EFNA1/PRELID1/RPS6/RAG1/IDO1/JAK3/CLC/ADAM8	13
BP	GO:0032602	chemokine production	21/2097	99/18723	0.037547445	IL4R/IL1B/FFAR3/C1QTNF3/FFAR2/TLR2/MCOLN2/MYD88/LILRB4/TLR3/PYCARD/ELANE/HMOX1/AZU1/TRPV4/ALOX15B/MIR26B/IL7/IFNG/CD74/CARD9	21
BP	GO:1901222	regulation of NIK/NF-kappaB signaling	23/2097	112/18723	0.037688119	MIR223/NR3C2/IL1B/NLRC3/C1QTNF3/ADGRG3/NLRP12/EDAR/TRIM44/NOL3/TLR2/NLRP3/IL18R1/TLR3/MMP8/CD14/PDCD4/IL23A/SPHK1/IFI35/BCL3/SPI1/ZC3H12A	23
BP	GO:0006801	superoxide metabolic process	17/2097	74/18723	0.038048146	BST1/FPR2/CD177/SH3PXD2B/SLC1A1/SH3PXD2A/NCF4/ITGAM/MPO/PRKCD/TYROBP/CYBA/NCF1C/IMMP2L/NCF1/ITGB2/NCF1B	17
BP	GO:0001914	regulation of T cell mediated cytotoxicity	11/2097	39/18723	0.038048146	FADD/KLRD1/IL7R/RIPK3/IL23A/CD1C/XCL1/CD1E/HLA-DRA/CEACAM1/KLRC1	11
BP	GO:0045622	regulation of T-helper cell differentiation	11/2097	39/18723	0.038048146	IL4R/BCL6/NLRP3/TBX21/HLX/IL23A/HLA-DRA/ZBTB7B/JAK3/ZC3H12A/RARA	11
BP	GO:0042267	natural killer cell mediated cytotoxicity	16/2097	68/18723	0.038356214	RASGRP1/IL18RAP/KLRD1/SLAMF6/SH2D1A/TUBB4B/CD160/SLAMF7/VAV1/CEACAM1/GZMB/KLRC1/KLRC2/PTPN6/KLRC4-KLRK1/KLRK1	16
BP	GO:0045055	regulated exocytosis	40/2097	230/18723	0.041069243	ANXA3/SYN2/RASGRP1/CD177/STX11/IL4R/MILR1/PTGDR/CACNB2/LAT2/ITGAM/CCR2/HCK/FGR/STXBP1/FES/TPH1/SYP/CDK5/HMOX1/P2RX1/DNAJC5/APBA1/CPLX2/DOC2B/MICAL1/CEACAM1/SPI1/SYNGR2/STXBP2/SCAMP5/SYT17/KLRC2/SDF4/ADORA2A/VPS18/ADRA2A/WNT7A/ITGB2/CACNA1I	40
BP	GO:0070232	regulation of T cell apoptotic process	10/2097	34/18723	0.041069243	PRKCQ/FADD/IL7R/RIPK3/EFNA1/PRELID1/RAG1/IDO1/JAK3/ADAM8	10
BP	GO:0055074	calcium ion homeostasis	71/2097	460/18723	0.041069243	ADM/PROK2/EDNRB/FPR2/CD55/JPH3/FPR1/RIC3/CAMK2D/GNA15/PTGDR/BCL2/SMAD3/FYN/FASLG/TRPM2/CACNB2/TPT1/ATP2C2/P2RY10/PLCE1/OPRL1/KL/PTGFR/NOL3/MCOLN2/RASA3/CCR2/S1PR1/CEMIP/CXCR1/CX3CR1/GPR174/CAMK2N1/TACR1/GPR18/PLCG1/ELANE/MS4A1/CDK5/GRINA/P2RX1/C3AR1/TRPA1/ACKR4/AKAP6/GPER1/XCL1/TRPV4/CYBA/MICU3/RYR3/CCR3/MCOLN1/MCOLN3/CCR7/S1PR4/CXCL10/LCK/BOK/TRPV3/CCR8/SLC25A23/GRIN2C/NTSR1/CXCR5/GPR17/TRPC1/TC…	71
BP	GO:0002920	regulation of humoral immune response	12/2097	45/18723	0.041069243	CR1/CD55/IL1B/VSIG4/CD59/A2M/CR2/CCR7/CFH/PTPN6/CR1L/C4BPA	12
BP	GO:0085029	extracellular matrix assembly	12/2097	45/18723	0.041069243	SMAD3/NTN4/QSOX1/PHLDB2/LAMB3/NTNG2/GPM6B/SMPD3/GAS6/LAMB2/EFEMP2/EMILIN1	12
BP	GO:0060402	calcium ion transport into cytosol	30/2097	160/18723	0.041069243	JPH3/CAMK2D/BCL2/FYN/FASLG/TRPM2/NOL3/MCOLN2/RASA3/CEMIP/PLCG1/MS4A1/P2RX1/TRPA1/AKAP6/GPER1/XCL1/TRPV4/CYBA/RYR3/MCOLN1/MCOLN3/CCR7/CXCL10/LCK/TRPV3/GRIN2C/NTSR1/TRPC1/PTPN6	30
BP	GO:0009612	response to mechanical stimulus	38/2097	216/18723	0.041069243	TLR5/ETS1/RETN/TLR8/MAPK14/CASP5/TMEM120A/IL1B/FADD/FYN/ANGPT2/PTCH1/DCANP1/MMP14/STRC/GADD45A/STRBP/SLC1A3/MAPK3/MYD88/MPO/TLR3/HDAC4/BAD/TRPA1/TRPV4/IGFBP2/PTGS2/CYBA/GSN/LTBR/CXCL10/TMEM150C/ENDOG/TNFRSF8/HPN/CNN2/CDH2	38
BP	GO:0007254	JNK cascade	31/2097	167/18723	0.041069243	RASGRP1/TRAF5/TNIK/IL1B/ZMYND11/STK3/SMAD3/MFHAS1/PINK1/EDAR/GADD45A/GADD45B/SLAMF1/MYD88/FKTN/TRAF1/TLR3/MMP8/PYCARD/MDFIC/GADD45G/PDCD4/TRPV4/WNT16/LTBR/CCR7/NCF1/DACT1/WNT7A/CARD9/MAP3K11	31
BP	GO:0030512	negative regulation of transforming growth factor beta receptor signaling pathway	18/2097	81/18723	0.041069243	TGFBR3/PPARG/HSPA1A/HTRA1/PMEPA1/FBN2/TGFB3/HTRA3/MIR342/SNX25/ASPN/DNM2/FAM89B/PEG10/PIN1/EMILIN1/BCL9L/STUB1	18
BP	GO:0034765	regulation of ion transmembrane transport	75/2097	491/18723	0.041069243	IFNGR2/KCNH7/CD63/KCNE1/GLRX/KCNA3/KCNJ15/JPH3/UTRN/MMP9/CACNA1E/CLIC1/CAMK2D/FYN/CLIC5/CACNB2/PINK1/SCN9A/TESC/RASGRF2/OPRL1/ABCB1/AHNAK/CATSPER1/CCR2/CEMIP/SCN1B/KCNA6/HECW2/FGF13/ACE2/ANK3/AMIGO1/PLCG1/PDZK1/CDK5/RGS9/P2RX1/PM20D1/CATSPER2/KCNE5/AKAP6/CLCN1/NEDD4/KCNJ14/GPER1/KCNH8/XCL1/PCSK9/KCNS2/CYBA/CAPN1/DNM2/EPHB2/KCNK5/CACNB4/CXCL10/CACNG6/KCNG2/LCN2/G6PD/NLGN2/KCNIP4/SCN3A/KCNK13/NTSR1…	75
BP	GO:0010951	negative regulation of endopeptidase activity	43/2097	252/18723	0.041069243	SLPI/NAIP/CARD16/CR1/SERPINB1/CDKN2D/LAMTOR5/MMP9/SERPINB2/POR/CST7/SERPINB10/BIRC3/PZP/A2M/NOL3/HGF/TIMP1/PRDX5/RAG1/CSTA/GAPDH/SPINT2/SERPINA1/PLAUR/COL4A3/RPS6KA1/GAS6/LTF/WFDC1/RARRES1/SPOCK2/PTGS2/SERPIND1/MICAL1/COL7A1/RENBP/ADORA2A/SPINK8/CARD17/SERPINA2/FURIN/GPX1	43
BP	GO:0002281	macrophage activation involved in immune response	7/2097	19/18723	0.041069243	DYSF/CX3CR1/TYROBP/IFI35/SBNO2/GRN/IFNG	7
BP	GO:0002888	positive regulation of myeloid leukocyte mediated immunity	7/2097	19/18723	0.041069243	ARG1/CD177/ITGAM/TYROBP/SPI1/STAP1/ITGB2	7
BP	GO:0032695	negative regulation of interleukin-12 production	7/2097	19/18723	0.041069243	IRAK3/LILRA5/TLR8/TIGIT/SLAMF1/CCR7/JAK3	7
BP	GO:0061760	antifungal innate immune response	7/2097	19/18723	0.041069243	CLEC4D/CLEC4E/CLEC6A/CX3CR1/SPI1/FAM3A/CARD9	7
BP	GO:0006575	cellular modified amino acid metabolic process	34/2097	188/18723	0.041069243	SLC22A4/SULT1B1/PLSCR1/GATA3/VNN2/SLC1A1/CLIC1/POR/VNN1/CLIC5/OPLAH/MBOAT2/CKMT2/GGT1/ETHE1/IDH1/GSTZ1/ABHD16A/CTSB/MTHFS/OSBPL10/TG/ABHD12B/ALDH4A1/GCNT4/GGH/DIO1/SLC16A10/G6PD/SLC19A1/HPN/GATM/GPX1/GPX4	34
BP	GO:1901342	regulation of vasculature development	56/2097	348/18723	0.042308135	ANXA3/CYP1B1/ADM/MIR223/ETS1/HTATIP2/PPARG/CAMP/IL1B/LRG1/ANGPT2/ALOX5/FASLG/AMOT/SYNJ2BP/GADD45A/EFNA1/HGF/CCR2/CXCL8/HK2/ISM1/CX3CR1/TLR3/THBS4/SEMA4A/ADAM12/ACVRL1/CD160/NR2E1/PLCG1/AKT3/PPP1R16B/HMOX1/ANGPTL7/C3AR1/STAB1/COL4A3/SPHK1/DDAH1/E2F2/MIR29A/CCR3/CEACAM1/ADAMTS1/ADGRB2/CXCL10/ANGPTL3/RLN2/PTPRM/SPARC/GRN/DLL1/ZC3H12A/ID1/EMILIN1	56
BP	GO:0051873	killing by host of symbiont cells	9/2097	29/18723	0.042308135	ARG1/CAMP/MYD88/ROMO1/GAPDH/ELANE/CTSG/AZU1/NLRP6	9
BP	GO:0051883	killing of cells in other organism involved in symbiotic interaction	9/2097	29/18723	0.042308135	ARG1/CAMP/MYD88/ROMO1/GAPDH/ELANE/CTSG/AZU1/NLRP6	9
BP	GO:0001779	natural killer cell differentiation	8/2097	24/18723	0.042775304	RASGRP1/TOX/NFIL3/PGLYRP1/SLAMF1/MERTK/GAS6/ZNF683	8
BP	GO:0002726	positive regulation of T cell cytokine production	8/2097	24/18723	0.042775304	GATA3/CD55/IL1B/SLAMF1/NLRP3/IL18R1/IL1R1/XCL1	8
BP	GO:2000310	regulation of NMDA receptor activity	8/2097	24/18723	0.042775304	IFNGR2/PINK1/RASGRF2/CCR2/RGS9/CAPN1/EPHB2/IFNG	8
BP	GO:0022617	extracellular matrix disassembly	15/2097	63/18723	0.042775304	ETS1/FLOT1/SH3PXD2B/MMP9/MMP14/MMP8/DPP4/ELANE/CTSG/PRSS2/ADAM8/HPN/ADAM15/FURIN/ADAMTS5	15
BP	GO:0060401	cytosolic calcium ion transport	33/2097	182/18723	0.043793371	JPH3/CAMK2D/BCL2/FYN/FASLG/TRPM2/NOL3/MCOLN2/RASA3/CEMIP/PLCG1/MS4A1/RGS9/P2RX1/TRPA1/AKAP6/GPER1/XCL1/TRPV4/CYBA/MICU3/RYR3/MCOLN1/MCOLN3/CCR7/CXCL10/LCK/TRPV3/SLC25A23/GRIN2C/NTSR1/TRPC1/PTPN6	33
BP	GO:0050829	defense response to Gram-negative bacterium	19/2097	88/18723	0.043793371	HMGB2/CAMP/BPI/SLC11A1/OPTN/ROMO1/PYCARD/CD160/ELANE/CTSG/DEFA4/IL23A/AZU1/LTF/RPL30/GSDMD/RNASE3/LYPD8/DEFA3	19
BP	GO:0051402	neuron apoptotic process	42/2097	246/18723	0.043793371	NAIP/CEBPB/GATA3/NQO2/SLC1A1/FADD/GBA/BCL2/FYN/FASLG/PINK1/SET/ITGAM/LANCL1/CX3CR1/STXBP1/MSH2/HDAC4/TGFB3/TYROBP/CDC34/ITGA1/GAPDH/CDK5R1/CDK5/HMOX1/DNAJC5/PCSK9/BDNF/SYNGAP1/BOK/NEFL/LCN2/G6PD/GRN/TRIM2/ADAM8/ADORA2A/PIN1/GPX1/MAP3K11/MYBL2	42
BP	GO:0051090	regulation of DNA-binding transcription factor activity	68/2097	440/18723	0.045463904	ANXA3/S100A8/S100A12/NLRC4/IRAK3/CYP1B1/HSPA1B/S100A9/FLOT1/PRKCH/CARD16/TRAF5/PPARG/HSPA1A/PRKCQ/JMY/IL1B/LAMTOR5/IL18RAP/NLRC3/MAD2L2/PURA/STK3/SMAD3/PTCH1/PINK1/LPAR5/ADGRG3/NLRP12/TRIM25/AIM2/NFKBIL1/CD40LG/RIPK3/TLR2/ALK/GFI1/MAPK3/MYD88/TRAF1/HCK/NLRP3/IL18R1/CX3CR1/FLOT2/EOMES/TLR3/PYCARD/HDAC4/NPM1/TMIGD3/WNT10B/MID2/HMOX1/BRMS1/PPRC1/GAS6/LTF/SPHK1/XCL1/CARD11/BCL3/SPI1/ZC3H12A/ADAM8/IKB…	68
BP	GO:0006874	cellular calcium ion homeostasis	69/2097	448/18723	0.046308589	ADM/PROK2/EDNRB/FPR2/CD55/JPH3/FPR1/RIC3/CAMK2D/GNA15/PTGDR/BCL2/SMAD3/FYN/FASLG/TRPM2/CACNB2/TPT1/ATP2C2/P2RY10/PLCE1/OPRL1/PTGFR/NOL3/MCOLN2/RASA3/CCR2/S1PR1/CEMIP/CXCR1/CX3CR1/GPR174/TACR1/GPR18/PLCG1/ELANE/MS4A1/CDK5/GRINA/P2RX1/C3AR1/TRPA1/ACKR4/AKAP6/GPER1/XCL1/TRPV4/CYBA/MICU3/RYR3/CCR3/MCOLN1/MCOLN3/CCR7/S1PR4/CXCL10/LCK/BOK/TRPV3/CCR8/SLC25A23/GRIN2C/NTSR1/CXCR5/GPR17/TRPC1/TCIRG1/PTPN6/…	69
BP	GO:2000107	negative regulation of leukocyte apoptotic process	12/2097	46/18723	0.047179309	PRKCQ/FADD/IL7R/EFNA1/BCL6/RAG1/MERTK/GAS6/CCR7/IRF7/JAK3/CD74	12
BP	GO:0002468	dendritic cell antigen processing and presentation	6/2097	15/18723	0.048553877	SLC11A1/CLEC4A/CD68/HLA-DRA/CCR7/CD74	6
BP	GO:0006098	pentose-phosphate shunt	6/2097	15/18723	0.048553877	PGD/PGAM1/TALDO1/TKT/G6PD/PGLS	6
BP	GO:0002218	activation of innate immune response	13/2097	52/18723	0.048553877	NLRC4/KLRD1/FYN/FFAR2/PYHIN1/AIM2/CLEC6A/HCK/PYCARD/TYROBP/LILRA2/FCN1/KLRC2	13
BP	GO:0051209	release of sequestered calcium ion into cytosol	23/2097	115/18723	0.048553877	JPH3/CAMK2D/FASLG/TRPM2/NOL3/MCOLN2/RASA3/CEMIP/PLCG1/TRPA1/AKAP6/GPER1/XCL1/CYBA/RYR3/MCOLN1/MCOLN3/CCR7/CXCL10/LCK/NTSR1/TRPC1/PTPN6	23
BP	GO:0071675	regulation of mononuclear cell migration	23/2097	115/18723	0.048553877	FPR2/FADD/CD47/RIPK3/SLAMF1/MAPK3/CCR2/ITGA4/CX3CR1/PYCARD/GCSAM/C3AR1/GAS6/XCL1/TRPV4/PADI2/PDGFD/SPI1/CCR7/CXCL10/ADAM8/KLRC4-KLRK1/KLRK1	23
BP	GO:0030888	regulation of B cell proliferation	15/2097	64/18723	0.04870866	BST1/NFATC2/IKZF3/BCL2/TNFSF13B/ATM/FCRL3/BCL6/TYROBP/GPR183/CARD11/EPHB2/TNFRSF13C/IL7/CD74	15
BP	GO:0050678	regulation of epithelial cell proliferation	60/2097	381/18723	0.04870866	ARG1/TGFA/EDNRB/BCL11B/TGFBR3/GATA3/PPARG/HMGB2/NOG/NLRC3/LRG1/AQP11/SMAD3/ANG/HTRA1/ALOX5/PTCH1/SYNJ2BP/CDK6/RUNX3/ITGA4/CCND1/FGF9/PTPRK/THBS4/KDF1/ACVRL1/RAP1GAP/PLCG1/MIR342/AKT3/PPP1R16B/BAD/WNT10B/CYP7B1/HMOX1/ATOH8/WDR13/LIMS2/COL4A3/EAF2/WFDC1/BMPR1A/CYBA/MIR29A/CCR3/CEACAM1/PTPRM/SPARC/GRN/ID1/EGR3/HPN/ZNF703/EGFL7/WNT7A/AREG/STOX1/GPX1/DEAF1	60
BP	GO:0019730	antimicrobial humoral response	24/2097	122/18723	0.049827295	S100A12/SLPI/S100A9/CAMP/ANG/PGLYRP1/SLC11A1/CXCL8/ROMO1/GAPDH/ELANE/CTSG/DEFA4/AZU1/LTF/PRTN3/RPL30/BCL3/CXCL10/RNASE3/PRSS2/SPON2/FAM3A/DEFA3	24
BP	GO:0050868	negative regulation of T cell activation	24/2097	122/18723	0.049827295	ARG1/CEBPB/CR1/CBLB/IL4R/VSIG4/LAX1/RUNX3/TIGIT/BCL6/LILRB4/TBX21/DLG5/CLEC4G/HLX/XCL1/ZBTB7B/CEACAM1/JAK3/ZC3H12A/ADORA2A/TARM1/PTPN6/CD74	24
BP	GO:0051208	sequestering of calcium ion	24/2097	122/18723	0.049827295	JPH3/CAMK2D/FASLG/TRPM2/NOL3/MCOLN2/RASA3/CEMIP/PLCG1/TRPA1/AKAP6/GPER1/XCL1/CYBA/RYR3/MCOLN1/MCOLN3/CCR7/CXCL10/LCK/SLC25A23/NTSR1/TRPC1/PTPN6	24
BP	GO:0007411	axon guidance	39/2097	227/18723	0.051482813	SEMA6B/BCL11B/GATA3/PRKCQ/NOG/MYCBP2/FYN/RHOH/PTCH1/NCAM1/NFASC/NRCAM/RNF165/EXT1/EFNA1/SCN1B/NEO1/LAMA2/SEMA4A/MYOT/UNC5A/LGR6/CDK5R1/CDK5/VASP/EPHA4/EPHB3/RHOG/LAMB2/BDNF/SEMA4B/NTN1/EPHB2/TTC8/PTPRM/BSG/CHN1/NOTCH3/SEMA3B	39
BP	GO:0045577	regulation of B cell differentiation	9/2097	30/18723	0.051482813	IKZF3/CR1/ZFP36L2/MMP14/FCRL3/BAD/CARD11/IL7/PTPN6	9
BP	GO:0050858	negative regulation of antigen receptor-mediated signaling pathway	9/2097	30/18723	0.051482813	CBLB/SH2D1A/FCRL3/LILRB4/UBASH3A/CD160/CEACAM1/PTPN6/PHPT1	9
BP	GO:0070498	interleukin-1-mediated signaling pathway	9/2097	30/18723	0.051482813	IRAK3/IL1R2/IL1B/IL1RN/MAPK3/MYD88/TNIP2/TOLLIP/IL1R1	9
BP	GO:0002251	organ or tissue specific immune response	11/2097	41/18723	0.05197231	CAMP/RNASE2/FFAR3/FFAR2/OTUD7B/CD160/DEFA4/LTF/XCL1/RNASE3/DEFA3	11
BP	GO:0032733	positive regulation of interleukin-10 production	11/2097	41/18723	0.05197231	LILRA5/CD28/CD40LG/TIGIT/TLR2/HGF/PYCARD/CD83/IL23A/XCL1/BCL3	11
BP	GO:0038061	NIK/NF-kappaB signaling	27/2097	143/18723	0.052213844	MIR223/NR3C2/IL1B/NLRC3/C1QTNF3/ADGRG3/BIRC3/NLRP12/EDAR/RIPK3/TRIM44/NOL3/TLR2/ALK/NLRP3/IL18R1/TLR3/MMP8/CD14/PDCD4/IL23A/SPHK1/PPP4C/IFI35/BCL3/SPI1/ZC3H12A	27
BP	GO:0051283	negative regulation of sequestering of calcium ion	23/2097	116/18723	0.052213844	JPH3/CAMK2D/FASLG/TRPM2/NOL3/MCOLN2/RASA3/CEMIP/PLCG1/TRPA1/AKAP6/GPER1/XCL1/CYBA/RYR3/MCOLN1/MCOLN3/CCR7/CXCL10/LCK/NTSR1/TRPC1/PTPN6	23
BP	GO:0002725	negative regulation of T cell cytokine production	5/2097	11/18723	0.052213844	ARG1/SLAMF1/LILRB4/TBX21/XCL1	5
BP	GO:0034350	regulation of glial cell apoptotic process	5/2097	11/18723	0.052213844	PRKCH/PRKCD/CDK5/GAS6/DLL1	5
BP	GO:0045628	regulation of T-helper 2 cell differentiation	5/2097	11/18723	0.052213844	IL4R/BCL6/NLRP3/HLX/RARA	5
BP	GO:0070944	neutrophil-mediated killing of bacterium	5/2097	11/18723	0.052213844	MYD88/ELANE/CTSG/AZU1/NLRP6	5
BP	GO:1903238	positive regulation of leukocyte tethering or rolling	5/2097	11/18723	0.052213844	ST3GAL4/FUT7/CCR2/ITGA4/ELANE	5
BP	GO:0032930	positive regulation of superoxide anion generation	7/2097	20/18723	0.052213844	FPR2/CD177/ITGAM/PRKCD/TYROBP/CYBA/ITGB2	7
BP	GO:0046629	gamma-delta T cell activation	7/2097	20/18723	0.052213844	TCF7/ITK/LEF1/GPR18/SOX13/KLRC1/EGR3	7
BP	GO:0046835	carbohydrate phosphorylation	8/2097	25/18723	0.052489449	PFKFB3/HK3/PFKFB4/FGGY/PFKFB2/HK2/GALK1/HKDC1	8
BP	GO:1904996	positive regulation of leukocyte adhesion to vascular endothelial cell	8/2097	25/18723	0.052489449	ETS1/ST3GAL4/ALOX5/FUT7/CCR2/ITGA4/ELANE/ITGB2	8
BP	GO:0071230	cellular response to amino acid stimulus	16/2097	71/18723	0.052489449	CEBPB/BCL11A/LAMTOR5/FYN/RRAGD/LAMTOR1/COL4A1/IPO5/AMIGO1/LAMTOR2/MIR342/COL5A2/CYBA/PDGFD/SESN2/LAMTOR4	16
BP	GO:0009135	purine nucleoside diphosphate metabolic process	21/2097	103/18723	0.052489449	AK5/PGM1/HK3/ZBTB20/PFKFB2/HK2/SLC4A4/PGAM1/HDAC4/DDIT4/LDHA/GAPDH/BAD/GALK1/EIF6/HKDC1/CARD11/NUDT18/GUK1/IFNG/ALDOA	21
BP	GO:0009179	purine ribonucleoside diphosphate metabolic process	21/2097	103/18723	0.052489449	AK5/PGM1/HK3/ZBTB20/PFKFB2/HK2/SLC4A4/PGAM1/HDAC4/DDIT4/LDHA/GAPDH/BAD/GALK1/EIF6/HKDC1/CARD11/NUDT18/GUK1/IFNG/ALDOA	21
BP	GO:0061097	regulation of protein tyrosine kinase activity	19/2097	90/18723	0.052489449	FCGR1A/LILRA5/TGFA/CBLB/DLG3/EFNA1/ZFYVE28/SH3BP5L/LILRB4/HYAL2/SH3BP5/EPHA4/GAS6/MVP/NCF1/STAP1/ADRA2A/AREG/ZGPAT	19
BP	GO:0042129	regulation of T cell proliferation	31/2097	171/18723	0.052530511	ARG1/CEBPB/CR1/CBLB/CD55/PRKCQ/IL1B/CD28/VSIG4/FADD/CD3E/TNFSF13B/CD40LG/RIPK3/SLAMF1/CCR2/LILRB4/HLA-DPB1/PYCARD/DLG5/CLEC4G/IL23A/XCL1/IGFBP2/CARD11/ZBTB7B/JAK3/TNFRSF13C/CLC/CD6/PTPN6	31
BP	GO:0097485	neuron projection guidance	39/2097	228/18723	0.053033513	SEMA6B/BCL11B/GATA3/PRKCQ/NOG/MYCBP2/FYN/RHOH/PTCH1/NCAM1/NFASC/NRCAM/RNF165/EXT1/EFNA1/SCN1B/NEO1/LAMA2/SEMA4A/MYOT/UNC5A/LGR6/CDK5R1/CDK5/VASP/EPHA4/EPHB3/RHOG/LAMB2/BDNF/SEMA4B/NTN1/EPHB2/TTC8/PTPRM/BSG/CHN1/NOTCH3/SEMA3B	39
BP	GO:0071677	positive regulation of mononuclear cell migration	15/2097	65/18723	0.053434624	FPR2/FADD/CD47/SLAMF1/CCR2/ITGA4/CX3CR1/PYCARD/GAS6/XCL1/PDGFD/SPI1/CCR7/CXCL10/ADAM8	15
BP	GO:0048872	homeostasis of number of cells	45/2097	272/18723	0.054079757	ETS1/HSPA1B/TGFBR3/MAPK14/GATA3/HMGB2/HSPA1A/FADD/GBA/MAEA/BCL2/MFHAS1/IL7R/TNFSF13B/DOCK10/CDK6/ACVR1B/EXT1/RIPK3/CCR2/BCL6/RPS6/RAG1/CX3CR1/GPR174/MERTK/GPR183/AKT3/HMOX1/GCNT4/FLT3/SH2B2/CARD11/SPI1/CCR7/OCIAD2/JAK3/G6PD/EMX1/TCIRG1/IL7/KLF1/CD74/CARD9/CDH2	45
BP	GO:0001580	detection of chemical stimulus involved in sensory perception of bitter taste	10/2097	36/18723	0.056000845	TAS2R40/CA6/TAS2R38/TAS2R43/TAS2R3/TAS2R10/TAS2R13/TAS2R4/TAS2R39/TAS2R50	10
BP	GO:0090313	regulation of protein targeting to membrane	10/2097	36/18723	0.056000845	KCNE1/SLC1A1/FYN/ITGAM/CEMIP/ANK3/CDK5R1/PDZK1/CDK5/ITGB2	10
BP	GO:0009132	nucleoside diphosphate metabolic process	24/2097	124/18723	0.057872365	AK5/PGM1/HK3/ZBTB20/PFKFB2/HK2/SLC4A4/PGAM1/CMPK1/HDAC4/DDIT4/LDHA/GAPDH/BAD/GALK1/EIF6/ENTPD3/HKDC1/CARD11/NUDT18/ENTPD7/GUK1/IFNG/ALDOA	24
BP	GO:0002534	cytokine production involved in inflammatory response	16/2097	72/18723	0.059222457	MAPK14/IL1R2/NLRC3/ALOX5/MYD88/LILRB4/PYCARD/MIR197/PDCD4/ABCD2/GBP5/CUEDC2/CD6/ZC3H12A/ABCD1/CARD9	16
BP	GO:0070227	lymphocyte apoptotic process	16/2097	72/18723	0.059222457	PRKCQ/CD3G/FADD/FASLG/IL7R/RIPK3/EFNA1/BCL6/PRELID1/RPS6/RAG1/IDO1/JAK3/CLC/ADAM8/CD74	16
BP	GO:1900015	regulation of cytokine production involved in inflammatory response	16/2097	72/18723	0.059222457	MAPK14/IL1R2/NLRC3/ALOX5/MYD88/LILRB4/PYCARD/MIR197/PDCD4/ABCD2/GBP5/CUEDC2/CD6/ZC3H12A/ABCD1/CARD9	16
BP	GO:0032689	negative regulation of interferon-gamma production	11/2097	42/18723	0.059692993	CR1/GATA3/CD96/PGLYRP1/SLAMF1/LILRB4/GAS6/XCL1/ZC3H12A/NLRP6/RARA	11
BP	GO:0033003	regulation of mast cell activation	11/2097	42/18723	0.059692993	PLSCR1/IL4R/MILR1/HAVCR1/FGR/STXBP1/FES/HMOX1/CNR2/STXBP2/ENPP3	11
BP	GO:0032715	negative regulation of interleukin-6 production	15/2097	66/18723	0.060796449	IRAK3/NLRC3/GBA/C1QTNF3/BPI/NLRP12/ORM1/HGF/SLAMF1/LILRB4/BANK1/GAS6/NLRX1/ZC3H12A/PTPN6	15
BP	GO:0008045	motor neuron axon guidance	9/2097	31/18723	0.060943651	NOG/MYCBP2/RHOH/RNF165/CDK5/EPHA4/RHOG/NTN1/CHN1	9
BP	GO:0050920	regulation of chemotaxis	38/2097	223/18723	0.060943651	BST1/MIR223/SEMA6B/FPR2/MYCBP2/SMAD3/ANGPT2/SLAMF1/MAPK3/CCR2/S1PR1/CXCL8/CX3CR1/DPP4/THBS4/SEMA4A/GPR18/ELANE/GPR183/C3AR1/GAS6/AZU1/XCL1/TRPV4/PADI2/PDGFD/SEMA4B/SPI1/CCR7/CXCL10/MTUS1/PDGFRB/STAP1/CD74/SEMA3B/KLRC4-KLRK1/MMP28/KLRK1	38
BP	GO:0050878	regulation of body fluid levels	59/2097	379/18723	0.061159119	SLC22A4/ADM/EDNRB/PLSCR1/FCER1G/MAPK14/F5/ST3GAL4/PLAU/PRKCQ/NFE2/TXK/CLIC1/GBA/SERPINB2/HEG1/MTX1/CD59/AKAP11/F12/EXT1/OPRL1/DCANP1/CD40LG/UGCG/HK2/HYAL2/CCND1/PRKACB/STXBP1/KLKB1/DGKK/OAS2/PRKCD/KDF1/PLA2G4A/MERTK/TPH1/SERPINA1/PLAUR/P2RX1/VAV1/MYO5B/GAS6/AQP3/TRPV4/CYBA/SERPIND1/PPAT/ZBTB7B/CEACAM1/EPHB2/PLAT/LCK/FERMT3/ADORA2A/ADRA2A/PTPN6/NLRP6	59
BP	GO:0051346	negative regulation of hydrolase activity	59/2097	379/18723	0.061159119	SLPI/MIR223/NAIP/CARD16/CR1/SERPINB1/CDKN2D/LAMTOR5/MMP9/SERPINB2/POR/CST7/SERPINB10/RRP1B/SORT1/AMOT/APOA2/BIRC3/RASA4/PZP/A2M/NOL3/HGF/TIMP1/PRDX5/RAG1/CNN3/CSTA/PLIN5/GAPDH/BICD1/SPINT2/SERPINA1/GZMA/PLAUR/COL4A3/RPS6KA1/GAS6/LTF/WFDC1/RARRES1/SPOCK2/PTGS2/SERPIND1/MICAL1/ABCE1/COL7A1/RENBP/TTC8/ANGPTL3/ADORA2A/SPINK8/CARD17/AIP/SERPINA2/FURIN/GPX1/KLRC4-KLRK1/KLRK1	59
BP	GO:1901214	regulation of neuron death	51/2097	319/18723	0.061807738	NAIP/CEBPB/GATA3/NQO2/SLC1A1/GBA/BCL2/FYN/FASLG/RILPL1/TRPM2/PINK1/SET/SARM1/ITGAM/LANCL1/PPP1R13B/CX3CR1/STXBP1/MSH2/HDAC4/TGFB3/TYROBP/CDC34/DDIT4/ITGA1/CDK5R1/CDK5/RRAS2/BAD/HMOX1/PM20D1/DNAJC5/PCSK9/BDNF/C1QA/SYNGAP1/BOK/NEFL/LCN2/G6PD/GRN/TRIM2/ADAM8/IKBKG/ADORA2A/PIN1/IFNG/ITGB2/MAP3K11/MYBL2	51
BP	GO:0070228	regulation of lymphocyte apoptotic process	13/2097	54/18723	0.061807738	PRKCQ/CD3G/FADD/IL7R/RIPK3/EFNA1/BCL6/PRELID1/RAG1/IDO1/JAK3/ADAM8/CD74	13
BP	GO:0002693	positive regulation of cellular extravasation	6/2097	16/18723	0.061958273	FADD/CD47/CCR2/IL1R1/PDGFD/ADAM8	6
BP	GO:0002830	positive regulation of type 2 immune response	6/2097	16/18723	0.061958273	GATA3/IL4R/NLRP3/XCL1/CD74/RARA	6
BP	GO:0005980	glycogen catabolic process	6/2097	16/18723	0.061958273	PYGL/PPP1R3B/PPP1R3D/PPP1CA/STBD1/GAA	6
BP	GO:0006740	NADPH regeneration	6/2097	16/18723	0.061958273	PGD/PGAM1/TALDO1/TKT/G6PD/PGLS	6
BP	GO:0033631	cell-cell adhesion mediated by integrin	6/2097	16/18723	0.061958273	ADAM9/SKAP1/CD3E/ITGA4/DPP4/FERMT3	6
BP	GO:0034116	positive regulation of heterotypic cell-cell adhesion	6/2097	16/18723	0.061958273	FLOT1/SKAP1/IL1B/CEACAM6/ALOX15/LCK	6
BP	GO:0046135	pyrimidine nucleoside catabolic process	6/2097	16/18723	0.061958273	UPP1/CDA/UPB1/CDADC1/APOBEC3A/APOBEC3B	6
BP	GO:0050862	positive regulation of T cell receptor signaling pathway	6/2097	16/18723	0.061958273	TESPA1/TRAT1/CARD11/CCR7/LCK/IKBKG	6
BP	GO:0090336	positive regulation of brown fat cell differentiation	6/2097	16/18723	0.061958273	MAPK14/PTGS2/ZBTB7B/SOX13/TFE3/METRNL	6
BP	GO:0090520	sphingolipid mediated signaling pathway	6/2097	16/18723	0.061958273	S1PR1/S1PR5/KLF14/SMPD3/SPHK1/S1PR4	6
BP	GO:0019932	second-messenger-mediated signaling	50/2097	312/18723	0.062133779	BST1/NFATC2/ADM/MCTP2/EDNRB/DYRK2/FPR2/MCTP1/DDAH2/FPR1/NFATC3/CAMK2D/CD3E/TRPM2/HOMER3/CAMKK2/PLCE1/LAT2/OPRL1/RCAN3/NCALD/PTGFR/CCR2/CXCL8/PPP3CC/CXCR1/CX3CR1/HDAC4/CDC34/PLCG1/ACKR4/AZU1/SPHK1/PTGDR2/AKAP6/DDAH1/TRAT1/PDE9A/CCR3/MCOLN1/ADGRB2/CCR7/RASD1/CCR8/INSL3/GRIN2C/CXCR5/NOS1AP/ADGRG6/POMC	50
BP	GO:0043270	positive regulation of ion transport	45/2097	275/18723	0.062518846	IFNGR2/LILRA5/CEBPB/KCNE1/GLRX/IL1B/MAP2K6/CACNB2/PINK1/ATP2C2/TESC/TSPO/ABCB1/CCR2/CEMIP/SCN1B/STXBP1/ACE2/PLA2G4A/ANK3/AMIGO1/PLCG1/PDZK1/CDK5/RGS9/LILRA2/P2RX1/KCNE5/AKAP6/GPER1/XCL1/DNM2/EPHB2/CXCL10/TRPV3/PRSS8/LCN2/G6PD/PDGFRB/NTSR1/ADORA2A/TRPC1/NOS1AP/ADRA2A/IFNG	45
BP	GO:0002407	dendritic cell chemotaxis	8/2097	26/18723	0.063083418	TRPM2/SLAMF1/CCR2/CXCR1/GPR183/GAS6/SPI1/CCR7	8
BP	GO:0046639	negative regulation of alpha-beta T cell differentiation	8/2097	26/18723	0.063083418	IL4R/RUNX3/BCL6/TBX21/HLX/ZBTB7B/JAK3/ZC3H12A	8
BP	GO:0050857	positive regulation of antigen receptor-mediated signaling pathway	8/2097	26/18723	0.063083418	TESPA1/PRKCH/TRAT1/CARD11/CCR7/LCK/STAP1/IKBKG	8
BP	GO:0050808	synapse organization	65/2097	426/18723	0.063083418	TUBA1A/ABI2/MAPK14/CDKL5/SLC1A1/LRRN3/FYN/CACNB2/LRRN1/NFASC/COLQ/DOCK10/NRCAM/EEF2K/ZC4H2/ITGAM/TLR2/DLG3/EFNA1/CNKSR2/COL4A1/CX3CR1/FGF13/SEMA4A/LRRC4/MYOT/DLG5/ANK3/NTNG2/AMIGO1/CDK5R1/CDK5/C1QB/SDK1/SYBU/EPHA4/KIRREL3/NEDD4/EPHB3/PICK1/LINGO2/LAMB2/SPOCK2/BDNF/DBNL/NTN1/EPHB2/C1QA/CACNB4/SYNGAP1/SDK2/NEFL/ZDHHC12/SPARC/NLGN2/ARHGAP44/SDF4/PIN1/NOS1AP/WNT7A/C1QC/MDGA1/C1QL3/CDH2/LRFN4	65
BP	GO:0034767	positive regulation of ion transmembrane transport	30/2097	167/18723	0.063491621	IFNGR2/KCNE1/GLRX/CACNB2/PINK1/TESC/ABCB1/CCR2/CEMIP/ACE2/ANK3/AMIGO1/PLCG1/PDZK1/CDK5/RGS9/P2RX1/KCNE5/AKAP6/GPER1/XCL1/DNM2/EPHB2/CXCL10/LCN2/G6PD/NTSR1/TRPC1/NOS1AP/IFNG	30
BP	GO:0046597	negative regulation of viral entry into host cell	7/2097	21/18723	0.064559688	TRIM25/IFITM1/IFITM3/IFITM2/MID2/FCN1/GSN	7
BP	GO:0051403	stress-activated MAPK cascade	40/2097	239/18723	0.064689784	RASGRP1/MAPK14/TRAF5/TNIK/IL1B/ZMYND11/MAP2K6/STK3/SMAD3/MFHAS1/PINK1/EDAR/GADD45A/GADD45B/HGF/SLAMF1/MAPK3/MYD88/FKTN/TRAF1/TLR3/MMP8/PYCARD/MDFIC/GADD45G/RELL1/PDCD4/SPHK1/TRPV4/WNT16/LTBR/SPI1/CCR7/NCF1/ZC3H12A/MAP2K2/DACT1/WNT7A/CARD9/MAP3K11	40
BP	GO:0031098	stress-activated protein kinase signaling cascade	41/2097	247/18723	0.067769203	RASGRP1/MAPK14/TRAF5/TNIK/IL1B/ZMYND11/MAP2K6/STK3/SMAD3/MFHAS1/PINK1/EDAR/GADD45A/GADD45B/HGF/SLAMF1/MAPK3/MYD88/FKTN/TRAF1/TLR3/MMP8/PYCARD/MDFIC/GADD45G/CCDC88C/RELL1/PDCD4/SPHK1/TRPV4/WNT16/LTBR/SPI1/CCR7/NCF1/ZC3H12A/MAP2K2/DACT1/WNT7A/CARD9/MAP3K11	41
BP	GO:0002861	regulation of inflammatory response to antigenic stimulus	11/2097	43/18723	0.068104817	MAPK14/CD28/FYN/FUT7/HCK/FGR/PLCG1/CCR7/FURIN/NLRP6/GPX1	11
BP	GO:0034113	heterotypic cell-cell adhesion	14/2097	61/18723	0.068363313	FLOT1/SKAP1/IL1B/IL1RN/ITGA7/CD47/CD58/ITGA4/CD2/CEACAM6/PERP/ALOX15/LCK/ITGB2	14
BP	GO:0010466	negative regulation of peptidase activity	43/2097	262/18723	0.06870864	SLPI/NAIP/CARD16/CR1/SERPINB1/CDKN2D/LAMTOR5/MMP9/SERPINB2/POR/CST7/SERPINB10/BIRC3/PZP/A2M/NOL3/HGF/TIMP1/PRDX5/RAG1/CSTA/GAPDH/SPINT2/SERPINA1/PLAUR/COL4A3/RPS6KA1/GAS6/LTF/WFDC1/RARRES1/SPOCK2/PTGS2/SERPIND1/MICAL1/COL7A1/RENBP/ADORA2A/SPINK8/CARD17/SERPINA2/FURIN/GPX1	43
BP	GO:0071229	cellular response to acid chemical	17/2097	80/18723	0.06870864	CEBPB/BCL11A/LAMTOR5/FYN/RRAGD/LAMTOR1/COL4A1/IPO5/AMIGO1/LAMTOR2/MIR342/COL5A2/CYBA/PDGFD/SESN2/SIPA1/LAMTOR4	17
BP	GO:0001913	T cell mediated cytotoxicity	12/2097	49/18723	0.06870864	FADD/KLRD1/IL7R/RIPK3/IL23A/CD1C/XCL1/CD1E/HLA-DRA/CEACAM1/KLRC1/PRF1	12
BP	GO:0002279	mast cell activation involved in immune response	12/2097	49/18723	0.06870864	RASGRP1/IL4R/MILR1/PTGDR/LAT2/FGR/STXBP1/FES/HMOX1/CPLX2/STXBP2/ENPP3	12
BP	GO:0002762	negative regulation of myeloid leukocyte differentiation	12/2097	49/18723	0.06870864	PIK3R1/CDK6/FSTL3/LILRB4/TLR3/LTF/LILRB3/CEACAM1/GPR68/C1QC/GPR137/RARA	12
BP	GO:0070169	positive regulation of biomineral tissue development	12/2097	49/18723	0.06870864	CEBPB/SMAD3/ALOX5/KL/ACVR2B/FBN2/TGFB3/WNT10B/GPM6B/LTF/BMPR1A/ENAM	12
BP	GO:0032196	transposition	9/2097	32/18723	0.070733716	MYBL1/BTBD18/TDRD9/PIWIL4/ZNF91/SMYD5/SIRT7/APOBEC3A/APOBEC3B	9
BP	GO:0035456	response to interferon-beta	9/2097	32/18723	0.070733716	PLSCR1/PYHIN1/AIM2/IFITM1/IFITM3/TLR3/IFITM2/CDC34/NDUFA13	9
BP	GO:0043372	positive regulation of CD4-positive, alpha-beta T cell differentiation	9/2097	32/18723	0.070733716	IL4R/NLRP3/CD83/HLX/IL23A/HLA-DRA/ZBTB7B/IFNG/RARA	9
BP	GO:0060317	cardiac epithelial to mesenchymal transition	9/2097	32/18723	0.070733716	TGFBR3/NOG/JAG1/EFNA1/OLFM1/PDCD4/WNT16/SNAI1/ADAM15	9
BP	GO:0090022	regulation of neutrophil chemotaxis	9/2097	32/18723	0.070733716	BST1/MIR223/CXCL8/DPP4/THBS4/C3AR1/XCL1/CCR7/CD74	9
BP	GO:1901568	fatty acid derivative metabolic process	16/2097	74/18723	0.070733716	ACSL1/DGAT2/ALOX5/GGT1/PTGR1/ELOVL4/ABHD16A/ELOVL3/ACSL6/OXCT1/ALOX15/THEM5/ALOX15B/HPGD/ELOVL6/ABCD1	16
BP	GO:0030259	lipid glycosylation	5/2097	12/18723	0.070733716	ST3GAL4/GBA/GBGT1/A3GALT2/ST3GAL2	5
BP	GO:0032536	regulation of cell projection size	5/2097	12/18723	0.070733716	CDHR2/TWF2/NEFL/WNT7A/KEL	5
BP	GO:0032823	regulation of natural killer cell differentiation	5/2097	12/18723	0.070733716	RASGRP1/TOX/PGLYRP1/GAS6/ZNF683	5
BP	GO:0042117	monocyte activation	5/2097	12/18723	0.070733716	ADAM9/DYSF/LILRB4/HYAL2/AZU1	5
BP	GO:0043383	negative T cell selection	5/2097	12/18723	0.070733716	CD28/CD3E/THEMIS/CCR7/CD74	5
BP	GO:0060394	negative regulation of pathway-restricted SMAD protein phosphorylation	5/2097	12/18723	0.070733716	PPARG/NOG/PMEPA1/SNX25/EMILIN1	5
BP	GO:1902563	regulation of neutrophil activation	5/2097	12/18723	0.070733716	CD177/ITGAM/SPI1/GRN/ITGB2	5
BP	GO:0071559	response to transforming growth factor beta	42/2097	256/18723	0.072507663	ARG1/TGFBR3/ADAM9/PPARG/HSPA1A/STK16/LRG1/ZFP36L2/SMAD3/FYN/HTRA1/RUNX3/HYAL2/PMEPA1/CX3CR1/PTPRK/FBN2/TGFB3/ZFYVE9/ACVRL1/HTRA3/MIR342/SNX25/CLEC3B/ASPN/XCL1/BMPR1A/PDGFD/DNM2/FAM89B/SPI1/HPGD/PEG10/WNT10A/ID1/PIN1/EMILIN1/BCL9L/ZNF703/WNT7A/FURIN/STUB1	42
BP	GO:0005976	polysaccharide metabolic process	21/2097	107/18723	0.072507663	PYGL/MGAM/DYRK2/PPP1R3B/GYG1/PPP1R3D/B4GALT5/PASK/IRS1/CHIT1/EXT1/CSGALNACT2/SMPD3/B3GNT8/PHKA1/PPP1R1A/PPP1CA/GYS1/STBD1/GAA/POMC	21
BP	GO:0009595	detection of biotic stimulus	10/2097	38/18723	0.074959339	NLRC4/NAIP/LY96/DACH1/CLEC6A/PGLYRP1/TSPO/TLR2/NLRP3/CDHR2	10
BP	GO:0048246	macrophage chemotaxis	10/2097	38/18723	0.074959339	CKLF/EDNRB/SLAMF1/MAPK3/C3AR1/AZU1/TRPV4/MTUS1/STAP1/MMP28	10
BP	GO:0071260	cellular response to mechanical stimulus	17/2097	81/18723	0.074959339	TLR5/TLR8/CASP5/IL1B/FADD/GADD45A/MAPK3/MYD88/TLR3/HDAC4/BAD/PTGS2/CYBA/LTBR/TMEM150C/TNFRSF8/CNN2	17
BP	GO:2000106	regulation of leukocyte apoptotic process	17/2097	81/18723	0.074959339	PRKCQ/CD3G/FADD/IL7R/RIPK3/EFNA1/BCL6/PRELID1/RAG1/MERTK/GAS6/IDO1/CCR7/IRF7/JAK3/ADAM8/CD74	17
BP	GO:0032615	interleukin-12 production	14/2097	62/18723	0.074959339	IRAK3/LILRA5/TLR8/MAPK14/CD47/CD40LG/TIGIT/TLR2/SLAMF1/TLR3/IL23A/CCR7/JAK3/IFNG	14
BP	GO:0032655	regulation of interleukin-12 production	14/2097	62/18723	0.074959339	IRAK3/LILRA5/TLR8/MAPK14/CD47/CD40LG/TIGIT/TLR2/SLAMF1/TLR3/IL23A/CCR7/JAK3/IFNG	14
BP	GO:0046824	positive regulation of nucleocytoplasmic transport	14/2097	62/18723	0.074959339	MAPK14/IL1B/SMAD3/PIK3R1/CPSF6/XPO4/HYAL2/IPO5/PRKCD/GAS6/NEDD4/PTGS2/ZC3H12A/IFNG	14
BP	GO:0048002	antigen processing and presentation of peptide antigen	14/2097	62/18723	0.074959339	FCER1G/MFSD6/HLA-DOA/SLC11A1/CLEC4A/HLA-DPB1/PYCARD/IFI30/CTSF/CTSD/HLA-DRA/DNM2/HLA-DQA1/CD74	14
BP	GO:0032703	negative regulation of interleukin-2 production	8/2097	27/18723	0.074966033	CR1/GATA3/VSIG4/HOMER3/LILRB4/TBX21/XCL1/NAV3	8
BP	GO:0042403	thyroid hormone metabolic process	8/2097	27/18723	0.074966033	SULT1B1/GATA3/CTSB/TG/GCNT4/DIO1/SLC16A10/HPN	8
BP	GO:0060142	regulation of syncytium formation by plasma membrane fusion	8/2097	27/18723	0.074966033	NFATC2/FLOT1/MAPK14/ADAM9/IL4R/TYROBP/CXCL10/EHD1	8
BP	GO:0001952	regulation of cell-matrix adhesion	24/2097	128/18723	0.075578311	BST1/PLAU/UTRN/SKAP1/CD3E/BCL2/SMAD3/PIK3R1/CDK6/MMP14/JAG1/PHLDB2/BCL6/FMN1/ACVRL1/CEACAM6/GPM6B/CCR7/DLC1/AJAP1/EFEMP2/DAPK3/CAMSAP3/ADAM15	24
BP	GO:0002711	positive regulation of T cell mediated immunity	13/2097	56/18723	0.075892535	GATA3/CD55/IL1B/FADD/SLAMF1/NLRP3/IL18R1/IL1R1/IL23A/CD1C/XCL1/CD1E/HLA-DRA	13
BP	GO:0032620	interleukin-17 production	11/2097	44/18723	0.075892535	RFTN1/PRKCQ/OSM/SLAMF6/LY9/MYD88/IL23A/SPHK1/ZBTB7B/IFNG/CARD9	11
BP	GO:0032660	regulation of interleukin-17 production	11/2097	44/18723	0.075892535	RFTN1/PRKCQ/OSM/SLAMF6/LY9/MYD88/IL23A/SPHK1/ZBTB7B/IFNG/CARD9	11
BP	GO:0062208	positive regulation of pattern recognition receptor signaling pathway	11/2097	44/18723	0.075892535	TLR5/HSPA1B/FLOT1/HSPA1A/MFHAS1/TLR2/TLR3/SLC15A3/LTF/IFI35/CYBA	11
BP	GO:0002448	mast cell mediated immunity	12/2097	50/18723	0.076156991	RASGRP1/IL4R/MILR1/PTGDR/LAT2/FGR/STXBP1/FES/HMOX1/CPLX2/STXBP2/SPON2	12
BP	GO:0050873	brown fat cell differentiation	12/2097	50/18723	0.076156991	CEBPB/MAPK14/CEBPA/LRG1/LAMB3/TRPV4/PTGS2/SH2B2/ZBTB7B/SOX13/TFE3/METRNL	12
BP	GO:0110151	positive regulation of biomineralization	12/2097	50/18723	0.076156991	CEBPB/SMAD3/ALOX5/KL/ACVR2B/FBN2/TGFB3/WNT10B/GPM6B/LTF/BMPR1A/ENAM	12
BP	GO:0071560	cellular response to transforming growth factor beta stimulus	41/2097	250/18723	0.076494585	ARG1/TGFBR3/ADAM9/PPARG/HSPA1A/STK16/LRG1/ZFP36L2/SMAD3/FYN/HTRA1/HYAL2/PMEPA1/CX3CR1/PTPRK/FBN2/TGFB3/ZFYVE9/ACVRL1/HTRA3/MIR342/SNX25/CLEC3B/ASPN/XCL1/BMPR1A/PDGFD/DNM2/FAM89B/SPI1/HPGD/PEG10/WNT10A/ID1/PIN1/EMILIN1/BCL9L/ZNF703/WNT7A/FURIN/STUB1	41
BP	GO:0033151	V(D)J recombination	6/2097	17/18723	0.07765836	BCL11B/HMGB2/TCF7/LEF1/XRCC4/RAG1	6
BP	GO:0061298	retina vasculature development in camera-type eye	6/2097	17/18723	0.07765836	CYP1B1/ROM1/ACVR2B/COL4A1/ACVRL1/PDGFRB	6
BP	GO:0007398	ectoderm development	7/2097	22/18723	0.07765836	ETS2/TPT1/ITGAM/ITGA6/BMPR1A/ZBTB7B/ZBTB17	7
BP	GO:0032069	regulation of nuclease activity	7/2097	22/18723	0.07765836	HMGB2/HSPA1A/OAS2/PRKCD/NPM1/GZMA/ABCE1	7
BP	GO:0032693	negative regulation of interleukin-10 production	7/2097	22/18723	0.07765836	TRIB2/LILRB4/MMP8/TYROBP/IL23A/JAK3/DLL1	7
BP	GO:0003382	epithelial cell morphogenesis	9/2097	33/18723	0.081830228	BCL11B/RILPL2/HEG1/RILPL1/GRHL2/ST14/CCDC88C/SPINT2/COL18A1	9
BP	GO:0120033	negative regulation of plasma membrane bounded cell projection assembly	9/2097	33/18723	0.081830228	ARHGAP24/LIMK2/EVL/PRKCD/RAP1GAP/MAK/DNM2/STAP1/ARHGAP44	9
BP	GO:0062012	regulation of small molecule metabolic process	52/2097	334/18723	0.083569459	ADM/DYRK2/PPP1R3B/PPARG/PPP1R3D/DGAT2/CES1/IL1B/PASK/RORA/POR/IRS1/C1QTNF3/PINK1/EPHX2/CLYBL/ZBTB20/PFKFB2/GFI1/SLC4A4/CDA/PGAM1/HDAC4/SDHAF3/PLIN5/DDIT4/RORC/ERLIN1/BAD/ABCD2/EIF6/GPER1/IGFBP4/PTGS2/BCKDK/SIRT7/DHCR7/CEACAM1/PPP1CA/COMT/TFF3/SNAI1/SESN2/NTSR1/FAM3A/IFNG/ABCD1/RCVRN/MIR548P/CD74/PID1/POMC	52
BP	GO:1904062	regulation of cation transmembrane transport	55/2097	357/18723	0.084323736	IFNGR2/CD63/KCNE1/GLRX/JPH3/UTRN/MMP9/CAMK2D/FYN/CACNB2/PINK1/TESC/RASGRF2/OPRL1/AHNAK/CCR2/CEMIP/SCN1B/HECW2/FGF13/ACE2/ANK3/AMIGO1/PLCG1/PDZK1/CDK5/RGS9/P2RX1/PM20D1/KCNE5/AKAP6/NEDD4/GPER1/XCL1/PCSK9/KCNS2/CYBA/CAPN1/DNM2/EPHB2/CACNB4/CXCL10/CACNG6/LCN2/G6PD/NLGN2/KCNIP4/NTSR1/TRPC1/NOS1AP/TCIRG1/ADRA2A/IFNG/PTPN6/KEL	55
BP	GO:0045765	regulation of angiogenesis	53/2097	342/18723	0.085213915	ANXA3/CYP1B1/ADM/ETS1/HTATIP2/PPARG/CAMP/IL1B/LRG1/ANGPT2/ALOX5/FASLG/AMOT/SYNJ2BP/GADD45A/EFNA1/HGF/CCR2/CXCL8/HK2/ISM1/CX3CR1/TLR3/THBS4/SEMA4A/ADAM12/ACVRL1/CD160/NR2E1/PLCG1/AKT3/PPP1R16B/HMOX1/C3AR1/STAB1/COL4A3/SPHK1/DDAH1/E2F2/MIR29A/CCR3/CEACAM1/ADAMTS1/ADGRB2/CXCL10/ANGPTL3/RLN2/PTPRM/SPARC/GRN/DLL1/ZC3H12A/EMILIN1	53
BP	GO:0006949	syncytium formation	13/2097	57/18723	0.085799629	NFATC2/FLOT1/MAPK14/ADAM9/IL4R/SH3PXD2A/ADAM12/TYROBP/ERVH48-1/SBNO2/CXCL10/EHD1/ADAMTS5	13
BP	GO:0006809	nitric oxide biosynthetic process	16/2097	76/18723	0.085799629	CYP1B1/DDAH2/IL1B/RORA/SMAD3/CD47/TSPO/CX3CR1/MMP8/DDAH1/PTGS2/SPR/DNM2/ZC3H12A/NOS1AP/IFNG	16
BP	GO:0033559	unsaturated fatty acid metabolic process	22/2097	116/18723	0.086005644	CYP1B1/IL1B/ALOX5/ACAA1/PTGR1/MAPK3/ELOVL4/CYP2U1/ELOVL3/PLA2G4A/ACOT8/ABCD2/ALOX15/PTGS2/ALOX15B/HPGD/ELOVL6/FAAH2/ABCD1/GPX1/CD74/GPX4	22
BP	GO:0043124	negative regulation of I-kappaB kinase/NF-kappaB signaling	12/2097	51/18723	0.086881559	NLRC3/ZMYND11/RORA/RHOH/NLRP12/LILRB4/OTUD7B/OPTN/PYCARD/NLRX1/ZC3H12A/NLRP6	12
BP	GO:0071622	regulation of granulocyte chemotaxis	12/2097	51/18723	0.086881559	BST1/MIR223/SLAMF1/MAPK3/CXCL8/DPP4/THBS4/C3AR1/XCL1/TRPV4/CCR7/CD74	12
BP	GO:1903307	positive regulation of regulated secretory pathway	12/2097	51/18723	0.086881559	CD177/IL4R/CACNB2/ITGAM/FGR/STXBP1/CDK5/DOC2B/SCAMP5/KLRC2/ITGB2/CACNA1I	12
BP	GO:0042476	odontogenesis	24/2097	130/18723	0.087363928	ADM/BCL11B/ALPL/AXIN2/LEF1/HTRA1/BCOR/EDAR/ROGDI/TGFB3/FAM20C/SMPD3/PERP/AQP3/PHEX/ASPN/BMPR1A/ENAM/CA2/WNT10A/RELT/TCIRG1/BSG/ADAMTS5	24
BP	GO:0010821	regulation of mitochondrion organization	26/2097	144/18723	0.087555904	PPARG/HSPA1A/MMP9/DDHD1/BIK/CAMKK2/PINK1/DDHD2/TSPO/NOL3/HGF/PRELID1/PYCARD/USP36/SLC25A4/VPS13C/BAD/PLAUR/GPER1/SIRT7/GZMB/BOK/TMEM14A/STOX1/GPX1/PID1	26
BP	GO:0044264	cellular polysaccharide metabolic process	19/2097	96/18723	0.087555904	PYGL/MGAM/DYRK2/PPP1R3B/GYG1/PPP1R3D/B4GALT5/PASK/IRS1/EXT1/CSGALNACT2/B3GNT8/PHKA1/PPP1R1A/PPP1CA/GYS1/STBD1/GAA/POMC	19
BP	GO:0002313	mature B cell differentiation involved in immune response	8/2097	28/18723	0.089189749	CR1/DOCK10/LGALS1/GPR183/ITM2A/BCL3/SPI1/DLL1	8
BP	GO:0002675	positive regulation of acute inflammatory response	8/2097	28/18723	0.089189749	IL1B/ALOX5AP/OSM/FFAR3/FFAR2/PTGS2/CCR7/ADAM8	8
BP	GO:0032801	receptor catabolic process	8/2097	28/18723	0.089189749	GPRASP1/RNF43/CDK5/SNX25/NEDD4/PCSK9/CAPN1/FURIN	8
BP	GO:0034123	positive regulation of toll-like receptor signaling pathway	8/2097	28/18723	0.089189749	TLR5/FLOT1/MFHAS1/TLR2/TLR3/LTF/IFI35/CYBA	8
BP	GO:1902624	positive regulation of neutrophil migration	8/2097	28/18723	0.089189749	CXCL8/THBS4/C3AR1/IL1R1/XCL1/CCR7/ADAM8/CD74	8
BP	GO:0030593	neutrophil chemotaxis	20/2097	103/18723	0.089357562	S100A8/S100A12/BST1/CKLF/MIR223/S100A9/FCER1G/CXCL8/CXCR1/DPP4/THBS4/ITGA1/C3AR1/VAV1/XCL1/CCR7/CXCL10/ITGB2/BSG/CD74	20
BP	GO:0009615	response to virus	56/2097	367/18723	0.092869436	IRAK3/IFNGR2/PLSCR1/RNF125/TLR8/MAPK14/IL10RB/GATA3/SLFN13/LAMTOR5/RNASE2/ZMYND11/FADD/BCL2/SMAD3/HTRA1/EXOSC4/RRP1B/TPT1/CDK6/BIRC3/EXT1/AIM2/RIPK3/TRIM44/TLR2/IFITM1/MYD88/HYAL2/IFITM3/TBX21/FGR/TLR3/PYCARD/OAS2/IFITM2/DDIT4/IL23A/AZU1/NLRX1/XCL1/BCL3/UNC93B1/CXCL10/IRF7/APOBEC3A/ZC3H12A/SPON2/IKBKG/PRF1/MIR26B/IFNG/HERC5/DEFA3/APOBEC3B/CARD9	56
BP	GO:0046031	ADP metabolic process	18/2097	90/18723	0.092977769	AK5/PGM1/HK3/ZBTB20/PFKFB2/HK2/SLC4A4/PGAM1/HDAC4/DDIT4/LDHA/GAPDH/BAD/GALK1/EIF6/HKDC1/IFNG/ALDOA	18
BP	GO:0002430	complement receptor mediated signaling pathway	5/2097	13/18723	0.093909277	CR1/FPR2/FPR1/CR2/C3AR1	5
BP	GO:0015791	polyol transport	5/2097	13/18723	0.093909277	AQP9/AQP11/SLC26A6/SLC5A3/AQP3	5
BP	GO:0032530	regulation of microvillus organization	5/2097	13/18723	0.093909277	PLD1/RAP1GAP/CDHR2/TWF2/KLF5	5
BP	GO:0035745	T-helper 2 cell cytokine production	5/2097	13/18723	0.093909277	ARG1/GATA3/NLRP3/TBX21/XCL1	5
BP	GO:0060670	branching involved in labyrinthine layer morphogenesis	5/2097	13/18723	0.093909277	ADM/SOCS3/GRHL2/ST14/SPINT2	5
BP	GO:0072672	neutrophil extravasation	5/2097	13/18723	0.093909277	CD177/FUT7/IL1R1/PRTN3/ADAM8	5
BP	GO:1904925	positive regulation of autophagy of mitochondrion in response to mitochondrial depolarization	5/2097	13/18723	0.093909277	GBA/PINK1/HK2/OPTN/VPS13C	5
BP	GO:2000551	regulation of T-helper 2 cell cytokine production	5/2097	13/18723	0.093909277	ARG1/GATA3/NLRP3/TBX21/XCL1	5
BP	GO:0070167	regulation of biomineral tissue development	19/2097	97/18723	0.094818741	CEBPB/ANKH/SMAD3/ALOX5/BCOR/SGMS2/KL/ACVR2B/S1PR1/FBN2/TGFB3/WNT10B/GPM6B/GAS6/LTF/ASPN/OMD/BMPR1A/ENAM	19
BP	GO:0002363	alpha-beta T cell lineage commitment	7/2097	23/18723	0.094823976	BCL2/TOX/SLAMF6/LY9/BATF/TBX21/IL23A	7
BP	GO:0043369	CD4-positive or CD8-positive, alpha-beta T cell lineage commitment	7/2097	23/18723	0.094823976	BCL2/TOX/SLAMF6/LY9/BATF/TBX21/IL23A	7
BP	GO:0060143	positive regulation of syncytium formation by plasma membrane fusion	7/2097	23/18723	0.094823976	NFATC2/FLOT1/MAPK14/ADAM9/IL4R/TYROBP/EHD1	7
BP	GO:0090335	regulation of brown fat cell differentiation	7/2097	23/18723	0.094823976	MAPK14/TRPV4/PTGS2/ZBTB7B/SOX13/TFE3/METRNL	7
BP	GO:0042060	wound healing	63/2097	422/18723	0.095423171	S100A8/ETS1/TGFA/PLSCR1/FCER1G/ARHGAP24/MAPK14/F5/ST3GAL4/PLAU/PRKCQ/NOG/TXK/CLIC1/SERPINB2/SMAD3/ALOX5/IL24/CD59/F12/EXT1/CD40LG/SLC11A1/DYSF/PHLDB2/TIMP1/STXBP1/KLKB1/DGKK/TGFB3/PRKCD/PLA2G4A/TNFRSF12A/ACVRL1/MERTK/SERPINA1/HMOX1/ITGA9/PLAUR/P2RX1/VAV1/GAS6/ALOX15/WFDC1/SERPIND1/MIR29A/CEACAM1/EPHB2/PLAT/LCK/AJAP1/FERMT3/SPARC/INSL3/CD151/PDGFRB/ADORA2A/ADRA2A/WNT7A/CNN2/PTPN6/NLRP6/GPX1	63
BP	GO:0030501	positive regulation of bone mineralization	10/2097	40/18723	0.097259207	SMAD3/ALOX5/KL/ACVR2B/FBN2/TGFB3/WNT10B/GPM6B/LTF/BMPR1A	10
BP	GO:0044275	cellular carbohydrate catabolic process	10/2097	40/18723	0.097259207	PYGL/PGD/MGAM/PPP1R3B/PPP1R3D/ENOSF1/PGAM1/PPP1CA/STBD1/GAA	10
BP	GO:0033555	multicellular organismal response to stress	15/2097	71/18723	0.097259207	EDNRB/SLC1A1/BCL2/LPAR5/SCN9A/EXT1/TSPO/RAG1/DPP4/THBS4/TACR1/NR2E1/TRPA1/COMT/ADRA2A	15
BP	GO:0022408	negative regulation of cell-cell adhesion	33/2097	196/18723	0.097259207	ARG1/CEBPB/CR1/CBLB/IL4R/VSIG4/MAD2L2/LAX1/IL1RN/RUNX3/JAG1/TIGIT/BCL6/LILRB4/TBX21/PRKCD/DLG5/SPINT2/CLEC4G/HLX/XCL1/TRPV4/ZBTB7B/CEACAM1/SPI1/JAK3/ZC3H12A/MIR141/ADORA2A/ZNF703/TARM1/PTPN6/CD74	33
BP	GO:0002923	regulation of humoral immune response mediated by circulating immunoglobulin	6/2097	18/18723	0.097259207	CR1/CD55/CR2/PTPN6/CR1L/C4BPA	6
BP	GO:0006957	complement activation, alternative pathway	6/2097	18/18723	0.097259207	CR1/VSIG4/CR2/CFD/CFP/CFH	6
BP	GO:0060192	negative regulation of lipase activity	6/2097	18/18723	0.097259207	POR/SORT1/APOA2/PLIN5/BICD1/ANGPTL3	6
BP	GO:0042445	hormone metabolic process	36/2097	218/18723	0.097259207	CYP1B1/DHRS13/SULT1B1/ADM/PLB1/GATA3/DGAT2/PLEKHA1/POR/FFAR3/CYP19A1/SCPEP1/TSPO/GFI1/CYP3A5/RDH5/CTSB/TG/ACE2/CYP26C1/SULT1A1/CTSG/ECE1/GCNT4/UGT2B11/DIO1/SLC16A10/DHCR7/CYP3A4/COMT/ADH4/PNPLA2/CPA3/HPN/FURIN/STUB1	36
BP	GO:0070997	neuron death	55/2097	361/18723	0.097259207	NAIP/CEBPB/GATA3/NQO2/SLC1A1/FADD/GBA/BCL2/FYN/FASLG/RILPL1/TRPM2/PINK1/SET/SARM1/ITGAM/LANCL1/PPP1R13B/CX3CR1/STXBP1/MSH2/HDAC4/TGFB3/TYROBP/CDC34/DDIT4/ITGA1/GAPDH/CDK5R1/CDK5/RRAS2/BAD/HMOX1/PM20D1/DNAJC5/PCSK9/BDNF/C1QA/SYNGAP1/ENDOG/BOK/NEFL/LCN2/G6PD/GRN/TRIM2/ADAM8/IKBKG/ADORA2A/PIN1/IFNG/ITGB2/GPX1/MAP3K11/MYBL2	55
BP	GO:0071346	cellular response to interferon-gamma	22/2097	118/18723	0.097924847	ARG1/IFNGR2/PPARG/GBP4/TXK/RAB20/SLC26A6/FASLG/CD47/SYNCRIP/TLR2/CD58/HCK/STXBP1/TLR3/PARP14/GAPDH/RAB43/GBP5/XCL1/DAPK3/IFNG	22
BP	GO:0071621	granulocyte chemotaxis	23/2097	125/18723	0.098495636	S100A8/S100A12/BST1/CKLF/MIR223/S100A9/FCER1G/SLAMF1/MAPK3/CXCL8/CXCR1/DPP4/THBS4/ITGA1/C3AR1/VAV1/XCL1/TRPV4/CCR7/CXCL10/ITGB2/BSG/CD74	23
BP	GO:0045667	regulation of osteoblast differentiation	24/2097	132/18723	0.098626651	CEBPB/PPARG/CEBPA/NOG/AXIN2/CLIC1/SMAD3/PTCH1/CDK6/ACVR2B/JAG1/HGF/IFITM1/HDAC4/FBN2/WNT10B/LTF/BMPR1A/CTHRC1/LRP3/PDLIM7/TCIRG1/ESRRA/AREG	24
BP	GO:0046513	ceramide biosynthetic process	14/2097	65/18723	0.101310152	PNPLA1/B4GALT5/ST6GALNAC3/GBA/SGMS2/UGCG/PRKCD/P2RX1/B3GALT4/SPHK1/SPTLC3/ST3GAL2/CERS4/SPTSSB	14
BP	GO:0070613	regulation of protein processing	14/2097	65/18723	0.101310152	NLRC4/CARD16/IL1R2/SPON1/CST7/F12/MMP14/NOL3/PRKACB/KLKB1/CLEC3B/GSN/ADAM8/HPN	14
BP	GO:0006919	activation of cysteine-type endopeptidase activity involved in apoptotic process	16/2097	78/18723	0.101617941	S100A8/NLRC4/S100A9/PPARG/SLC1A1/SMAD3/FASLG/NLRP12/PYCARD/BAD/P2RX1/COL4A3/HIP1/LCK/DLC1/BOK	16
BP	GO:1903556	negative regulation of tumor necrosis factor superfamily cytokine production	16/2097	78/18723	0.101617941	IRAK3/NLRC3/BPI/NFKBIL1/TSPO/ORM1/SLAMF1/CLEC4A/GPR18/GAS6/LTF/BCL3/ZC3H12A/PTPN6/POMC/RARA	16
BP	GO:0097191	extrinsic apoptotic signaling pathway	36/2097	219/18723	0.102699214	BCL2A1/HSPA1B/HMGB2/HSPA1A/IL1B/ZMYND11/FADD/STK3/BCL2/SMAD3/FYN/FASLG/PIK3R1/SORT1/ACVR1B/NOL3/HGF/ITGA6/HYAL2/TRAF1/TLR3/PYCARD/TNFRSF12A/BAD/HMOX1/DEDD2/GPER1/NDUFA13/LTBR/SPI1/PPP1CA/BOK/DAPK3/IL7/IFNG/GPX1	36
BP	GO:0001773	myeloid dendritic cell activation	8/2097	29/18723	0.103960491	CLEC4D/CAMK4/SLAMF1/BATF/CD2/PYCARD/LTBR/SPI1	8
BP	GO:0002360	T cell lineage commitment	8/2097	29/18723	0.103960491	BCL2/TOX/SLAMF6/LY9/BATF/TBX21/IL23A/IL7	8
BP	GO:0002862	negative regulation of inflammatory response to antigenic stimulus	8/2097	29/18723	0.103960491	MAPK14/FYN/HCK/FGR/PLCG1/FURIN/NLRP6/GPX1	8
BP	GO:0010592	positive regulation of lamellipodium assembly	8/2097	29/18723	0.103960491	ABI2/AUTS2/CLRN1/PIK3R1/PLCE1/HDAC4/TWF2/DNM2	8
BP	GO:0048265	response to pain	8/2097	29/18723	0.103960491	EDNRB/LPAR5/SCN9A/TSPO/THBS4/TACR1/TRPA1/COMT	8
BP	GO:0050770	regulation of axonogenesis	27/2097	154/18723	0.103960491	SEMA6B/CDKL5/UST/EFNA1/FGF13/SEMA4A/AMIGO1/CDK5R1/CDK5/EPHA4/EPHB3/TWF2/BDNF/DBNL/SEMA4B/NTN1/EPHB2/SYNGAP1/SHOX2/RGMA/NEFL/WNT7A/FSTL4/KEL/CHN1/SEMA3B/CDH2	27
BP	GO:0001676	long-chain fatty acid metabolic process	21/2097	112/18723	0.104182152	CYP1B1/ACSL1/ALOX5/ACAA1/MAPK3/CYP2U1/ELOVL3/PLA2G4A/ACOT8/ACOT2/ACSL6/ALOX15/PTGS2/ALOX15B/CYP3A4/ACOT4/ELOVL6/FAAH2/ABCD1/GPX1/GPX4	21
BP	GO:0001836	release of cytochrome c from mitochondria	13/2097	59/18723	0.104182152	MMP9/BCL2/BIK/PINK1/NOL3/HGF/PRELID1/PYCARD/BAD/PLAUR/GPER1/BOK/GPX1	13
BP	GO:0050732	negative regulation of peptidyl-tyrosine phosphorylation	13/2097	59/18723	0.104182152	SOCS3/CBLB/SAMSN1/ZFYVE28/SH3BP5L/LILRB4/HYAL2/PRKCD/PARP14/SH3BP5/MVP/PTPN6/ZGPAT	13
BP	GO:0043903	regulation of biological process involved in symbiotic interaction	15/2097	72/18723	0.106499175	ARG1/TRIM25/CHMP3/CHMP2A/IFITM1/CXCL8/LGALS1/IFITM3/IFITM2/MID2/LTF/ZNF502/FCN1/GSN/CD74	15
BP	GO:0008347	glial cell migration	12/2097	53/18723	0.107758963	MMP14/TSPO/CCR2/CX3CR1/NR2E1/CDK5R1/GPR183/CDK5/EPHA4/AZU1/STAP1/MBOAT7	12
BP	GO:0043113	receptor clustering	12/2097	53/18723	0.107758963	COLQ/SYNJ2BP/DLG3/ITGA4/CDK5/PICK1/GSN/SYNGAP1/ITGB2/LRRC7/SSNA1/CDH2	12
BP	GO:0031099	regeneration	33/2097	198/18723	0.107988194	ANXA3/ADM/CEBPB/MTR/TGFBR3/TXK/LPIN1/BCL2/ANGPT2/PRMT5/PTCH1/KREMEN1/APOA2/TSPO/HGF/OMG/CCND1/LGR6/WNT10B/HMOX1/EPHA4/GAS6/HOPX/FLT3/LAMB2/PPAT/KLF5/RGMA/NEFL/GRN/WNT7A/ADAM15/GPX1	33
BP	GO:0006739	NADP metabolic process	9/2097	35/18723	0.108551712	PGD/TP53I3/IDH1/PGAM1/TALDO1/TKT/DCXR/G6PD/PGLS	9
BP	GO:0021955	central nervous system neuron axonogenesis	9/2097	35/18723	0.108551712	B4GALT5/MYCBP2/SPTBN4/SCN1B/NR2E1/EPHA4/EPHB3/TCTN1/EPHB2	9
BP	GO:0032814	regulation of natural killer cell activation	9/2097	35/18723	0.108551712	RASGRP1/TOX/PGLYRP1/FGR/TYROBP/GAS6/IL23A/KLRC2/ZNF683	9
BP	GO:0051607	defense response to virus	42/2097	265/18723	0.108678967	IFNGR2/PLSCR1/RNF125/TLR8/IL10RB/SLFN13/RNASE2/ZMYND11/FADD/BCL2/HTRA1/EXOSC4/BIRC3/AIM2/RIPK3/TRIM44/TLR2/IFITM1/MYD88/HYAL2/IFITM3/TLR3/PYCARD/OAS2/IFITM2/DDIT4/IL23A/AZU1/NLRX1/UNC93B1/CXCL10/IRF7/APOBEC3A/ZC3H12A/SPON2/PRF1/MIR26B/IFNG/HERC5/DEFA3/APOBEC3B/CARD9	42
BP	GO:0140546	defense response to symbiont	42/2097	265/18723	0.108678967	IFNGR2/PLSCR1/RNF125/TLR8/IL10RB/SLFN13/RNASE2/ZMYND11/FADD/BCL2/HTRA1/EXOSC4/BIRC3/AIM2/RIPK3/TRIM44/TLR2/IFITM1/MYD88/HYAL2/IFITM3/TLR3/PYCARD/OAS2/IFITM2/DDIT4/IL23A/AZU1/NLRX1/UNC93B1/CXCL10/IRF7/APOBEC3A/ZC3H12A/SPON2/PRF1/MIR26B/IFNG/HERC5/DEFA3/APOBEC3B/CARD9	42
BP	GO:0045332	phospholipid translocation	11/2097	47/18723	0.108799993	PLSCR1/PLSCR2/FASLG/ATP9A/ABCB1/ATP10A/PRKCD/ATP8B2/TMEM30B/ATP8B4/ABCB4	11
BP	GO:0050798	activated T cell proliferation	11/2097	47/18723	0.108799993	ARG1/FADD/FYN/RIPK3/BTN3A1/SLAMF1/LILRB4/PYCARD/IL23A/IGFBP2/CLC	11
BP	GO:1900744	regulation of p38MAPK cascade	11/2097	47/18723	0.108799993	IL1B/MFHAS1/GADD45A/GADD45B/HGF/GADD45G/RELL1/SPHK1/SPI1/NCF1/ZC3H12A	11
BP	GO:0110149	regulation of biomineralization	19/2097	99/18723	0.108799993	CEBPB/ANKH/SMAD3/ALOX5/BCOR/SGMS2/KL/ACVR2B/S1PR1/FBN2/TGFB3/WNT10B/GPM6B/GAS6/LTF/ASPN/OMD/BMPR1A/ENAM	19
BP	GO:0051222	positive regulation of protein transport	47/2097	303/18723	0.108799993	MAPK14/ADAM9/IL1B/AKAP5/SMAD3/FYN/ANG/PIK3R1/TRPM2/GPR27/C1QTNF3/PINK1/ITGAM/TLR2/PFKFB2/XPO4/PRR5L/CEMIP/HYAL2/IPO5/USP36/TGFB3/CAMK2N1/PRKCD/ANK3/CDK5R1/TMEM30B/PDZK1/CDK5/BAD/OXCT1/SYBU/GAS6/GPER1/DOC2B/PTGS2/GZMB/GPR68/PARD6A/NLGN2/ZC3H12A/ADAM8/VPS28/ADORA2A/IFNG/ITGB2/PHPT1	47
BP	GO:0050913	sensory perception of bitter taste	10/2097	41/18723	0.108799993	TAS2R40/CA6/TAS2R38/TAS2R43/TAS2R3/TAS2R10/TAS2R13/TAS2R4/TAS2R39/TAS2R50	10
BP	GO:1905521	regulation of macrophage migration	10/2097	41/18723	0.108799993	MMP14/SLAMF1/MAPK3/CX3CR1/C3AR1/TRPV4/MTUS1/STAP1/EMILIN1/MMP28	10
BP	GO:0034614	cellular response to reactive oxygen species	27/2097	155/18723	0.108799993	CYP1B1/ARG1/ETS1/TXN/PLEKHA1/MMP9/IL18RAP/NME8/TRPM2/CAMKK2/PINK1/RIPK3/HGF/MAPK3/PRDX5/MPO/ROMO1/PTPRK/PRKCD/SMPD3/SPHK1/PDGFD/GPR37L1/ENDOG/NCF1/LCN2/MAP1LC3A	27
BP	GO:0046434	organophosphate catabolic process	27/2097	155/18723	0.108799993	UPP1/PLBD1/IMPA2/APOA2/SARM1/IDH1/ABHD16A/INPP4B/NUDT10/PRKCD/PLA2G4A/ABHD12B/PLCG1/SMPDL3A/SMPD3/UPB1/ENTPD3/NUDT18/PDE9A/ENTPD7/TYMP/ENPP3/ANGPTL3/NTSR1/NUDT11/ABCD1/PNPLA6	27
BP	GO:0061844	antimicrobial humoral immune response mediated by antimicrobial peptide	16/2097	79/18723	0.108799993	S100A12/S100A9/CAMP/ANG/PGLYRP1/CXCL8/ROMO1/GAPDH/ELANE/DEFA4/LTF/RPL30/CXCL10/RNASE3/FAM3A/DEFA3	16
BP	GO:0035821	modulation of process of other organism	20/2097	106/18723	0.108799993	SLPI/ARG1/S100A9/NUCKS1/LEF1/RRP1B/HYAL2/CX3CR1/DEFA4/LTF/ZNF502/CTDP1/GSDMD/SAP30/ZC3H12A/PRF1/HPN/IFNG/DEFA3/CARD9	20
BP	GO:0071887	leukocyte apoptotic process	20/2097	106/18723	0.108799993	PRKCQ/CD3G/FADD/FASLG/IL7R/RIPK3/EFNA1/BCL6/PRELID1/RPS6/RAG1/MERTK/GAS6/IDO1/CCR7/IRF7/JAK3/CLC/ADAM8/CD74	20
BP	GO:0002562	somatic diversification of immune receptors via germline recombination within a single locus	14/2097	66/18723	0.108799993	BCL11B/HMGB2/TCF7/CD28/MAD2L2/LEF1/XRCC4/CD40LG/BATF/BCL6/RAG1/TBX21/MSH2/TNFSF13	14
BP	GO:0016444	somatic cell DNA recombination	14/2097	66/18723	0.108799993	BCL11B/HMGB2/TCF7/CD28/MAD2L2/LEF1/XRCC4/CD40LG/BATF/BCL6/RAG1/TBX21/MSH2/TNFSF13	14
BP	GO:0045600	positive regulation of fat cell differentiation	14/2097	66/18723	0.108799993	CEBPB/MAPK14/PPARG/CEBPA/CCDC71L/STK3/PTGS2/ZBTB7B/SOX13/TFE3/METRNL/KLF5/CDS1/ZC3H12A	14
BP	GO:0050922	negative regulation of chemotaxis	14/2097	66/18723	0.108799993	MIR223/SEMA6B/ANGPT2/DPP4/SEMA4A/GPR18/ELANE/PADI2/SEMA4B/STAP1/SEMA3B/KLRC4-KLRK1/MMP28/KLRK1	14
BP	GO:1903038	negative regulation of leukocyte cell-cell adhesion	25/2097	141/18723	0.109713147	ARG1/CEBPB/CR1/CBLB/IL4R/VSIG4/LAX1/RUNX3/TIGIT/BCL6/LILRB4/TBX21/DLG5/CLEC4G/HLX/XCL1/ZBTB7B/CEACAM1/JAK3/ZC3H12A/MIR141/ADORA2A/TARM1/PTPN6/CD74	25
BP	GO:0002438	acute inflammatory response to antigenic stimulus	7/2097	24/18723	0.1099821	GATA3/FUT7/EXT1/ELANE/CCR7/CD6/NLRP6	7
BP	GO:0006213	pyrimidine nucleoside metabolic process	7/2097	24/18723	0.1099821	UPP1/CDA/UPB1/CDADC1/TYMP/APOBEC3A/APOBEC3B	7
BP	GO:0032928	regulation of superoxide anion generation	7/2097	24/18723	0.1099821	FPR2/CD177/ITGAM/PRKCD/TYROBP/CYBA/ITGB2	7
BP	GO:0043302	positive regulation of leukocyte degranulation	7/2097	24/18723	0.1099821	CD177/IL4R/ITGAM/FGR/STXBP1/KLRC2/ITGB2	7
BP	GO:2000353	positive regulation of endothelial cell apoptotic process	7/2097	24/18723	0.1099821	FASLG/CD40LG/ITGA4/CD160/PLCG1/PDCD4/GPER1	7
BP	GO:0001933	negative regulation of protein phosphorylation	52/2097	342/18723	0.110781629	IRAK3/SOCS3/TRIB2/PPARG/CBLB/CEBPA/CDKN2D/IL1B/NOG/GBA/HEG1/SAMSN1/LAX1/NLRP12/GADD45A/GADD45B/HGF/PRR5L/ZFYVE28/SH3BP5L/LILRB4/HYAL2/IPO5/PMEPA1/PYCARD/CAMK2N1/PRKCD/DDIT4/NPM1/PARP14/SH3BP5/PDCD4/SNX25/PKIA/IGFBP3/MVP/MICAL1/PRKAR2B/CEACAM1/EPHB2/RGS14/PARD6A/PTPN13/ZC3H12A/GFRA2/ADORA2A/EMILIN1/IFNG/FKBP8/PTPN6/PID1/ZGPAT	52
BP	GO:0048762	mesenchymal cell differentiation	38/2097	236/18723	0.110781629	EDNRB/SEMA6B/TGFBR3/GATA3/IL1B/NOG/AXIN2/MAD2L2/LEF1/BCL2/SMAD3/ZNF750/EXT1/JAG1/EFNA1/HGF/MAPK3/PHLDB2/EOMES/SEMA4A/TGFB3/CYP26C1/DLG5/OLFM1/MIR342/PDCD4/BMPR1A/SEMA4B/WNT16/WNT10A/SNAI1/MIR573/HPN/BCL9L/ZNF703/ADAM15/SEMA3B/CDH2	38
BP	GO:0002712	regulation of B cell mediated immunity	13/2097	60/18723	0.113091421	CR1/CD55/CD28/MAD2L2/BCL6/TBX21/MSH2/TNFSF13/CR2/XCL1/PTPN6/CR1L/C4BPA	13
BP	GO:0002889	regulation of immunoglobulin mediated immune response	13/2097	60/18723	0.113091421	CR1/CD55/CD28/MAD2L2/BCL6/TBX21/MSH2/TNFSF13/CR2/XCL1/PTPN6/CR1L/C4BPA	13
BP	GO:0071356	cellular response to tumor necrosis factor	37/2097	229/18723	0.113471151	HSPA1B/CARD16/MAPK14/TRAF5/GATA3/CEBPA/HSPA1A/CASP4/CAMP/RORA/GBA/ZFP36L2/TXNDC17/TNFSF13B/BIRC3/EXT1/AIM2/NOL3/MAPK3/CXCL8/CD58/HYAL2/TRAF1/PYCARD/HDAC4/SMPD3/GAS6/SPHK1/GPER1/XCL1/CYBA/TNFRSF25/TNFRSF13C/LCN2/ZC3H12A/SHARPIN/PID1	37
BP	GO:0006073	cellular glucan metabolic process	15/2097	73/18723	0.113516475	PYGL/MGAM/DYRK2/PPP1R3B/GYG1/PPP1R3D/PASK/IRS1/PHKA1/PPP1R1A/PPP1CA/GYS1/STBD1/GAA/POMC	15
BP	GO:0044042	glucan metabolic process	15/2097	73/18723	0.113516475	PYGL/MGAM/DYRK2/PPP1R3B/GYG1/PPP1R3D/PASK/IRS1/PHKA1/PPP1R1A/PPP1CA/GYS1/STBD1/GAA/POMC	15
BP	GO:0046467	membrane lipid biosynthetic process	25/2097	142/18723	0.11559679	ST3GAL4/PNPLA1/B4GALT5/ST6GALNAC3/GBA/GBGT1/PIGL/SGMS2/B3GNT5/UGCG/ELOVL4/ELOVL3/PRKCD/P2RX1/B3GALT4/SPHK1/SPTLC3/A3GALT2/ST3GAL2/CERS4/ALDH3B1/DPM3/ELOVL6/SPTSSB/GPAA1	25
BP	GO:0006109	regulation of carbohydrate metabolic process	30/2097	178/18723	0.11559679	DYRK2/PPP1R3B/PPP1R3D/DGAT2/PASK/RORA/IRS1/C1QTNF3/ZBTB20/PFKFB2/SLC4A4/PGAM1/HDAC4/SDHAF3/DDIT4/RORC/BAD/SMPD3/EIF6/GPER1/IGFBP4/BCKDK/SIRT7/PPP1CA/TFF3/SESN2/NTSR1/FAM3A/IFNG/POMC	30
BP	GO:0032026	response to magnesium ion	6/2097	19/18723	0.11559679	SLC41A1/CCND1/CD14/ANK3/SMPD3/RYR3	6
BP	GO:0070233	negative regulation of T cell apoptotic process	6/2097	19/18723	0.11559679	PRKCQ/FADD/IL7R/EFNA1/RAG1/JAK3	6
BP	GO:1901739	regulation of myoblast fusion	6/2097	19/18723	0.11559679	NFATC2/FLOT1/MAPK14/IL4R/CXCL10/EHD1	6
BP	GO:0002517	T cell tolerance induction	5/2097	14/18723	0.11559679	CBLB/CD3E/LILRB4/ICOS/CLC	5
BP	GO:0002829	negative regulation of type 2 immune response	5/2097	14/18723	0.11559679	ARG1/CCR2/BCL6/TBX21/HLX	5
BP	GO:0045059	positive thymic T cell selection	5/2097	14/18723	0.11559679	CD3G/CD3E/TOX/CD3D/CD74	5
BP	GO:0046131	pyrimidine ribonucleoside metabolic process	5/2097	14/18723	0.11559679	UPP1/CDA/CDADC1/APOBEC3A/APOBEC3B	5
BP	GO:0046133	pyrimidine ribonucleoside catabolic process	5/2097	14/18723	0.11559679	UPP1/CDA/CDADC1/APOBEC3A/APOBEC3B	5
BP	GO:0047484	regulation of response to osmotic stress	5/2097	14/18723	0.11559679	ABCB1/BAD/TRPV4/PTGS2/SLC25A23	5
BP	GO:0071481	cellular response to X-ray	5/2097	14/18723	0.11559679	CCND2/GATA3/NUCKS1/ATM/DNM2	5
BP	GO:0072540	T-helper 17 cell lineage commitment	5/2097	14/18723	0.11559679	SLAMF6/LY9/BATF/TBX21/IL23A	5
BP	GO:1904923	regulation of autophagy of mitochondrion in response to mitochondrial depolarization	5/2097	14/18723	0.11559679	GBA/PINK1/HK2/OPTN/VPS13C	5
BP	GO:0006921	cellular component disassembly involved in execution phase of apoptosis	8/2097	30/18723	0.116419864	EXOG/DEDD2/ACVR1C/GPER1/ENDOG/BOK/DNASE1L3/SHARPIN	8
BP	GO:0017145	stem cell division	8/2097	30/18723	0.116419864	ZFP36L2/HOXB4/EXT1/LBH/MLLT3/NAP1L2/SMYD5/WNT7A	8
BP	GO:0070229	negative regulation of lymphocyte apoptotic process	8/2097	30/18723	0.116419864	PRKCQ/FADD/IL7R/EFNA1/BCL6/RAG1/JAK3/CD74	8
BP	GO:0090314	positive regulation of protein targeting to membrane	8/2097	30/18723	0.116419864	FYN/ITGAM/CEMIP/ANK3/CDK5R1/PDZK1/CDK5/ITGB2	8
BP	GO:0007565	female pregnancy	32/2097	193/18723	0.117100631	ARG1/ADM/ETS1/SLC38A1/IL1B/MMP9/BCL2/ANGPT2/CLIC5/FUT7/ACVR1B/PZP/MAPK3/TIMP1/OVGP1/CTSB/TGFB3/PAPPA/ACVR1C/IDO1/IGFBP2/PTGS2/PPAT/HPGD/RLN2/JUNB/RLN1/COMT/SLC19A1/KLF1/BSG/RARA	32
BP	GO:1903317	regulation of protein maturation	14/2097	67/18723	0.117518247	NLRC4/CARD16/IL1R2/SPON1/CST7/F12/MMP14/NOL3/PRKACB/KLKB1/CLEC3B/GSN/ADAM8/HPN	14
BP	GO:0002686	negative regulation of leukocyte migration	11/2097	48/18723	0.117903866	MIR223/DPP4/GCSAM/GPR18/HMOX1/PADI2/STAP1/EMILIN1/KLRC4-KLRK1/MMP28/KLRK1	11
BP	GO:0043303	mast cell degranulation	11/2097	48/18723	0.117903866	RASGRP1/IL4R/MILR1/PTGDR/LAT2/FGR/STXBP1/FES/HMOX1/CPLX2/STXBP2	11
BP	GO:0090199	regulation of release of cytochrome c from mitochondria	11/2097	48/18723	0.117903866	MMP9/BIK/PINK1/NOL3/HGF/PRELID1/PYCARD/BAD/PLAUR/GPER1/GPX1	11
BP	GO:0043123	positive regulation of I-kappaB kinase/NF-kappaB signaling	31/2097	186/18723	0.118964129	S100A12/CARD16/TRAF5/LAMTOR5/FADD/FYN/FASLG/PINK1/BIRC3/TRIM25/EDAR/CLEC6A/MYD88/LGALS1/TLR3/APOL3/TNIP2/GAPDH/MID2/HMOX1/NDFIP2/LTF/CARD11/LTBR/CCR7/SECTM1/IKBKG/SHARPIN/S100B/CD74/CARD9	31
BP	GO:0016601	Rac protein signal transduction	10/2097	42/18723	0.11937891	ABI2/DYNLT1/ARHGAP24/AUTS2/KBTBD7/RHOH/RHOG/DBNL/DNM2/ARHGAP44	10
BP	GO:0050912	detection of chemical stimulus involved in sensory perception of taste	10/2097	42/18723	0.11937891	TAS2R40/CA6/TAS2R38/TAS2R43/TAS2R3/TAS2R10/TAS2R13/TAS2R4/TAS2R39/TAS2R50	10
BP	GO:0051452	intracellular pH reduction	10/2097	42/18723	0.11937891	AQP11/RAB20/BCL2/FASLG/SLC11A1/ATP6V0D1/ATP6V0E2/CA2/GRN/TCIRG1	10
BP	GO:1904037	positive regulation of epithelial cell apoptotic process	10/2097	42/18723	0.11937891	FASLG/SORT1/CD40LG/ITGA4/CD160/PLCG1/BAD/PDCD4/GPER1/GSN	10
BP	GO:0042102	positive regulation of T cell proliferation	19/2097	101/18723	0.122301645	CD55/PRKCQ/IL1B/CD28/FADD/CD3E/TNFSF13B/CD40LG/SLAMF1/CCR2/HLA-DPB1/PYCARD/IL23A/XCL1/IGFBP2/CARD11/JAK3/TNFRSF13C/CD6	19
BP	GO:0046939	nucleotide phosphorylation	19/2097	101/18723	0.122301645	AK5/PGM1/HK3/ZBTB20/PFKFB2/HK2/SLC4A4/PGAM1/CMPK1/HDAC4/DDIT4/LDHA/GAPDH/GALK1/EIF6/HKDC1/GUK1/IFNG/ALDOA	19
BP	GO:0050830	defense response to Gram-positive bacterium	19/2097	101/18723	0.122301645	HMGB2/CAMP/GBP4/ANG/IL7R/PGLYRP1/TLR2/MYD88/FGR/ROMO1/PYCARD/CTSG/DEFA4/GSDMD/RNASE3/STAB2/NLRP6/DEFA3/CARD9	19
BP	GO:0007173	epidermal growth factor receptor signaling pathway	20/2097	108/18723	0.123161776	TGFA/CBLB/MMP9/FASLG/PLCE1/ZFYVE28/ITGA1/PLCG1/PDE6H/PLAUR/GPER1/MVP/SHKBP1/MIR29A/CEACAM1/HIP1/NCF1/ADRA2A/AREG/ZGPAT	20
BP	GO:0043280	positive regulation of cysteine-type endopeptidase activity involved in apoptotic process	23/2097	129/18723	0.123161776	S100A8/NLRC4/S100A9/PPARG/SLC1A1/SMAD3/FASLG/NLRP12/NLRP3/PYCARD/BAD/P2RX1/COL4A3/ACVR1C/GPER1/CTSD/GSN/NDUFA13/HIP1/LCK/DLC1/BOK/CARD9	23
BP	GO:0072659	protein localization to plasma membrane	44/2097	284/18723	0.123773993	MIR223/FLOT1/PRKCH/TNIK/RILPL2/SKAP1/AKAP5/RILPL1/PIK3R1/CACNB2/PTCH1/NFASC/ATP2C2/TESC/MMP14/RAB34/SPTBN4/OPTN/FLOT2/STXBP1/NSG1/FGF13/ANK3/RAB40B/PDZK1/CDK5/GRIP2/CLIP3/GAS6/GPER1/RHOG/RAB40C/PDZK1P1/TMEM88/EPHB2/TTC8/VAMP5/EHD1/KCNIP4/ARHGAP44/IFNG/BSG/PID1/CDH2	44
BP	GO:0006096	glycolytic process	16/2097	81/18723	0.125954363	PGM1/HK3/ZBTB20/PFKFB2/HK2/SLC4A4/PGAM1/HDAC4/DDIT4/LDHA/GAPDH/GALK1/EIF6/HKDC1/IFNG/ALDOA	16
BP	GO:0030641	regulation of cellular pH	16/2097	81/18723	0.125954363	AQP11/RAB20/SLC26A6/BCL2/FASLG/MAFG/SLC11A1/MAPK3/SLC4A4/SLC4A10/SLC4A7/ATP6V0D1/ATP6V0E2/CA2/GRN/TCIRG1	16
BP	GO:0048708	astrocyte differentiation	16/2097	81/18723	0.125954363	S100A8/S100A9/FPR2/NOG/CDK6/MAPK3/NR2E1/EPHA4/LAMB2/GPR37L1/C1QA/GRN/DLL1/ADORA2A/IFNG/S100B	16
BP	GO:0000768	syncytium formation by plasma membrane fusion	12/2097	55/18723	0.126610252	NFATC2/FLOT1/MAPK14/ADAM9/IL4R/SH3PXD2A/ADAM12/TYROBP/SBNO2/CXCL10/EHD1/ADAMTS5	12
BP	GO:0038066	p38MAPK cascade	12/2097	55/18723	0.126610252	MAPK14/IL1B/MFHAS1/GADD45A/GADD45B/HGF/GADD45G/RELL1/SPHK1/SPI1/NCF1/ZC3H12A	12
BP	GO:0044091	membrane biogenesis	12/2097	55/18723	0.126610252	FLOT1/RFTN1/CHMP7/CHMP2A/UGCG/FLOT2/ANK3/CLIP3/EPHB2/NLGN2/PEX16/CDH2	12
BP	GO:0045620	negative regulation of lymphocyte differentiation	12/2097	55/18723	0.126610252	CR1/IL4R/RUNX3/PGLYRP1/BCL6/LILRB4/TBX21/HLX/ZBTB7B/JAK3/ZC3H12A/CD74	12
BP	GO:0140253	cell-cell fusion	12/2097	55/18723	0.126610252	NFATC2/FLOT1/MAPK14/ADAM9/IL4R/SH3PXD2A/ADAM12/TYROBP/SBNO2/CXCL10/EHD1/ADAMTS5	12
BP	GO:0007288	sperm axoneme assembly	7/2097	25/18723	0.126610252	TTC12/CFAP44/SPEF2/FSIP2/TPGS1/CFAP69/YIF1B	7
BP	GO:0035336	long-chain fatty-acyl-CoA metabolic process	7/2097	25/18723	0.126610252	ACSL1/DGAT2/ELOVL4/ELOVL3/ACSL6/THEM5/ELOVL6	7
BP	GO:0042832	defense response to protozoan	7/2097	25/18723	0.126610252	ARG1/IL4R/GBP4/SLC11A1/BATF/MYD88/BCL3	7
BP	GO:0046339	diacylglycerol metabolic process	7/2097	25/18723	0.126610252	PGS1/DGAT2/ANG/PLCE1/APOA2/DGKK/PNPLA2	7
BP	GO:0060706	cell differentiation involved in embryonic placenta development	7/2097	25/18723	0.126610252	SOCS3/STK3/GRHL2/EOMES/ST14/SPINT2/SNAI1	7
BP	GO:0090382	phagosome maturation	7/2097	25/18723	0.126610252	RAB32/RAB20/RAB34/MYO7A/RAB43/MCOLN1/TCIRG1	7
BP	GO:0120316	sperm flagellum assembly	7/2097	25/18723	0.126610252	TTC12/CFAP44/SPEF2/FSIP2/TPGS1/CFAP69/YIF1B	7
BP	GO:1903901	negative regulation of viral life cycle	7/2097	25/18723	0.126610252	TRIM25/IFITM1/IFITM3/IFITM2/MID2/FCN1/GSN	7
BP	GO:2000316	regulation of T-helper 17 type immune response	7/2097	25/18723	0.126610252	PRKCQ/CLEC6A/TBX21/IL23A/ZBTB7B/ZC3H12A/CARD9	7
BP	GO:0030101	natural killer cell activation	17/2097	88/18723	0.126781797	RASGRP1/TOX/NFIL3/PGLYRP1/SLAMF1/IL18R1/CD2/FGR/TYROBP/MERTK/SLAMF7/GAS6/IL23A/KLRC2/ZNF683/KLRC4-KLRK1/KLRK1	17
BP	GO:0009395	phospholipid catabolic process	11/2097	49/18723	0.130825759	PLBD1/APOA2/IDH1/ABHD16A/PRKCD/PLA2G4A/ABHD12B/PLCG1/SMPD3/ANGPTL3/PNPLA6	11
BP	GO:0032692	negative regulation of interleukin-1 production	11/2097	49/18723	0.130825759	CARD16/SERPINB1/IL1R2/NLRP12/LILRB4/NLRP3/CX3CR1/GAS6/CEACAM1/ZC3H12A/CARD17	11
BP	GO:0043410	positive regulation of MAPK cascade	69/2097	480/18723	0.130825759	S100A12/LILRA5/TGFA/RASGRP1/TRAF5/ADAM9/FPR2/TNIK/DOK6/NQO2/IL1B/MAP2K6/OSM/STK3/MFHAS1/PLCE1/DOK4/KL/EDAR/MARCO/LAMTOR1/GADD45A/GADD45B/ALK/EFNA1/HGF/SLAMF1/MAPK3/FCRL3/MYD88/TRAF1/TLR3/MMP8/PYCARD/FGF9/GADD45G/LAMTOR2/ELANE/PDE6H/GPR183/RELL1/EPHA4/BANK1/GAS6/ALOX15/SPHK1/GPER1/XCL1/IGFBP4/TRPV4/FLT3/PDGFD/GPR37L1/WNT16/LTBR/SPI1/CCR7/NCF1/ZC3H12A/ADAM8/PDGFRB/MAP2K2/ADRA2A/WNT7A/SORBS3/CD74/CA…	69
BP	GO:0007178	transmembrane receptor protein serine/threonine kinase signaling pathway	53/2097	355/18723	0.132475895	TGFBR3/MAPK14/ADAM9/PPARG/HSPA1A/PELO/NOG/LRG1/GDF11/LEF1/SMAD3/HTRA1/RNF165/ACVR1B/FSTL3/EXT1/ACVR2B/MAPK3/BTBD11/PMEPA1/NEO1/PTPRK/FBN2/TGFB3/ZFYVE9/ACVRL1/HTRA3/MIR342/UBE2D1/ATOH8/PDCD4/SMPD3/SNX25/ACVR1C/ASPN/RGMB/BMPR1A/INHBB/DNM2/FAM89B/SPI1/HPGD/RGMA/FBXL15/PEG10/ID1/PIN1/EMILIN1/BCL9L/ZNF703/FKBP8/FURIN/STUB1	53
BP	GO:0050803	regulation of synapse structure or activity	35/2097	218/18723	0.133094916	TUBA1A/ABI2/MAPK14/CDKL5/LRRN3/FYN/LRRN1/COLQ/EEF2K/TLR2/EFNA1/SEMA4A/DLG5/NTNG2/AMIGO1/CDK5R1/CDK5/SYBU/EPHA4/NEDD4/EPHB3/LINGO2/BDNF/DBNL/NTN1/EPHB2/SYNGAP1/SPARC/NLGN2/ARHGAP44/WNT7A/MDGA1/C1QL3/CDH2/LRFN4	35
BP	GO:0032509	endosome transport via multivesicular body sorting pathway	8/2097	31/18723	0.133094916	CHMP7/SORT1/CHMP3/CHMP2A/RILP/CHMP1A/UBXN6/VPS28	8
BP	GO:0045066	regulatory T cell differentiation	8/2097	31/18723	0.133094916	CR1/CD28/TOX/FUT7/BCL6/LILRB4/HLA-DRA/IFNG	8
BP	GO:0061099	negative regulation of protein tyrosine kinase activity	8/2097	31/18723	0.133094916	CBLB/ZFYVE28/SH3BP5L/LILRB4/HYAL2/SH3BP5/MVP/ZGPAT	8
BP	GO:0014002	astrocyte development	10/2097	43/18723	0.133094916	S100A8/S100A9/FPR2/CDK6/LAMB2/C1QA/GRN/DLL1/ADORA2A/IFNG	10
BP	GO:0061383	trabecula morphogenesis	10/2097	43/18723	0.133094916	TGFBR3/NOG/HEG1/S1PR1/FBN2/WNT10B/BMPR1A/SBNO2/ADAMTS1/ADGRG6	10
BP	GO:0032835	glomerulus development	13/2097	62/18723	0.133094916	BASP1/NOG/BCL2/ANGPT2/PLCE1/COL4A4/EXT1/JAG1/COL4A3/KIRREL3/LAMB2/PDGFD/PDGFRB	13
BP	GO:0045428	regulation of nitric oxide biosynthetic process	13/2097	62/18723	0.133094916	DDAH2/IL1B/SMAD3/CD47/TSPO/CX3CR1/MMP8/DDAH1/PTGS2/DNM2/ZC3H12A/NOS1AP/IFNG	13
BP	GO:0070265	necrotic cell death	13/2097	62/18723	0.133094916	PYGL/MIR223/FADD/FASLG/BIRC3/RIPK3/TSPO/NOL3/TLR3/SLC25A4/TMEM123/BOK/NLRP6	13
BP	GO:0072529	pyrimidine-containing compound catabolic process	9/2097	37/18723	0.134117834	UPP1/TET1/CDA/UPB1/CDADC1/ENTPD7/TYMP/APOBEC3A/APOBEC3B	9
BP	GO:1900016	negative regulation of cytokine production involved in inflammatory response	9/2097	37/18723	0.134117834	IL1R2/NLRC3/LILRB4/PYCARD/PDCD4/ABCD2/CUEDC2/ZC3H12A/ABCD1	9
BP	GO:0051604	protein maturation	45/2097	294/18723	0.134117834	NLRC4/ASPH/CARD16/PLAU/HP/IL1R2/CASP4/SPON1/FADD/CST7/PTCH1/F12/TESC/PSENEN/MMP14/GGT1/C1RL/NOL3/PRKACB/PYCARD/KLKB1/ACE2/CTSG/BAD/ADAMTS2/ECE1/PERP/PHEX/CLEC3B/PCSK9/MIPEP/GALNT2/ADAMTS3/GSN/PLAT/ASPRV1/IMMP2L/ADAM8/CPA3/HPN/AIP/FURIN/NLRP6/KEL/STUB1	45
BP	GO:0002312	B cell activation involved in immune response	16/2097	82/18723	0.134117834	CR1/CD28/MAD2L2/DOCK10/CD40LG/BATF/BCL6/LGALS1/TBX21/MSH2/TNFSF13/GPR183/ITM2A/BCL3/SPI1/DLL1	16
BP	GO:0006757	ATP generation from ADP	16/2097	82/18723	0.134117834	PGM1/HK3/ZBTB20/PFKFB2/HK2/SLC4A4/PGAM1/HDAC4/DDIT4/LDHA/GAPDH/GALK1/EIF6/HKDC1/IFNG/ALDOA	16
BP	GO:0000050	urea cycle	4/2097	10/18723	0.134478434	ARG1/CEBPA/ASL/CPS1	4
BP	GO:0001865	NK T cell differentiation	4/2097	10/18723	0.134478434	ITK/TOX/ZBTB7B/ZNF683	4
BP	GO:0001915	negative regulation of T cell mediated cytotoxicity	4/2097	10/18723	0.134478434	KLRD1/IL7R/CEACAM1/KLRC1	4
BP	GO:0002524	hypersensitivity	4/2097	10/18723	0.134478434	GATA3/FUT7/EXT1/CCR7	4
BP	GO:0002887	negative regulation of myeloid leukocyte mediated immunity	4/2097	10/18723	0.134478434	CCR2/CX3CR1/HMOX1/SPI1	4
BP	GO:0036109	alpha-linolenic acid metabolic process	4/2097	10/18723	0.134478434	ACAA1/ELOVL3/ACOT8/ABCD1	4
BP	GO:0042368	vitamin D biosynthetic process	4/2097	10/18723	0.134478434	GFI1/CYP3A4/SNAI1/IFNG	4
BP	GO:0097278	complement-dependent cytotoxicity	4/2097	10/18723	0.134478434	CD55/CD59/CFH/CR1L	4
BP	GO:2000510	positive regulation of dendritic cell chemotaxis	4/2097	10/18723	0.134478434	SLAMF1/GAS6/SPI1/CCR7	4
BP	GO:0001539	cilium or flagellum-dependent cell motility	24/2097	138/18723	0.134478434	SLC26A8/ROPN1L/DRC1/NME8/CATSPER1/TTC12/CFAP44/DNAH6/SLC22A14/DRC7/TACR1/SPEF2/CCDC65/SLC9B2/DNAH17/FSIP2/CATSPER2/SLC22A16/DNAH11/TPGS1/CFAP69/YIF1B/ENKUR/CACNA1I	24
BP	GO:0060285	cilium-dependent cell motility	24/2097	138/18723	0.134478434	SLC26A8/ROPN1L/DRC1/NME8/CATSPER1/TTC12/CFAP44/DNAH6/SLC22A14/DRC7/TACR1/SPEF2/CCDC65/SLC9B2/DNAH17/FSIP2/CATSPER2/SLC22A16/DNAH11/TPGS1/CFAP69/YIF1B/ENKUR/CACNA1I	24
BP	GO:0002577	regulation of antigen processing and presentation	6/2097	20/18723	0.134478434	HLA-DOA/SLC11A1/PYCARD/CD68/CCR7/CD74	6
BP	GO:0006590	thyroid hormone generation	6/2097	20/18723	0.134478434	GATA3/CTSB/TG/DIO1/SLC16A10/HPN	6
BP	GO:0045063	T-helper 1 cell differentiation	6/2097	20/18723	0.134478434	IL4R/LEF1/IL18R1/SEMA4A/HLX/JAK3	6
BP	GO:0032409	regulation of transporter activity	47/2097	310/18723	0.135961294	IFNGR2/KMT2A/KCTD7/PPARG/KCNE1/GLRX/JPH3/UTRN/MMP9/CAMK2D/BCL2/CACNB2/PINK1/TESC/APOA2/RASGRF2/OPRL1/ABCB1/AHNAK/CCR2/SCN1B/SLC5A3/HECW2/FGF13/ACE2/PRKCD/ANK3/AMIGO1/PDZK1/CDK5/RGS9/PM20D1/NDFIP2/KCNE5/AKAP6/NEDD4/PCSK9/KCNS2/CAPN1/DNM2/EPHB2/CACNB4/NLGN2/NTSR1/NOS1AP/ADRA2A/IFNG	47
BP	GO:0045926	negative regulation of growth	39/2097	249/18723	0.135961294	SEMA6B/HSPA1B/PRDM11/HSPA1A/CDKN2D/BCL11A/NOG/STK3/BCL2/SMAD3/PTCH1/ACVR1B/SERTAD3/PSRC1/BCL6/HYAL2/CDA/FGF13/SEMA4A/ACVRL1/CDK5R1/CDK5/CDHR2/TSPYL2/EAF2/WFDC1/CTDP1/ALOX15B/SEMA4B/NDUFA13/NTN1/RGMA/G6PD/SESN2/OSGIN1/ADAM15/FSTL4/SEMA3B/SIPA1	39
BP	GO:0045669	positive regulation of osteoblast differentiation	14/2097	69/18723	0.136215482	CEBPB/CEBPA/CLIC1/ACVR2B/JAG1/HGF/IFITM1/FBN2/WNT10B/LTF/BMPR1A/CTHRC1/LRP3/PDLIM7	14
BP	GO:1901224	positive regulation of NIK/NF-kappaB signaling	14/2097	69/18723	0.136215482	NR3C2/IL1B/NLRP12/EDAR/TRIM44/TLR2/IL18R1/TLR3/MMP8/CD14/PDCD4/IL23A/SPHK1/IFI35	14
BP	GO:0045599	negative regulation of fat cell differentiation	12/2097	56/18723	0.13655662	TRIB2/GATA3/RORA/ZFP36L2/SMAD3/SORT1/JDP2/JAG1/WNT10B/GPER1/TRPV4/LRP3	12
BP	GO:0030148	sphingolipid biosynthetic process	19/2097	103/18723	0.13655662	PNPLA1/B4GALT5/ST6GALNAC3/GBA/SGMS2/UGCG/ELOVL4/ELOVL3/PRKCD/P2RX1/B3GALT4/SPHK1/SPTLC3/A3GALT2/ST3GAL2/CERS4/ALDH3B1/ELOVL6/SPTSSB	19
BP	GO:0030317	flagellated sperm motility	20/2097	110/18723	0.13655662	SLC26A8/ROPN1L/NME8/CATSPER1/TTC12/CFAP44/SLC22A14/DRC7/TACR1/SPEF2/SLC9B2/FSIP2/CATSPER2/SLC22A16/DNAH11/TPGS1/CFAP69/YIF1B/ENKUR/CACNA1I	20
BP	GO:0097722	sperm motility	20/2097	110/18723	0.13655662	SLC26A8/ROPN1L/NME8/CATSPER1/TTC12/CFAP44/SLC22A14/DRC7/TACR1/SPEF2/SLC9B2/FSIP2/CATSPER2/SLC22A16/DNAH11/TPGS1/CFAP69/YIF1B/ENKUR/CACNA1I	20
BP	GO:0030258	lipid modification	34/2097	212/18723	0.138469993	MAPK14/ST3GAL4/DGAT2/GBA/POR/IRS1/ALOX5/GBGT1/ACAA1/APOA2/EPHX2/MBOAT2/ECHDC2/LAMTOR1/MBOAT4/CYP3A5/DGKK/INPP4B/PLIN5/ACOT8/ABCD2/ALOX15/SPHK1/A3GALT2/ST3GAL2/ALOX15B/CYP3A4/ACOX2/ACADS/ADH4/SESN2/ACOXL/ABCD1/MBOAT7	34
BP	GO:0030852	regulation of granulocyte differentiation	5/2097	15/18723	0.138469993	LEF1/TESC/CEACAM1/C1QC/RARA	5
BP	GO:0032725	positive regulation of granulocyte macrophage colony-stimulating factor production	5/2097	15/18723	0.138469993	RASGRP1/IL1B/LILRA2/IL23A/CARD9	5
BP	GO:0033599	regulation of mammary gland epithelial cell proliferation	5/2097	15/18723	0.138469993	GATA3/CCND1/ZNF703/GPX1/DEAF1	5
BP	GO:0045217	cell-cell junction maintenance	5/2097	15/18723	0.138469993	CD177/PRTN3/PARD6A/NLGN2/CAMSAP3	5
BP	GO:0070831	basement membrane assembly	5/2097	15/18723	0.138469993	NTN4/PHLDB2/LAMB3/NTNG2/LAMB2	5
BP	GO:0090594	inflammatory response to wounding	5/2097	15/18723	0.138469993	ALOX5/CCR2/TIMP1/HMOX1/GRN	5
BP	GO:1901741	positive regulation of myoblast fusion	5/2097	15/18723	0.138469993	NFATC2/FLOT1/MAPK14/IL4R/EHD1	5
BP	GO:1902514	regulation of calcium ion transmembrane transport via high voltage-gated calcium channel	5/2097	15/18723	0.138469993	CAMK2D/CACNB2/CACNG6/G6PD/NOS1AP	5
BP	GO:1903729	regulation of plasma membrane organization	5/2097	15/18723	0.138469993	FASLG/ATP10A/PRKCD/DNM2/GSN	5
BP	GO:2001279	regulation of unsaturated fatty acid biosynthetic process	5/2097	15/18723	0.138469993	IL1B/ABCD2/PTGS2/ABCD1/CD74	5
BP	GO:0031100	animal organ regeneration	15/2097	76/18723	0.138469993	ANXA3/ADM/CEBPB/TGFBR3/LPIN1/ANGPT2/PRMT5/PTCH1/APOA2/HGF/CCND1/HMOX1/GAS6/FLT3/PPAT	15
BP	GO:0032720	negative regulation of tumor necrosis factor production	15/2097	76/18723	0.138469993	IRAK3/NLRC3/BPI/NFKBIL1/TSPO/ORM1/SLAMF1/CLEC4A/GPR18/GAS6/BCL3/ZC3H12A/PTPN6/POMC/RARA	15
BP	GO:0010675	regulation of cellular carbohydrate metabolic process	25/2097	146/18723	0.138873058	DYRK2/PPP1R3B/PPP1R3D/DGAT2/PASK/RORA/IRS1/C1QTNF3/PFKFB2/PGAM1/HDAC4/SDHAF3/DDIT4/RORC/BAD/GPER1/IGFBP4/BCKDK/SIRT7/PPP1CA/TFF3/SESN2/NTSR1/FAM3A/POMC	25
BP	GO:0046638	positive regulation of alpha-beta T cell differentiation	11/2097	50/18723	0.140514485	IL4R/RUNX3/LILRB4/NLRP3/CD83/HLX/IL23A/HLA-DRA/ZBTB7B/IFNG/RARA	11
BP	GO:0001562	response to protozoan	7/2097	26/18723	0.144095449	ARG1/IL4R/GBP4/SLC11A1/BATF/MYD88/BCL3	7
BP	GO:0021952	central nervous system projection neuron axonogenesis	7/2097	26/18723	0.144095449	MYCBP2/SPTBN4/SCN1B/NR2E1/EPHA4/EPHB3/EPHB2	7
BP	GO:0033598	mammary gland epithelial cell proliferation	7/2097	26/18723	0.144095449	CEBPB/GATA3/CCND1/ZNF703/AREG/GPX1/DEAF1	7
BP	GO:0034114	regulation of heterotypic cell-cell adhesion	7/2097	26/18723	0.144095449	FLOT1/SKAP1/IL1B/IL1RN/CEACAM6/ALOX15/LCK	7
BP	GO:0060669	embryonic placenta morphogenesis	7/2097	26/18723	0.144095449	ADM/SOCS3/LEF1/GRHL2/ZNF568/ST14/SPINT2	7
BP	GO:0060324	face development	10/2097	44/18723	0.145299774	PLEKHA1/NOG/LEF1/CRISPLD2/GRHL2/HOXB3/MAPK3/TGFB3/CSRNP1/RARA	10
BP	GO:0051258	protein polymerization	45/2097	297/18723	0.148306338	HSPA1B/ABI2/HSPA1A/JMY/GAS7/ANG/GMFG/CAPG/PINK1/MSRB1/PSRC1/CHMP3/MSRB2/CHMP2A/SPTBN4/EVL/HCK/PYCARD/FGF13/FMN1/PRKCD/CATIP/FES/CDK5R1/VASP/CLIP3/PSTPIP2/ALOX15/PICK1/TRPV4/TWF2/EML2/DBNL/ARPC1B/SSH3/GSN/PSTPIP1/CCR7/UBE2S/NEFL/FLII/LMOD2/CAMSAP3/NAV3/GPX4	45
BP	GO:0033619	membrane protein proteolysis	12/2097	57/18723	0.150586525	ADAM9/PRKCQ/IL1B/PSENEN/TIMP1/PRTN3/SH3D19/RGMA/ADAM8/ADRA2A/IFNG/FURIN	12
BP	GO:0007492	endoderm development	15/2097	77/18723	0.152258345	PELO/MMP9/NOG/SMAD3/ITGA7/EXT1/MMP14/ITGA4/EOMES/MMP8/LAMB3/COL5A2/BMPR1A/COL7A1/ITGB2	15
BP	GO:0032418	lysosome localization	15/2097	77/18723	0.152258345	RASGRP1/BLOC1S1/IL4R/MILR1/PTGDR/LAT2/RAB34/LAMTOR1/FGR/STXBP1/FES/HMOX1/CPLX2/TFEB/STXBP2	15
BP	GO:0040013	negative regulation of locomotion	57/2097	391/18723	0.152832856	CYP1B1/MIR223/SEMA6B/GATA3/PPARG/MCTP1/NOG/BCL2/ANGPT2/FRMD5/IL24/SYNJ2BP/DACH1/JAG1/GADD45A/IFITM1/PHLDB2/TIMP1/HYAL2/EVL/MIIP/CX3CR1/PTPRK/DPP4/SRGAP3/SEMA4A/GCSAM/ACVRL1/DLG5/GPR18/ELANE/TMIGD3/SPINT2/HMOX1/EPHA4/ACVR1C/IGFBP3/BMPR1A/PADI2/MIR29A/ALOX15B/SEMA4B/PTPRM/PODN/DLC1/STAP1/ADORA2A/PIN1/EMILIN1/NAV3/ADAM15/CNN2/CD74/SEMA3B/KLRC4-KLRK1/MMP28/KLRK1	57
BP	GO:0006112	energy reserve metabolic process	16/2097	84/18723	0.155195552	PYGL/DYRK2/PPP1R3B/GYG1/PPP1R3D/PASK/IRS1/KL/PHKA1/PPP1R1A/PPP1CA/GYS1/STBD1/GAA/PID1/POMC	16
BP	GO:0006885	regulation of pH	17/2097	91/18723	0.157038753	EDNRB/AQP11/RAB20/SLC26A6/BCL2/FASLG/MAFG/SLC11A1/MAPK3/SLC4A4/SLC4A10/SLC4A7/ATP6V0D1/ATP6V0E2/CA2/GRN/TCIRG1	17
BP	GO:0007599	hemostasis	35/2097	222/18723	0.157139011	PLSCR1/FCER1G/MAPK14/F5/ST3GAL4/PLAU/PRKCQ/NFE2/TXK/CLIC1/SERPINB2/CD59/F12/CD40LG/STXBP1/KLKB1/DGKK/PRKCD/PLA2G4A/MERTK/TPH1/SERPINA1/PLAUR/P2RX1/VAV1/GAS6/SERPIND1/CEACAM1/EPHB2/PLAT/LCK/FERMT3/ADORA2A/ADRA2A/PTPN6	35
BP	GO:0016064	immunoglobulin mediated immune response	33/2097	207/18723	0.157215724	TLR8/FCER1G/CR1/CD55/IL4R/CD28/MAD2L2/HLA-DOA/CD40LG/C1RL/BATF/MYD88/BCL6/TBX21/MSH2/HLA-DPB1/PRKCD/TNFSF13/C1QB/CR2/XCL1/BCL3/HLA-DRA/C1QA/IRF7/HLA-DQA1/TCIRG1/PTPN6/C1QC/CR1L/CD74/CARD9/C4BPA	33
BP	GO:0070301	cellular response to hydrogen peroxide	18/2097	98/18723	0.157215724	CYP1B1/ARG1/ETS1/TXN/PLEKHA1/IL18RAP/TRPM2/PINK1/RIPK3/HGF/PRKCD/SMPD3/SPHK1/PDGFD/GPR37L1/ENDOG/LCN2/MAP1LC3A	18
BP	GO:0048247	lymphocyte chemotaxis	13/2097	64/18723	0.157215724	CKLF/CCR2/GPR183/CYP7B1/HSD3B7/GAS6/CXCL16/XCL1/PADI2/CXCL10/ADAM8/KLRC4-KLRK1/KLRK1	13
BP	GO:0080164	regulation of nitric oxide metabolic process	13/2097	64/18723	0.157215724	DDAH2/IL1B/SMAD3/CD47/TSPO/CX3CR1/MMP8/DDAH1/PTGS2/DNM2/ZC3H12A/NOS1AP/IFNG	13
BP	GO:0006636	unsaturated fatty acid biosynthetic process	11/2097	51/18723	0.157543683	IL1B/ELOVL4/ELOVL3/PLA2G4A/ABCD2/ALOX15/PTGS2/ALOX15B/ELOVL6/ABCD1/CD74	11
BP	GO:1903900	regulation of viral life cycle	25/2097	148/18723	0.157557226	SLPI/PLSCR1/SRPK1/PABPC1/CD28/BCL2/TRIM25/CHMP3/CHMP2A/IFITM1/CXCL8/LGALS1/IFITM3/OAS2/IFITM2/MID2/CLEC4G/LTF/ZNF502/FCN1/GSN/APOBEC3A/MIR141/CD74/APOBEC3B	25
BP	GO:0032355	response to estradiol	24/2097	141/18723	0.159946501	ETS1/PTCH1/OPRL1/CYP19A1/GGT1/PTGFR/CCND1/STXBP1/BAD/RGS9/WFDC1/GPER1/IGFBP2/PTGS2/ARPC1B/HPGD/ENDOG/PDGFRB/ZNF703/ESRRA/WNT7A/AREG/GPX4/RARA	24
BP	GO:0035020	regulation of Rac protein signal transduction	6/2097	21/18723	0.159946501	DYNLT1/ARHGAP24/AUTS2/KBTBD7/DNM2/ARHGAP44	6
BP	GO:0035455	response to interferon-alpha	6/2097	21/18723	0.159946501	GATA3/PYHIN1/IFITM1/IFITM3/IFITM2/GAS6	6
BP	GO:0043373	CD4-positive, alpha-beta T cell lineage commitment	6/2097	21/18723	0.159946501	TOX/SLAMF6/LY9/BATF/TBX21/IL23A	6
BP	GO:0046641	positive regulation of alpha-beta T cell proliferation	6/2097	21/18723	0.159946501	CD55/CD28/CD3E/CCR2/IL23A/XCL1	6
BP	GO:1902259	regulation of delayed rectifier potassium channel activity	6/2097	21/18723	0.159946501	KCNE1/ANK3/KCNE5/AKAP6/KCNS2/NOS1AP	6
BP	GO:0048608	reproductive structure development	61/2097	424/18723	0.160002097	ADM/SOCS3/RETN/CEBPB/BASP1/MAPK14/GATA3/PPARG/HMGB2/CEBPA/PLEKHA1/NOG/LEF1/STK3/BCL2/ANG/HTRA1/BIK/PTCH1/GRHL2/TESC/FSTL3/CYP19A1/DCANP1/MMP14/MGST1/MAPK3/ZNF568/CCND1/RPS6/IDH1/EOMES/TLR3/CTSB/MSH2/ST14/FGF9/MERTK/SPINT2/CYP7B1/EAF2/INHBB/PTGS2/TFEB/ALOX15B/COL9A3/SYCP2/ADAMTS1/IMMP2L/ADAM20/JUNB/BOK/INSL3/SNAI1/PDGFRB/WNT7A/ADAM15/BSG/PTPN6/GAS2/RARA	61
BP	GO:0051259	protein complex oligomerization	37/2097	238/18723	0.162522622	NLRC4/KCTD7/KCNA3/TMEM120A/ALOX5AP/AQP11/STK3/TRPM2/ROM1/CPSF6/CLYBL/NOL3/CHMP2A/ZNHIT6/EVL/KCNA6/PYCARD/KCTD11/MS4A1/VASP/TRPA1/UPB1/GBP5/KCNS2/CARD11/SHKBP1/RYR3/MCOLN1/GSDMD/KCNG2/BOK/EHD1/ZC3H12A/PRF1/CD74/CARD9/ALDOA	37
BP	GO:0035987	endodermal cell differentiation	10/2097	45/18723	0.1633894	MMP9/ITGA7/MMP14/ITGA4/EOMES/MMP8/LAMB3/COL5A2/COL7A1/ITGB2	10
BP	GO:2000273	positive regulation of signaling receptor activity	10/2097	45/18723	0.1633894	IFNGR2/TGFA/PINK1/CCR2/RGS9/EPHB2/NCF1/ADRA2A/IFNG/AREG	10
BP	GO:0030500	regulation of bone mineralization	15/2097	78/18723	0.165017017	ANKH/SMAD3/ALOX5/BCOR/SGMS2/KL/ACVR2B/S1PR1/FBN2/TGFB3/WNT10B/GPM6B/LTF/OMD/BMPR1A	15
BP	GO:0097035	regulation of membrane lipid distribution	12/2097	58/18723	0.165698778	PLSCR1/PLSCR2/FASLG/ATP9A/ABCB1/ATP10A/PRELID1/PRKCD/ATP8B2/TMEM30B/ATP8B4/ABCB4	12
BP	GO:0032411	positive regulation of transporter activity	21/2097	120/18723	0.165698778	IFNGR2/KMT2A/KCTD7/GLRX/CACNB2/PINK1/TESC/ABCB1/CCR2/PRKCD/ANK3/AMIGO1/PDZK1/CDK5/RGS9/AKAP6/DNM2/EPHB2/NTSR1/NOS1AP/IFNG	21
BP	GO:0008217	regulation of blood pressure	30/2097	186/18723	0.167377373	ADM/EDNRB/PPARG/SMAD3/FFAR3/EXT1/OPRL1/SCPEP1/NCALD/ACE2/CAMK2N1/AGTRAP/ACVRL1/CTSG/HMOX1/ECE1/P2RX1/GRIP2/GAS6/PLCB3/DDAH1/PTGS2/CYBA/GPR37L1/RENBP/DLL1/NTSR1/CPA3/ANPEP/POMC	30
BP	GO:0031345	negative regulation of cell projection organization	30/2097	186/18723	0.167377373	SEMA6B/ARHGAP24/BCL11A/FYN/KREMEN1/LIMK2/EFNA1/GFI1/EVL/LGALS1/FGF13/SEMA4A/PRKCD/RAP1GAP/MAK/CDK5R1/CDK5/EPHA4/TRPV4/SEMA4B/DNM2/NTN1/EPHB2/SYNGAP1/RGMA/STAP1/ARHGAP44/ID1/FSTL4/SEMA3B	30
BP	GO:0046822	regulation of nucleocytoplasmic transport	19/2097	106/18723	0.167377373	TXN/MAPK14/IL1B/SMAD3/PIK3R1/CPSF6/XPO4/HYAL2/IPO5/MDFIC/PRKCD/CDK5/GAS6/PKIA/NEDD4/PTGS2/SIRT7/ZC3H12A/IFNG	19
BP	GO:1905477	positive regulation of protein localization to membrane	19/2097	106/18723	0.167377373	MIR223/PRKCH/AKAP5/FYN/PIK3R1/ITGAM/CEMIP/SLC5A3/ANK3/CDK5R1/PDZK1/CDK5/CLIP3/GPER1/RHOG/EPHB2/GZMB/IFNG/ITGB2	19
BP	GO:0006165	nucleoside diphosphate phosphorylation	18/2097	99/18723	0.167377373	AK5/PGM1/HK3/ZBTB20/PFKFB2/HK2/SLC4A4/PGAM1/CMPK1/HDAC4/DDIT4/LDHA/GAPDH/GALK1/EIF6/HKDC1/IFNG/ALDOA	18
BP	GO:0008630	intrinsic apoptotic signaling pathway in response to DNA damage	18/2097	99/18723	0.167377373	BCL2A1/DYRK2/CDKN2D/BCL2/PIK3R1/USP28/TPT1/ATM/MSH2/PYCARD/DDIT4/BAD/HMOX1/BCL3/DDIAS/BOK/SNAI1/CD74	18
BP	GO:0010717	regulation of epithelial to mesenchymal transition	18/2097	99/18723	0.167377373	GATA3/IL1B/NOG/AXIN2/MAD2L2/LEF1/SMAD3/ZNF750/JAG1/EFNA1/PHLDB2/TGFB3/OLFM1/SNAI1/MIR573/HPN/BCL9L/ZNF703	18
BP	GO:0033209	tumor necrosis factor-mediated signaling pathway	18/2097	99/18723	0.167377373	HSPA1B/CARD16/TRAF5/HSPA1A/CASP4/TXNDC17/TNFSF13B/BIRC3/EXT1/AIM2/NOL3/TRAF1/PYCARD/GAS6/SPHK1/TNFRSF25/TNFRSF13C/SHARPIN	18
BP	GO:0010758	regulation of macrophage chemotaxis	7/2097	27/18723	0.167697333	SLAMF1/MAPK3/C3AR1/TRPV4/MTUS1/STAP1/MMP28	7
BP	GO:0060333	interferon-gamma-mediated signaling pathway	7/2097	27/18723	0.167697333	ARG1/IFNGR2/PPARG/TXK/HCK/PARP14/IFNG	7
BP	GO:0050792	regulation of viral process	27/2097	164/18723	0.168390241	SLPI/PLSCR1/DYNLT1/SRPK1/PABPC1/CD28/BCL2/TRIM25/CHMP3/CHMP2A/IFITM1/CXCL8/LGALS1/IFITM3/OAS2/MDFIC/IFITM2/MID2/CLEC4G/LTF/ZNF502/FCN1/GSN/APOBEC3A/MIR141/CD74/APOBEC3B	27
BP	GO:0050806	positive regulation of synaptic transmission	27/2097	164/18723	0.168390241	RETN/FLOT1/SLC1A1/AKAP5/CACNB2/PINK1/RASGRF2/SLC1A3/CCR2/CX3CR1/STXBP1/NSG1/LAMA2/TYROBP/NR2E1/MIR342/CDK5/EPHA4/GPER1/PTGS2/EPHB2/RGS14/ZDHHC12/NLGN2/GRIN2C/ADORA2A/S100B	27
BP	GO:0002335	mature B cell differentiation	8/2097	33/18723	0.168450637	CR1/DOCK10/LGALS1/GPR183/ITM2A/BCL3/SPI1/DLL1	8
BP	GO:0002431	Fc receptor mediated stimulatory signaling pathway	8/2097	33/18723	0.168450637	PLSCR1/FCER1G/FYN/CD47/HCK/FGR/PRKCD/VAV1	8
BP	GO:0010165	response to X-ray	8/2097	33/18723	0.168450637	CCND2/GATA3/NUCKS1/XRCC4/ATM/CCND1/MSH2/DNM2	8
BP	GO:0099084	postsynaptic specialization organization	8/2097	33/18723	0.168450637	DLG3/LRRC4/NTNG2/SYNGAP1/ZDHHC12/NLGN2/CDH2/LRFN4	8
BP	GO:0007416	synapse assembly	29/2097	179/18723	0.168450637	LRRN3/LRRN1/COLQ/NRCAM/EEF2K/TLR2/FGF13/SEMA4A/LRRC4/DLG5/NTNG2/AMIGO1/CDK5/SDK1/KIRREL3/EPHB3/LINGO2/SPOCK2/BDNF/DBNL/NTN1/EPHB2/SDK2/ZDHHC12/NLGN2/WNT7A/MDGA1/CDH2/LRFN4	29
BP	GO:0002720	positive regulation of cytokine production involved in immune response	13/2097	65/18723	0.168450637	GATA3/CD55/IL1B/FFAR3/FFAR2/SLAMF1/NLRP3/IL18R1/CD160/IL1R1/XCL1/SPON2/CD74	13
BP	GO:0060389	pathway-restricted SMAD protein phosphorylation	13/2097	65/18723	0.168450637	TGFBR3/PPARG/NOG/GDF11/ACVR1B/PMEPA1/TGFB3/ACVRL1/SNX25/BMPR1A/INHBB/PIN1/EMILIN1	13
BP	GO:0002687	positive regulation of leukocyte migration	23/2097	135/18723	0.168450637	FPR2/FADD/CD47/MMP14/SLAMF1/MAPK3/CCR2/CXCL8/ITGA4/CX3CR1/PYCARD/THBS4/C3AR1/IL1R1/GAS6/XCL1/TRPV4/PDGFD/SPI1/CCR7/CXCL10/ADAM8/CD74	23
BP	GO:0017014	protein nitrosylation	5/2097	16/18723	0.168450637	S100A8/TXN/S100A9/GAPDH/NOS1AP	5
BP	GO:0018119	peptidyl-cysteine S-nitrosylation	5/2097	16/18723	0.168450637	S100A8/TXN/S100A9/GAPDH/NOS1AP	5
BP	GO:0034138	toll-like receptor 3 signaling pathway	5/2097	16/18723	0.168450637	FLOT1/RFTN1/TLR3/TNIP2/UNC93B1	5
BP	GO:0043923	positive regulation by host of viral transcription	5/2097	16/18723	0.168450637	NUCKS1/LEF1/RRP1B/CTDP1/HPN	5
BP	GO:0051014	actin filament severing	5/2097	16/18723	0.168450637	GMFG/CAPG/GSN/CFL2/FLII	5
BP	GO:1903236	regulation of leukocyte tethering or rolling	5/2097	16/18723	0.168450637	ST3GAL4/FUT7/CCR2/ITGA4/ELANE	5
BP	GO:2001044	regulation of integrin-mediated signaling pathway	5/2097	16/18723	0.168450637	BST1/CD63/CD177/TIMP1/LIMS2	5
BP	GO:0042886	amide transport	45/2097	301/18723	0.168450637	S100A8/ABCA13/AQP9/IL1B/PASK/SLC26A6/IRS1/FOLR3/ALOX5/IL1RN/FFAR3/TRPM2/GPR27/FFAR2/PIM3/MGST1/ABCB1/PFKFB2/DPP4/CAMK2N1/SLC15A3/SLC9B2/BAD/OXCT1/SYBU/SMPD3/AQP3/ACVR1C/PICK1/GPER1/TRPV4/DOC2B/INHBB/SLC16A10/GLTPD2/GPR68/CA2/NLGN2/SLC19A1/TCIRG1/ADRA2A/IFNG/ABCD1/CD74/PHPT1	45
BP	GO:0034204	lipid translocation	11/2097	52/18723	0.168450637	PLSCR1/PLSCR2/FASLG/ATP9A/ABCB1/ATP10A/PRKCD/ATP8B2/TMEM30B/ATP8B4/ABCB4	11
BP	GO:0006639	acylglycerol metabolic process	22/2097	128/18723	0.168450637	SLC22A4/ACSL1/GPAT3/PGS1/PNPLA1/DGAT2/LPIN1/ANG/PLCE1/APOA2/DDHD2/ABHD16A/DGKK/PLA2G4A/PLIN5/ABHD12B/PCSK9/CPS1/PNPLA2/GPX1/MIR548P/MBOAT7	22
BP	GO:0002604	regulation of dendritic cell antigen processing and presentation	4/2097	11/18723	0.168450637	SLC11A1/CD68/CCR7/CD74	4
BP	GO:0002645	positive regulation of tolerance induction	4/2097	11/18723	0.168450637	IRAK3/CBLB/CD3E/LILRB4	4
BP	GO:0006527	arginine catabolic process	4/2097	11/18723	0.168450637	ARG1/DDAH2/OAT/DDAH1	4
BP	GO:0030656	regulation of vitamin metabolic process	4/2097	11/18723	0.168450637	CLYBL/GFI1/SNAI1/IFNG	4
BP	GO:0032000	positive regulation of fatty acid beta-oxidation	4/2097	11/18723	0.168450637	IRS1/PLIN5/ABCD2/ABCD1	4
BP	GO:0032836	glomerular basement membrane development	4/2097	11/18723	0.168450637	COL4A4/EXT1/COL4A3/LAMB2	4
BP	GO:0033632	regulation of cell-cell adhesion mediated by integrin	4/2097	11/18723	0.168450637	SKAP1/CD3E/DPP4/FERMT3	4
BP	GO:0043619	regulation of transcription from RNA polymerase II promoter in response to oxidative stress	4/2097	11/18723	0.168450637	CHD6/ANKRD2/HMOX1/SESN2	4
BP	GO:0045060	negative thymic T cell selection	4/2097	11/18723	0.168450637	CD28/CD3E/CCR7/CD74	4
BP	GO:0046643	regulation of gamma-delta T cell activation	4/2097	11/18723	0.168450637	TCF7/LEF1/SOX13/EGR3	4
BP	GO:0048103	somatic stem cell division	4/2097	11/18723	0.168450637	ZFP36L2/HOXB4/LBH/WNT7A	4
BP	GO:0051673	membrane disruption in other organism	4/2097	11/18723	0.168450637	DEFA4/LTF/GSDMD/DEFA3	4
BP	GO:0070243	regulation of thymocyte apoptotic process	4/2097	11/18723	0.168450637	EFNA1/RAG1/JAK3/ADAM8	4
BP	GO:0071377	cellular response to glucagon stimulus	4/2097	11/18723	0.168450637	ARG1/CYSLTR2/CPS1/GLP2R	4
BP	GO:0005977	glycogen metabolic process	14/2097	72/18723	0.169350792	PYGL/DYRK2/PPP1R3B/GYG1/PPP1R3D/PASK/IRS1/PHKA1/PPP1R1A/PPP1CA/GYS1/STBD1/GAA/POMC	14
BP	GO:0017157	regulation of exocytosis	32/2097	202/18723	0.169678179	CD177/IL4R/ATP9A/CACNB2/ITGAM/CHMP2A/CCR2/FGR/STXBP1/FES/SYP/CDK5/HMOX1/P2RX1/SMPD3/APBA1/CPLX2/DOC2B/MICAL1/CEACAM1/SPI1/STXBP2/SCAMP5/SYT17/KLRC2/ADORA2A/VPS18/ADRA2A/IFNG/WNT7A/ITGB2/CACNA1I	32
BP	GO:0038127	ERBB signaling pathway	21/2097	121/18723	0.169678179	TGFA/CBLB/MMP9/FASLG/PLCE1/ZFYVE28/ITGA1/PLCG1/PDE6H/PLAUR/GPER1/MVP/SHKBP1/MIR29A/CEACAM1/HIP1/NCF1/ADRA2A/AREG/ZGPAT/STUB1	21
BP	GO:2001233	regulation of apoptotic signaling pathway	52/2097	356/18723	0.169678179	S100A8/HSPA1B/S100A9/HMGB2/HSPA1A/CDKN2D/IL1B/MMP9/NOG/ZMYND11/FADD/VNN1/STK3/BCL2/FYN/TPT1/PINK1/RIPK3/NOL3/HGF/ITGA6/HYAL2/TRAF1/PRELID1/CX3CR1/PYCARD/PRKCD/NANOS3/TNFRSF12A/BAD/HMOX1/PLAUR/GRINA/DEDD2/GPER1/INHBB/PTGS2/BDNF/NDUFA13/LTBR/DDIAS/LCK/PPP1CA/BOK/TMEM14A/SNAI1/ADORA2A/DAPK3/MIR26B/IL7/GPX1/CD74	52
BP	GO:0061458	reproductive system development	61/2097	427/18723	0.169712489	ADM/SOCS3/RETN/CEBPB/BASP1/MAPK14/GATA3/PPARG/HMGB2/CEBPA/PLEKHA1/NOG/LEF1/STK3/BCL2/ANG/HTRA1/BIK/PTCH1/GRHL2/TESC/FSTL3/CYP19A1/DCANP1/MMP14/MGST1/MAPK3/ZNF568/CCND1/RPS6/IDH1/EOMES/TLR3/CTSB/MSH2/ST14/FGF9/MERTK/SPINT2/CYP7B1/EAF2/INHBB/PTGS2/TFEB/ALOX15B/COL9A3/SYCP2/ADAMTS1/IMMP2L/ADAM20/JUNB/BOK/INSL3/SNAI1/PDGFRB/WNT7A/ADAM15/BSG/PTPN6/GAS2/RARA	61
BP	GO:1990778	protein localization to cell periphery	49/2097	333/18723	0.172855274	LIN7A/MIR223/FLOT1/PRKCH/TNIK/RILPL2/SKAP1/SLC1A1/AKAP5/RILPL1/PIK3R1/CACNB2/PTCH1/NFASC/ATP2C2/TUB/TESC/MMP14/RAB34/SPTBN4/OPTN/FLOT2/STXBP1/NSG1/FGF13/ARL13A/ANK3/RAB40B/PDZK1/CDK5/GRIP2/CLIP3/GAS6/GPER1/RHOG/RAB40C/PDZK1P1/TMEM88/EPHB2/TTC8/VAMP5/EHD1/KCNIP4/GRIN2C/ARHGAP44/IFNG/BSG/PID1/CDH2	49
BP	GO:0008637	apoptotic mitochondrial changes	19/2097	107/18723	0.172855274	HSPA1A/MMP9/BCL2/BIK/PINK1/NOL3/HGF/HK2/PRELID1/PYCARD/SLC25A4/BAD/PLAUR/GPER1/MIR29A/GZMB/BOK/TMEM14A/GPX1	19
BP	GO:0006493	protein O-linked glycosylation	16/2097	86/18723	0.173157555	GALNT14/ST3GAL4/ST6GAL1/B4GALT5/TET1/B3GNT5/GALNT12/FKTN/GALNT3/GALNT4/GCNT4/B3GNT8/GALNT2/ST3GAL2/DPM3/TMTC1	16
BP	GO:0019724	B cell mediated immunity	33/2097	210/18723	0.173157555	TLR8/FCER1G/CR1/CD55/IL4R/CD28/MAD2L2/HLA-DOA/CD40LG/C1RL/BATF/MYD88/BCL6/TBX21/MSH2/HLA-DPB1/PRKCD/TNFSF13/C1QB/CR2/XCL1/BCL3/HLA-DRA/C1QA/IRF7/HLA-DQA1/TCIRG1/PTPN6/C1QC/CR1L/CD74/CARD9/C4BPA	33
BP	GO:0032755	positive regulation of interleukin-6 production	17/2097	93/18723	0.173552665	LILRA5/TLR8/IL1B/TLR2/MYD88/HYAL2/TLR3/MMP8/PYCARD/TYROBP/LILRA2/TRPV4/CYBA/SPON2/IFNG/CD74/CARD9	17
BP	GO:0035306	positive regulation of dephosphorylation	12/2097	59/18723	0.17488695	GBA/SMAD3/PINK1/RIPK3/FCRL3/PRKCD/ITGA1/PPP1R16B/DLC1/PDGFRB/PIN1/IFNG	12
BP	GO:0051047	positive regulation of secretion	46/2097	310/18723	0.17488695	S100A8/EDNRB/RETN/ADAM9/CD177/IL4R/IL1B/MAP2K6/ANG/TRPM2/CACNB2/GPR27/C1QTNF3/PINK1/OPRL1/CYP19A1/ITGAM/TLR2/PFKFB2/CHMP2A/FGR/STXBP1/TGFB3/CAMK2N1/PLA2G4A/CDK5/BAD/OXCT1/SYBU/SMPD3/GPER1/DOC2B/INHBB/CYBA/SCAMP5/GPR68/PARD6A/NLGN2/ADAM8/NTSR1/KLRC2/ADORA2A/IFNG/ITGB2/CACNA1I/PHPT1	46
BP	GO:0045851	pH reduction	10/2097	46/18723	0.17488695	AQP11/RAB20/BCL2/FASLG/SLC11A1/ATP6V0D1/ATP6V0E2/CA2/GRN/TCIRG1	10
BP	GO:0048732	gland development	62/2097	436/18723	0.175487076	ARG1/ETS1/TGFA/CEBPB/BCL11B/TGFBR3/GATA3/CEBPA/GNPNAT1/NOG/FADD/LEF1/BCL2/SMAD3/MTX1/PRMT5/NTN4/PTCH1/ATP2C2/FSTL3/EXT1/HOXB3/EDAR/RIPK3/TSPO/HGF/MAPK3/HK2/LBH/CCND1/RAG1/RPGRIP1L/TG/OAS2/TGFB3/RAP1GAP/CYP7B1/HMOX1/LIMS2/HLX/RPS6KA1/EAF2/EPHB3/ARHGAP5/PCSK9/BMPR1A/CPS1/CAPN1/PPAT/ALOX15B/ZBTB7B/MPST/NTN1/CEACAM1/DDX39B/WNT10A/HPN/ZNF703/AREG/GPX1/DEAF1/RARA	62
BP	GO:0050730	regulation of peptidyl-tyrosine phosphorylation	40/2097	264/18723	0.178060709	FCGR1A/BST1/SOCS3/LILRA5/TGFA/CBLB/OSM/CD3E/SAMSN1/FYN/IL24/CLEC6A/DLG3/EFNA1/HGF/ZFYVE28/SH3BP5L/LILRB4/HYAL2/THBS4/PRKCD/PARP14/SH3BP5/EPHA4/BANK1/GAS6/IL23A/FLT3/MVP/PDGFD/NCF1/STAP1/ADRA2A/IL7/IFNG/AREG/ITGB2/PTPN6/CD74/ZGPAT	40
BP	GO:0006638	neutral lipid metabolic process	22/2097	129/18723	0.178060709	SLC22A4/ACSL1/GPAT3/PGS1/PNPLA1/DGAT2/LPIN1/ANG/PLCE1/APOA2/DDHD2/ABHD16A/DGKK/PLA2G4A/PLIN5/ABHD12B/PCSK9/CPS1/PNPLA2/GPX1/MIR548P/MBOAT7	22
BP	GO:0007162	negative regulation of cell adhesion	45/2097	303/18723	0.180155873	CYP1B1/ARG1/CEBPB/CR1/CBLB/IL4R/VSIG4/MAD2L2/ANGPT2/LAX1/IL1RN/PIK3R1/RUNX3/MMP14/JAG1/TIGIT/PHLDB2/BCL6/LILRB4/LGALS1/TBX21/PRKCD/ACVRL1/DLG5/SPINT2/CLEC4G/HLX/XCL1/TRPV4/ZBTB7B/CEACAM1/EPHB2/SPI1/DLC1/JAK3/AJAP1/ZC3H12A/MIR141/ADORA2A/ZNF703/TARM1/ADAM15/PTPN6/CD74/SIPA1	45
BP	GO:0043112	receptor metabolic process	27/2097	166/18723	0.180155873	ADM/FLOT1/FCER1G/CD63/GPRASP1/RNF43/LAMTOR1/CXCL8/LILRB4/OPTN/CXCR1/NSG1/CDK5/ECE1/SNX25/NEDD4/TRAT1/PICK1/PCSK9/CAPN1/LRPAP1/DNM2/CEACAM1/PLEKHJ1/ITGB2/FURIN/ANKRD13D	27
BP	GO:0050807	regulation of synapse organization	33/2097	211/18723	0.180155873	TUBA1A/ABI2/MAPK14/CDKL5/LRRN3/FYN/LRRN1/COLQ/EEF2K/TLR2/EFNA1/SEMA4A/DLG5/NTNG2/AMIGO1/CDK5R1/CDK5/EPHA4/NEDD4/EPHB3/LINGO2/BDNF/DBNL/NTN1/EPHB2/SPARC/NLGN2/ARHGAP44/WNT7A/MDGA1/C1QL3/CDH2/LRFN4	33
BP	GO:0045429	positive regulation of nitric oxide biosynthetic process	9/2097	40/18723	0.180155873	DDAH2/IL1B/SMAD3/MMP8/DDAH1/PTGS2/DNM2/NOS1AP/IFNG	9
BP	GO:0070266	necroptotic process	9/2097	40/18723	0.180155873	PYGL/FADD/FASLG/BIRC3/RIPK3/TLR3/SLC25A4/BOK/NLRP6	9
BP	GO:1901223	negative regulation of NIK/NF-kappaB signaling	9/2097	40/18723	0.180155873	MIR223/NLRC3/C1QTNF3/ADGRG3/NLRP12/NLRP3/IFI35/SPI1/ZC3H12A	9
BP	GO:1904994	regulation of leukocyte adhesion to vascular endothelial cell	9/2097	40/18723	0.180155873	ETS1/ST3GAL4/ALOX5/FUT7/CCR2/ITGA4/ELANE/MIR141/ITGB2	9
BP	GO:0045766	positive regulation of angiogenesis	29/2097	181/18723	0.180155873	ANXA3/CYP1B1/ADM/ETS1/CAMP/IL1B/LRG1/ANGPT2/HGF/CXCL8/HK2/CX3CR1/TLR3/ADAM12/ACVRL1/NR2E1/PLCG1/AKT3/HMOX1/C3AR1/SPHK1/DDAH1/MIR29A/CCR3/ANGPTL3/RLN2/GRN/DLL1/ZC3H12A	29
BP	GO:1904018	positive regulation of vasculature development	29/2097	181/18723	0.180155873	ANXA3/CYP1B1/ADM/ETS1/CAMP/IL1B/LRG1/ANGPT2/HGF/CXCL8/HK2/CX3CR1/TLR3/ADAM12/ACVRL1/NR2E1/PLCG1/AKT3/HMOX1/C3AR1/SPHK1/DDAH1/MIR29A/CCR3/ANGPTL3/RLN2/GRN/DLL1/ZC3H12A	29
BP	GO:0007413	axonal fasciculation	6/2097	22/18723	0.180155873	NRCAM/AMIGO1/CDK5R1/EPHA4/EPHB3/EPHB2	6
BP	GO:0032816	positive regulation of natural killer cell activation	6/2097	22/18723	0.180155873	RASGRP1/TOX/TYROBP/GAS6/IL23A/KLRC2	6
BP	GO:0060713	labyrinthine layer morphogenesis	6/2097	22/18723	0.180155873	ADM/SOCS3/LEF1/GRHL2/ST14/SPINT2	6
BP	GO:0072574	hepatocyte proliferation	6/2097	22/18723	0.180155873	TGFA/CEBPB/LIMS2/RPS6KA1/CEACAM1/HPN	6
BP	GO:0072575	epithelial cell proliferation involved in liver morphogenesis	6/2097	22/18723	0.180155873	TGFA/CEBPB/LIMS2/RPS6KA1/CEACAM1/HPN	6
BP	GO:0106030	neuron projection fasciculation	6/2097	22/18723	0.180155873	NRCAM/AMIGO1/CDK5R1/EPHA4/EPHB3/EPHB2	6
BP	GO:1900120	regulation of receptor binding	6/2097	22/18723	0.180155873	MMP9/NOG/PCSK9/BDNF/RGMA/ADAM15	6
BP	GO:0014065	phosphatidylinositol 3-kinase signaling	24/2097	144/18723	0.180230206	RASGRP1/GATA3/PLEKHA1/CD28/NLRC3/OSM/IRS1/FYN/PIK3R1/HGF/PRR5L/FGR/CD160/PPP1R16B/NEDD4/GPER1/FLT3/PDGFD/WNT16/CEACAM1/NCF1/PTPN13/PDGFRB/PTPN6	24
BP	GO:0030278	regulation of ossification	20/2097	115/18723	0.180230206	ANKH/MAPK14/BCL2/SMAD3/ALOX5/KREMEN1/BCOR/SGMS2/KL/ACVR2B/MAPK3/S1PR1/FBN2/TGFB3/WNT10B/GPM6B/LTF/OMD/BMPR1A/ESRRA	20
BP	GO:0005996	monosaccharide metabolic process	39/2097	257/18723	0.180417539	SLC2A3/PGD/DYRK2/MAPK14/PPP1R3B/PFKFB3/PPP1R3D/DGAT2/PASK/RORA/PGM1/HK3/IRS1/C1QTNF3/FUT7/PFKFB4/FGGY/PFKFB2/HK2/SDHAF3/RORC/GAPDH/BAD/PMM1/GALK1/GALE/IGFBP4/HKDC1/BCKDK/SIRT7/DCXR/PPP1CA/TFF3/G6PD/SESN2/FAM3A/GAA/POMC/ALDOA	39
BP	GO:1904951	positive regulation of establishment of protein localization	47/2097	319/18723	0.180417539	MAPK14/ADAM9/IL1B/AKAP5/SMAD3/FYN/ANG/PIK3R1/TRPM2/GPR27/C1QTNF3/PINK1/ITGAM/TLR2/PFKFB2/XPO4/PRR5L/CEMIP/HYAL2/IPO5/USP36/TGFB3/CAMK2N1/PRKCD/ANK3/CDK5R1/TMEM30B/PDZK1/CDK5/BAD/OXCT1/SYBU/GAS6/GPER1/DOC2B/PTGS2/GZMB/GPR68/PARD6A/NLGN2/ZC3H12A/ADAM8/VPS28/ADORA2A/IFNG/ITGB2/PHPT1	47
BP	GO:0051963	regulation of synapse assembly	18/2097	101/18723	0.182944926	LRRN3/LRRN1/COLQ/EEF2K/TLR2/SEMA4A/DLG5/NTNG2/AMIGO1/EPHB3/LINGO2/BDNF/NTN1/EPHB2/NLGN2/WNT7A/MDGA1/LRFN4	18
BP	GO:0010959	regulation of metal ion transport	58/2097	406/18723	0.182944926	LILRA5/CD63/KCNE1/GLRX/JPH3/UTRN/CAMK2D/BCL2/FYN/CACNB2/HOMER3/ATP2C2/TESC/OPRL1/TSPO/AHNAK/FCRL3/SPTBN4/CEMIP/SCN1B/HECW2/FGF13/ANK3/AMIGO1/PLCG1/CDK5/RGS9/LILRA2/P2RX1/KCNE5/AKAP6/NEDD4/GPER1/XCL1/PCSK9/KCNS2/PTGS2/CYBA/DNM2/CACNB4/CXCL10/CACNG6/TRPV3/PRSS8/LCN2/G6PD/KCNIP4/CRACR2B/PDGFRB/NTSR1/ADORA2A/TRPC1/NOS1AP/ADRA2A/IFNG/RCVRN/PTPN6/KEL	58
BP	GO:1901888	regulation of cell junction assembly	32/2097	204/18723	0.182944926	FLOT1/PRKCH/IL1B/LRRN3/SMAD3/LRRN1/COLQ/EEF2K/MMP14/TLR2/PHLDB2/SEMA4A/ACE2/FMN1/ACVRL1/DLG5/NTNG2/AMIGO1/GPM6B/EPHB3/LINGO2/BDNF/NTN1/EPHB2/DLC1/NLGN2/SNAI1/DAPK3/CAMSAP3/WNT7A/MDGA1/LRFN4	32
BP	GO:0043434	response to peptide hormone	59/2097	414/18723	0.182944926	ARG1/ADM/SOCS3/EDNRB/RETN/ECHDC3/TGFBR3/GRB10/PPARG/PRKCQ/NUCKS1/IL1B/LPIN1/POR/IRS1/FYN/FFAR3/PIK3R1/TBC1D4/SORT1/FUT7/STAT4/EEF2K/KL/TLR2/PIK3R3/TIMP1/PRKCD/AGTRAP/VPS13C/GNRHR/CYSLTR2/EIF6/PHEX/GGH/ACVR1C/GPER1/PCSK9/TRPV4/INHBB/PTGS2/CPS1/SH2B2/CYBA/PPAT/ZBTB7B/CEACAM1/JAK3/NEFL/SPARC/CA2/SESN2/CYC1/ESRRA/AREG/BSG/PID1/POMC/GLP2R	59
BP	GO:0030851	granulocyte differentiation	8/2097	34/18723	0.182944926	CEBPA/LEF1/TESC/CEACAM1/SPI1/C1QC/RARA/CEBPE	8
BP	GO:0051482	positive regulation of cytosolic calcium ion concentration involved in phospholipase C-activating G protein-coupled signaling pathway	8/2097	34/18723	0.182944926	GNA15/P2RY10/OPRL1/S1PR1/GPR174/GPR18/C3AR1/GPR17	8
BP	GO:0001776	leukocyte homeostasis	16/2097	87/18723	0.182944926	FADD/BCL2/TNFSF13B/DOCK10/RIPK3/CCR2/RPS6/RAG1/GPR174/MERTK/GPR183/FLT3/SH2B2/JAK3/TCIRG1/CD74	16
BP	GO:0009065	glutamine family amino acid catabolic process	7/2097	28/18723	0.182944926	ARG1/DDAH2/OAT/GLS2/ALDH4A1/DDAH1/PPAT	7
BP	GO:0030262	apoptotic nuclear changes	7/2097	28/18723	0.182944926	EXOG/DEDD2/ACVR1C/GPER1/ENDOG/DNASE1L3/SHARPIN	7
BP	GO:0038094	Fc-gamma receptor signaling pathway	7/2097	28/18723	0.182944926	FCER1G/FYN/CD47/HCK/FGR/PRKCD/VAV1	7
BP	GO:0045671	negative regulation of osteoclast differentiation	7/2097	28/18723	0.182944926	PIK3R1/FSTL3/LILRB4/TLR3/LTF/LILRB3/GPR137	7
BP	GO:0051503	adenine nucleotide transport	7/2097	28/18723	0.182944926	CR1/CD47/SLC25A24/SLC25A4/SLC25A23/SLC19A1/ABCD1	7
BP	GO:0061082	myeloid leukocyte cytokine production	7/2097	28/18723	0.182944926	IRAK3/BCL6/TGFB3/HMOX1/CUEDC2/SPON2/CD74	7
BP	GO:0090200	positive regulation of release of cytochrome c from mitochondria	7/2097	28/18723	0.182944926	MMP9/BIK/PINK1/PYCARD/BAD/PLAUR/GPER1	7
BP	GO:0045861	negative regulation of proteolysis	51/2097	351/18723	0.182944926	SLPI/NAIP/CARD16/CR1/SERPINB1/IL1R2/CDKN2D/LAMTOR5/MMP9/SERPINB2/POR/AQP11/CST7/SERPINB10/BIRC3/PZP/A2M/NOL3/EFNA1/HGF/TIMP1/PRDX5/RAG1/CSTA/RPL5/CAMK2N1/GAPDH/SPINT2/CDK5/SERPINA1/PLAUR/EPHA4/COL4A3/RPS6KA1/GAS6/LTF/WFDC1/RARRES1/SPOCK2/PTGS2/SERPIND1/MICAL1/COL7A1/RENBP/PLAT/ADORA2A/SPINK8/CARD17/SERPINA2/FURIN/GPX1	51
BP	GO:0070588	calcium ion transmembrane transport	46/2097	312/18723	0.184097855	JPH3/CACNA1E/CAMK2D/FYN/FASLG/TRPM2/CACNB2/ATP2C2/OPRL1/AHNAK/NOL3/CATSPER1/MCOLN2/RASA3/CEMIP/PLCG1/CDK5/RGS9/P2RX1/TRPA1/CATSPER2/GAS6/AKAP6/GPER1/XCL1/TRPV4/CYBA/MICU3/RYR3/MCOLN1/MCOLN3/CCR7/CACNB4/CXCL10/CACNG6/LCK/TRPV3/SLC25A23/G6PD/GRIN2C/NTSR1/TRPC1/NOS1AP/ADRA2A/CACNA1I/PTPN6	46
BP	GO:0006469	negative regulation of protein kinase activity	33/2097	212/18723	0.185375134	IRAK3/TRIB2/PPARG/CBLB/CEBPA/CDKN2D/IL1B/GBA/HEG1/LAX1/GADD45A/GADD45B/ZFYVE28/SH3BP5L/LILRB4/HYAL2/IPO5/PYCARD/CAMK2N1/PRKCD/NPM1/SH3BP5/PDCD4/PKIA/MVP/PRKAR2B/CEACAM1/EPHB2/RGS14/ADORA2A/IFNG/PTPN6/ZGPAT	33
BP	GO:0032535	regulation of cellular component size	55/2097	383/18723	0.18610311	SEMA6B/ABI2/CDKL5/JMY/LAMTOR5/AQP11/GMFG/IL7R/CAPG/NRCAM/CHMP3/SPTBN4/EVL/HCK/PYCARD/LIMA1/FGF13/SEMA4A/FMN1/PRKCD/NPM1/OLFM1/CDK5R1/AKT3/CDK5/VASP/VAV1/TMEM123/ALOX15/CDHR2/PICK1/TRPV4/TWF2/SLC12A9/BDNF/DBNL/ARPC1B/SEMA4B/SSH3/DNM2/GSN/NTN1/CCR7/RILP/CFL2/RGMA/PPP1CA/NEFL/FLII/LMOD2/WNT7A/FSTL4/KEL/SEMA3B/LAMTOR4	55
BP	GO:0051260	protein homooligomerization	29/2097	182/18723	0.186835121	NLRC4/KCTD7/KCNA3/TMEM120A/ALOX5AP/AQP11/TRPM2/ROM1/CLYBL/CHMP2A/EVL/KCNA6/PYCARD/KCTD11/VASP/TRPA1/UPB1/GBP5/KCNS2/CARD11/SHKBP1/RYR3/MCOLN1/GSDMD/KCNG2/EHD1/PRF1/CARD9/ALDOA	29
BP	GO:0031102	neuron projection regeneration	12/2097	60/18723	0.186835121	ADM/MTR/BCL2/KREMEN1/TSPO/HGF/OMG/EPHA4/LAMB2/RGMA/NEFL/GRN	12
BP	GO:0051965	positive regulation of synapse assembly	12/2097	60/18723	0.186835121	LRRN3/LRRN1/EEF2K/SEMA4A/DLG5/AMIGO1/EPHB3/LINGO2/BDNF/EPHB2/NLGN2/WNT7A	12
BP	GO:0051961	negative regulation of nervous system development	24/2097	145/18723	0.188354505	SEMA6B/DYNLT1/IL1B/NOG/TSPO/TLR2/RNF10/FGF13/SEMA4A/NR2E1/CDK5R1/CDK5/BMPR1A/SEMA4B/GPR37L1/NTN1/EPHB2/SYNGAP1/RGMA/DAAM2/ID1/WNT7A/FSTL4/SEMA3B	24
BP	GO:0044706	multi-multicellular organism process	34/2097	220/18723	0.188431097	ARG1/ADM/ETS1/SLC38A1/IL1B/MMP9/BCL2/ANGPT2/CLIC5/FUT7/ACVR1B/PZP/PTGFR/MAPK3/TIMP1/OVGP1/CTSB/TGFB3/PAPPA/P2RX1/ACVR1C/IDO1/IGFBP2/PTGS2/PPAT/HPGD/RLN2/JUNB/RLN1/COMT/SLC19A1/KLF1/BSG/RARA	34
BP	GO:0045581	negative regulation of T cell differentiation	10/2097	47/18723	0.189872794	IL4R/RUNX3/BCL6/LILRB4/TBX21/HLX/ZBTB7B/JAK3/ZC3H12A/CD74	10
BP	GO:0090316	positive regulation of intracellular protein transport	26/2097	160/18723	0.190601763	MAPK14/IL1B/AKAP5/SMAD3/FYN/PIK3R1/PINK1/ITGAM/XPO4/PRR5L/CEMIP/HYAL2/IPO5/USP36/PRKCD/ANK3/CDK5R1/TMEM30B/PDZK1/CDK5/GAS6/PTGS2/GZMB/ZC3H12A/IFNG/ITGB2	26
BP	GO:1903532	positive regulation of secretion by cell	42/2097	282/18723	0.192442841	RETN/ADAM9/CD177/IL4R/IL1B/MAP2K6/ANG/TRPM2/CACNB2/GPR27/C1QTNF3/PINK1/CYP19A1/ITGAM/TLR2/PFKFB2/CHMP2A/FGR/STXBP1/TGFB3/CAMK2N1/PLA2G4A/CDK5/BAD/OXCT1/SYBU/SMPD3/GPER1/DOC2B/INHBB/SCAMP5/GPR68/PARD6A/NLGN2/ADAM8/NTSR1/KLRC2/ADORA2A/IFNG/ITGB2/CACNA1I/PHPT1	42
BP	GO:0120254	olefinic compound metabolic process	25/2097	153/18723	0.195688838	CYP1B1/DHRS13/ADM/PLB1/DGAT2/ALOX5/ACAA1/EPHX2/MAPK3/CYP3A5/CYP2U1/RDH5/ELOVL3/PLA2G4A/ACOT8/ALOX15/PTGS2/ALOX15B/CYP3A4/ADH4/FAAH2/PNPLA2/ABCD1/GPX1/GPX4	25
BP	GO:0099173	postsynapse organization	27/2097	168/18723	0.195698752	ABI2/CDKL5/FYN/COLQ/DOCK10/EEF2K/DLG3/EFNA1/CNKSR2/LRRC4/NTNG2/CDK5R1/CDK5/EPHA4/EPHB3/PICK1/DBNL/EPHB2/SYNGAP1/NEFL/ZDHHC12/NLGN2/ARHGAP44/NOS1AP/WNT7A/CDH2/LRFN4	27
BP	GO:0010934	macrophage cytokine production	5/2097	17/18723	0.195698752	IRAK3/TGFB3/CUEDC2/SPON2/CD74	5
BP	GO:0010935	regulation of macrophage cytokine production	5/2097	17/18723	0.195698752	IRAK3/TGFB3/CUEDC2/SPON2/CD74	5
BP	GO:0015867	ATP transport	5/2097	17/18723	0.195698752	CR1/CD47/SLC25A24/SLC25A4/SLC25A23	5
BP	GO:0032604	granulocyte macrophage colony-stimulating factor production	5/2097	17/18723	0.195698752	RASGRP1/IL1B/LILRA2/IL23A/CARD9	5
BP	GO:0032645	regulation of granulocyte macrophage colony-stimulating factor production	5/2097	17/18723	0.195698752	RASGRP1/IL1B/LILRA2/IL23A/CARD9	5
BP	GO:0034349	glial cell apoptotic process	5/2097	17/18723	0.195698752	PRKCH/PRKCD/CDK5/GAS6/DLL1	5
BP	GO:0045591	positive regulation of regulatory T cell differentiation	5/2097	17/18723	0.195698752	CR1/BCL6/LILRB4/HLA-DRA/IFNG	5
BP	GO:0061577	calcium ion transmembrane transport via high voltage-gated calcium channel	5/2097	17/18723	0.195698752	CAMK2D/CACNB2/CACNG6/G6PD/NOS1AP	5
BP	GO:0070293	renal absorption	5/2097	17/18723	0.195698752	KLHL3/HYAL2/GAS6/AQP3/GSN	5
BP	GO:0010810	regulation of cell-substrate adhesion	34/2097	221/18723	0.196205941	BST1/PLAU/UTRN/SKAP1/CD3E/BCL2/SMAD3/ANGPT2/PIK3R1/CDK6/MMP14/JAG1/PHLDB2/ITGA6/BCL6/LGALS1/FMN1/ACVRL1/CEACAM6/GPM6B/LIMS2/ALOX15/ECM2/SPOCK2/OLFM4/DNM2/CCR7/DLC1/AJAP1/EFEMP2/DAPK3/CAMSAP3/EMILIN1/ADAM15	34
BP	GO:0001953	negative regulation of cell-matrix adhesion	9/2097	41/18723	0.19671257	PIK3R1/MMP14/JAG1/PHLDB2/BCL6/ACVRL1/DLC1/AJAP1/ADAM15	9
BP	GO:0042307	positive regulation of protein import into nucleus	9/2097	41/18723	0.19671257	MAPK14/SMAD3/PIK3R1/HYAL2/IPO5/PRKCD/PTGS2/ZC3H12A/IFNG	9
BP	GO:0048634	regulation of muscle organ development	9/2097	41/18723	0.19671257	FLOT1/SFMBT1/LEF1/BCL2/SMAD3/DCANP1/WNT10B/SHOX2/DLL1	9
BP	GO:1904407	positive regulation of nitric oxide metabolic process	9/2097	41/18723	0.19671257	DDAH2/IL1B/SMAD3/MMP8/DDAH1/PTGS2/DNM2/NOS1AP/IFNG	9
BP	GO:0001706	endoderm formation	11/2097	54/18723	0.19671257	MMP9/NOG/ITGA7/MMP14/ITGA4/EOMES/MMP8/LAMB3/COL5A2/COL7A1/ITGB2	11
BP	GO:1902893	regulation of pri-miRNA transcription by RNA polymerase II	11/2097	54/18723	0.19671257	ETS1/GATA3/PPARG/NFATC3/SMAD3/LILRB4/HDAC4/ATOH8/BMPR1A/SPI1/KLF5	11
BP	GO:0042326	negative regulation of phosphorylation	55/2097	385/18723	0.19671257	IRAK3/SOCS3/TRIB2/GRB10/PPARG/CBLB/CEBPA/CDKN2D/IL1B/NOG/GBA/HEG1/SAMSN1/LAX1/NLRP12/GADD45A/GADD45B/HGF/PRR5L/ZFYVE28/SH3BP5L/LILRB4/HYAL2/IPO5/PMEPA1/PYCARD/HDAC4/CAMK2N1/PRKCD/DDIT4/NPM1/PARP14/SH3BP5/PDCD4/SNX25/PKIA/IGFBP3/MVP/MICAL1/PRKAR2B/CEACAM1/EPHB2/RGS14/PARD6A/PTPN13/ZC3H12A/GFRA2/STAP1/ADORA2A/EMILIN1/IFNG/FKBP8/PTPN6/PID1/ZGPAT	55
BP	GO:0001649	osteoblast differentiation	35/2097	229/18723	0.198135752	CEBPB/MAPK14/ALPL/PPARG/CEBPA/NOG/AXIN2/MAP2K6/CLIC1/LEF1/SMAD3/PTCH1/CLEC5A/CDK6/ACVR2B/SYNCRIP/JAG1/HGF/IFITM1/HDAC4/FBN2/RRAS2/WNT10B/LTF/BMPR1A/SIRT7/CTHRC1/LRP3/SHOX2/JUNB/PDLIM7/SNAI1/TCIRG1/ESRRA/AREG	35
BP	GO:0033157	regulation of intracellular protein transport	35/2097	229/18723	0.198135752	TXN/MAPK14/KCNE1/IL1B/SLC1A1/AKAP5/SMAD3/FYN/PIK3R1/PINK1/ITGAM/UBE2J1/XPO4/PRR5L/CEMIP/HYAL2/IPO5/USP36/MDFIC/PRKCD/ANK3/CDK5R1/TMEM30B/PDZK1/CDK5/GAS6/PKIA/PTGS2/SIRT7/GZMB/ZC3H12A/NUCB1/ARHGAP44/IFNG/ITGB2	35
BP	GO:0050821	protein stabilization	30/2097	191/18723	0.198514647	HSPA1B/FLOT1/AAK1/HSPA1A/STK3/SMAD3/PIK3R1/PINK1/TESC/APOA2/PYHIN1/TRIM44/EFNA1/FLOT2/STXBP1/USP36/RPL5/TNIP2/PRKCD/TYROBP/NPM1/GAPDH/IFI30/WNT10B/EPHA4/TMEM88/GLMP/HIP1/GRN/PIN1	30
BP	GO:0060485	mesenchyme development	43/2097	291/18723	0.199298889	EDNRB/SEMA6B/BASP1/TGFBR3/GATA3/IL1B/NOG/AXIN2/MAD2L2/LEF1/BCL2/SMAD3/ZNF750/EXT1/JAG1/EFNA1/HGF/MAPK3/PHLDB2/EOMES/SEMA4A/TGFB3/CYP26C1/ACVRL1/BNC2/DLG5/OLFM1/MIR342/PDCD4/BMPR1A/SEMA4B/WNT16/WNT10A/SNAI1/PDGFRB/MIR573/HPN/BCL9L/MEOX1/ZNF703/ADAM15/SEMA3B/CDH2	43
BP	GO:0002702	positive regulation of production of molecular mediator of immune response	20/2097	117/18723	0.199867374	GATA3/CD55/IL4R/IL1B/CD28/MAD2L2/FFAR3/FFAR2/SLAMF1/NLRP3/IL18R1/TBX21/MSH2/CD160/TNFSF13/IL1R1/XCL1/EPHB2/SPON2/CD74	20
BP	GO:0019318	hexose metabolic process	36/2097	237/18723	0.200806313	DYRK2/MAPK14/PPP1R3B/PFKFB3/PPP1R3D/DGAT2/PASK/RORA/PGM1/HK3/IRS1/C1QTNF3/FUT7/PFKFB4/PFKFB2/HK2/SDHAF3/RORC/GAPDH/BAD/PMM1/GALK1/GALE/IGFBP4/HKDC1/BCKDK/SIRT7/DCXR/PPP1CA/TFF3/G6PD/SESN2/FAM3A/GAA/POMC/ALDOA	36
BP	GO:0030199	collagen fibril organization	12/2097	61/18723	0.200806313	CYP1B1/EXT1/COLGALT1/COL13A1/COLGALT2/ADAMTS2/COL5A2/LOXL1/ADAMTS3/EFEMP2/EMILIN1/COL5A3	12
BP	GO:0050994	regulation of lipid catabolic process	12/2097	61/18723	0.200806313	IL1B/IRS1/APOA2/ALK/IDH1/PRKCD/PLIN5/ABCD2/ANGPTL3/PNPLA2/ADRA2A/ABCD1	12
BP	GO:0060997	dendritic spine morphogenesis	12/2097	61/18723	0.200806313	ABI2/DOCK10/EEF2K/EFNA1/CDK5R1/CDK5/EPHA4/EPHB3/DBNL/EPHB2/ARHGAP44/WNT7A	12
BP	GO:2000401	regulation of lymphocyte migration	12/2097	61/18723	0.200806313	FADD/RIPK3/CCR2/ITGA4/PYCARD/GCSAM/XCL1/PADI2/CXCL10/ADAM8/KLRC4-KLRK1/KLRK1	12
BP	GO:0018958	phenol-containing compound metabolic process	19/2097	110/18723	0.200806313	SULT1B1/GATA3/SLC1A1/BCL2/ITGAM/CTSB/TG/SULT1A1/MAOA/TPH1/MOXD2P/GCNT4/DIO1/SLC16A10/COMT/TRPC1/HPN/ITGB2/HDC	19
BP	GO:1905954	positive regulation of lipid localization	19/2097	110/18723	0.200806313	PLIN3/ACSL1/RETN/ABCA13/PPARG/CES1/IL1B/MAP2K6/FASLG/PTCH1/CYP19A1/PRELID1/PRKCD/PLA2G4A/PLIN5/ABCB4/EHD1/ZC3H12A/NTSR1	19
BP	GO:0033280	response to vitamin D	8/2097	35/18723	0.200806313	ALPL/CDKN2D/TRIM25/FES/AQP3/PHEX/PTGS2/CXCL10	8
BP	GO:0034331	cell junction maintenance	8/2097	35/18723	0.200806313	CD177/DLG3/PRTN3/SYNGAP1/PARD6A/NLGN2/SDF4/CAMSAP3	8
BP	GO:0046640	regulation of alpha-beta T cell proliferation	8/2097	35/18723	0.200806313	CBLB/CD55/CD28/CD3E/CCR2/IL23A/XCL1/ZBTB7B	8
BP	GO:0030004	cellular monovalent inorganic cation homeostasis	18/2097	103/18723	0.200806313	KCTD7/AQP11/RAB20/SLC26A6/BCL2/FASLG/MAFG/SLC11A1/SLC1A3/MAPK3/SLC4A4/SLC4A10/SLC4A7/ATP6V0D1/ATP6V0E2/CA2/GRN/TCIRG1	18
BP	GO:0045639	positive regulation of myeloid cell differentiation	18/2097	103/18723	0.200806313	ETS1/HSPA1B/MAPK14/HMGB2/HSPA1A/FADD/LEF1/TESC/ACVR1B/JAG1/TYROBP/FES/SLC9B2/IL23A/GPR68/CA2/IFNG/CD74	18
BP	GO:0001919	regulation of receptor recycling	6/2097	23/18723	0.200806313	LAMTOR1/OPTN/NSG1/ECE1/TRAT1/PCSK9	6
BP	GO:0031338	regulation of vesicle fusion	6/2097	23/18723	0.200806313	TBC1D4/SLAMF1/STXBP1/SPHK1/CPLX2/DOC2B	6
BP	GO:0050765	negative regulation of phagocytosis	6/2097	23/18723	0.200806313	PLSCR1/CD47/TLR2/DYSF/PRTN3/CNN2	6
BP	GO:0060547	negative regulation of necrotic cell death	6/2097	23/18723	0.200806313	MIR223/FADD/BIRC3/NOL3/SLC25A4/BOK	6
BP	GO:0072576	liver morphogenesis	6/2097	23/18723	0.200806313	TGFA/CEBPB/LIMS2/RPS6KA1/CEACAM1/HPN	6
BP	GO:0002664	regulation of T cell tolerance induction	4/2097	12/18723	0.200806313	CBLB/CD3E/LILRB4/CLC	4
BP	GO:0006068	ethanol catabolic process	4/2097	12/18723	0.200806313	SULT1B1/ALDH2/SULT1A1/ALDH3B1	4
BP	GO:0006216	cytidine catabolic process	4/2097	12/18723	0.200806313	CDA/CDADC1/APOBEC3A/APOBEC3B	4
BP	GO:0009972	cytidine deamination	4/2097	12/18723	0.200806313	CDA/CDADC1/APOBEC3A/APOBEC3B	4
BP	GO:0019627	urea metabolic process	4/2097	12/18723	0.200806313	ARG1/CEBPA/ASL/CPS1	4
BP	GO:0032621	interleukin-18 production	4/2097	12/18723	0.200806313	NLRP12/TLR2/MIR197/GBP5	4
BP	GO:0032661	regulation of interleukin-18 production	4/2097	12/18723	0.200806313	NLRP12/TLR2/MIR197/GBP5	4
BP	GO:0033004	negative regulation of mast cell activation	4/2097	12/18723	0.200806313	MILR1/HMOX1/CNR2/ENPP3	4
BP	GO:0033540	fatty acid beta-oxidation using acyl-CoA oxidase	4/2097	12/18723	0.200806313	ACAA1/ACOT8/ACOX2/ACOXL	4
BP	GO:0043301	negative regulation of leukocyte degranulation	4/2097	12/18723	0.200806313	CCR2/HMOX1/CEACAM1/SPI1	4
BP	GO:0043471	regulation of cellular carbohydrate catabolic process	4/2097	12/18723	0.200806313	PPP1R3B/PPP1R3D/PGAM1/PPP1CA	4
BP	GO:0046087	cytidine metabolic process	4/2097	12/18723	0.200806313	CDA/CDADC1/APOBEC3A/APOBEC3B	4
BP	GO:0071941	nitrogen cycle metabolic process	4/2097	12/18723	0.200806313	ARG1/CEBPA/ASL/CPS1	4
BP	GO:1901503	ether biosynthetic process	4/2097	12/18723	0.200806313	DHRS7B/ALOX5/CHPT1/PLA2G4A	4
BP	GO:1904667	negative regulation of ubiquitin protein ligase activity	4/2097	12/18723	0.200806313	MAD2L2/RPL5/RPS20/USP44	4
BP	GO:1905709	negative regulation of membrane permeability	4/2097	12/18723	0.200806313	DYNLT1/HEG1/NOL3/HK2	4
BP	GO:2000035	regulation of stem cell division	4/2097	12/18723	0.200806313	LBH/MLLT3/NAP1L2/SMYD5	4
BP	GO:2000508	regulation of dendritic cell chemotaxis	4/2097	12/18723	0.200806313	SLAMF1/GAS6/SPI1/CCR7	4
BP	GO:2001204	regulation of osteoclast development	4/2097	12/18723	0.200806313	TYROBP/SLC9B2/LTF/GPR68	4
BP	GO:0015868	purine ribonucleotide transport	7/2097	29/18723	0.201263454	CR1/CD47/SLC25A24/SLC25A4/SLC25A23/SLC19A1/ABCD1	7
BP	GO:2000406	positive regulation of T cell migration	7/2097	29/18723	0.201263454	FADD/CCR2/ITGA4/PYCARD/XCL1/CXCL10/ADAM8	7
BP	GO:0051453	regulation of intracellular pH	14/2097	75/18723	0.201263454	AQP11/RAB20/SLC26A6/BCL2/FASLG/SLC11A1/SLC4A4/SLC4A10/SLC4A7/ATP6V0D1/ATP6V0E2/CA2/GRN/TCIRG1	14
BP	GO:0033628	regulation of cell adhesion mediated by integrin	10/2097	48/18723	0.201263454	CYP1B1/ADAM9/PLAU/SKAP1/CD3E/TESC/EFNA1/DPP4/FERMT3/PTPN6	10
BP	GO:2001238	positive regulation of extrinsic apoptotic signaling pathway	10/2097	48/18723	0.201263454	FADD/STK3/HYAL2/PYCARD/TNFRSF12A/DEDD2/GPER1/LTBR/PPP1CA/DAPK3	10
BP	GO:0019439	aromatic compound catabolic process	65/2097	467/18723	0.203831556	UPP1/HSPA1B/MAPK14/TRAF5/SLFN13/HSPA1A/PABPC1/PELO/AXIN2/RNASE2/ZFP36L2/EXOG/ANG/CNOT6L/EXOSC4/ACAA1/DNASE1L1/DCP1B/EPHX2/SARM1/LRPPRC/ATM/HPD/SYNCRIP/TET1/HNRNPR/KCNQ1OT1/SLC11A1/PRR5L/MYD88/BLVRB/GSTZ1/CDA/MTHFS/NUDT10/OAS2/PRKCD/NANOS3/MAOA/NPM1/SAMD4A/HMOX1/SMPDL3A/MOXD2P/UPB1/DEDD2/ENTPD3/IDO1/CDADC1/NUDT18/PDE9A/ENTPD7/TYMP/ENPP3/ENDOG/RNASE3/COMT/APOBEC3A/ZC3H12A/DHX34/NUDT11/DNASE1L3/ABCD…	65
BP	GO:0044270	cellular nitrogen compound catabolic process	63/2097	451/18723	0.204052466	UPP1/HSPA1B/MAPK14/TRAF5/SLFN13/HSPA1A/PABPC1/PELO/AXIN2/RNASE2/ZFP36L2/POR/EXOG/ANG/CNOT6L/EXOSC4/DNASE1L1/DCP1B/SARM1/LRPPRC/ATM/SYNCRIP/TET1/HNRNPR/KCNQ1OT1/SLC11A1/PRR5L/MYD88/CYP3A5/BLVRB/CDA/MTHFS/NUDT10/OAS2/PRKCD/NANOS3/NPM1/SAMD4A/HMOX1/SMPDL3A/PM20D1/UPB1/DEDD2/ENTPD3/IDO1/TST/CDADC1/NUDT18/MPST/PDE9A/CYP3A4/ENTPD7/TYMP/ENPP3/ENDOG/RNASE3/APOBEC3A/ZC3H12A/DHX34/NUDT11/DNASE1L3/ABCD1/APO…	63
BP	GO:0050768	negative regulation of neurogenesis	23/2097	140/18723	0.206294674	SEMA6B/DYNLT1/IL1B/NOG/TSPO/RNF10/FGF13/SEMA4A/NR2E1/CDK5R1/CDK5/BMPR1A/SEMA4B/GPR37L1/NTN1/EPHB2/SYNGAP1/RGMA/DAAM2/ID1/WNT7A/FSTL4/SEMA3B	23
BP	GO:0061098	positive regulation of protein tyrosine kinase activity	11/2097	55/18723	0.209753449	FCGR1A/LILRA5/TGFA/DLG3/EFNA1/EPHA4/GAS6/NCF1/STAP1/ADRA2A/AREG	11
BP	GO:0061614	pri-miRNA transcription by RNA polymerase II	11/2097	55/18723	0.209753449	ETS1/GATA3/PPARG/NFATC3/SMAD3/LILRB4/HDAC4/ATOH8/BMPR1A/SPI1/KLF5	11
BP	GO:0014066	regulation of phosphatidylinositol 3-kinase signaling	19/2097	111/18723	0.209753449	RASGRP1/CD28/NLRC3/OSM/FYN/HGF/PRR5L/FGR/PPP1R16B/NEDD4/GPER1/FLT3/PDGFD/WNT16/CEACAM1/NCF1/PTPN13/PDGFRB/PTPN6	19
BP	GO:0042063	gliogenesis	44/2097	301/18723	0.209996758	S100A8/S100A9/PRKCH/FPR2/IL1B/B4GALT5/NOG/GBA/LEF1/PRMT5/CDK6/MMP14/TSPO/TLR2/MAPK3/CCR2/RNF10/CX3CR1/LAMA2/NR2E1/CDK5R1/GPR183/CDK5/EPHA4/AZU1/PICK1/LAMB2/GPR37L1/SOX13/C1QA/BOK/DAAM2/GRN/DLL1/OLIG2/EMX1/STAP1/ADORA2A/IFNG/AREG/S100B/ADGRG6/MBOAT7/CDH2	44
BP	GO:0007200	phospholipase C-activating G protein-coupled receptor signaling pathway	18/2097	104/18723	0.21282493	EDNRB/LTB4R/FPR2/FPR1/GNA15/GPR27/P2RY10/PLCE1/OPRL1/S1PR1/CX3CR1/GPR174/TACR1/GPR18/BICD1/C3AR1/GPR17/ADRA2A	18
BP	GO:0032963	collagen metabolic process	18/2097	104/18723	0.21282493	ARG1/MMP9/MMP14/MMP8/CTSB/TGFB3/ADAMTS2/SMPD3/PRTN3/ADAMTS3/MIR29A/PRSS2/PDGFRB/EMILIN1/ADAM15/FURIN/MMP25/MMP28	18
BP	GO:0046596	regulation of viral entry into host cell	9/2097	42/18723	0.21295042	TRIM25/IFITM1/LGALS1/IFITM3/IFITM2/MID2/FCN1/GSN/CD74	9
BP	GO:0002260	lymphocyte homeostasis	12/2097	62/18723	0.214458997	FADD/BCL2/TNFSF13B/DOCK10/RIPK3/RPS6/RAG1/GPR174/SH2B2/JAK3/TCIRG1/CD74	12
BP	GO:0060393	regulation of pathway-restricted SMAD protein phosphorylation	12/2097	62/18723	0.214458997	PPARG/NOG/GDF11/ACVR1B/PMEPA1/TGFB3/ACVRL1/SNX25/BMPR1A/INHBB/PIN1/EMILIN1	12
BP	GO:0032984	protein-containing complex disassembly	34/2097	224/18723	0.216020425	IRAK3/CHMP7/SMARCD3/NFE2/GBA/CAPG/SET/CHMP3/KIF24/CHMP2A/SPTBN4/LIX1/LIMA1/KIF2A/FGF13/DDIT4/MAP1LC3B2/TRPV4/TWF2/MICAL1/ABCE1/GSN/MCOLN1/CFL2/PPP1CA/CHMP1A/FLII/LMOD2/CAMSAP3/NCKAP5L/NAV3/KATNB1/SH3GL1/MAP1LC3A	34
BP	GO:0010038	response to metal ion	53/2097	373/18723	0.217020422	S100A8/ARG1/PLSCR1/ADAM9/CEBPA/AQP9/MMP9/SLC1A1/ALOX5AP/CAMK2D/BCL2/TRPM2/CPNE2/RASA4/EEF2K/XRCC4/FSTL3/SLC30A4/SLC41A1/TSPO/SLC25A24/MAPK3/CCND1/CD14/ANK3/BAD/HMOX1/SMPD3/ALOX15/AQP3/NEDD4/GGH/A3GALT2/IGFBP2/PTGS2/CPS1/RYR3/MCOLN1/C1QA/ENDOG/JUNB/PPP1CA/SPARC/NCF1/LCN2/SYT17/SLC25A23/G6PD/CA2/TRPC1/TCIRG1/BSG/MAP1LC3A	53
BP	GO:0042475	odontogenesis of dentin-containing tooth	16/2097	90/18723	0.217020422	ADM/BCL11B/LEF1/HTRA1/EDAR/ROGDI/FAM20C/SMPD3/PERP/BMPR1A/ENAM/CA2/WNT10A/RELT/TCIRG1/BSG	16
BP	GO:0019226	transmission of nerve impulse	13/2097	69/18723	0.217020422	GBA/NFASC/SCN9A/S1PR1/SPTBN4/SCN1B/ANK3/P2RX1/CLCN1/GPER1/TYMP/SCN3A/CACNA1I	13
BP	GO:0010906	regulation of glucose metabolic process	20/2097	119/18723	0.219532573	DYRK2/PPP1R3B/PPP1R3D/DGAT2/PASK/RORA/IRS1/C1QTNF3/PFKFB2/SDHAF3/RORC/BAD/IGFBP4/BCKDK/SIRT7/PPP1CA/TFF3/SESN2/FAM3A/POMC	20
BP	GO:0007596	blood coagulation	33/2097	217/18723	0.222316266	PLSCR1/FCER1G/MAPK14/F5/ST3GAL4/PLAU/PRKCQ/TXK/CLIC1/SERPINB2/CD59/F12/CD40LG/STXBP1/KLKB1/DGKK/PRKCD/PLA2G4A/MERTK/SERPINA1/PLAUR/P2RX1/VAV1/GAS6/SERPIND1/CEACAM1/EPHB2/PLAT/LCK/FERMT3/ADORA2A/ADRA2A/PTPN6	33
BP	GO:0090322	regulation of superoxide metabolic process	8/2097	36/18723	0.222316266	BST1/FPR2/CD177/ITGAM/PRKCD/TYROBP/CYBA/ITGB2	8
BP	GO:0097009	energy homeostasis	8/2097	36/18723	0.222316266	PASK/ALK/MEX3C/NR1D2/PM20D1/TRPV4/METRNL/DLL1	8
BP	GO:0006953	acute-phase response	10/2097	49/18723	0.222316266	EDNRB/CEBPB/PLSCR1/HP/IL1B/CD163/ORM1/SERPINA1/PTGS2/LCN2	10
BP	GO:0010823	negative regulation of mitochondrion organization	10/2097	49/18723	0.222316266	PPARG/HSPA1A/PINK1/TSPO/NOL3/HGF/PRELID1/BOK/TMEM14A/GPX1	10
BP	GO:0018198	peptidyl-cysteine modification	10/2097	49/18723	0.222316266	S100A8/TXN/S100A9/GOLGA7B/ZDHHC19/GAPDH/CLIP3/ZDHHC14/ZDHHC12/NOS1AP	10
BP	GO:0030225	macrophage differentiation	10/2097	49/18723	0.222316266	MIR223/CEBPA/MMP9/FADD/GBA/TLR2/SPI1/IFNG/C1QC/CEBPE	10
BP	GO:0045778	positive regulation of ossification	10/2097	49/18723	0.222316266	SMAD3/ALOX5/KL/ACVR2B/FBN2/TGFB3/WNT10B/GPM6B/LTF/BMPR1A	10
BP	GO:0052372	modulation by symbiont of entry into host	10/2097	49/18723	0.222316266	TRIM25/IFITM1/CXCL8/LGALS1/IFITM3/IFITM2/MID2/FCN1/GSN/CD74	10
BP	GO:0006816	calcium ion transport	59/2097	422/18723	0.222713032	LILRA5/JPH3/CACNA1E/CAMK2D/BCL2/FYN/FASLG/TRPM2/CACNB2/HOMER3/TPT1/ATP2C2/OPRL1/TSPO/AHNAK/NOL3/CATSPER1/MCOLN2/RASA3/FCRL3/CEMIP/PLCG1/MS4A1/CDK5/RGS9/LILRA2/P2RX1/TRPA1/CATSPER2/GAS6/AKAP6/GPER1/XCL1/TRPV4/PTGS2/CYBA/MICU3/RYR3/MCOLN1/MCOLN3/CCR7/CACNB4/CXCL10/CACNG6/LCK/TRPV3/SLC25A23/G6PD/CRACR2B/GRIN2C/PDGFRB/NTSR1/ADORA2A/TRPC1/NOS1AP/ADRA2A/RCVRN/CACNA1I/PTPN6	59
BP	GO:0050680	negative regulation of epithelial cell proliferation	26/2097	164/18723	0.222713032	TGFBR3/GATA3/PPARG/NLRC3/AQP11/ALOX5/PTCH1/SYNJ2BP/CDK6/RUNX3/PTPRK/KDF1/ACVRL1/RAP1GAP/MIR342/WNT10B/ATOH8/WDR13/LIMS2/COL4A3/EAF2/WFDC1/CEACAM1/PTPRM/SPARC/HPN	26
BP	GO:0016051	carbohydrate biosynthetic process	31/2097	202/18723	0.222713032	PGD/NANS/DYRK2/PPP1R3B/GYG1/ST3GAL4/PPP1R3D/DGAT2/IMPA2/B4GALT5/PASK/PGM1/IRS1/C1QTNF3/FUT7/EXT1/CSGALNACT2/SDHAF3/SMPD3/B3GALT4/B3GNT8/GPER1/ST3GAL2/SIRT7/PPP1CA/GYS1/G6PD/SESN2/CHST13/NTSR1/FAM3A	31
BP	GO:0090087	regulation of peptide transport	31/2097	202/18723	0.222713032	S100A8/IL1B/PASK/SLC26A6/IRS1/ALOX5/FFAR3/TRPM2/GPR27/FFAR2/PIM3/PFKFB2/DPP4/CAMK2N1/SLC9B2/BAD/OXCT1/SYBU/ACVR1C/PICK1/GPER1/DOC2B/INHBB/GPR68/CA2/NLGN2/TCIRG1/ADRA2A/IFNG/CD74/PHPT1	31
BP	GO:0001956	positive regulation of neurotransmitter secretion	5/2097	18/18723	0.222713032	CACNB2/STXBP1/CDK5/GPER1/ADORA2A	5
BP	GO:0002223	stimulatory C-type lectin receptor signaling pathway	5/2097	18/18723	0.222713032	KLRD1/FYN/CLEC6A/TYROBP/KLRC2	5
BP	GO:0002295	T-helper cell lineage commitment	5/2097	18/18723	0.222713032	SLAMF6/LY9/BATF/TBX21/IL23A	5
BP	GO:0002643	regulation of tolerance induction	5/2097	18/18723	0.222713032	IRAK3/CBLB/CD3E/LILRB4/CLC	5
BP	GO:0030730	sequestering of triglyceride	5/2097	18/18723	0.222713032	PLIN3/PPARG/IL1B/PLIN5/PNPLA2	5
BP	GO:0032634	interleukin-5 production	5/2097	18/18723	0.222713032	GATA3/LEF1/LILRB4/IL5RA/RARA	5
BP	GO:0032674	regulation of interleukin-5 production	5/2097	18/18723	0.222713032	GATA3/LEF1/LILRB4/IL5RA/RARA	5
BP	GO:0034587	piRNA metabolic process	5/2097	18/18723	0.222713032	MYBL1/BTBD18/TDRKH/TDRD9/PIWIL4	5
BP	GO:0045956	positive regulation of calcium ion-dependent exocytosis	5/2097	18/18723	0.222713032	STXBP1/CDK5/DOC2B/SCAMP5/CACNA1I	5
BP	GO:0048535	lymph node development	5/2097	18/18723	0.222713032	FADD/TOX/IL7R/RIPK3/CXCR5	5
BP	GO:1990840	response to lectin	5/2097	18/18723	0.222713032	KLRD1/FYN/CLEC6A/TYROBP/KLRC2	5
BP	GO:1990858	cellular response to lectin	5/2097	18/18723	0.222713032	KLRD1/FYN/CLEC6A/TYROBP/KLRC2	5
BP	GO:0032608	interferon-beta production	11/2097	56/18723	0.225158925	FLOT1/TLR8/HMGB2/NLRC3/TLR2/TLR3/PYCARD/OAS2/NLRX1/IRF7/MIR26B	11
BP	GO:0032648	regulation of interferon-beta production	11/2097	56/18723	0.225158925	FLOT1/TLR8/HMGB2/NLRC3/TLR2/TLR3/PYCARD/OAS2/NLRX1/IRF7/MIR26B	11
BP	GO:0045071	negative regulation of viral genome replication	11/2097	56/18723	0.225158925	SLPI/PLSCR1/SRPK1/IFITM1/IFITM3/OAS2/IFITM2/LTF/APOBEC3A/MIR141/APOBEC3B	11
BP	GO:1902882	regulation of response to oxidative stress	17/2097	98/18723	0.225158925	TXN/MCTP1/VNN1/FYN/ALOX5/TRPM2/PINK1/LANCL1/NOL3/HGF/GPR37L1/ACOX2/ENDOG/SESN2/ABCD1/STOX1/GPX1	17
BP	GO:0007176	regulation of epidermal growth factor-activated receptor activity	7/2097	30/18723	0.225158925	TGFA/CBLB/ZFYVE28/NCF1/ADRA2A/AREG/ZGPAT	7
BP	GO:0015865	purine nucleotide transport	7/2097	30/18723	0.225158925	CR1/CD47/SLC25A24/SLC25A4/SLC25A23/SLC19A1/ABCD1	7
BP	GO:0060351	cartilage development involved in endochondral bone morphogenesis	7/2097	30/18723	0.225158925	AXIN2/POR/EXT1/SMPD3/TRPV4/SHOX2/RARA	7
BP	GO:0061384	heart trabecula morphogenesis	7/2097	30/18723	0.225158925	TGFBR3/NOG/HEG1/S1PR1/BMPR1A/ADAMTS1/ADGRG6	7
BP	GO:0099068	postsynapse assembly	7/2097	30/18723	0.225158925	NTNG2/EPHB2/ZDHHC12/NLGN2/WNT7A/CDH2/LRFN4	7
BP	GO:1902751	positive regulation of cell cycle G2/M phase transition	7/2097	30/18723	0.225158925	SMARCD3/CCND1/CDC25C/CDC25B/NPM1/WNT10B/STOX1	7
BP	GO:0001837	epithelial to mesenchymal transition	25/2097	157/18723	0.225652656	TGFBR3/GATA3/IL1B/NOG/AXIN2/MAD2L2/LEF1/SMAD3/ZNF750/JAG1/EFNA1/HGF/PHLDB2/EOMES/TGFB3/DLG5/OLFM1/PDCD4/WNT16/SNAI1/MIR573/HPN/BCL9L/ZNF703/ADAM15	25
BP	GO:0071900	regulation of protein serine/threonine kinase activity	51/2097	359/18723	0.225652656	S100A12/IRAK3/CCND2/TGFA/ACSL1/TRIB2/RASGRP1/ADAM9/PPARG/CEBPA/CDKN2D/IL1B/RALB/MAP2K6/GBA/HEG1/STK3/LAX1/PSRC1/GADD45A/SERTAD1/CEMIP/HYAL2/CCND1/IPO5/CDC25C/PYCARD/PRKCD/ELANE/CDK5R1/PDCD4/EPHA4/LTF/PKIA/CCNJL/BMPR1A/FLT3/PDGFD/PRKAR2B/RGS14/CDKN3/SESN2/ADAM8/PDGFRB/MAP2K2/MIR26B/ADRA2A/IFNG/HERC5/PTPN6/MAP3K11	51
BP	GO:2000146	negative regulation of cell motility	51/2097	359/18723	0.225652656	CYP1B1/MIR223/GATA3/PPARG/MCTP1/NOG/BCL2/ANGPT2/FRMD5/IL24/SYNJ2BP/DACH1/JAG1/GADD45A/IFITM1/PHLDB2/TIMP1/HYAL2/EVL/MIIP/CX3CR1/PTPRK/DPP4/SRGAP3/GCSAM/ACVRL1/DLG5/GPR18/TMIGD3/SPINT2/HMOX1/EPHA4/ACVR1C/IGFBP3/BMPR1A/PADI2/MIR29A/ALOX15B/PTPRM/PODN/DLC1/STAP1/PIN1/EMILIN1/NAV3/ADAM15/CNN2/CD74/KLRC4-KLRK1/MMP28/KLRK1	51
BP	GO:0051271	negative regulation of cellular component movement	52/2097	367/18723	0.225825577	CYP1B1/MIR223/TGFBR3/GATA3/PPARG/MCTP1/NOG/BCL2/ANGPT2/FRMD5/IL24/SYNJ2BP/DACH1/JAG1/GADD45A/IFITM1/PHLDB2/TIMP1/HYAL2/EVL/MIIP/CX3CR1/PTPRK/DPP4/SRGAP3/GCSAM/ACVRL1/DLG5/GPR18/TMIGD3/SPINT2/HMOX1/EPHA4/ACVR1C/IGFBP3/BMPR1A/PADI2/MIR29A/ALOX15B/PTPRM/PODN/DLC1/STAP1/PIN1/EMILIN1/NAV3/ADAM15/CNN2/CD74/KLRC4-KLRK1/MMP28/KLRK1	52
BP	GO:0002755	MyD88-dependent toll-like receptor signaling pathway	6/2097	24/18723	0.226503214	TLR5/IRAK3/TLR8/TLR2/MYD88/IRF7	6
BP	GO:0031639	plasminogen activation	6/2097	24/18723	0.226503214	PLAU/F12/KLKB1/CLEC3B/PLAT/HPN	6
BP	GO:0032528	microvillus organization	6/2097	24/18723	0.226503214	TNIK/PLD1/RAP1GAP/CDHR2/TWF2/KLF5	6
BP	GO:0035458	cellular response to interferon-beta	6/2097	24/18723	0.226503214	PYHIN1/AIM2/TLR3/IFITM2/CDC34/NDUFA13	6
BP	GO:0090023	positive regulation of neutrophil chemotaxis	6/2097	24/18723	0.226503214	CXCL8/THBS4/C3AR1/XCL1/CCR7/CD74	6
BP	GO:0032370	positive regulation of lipid transport	15/2097	84/18723	0.228305378	ACSL1/RETN/ABCA13/PPARG/CES1/IL1B/MAP2K6/FASLG/PTCH1/CYP19A1/PRELID1/PRKCD/PLA2G4A/ABCB4/NTSR1	15
BP	GO:0048660	regulation of smooth muscle cell proliferation	28/2097	180/18723	0.22849074	MIR223/PPARG/NQO2/MMP9/ANG/MYD88/S1PR1/HDAC4/FGF9/TGFB3/ELANE/HMOX1/PDCD4/SMPD3/IGFBP3/GPER1/BMPR1A/PTGS2/CYBA/PDGFD/ADAMTS1/HPGD/DDX39B/COMT/OGN/PDGFRB/EFEMP2/IFNG	28
BP	GO:0071241	cellular response to inorganic substance	34/2097	226/18723	0.22849074	MTR/CEBPA/MMP9/SLC1A1/ALOX5AP/CAMK2D/TRPM2/CPNE2/RASA4/EEF2K/XRCC4/FSTL3/SLC41A1/TSPO/SLC25A24/MAPK3/DDI1/ANK3/MIR342/BAD/HMOX1/SMPD3/ALOX15/A3GALT2/PTGS2/RYR3/DNM2/MCOLN1/ENDOG/JUNB/NCF1/SYT17/SLC25A23/MAP1LC3A	34
BP	GO:0002381	immunoglobulin production involved in immunoglobulin-mediated immune response	13/2097	70/18723	0.22859795	CD28/MAD2L2/HLA-DOA/CD40LG/BATF/BCL6/TBX21/MSH2/HLA-DPB1/TNFSF13/XCL1/HLA-DRA/HLA-DQA1	13
BP	GO:0002200	somatic diversification of immune receptors	14/2097	77/18723	0.228622622	BCL11B/HMGB2/TCF7/CD28/MAD2L2/LEF1/XRCC4/CD40LG/BATF/BCL6/RAG1/TBX21/MSH2/TNFSF13	14
BP	GO:0071496	cellular response to external stimulus	46/2097	320/18723	0.228713975	TLR5/UPP1/TLR8/CASP5/IL1B/RALB/FADD/GBA/BCL2/WIPI1/RRAGD/ASGR1/GADD45A/MAPK3/MYD88/HNRNPA1/ITGA4/TLR3/HDAC4/MAP1LC3B2/FES/BAD/HMOX1/CD68/GAS6/WDR45/AQP3/PHEX/PICK1/PCSK9/INHBB/PTGS2/NUAK1/CYBA/TFEB/LTBR/GSDMD/TMEM150C/TNFRSF8/COMT/LCN2/SESN2/ZC3H12A/CNN2/MAP1LC3A/SIPA1	46
BP	GO:0071772	response to BMP	26/2097	165/18723	0.228713975	TGFBR3/GATA3/PPARG/PELO/NOG/LEF1/SMAD3/HTRA1/RNF165/FSTL3/EXT1/ACVR2B/MAPK3/NEO1/TGFB3/ACVRL1/HTRA3/SPINT2/UBE2D1/PDCD4/SMPD3/RGMB/BMPR1A/RGMA/FBXL15/FKBP8	26
BP	GO:0071773	cellular response to BMP stimulus	26/2097	165/18723	0.228713975	TGFBR3/GATA3/PPARG/PELO/NOG/LEF1/SMAD3/HTRA1/RNF165/FSTL3/EXT1/ACVR2B/MAPK3/NEO1/TGFB3/ACVRL1/HTRA3/SPINT2/UBE2D1/PDCD4/SMPD3/RGMB/BMPR1A/RGMA/FBXL15/FKBP8	26
BP	GO:0046717	acid secretion	9/2097	43/18723	0.228713975	CES1/SLC26A6/HRH2/OPRL1/SLC51A/SLC22A16/ABCB4/APBA1/NTSR1	9
BP	GO:1903793	positive regulation of anion transport	9/2097	43/18723	0.228713975	CEBPB/IL1B/MAP2K6/ABCB1/STXBP1/ACE2/PLA2G4A/NTSR1/ADORA2A	9
BP	GO:1904591	positive regulation of protein import	9/2097	43/18723	0.228713975	MAPK14/SMAD3/PIK3R1/HYAL2/IPO5/PRKCD/PTGS2/ZC3H12A/IFNG	9
BP	GO:0071347	cellular response to interleukin-1	19/2097	113/18723	0.229296534	IRAK3/CEBPB/IL1R2/CAMP/IL1B/RORA/IL1RN/CD47/MAPK3/MYD88/CXCL8/HYAL2/PYCARD/TNIP2/TOLLIP/IL1R1/XCL1/LCN2/ZC3H12A	19
BP	GO:0017015	regulation of transforming growth factor beta receptor signaling pathway	21/2097	128/18723	0.234098738	TGFBR3/PPARG/HSPA1A/LRG1/SMAD3/HTRA1/PMEPA1/FBN2/TGFB3/HTRA3/MIR342/SNX25/ASPN/DNM2/FAM89B/PEG10/PIN1/EMILIN1/BCL9L/ZNF703/STUB1	21
BP	GO:0062013	positive regulation of small molecule metabolic process	23/2097	143/18723	0.235958174	ADM/DYRK2/PPARG/DGAT2/CES1/IL1B/POR/IRS1/PINK1/CLYBL/ZBTB20/SLC4A4/PLIN5/ABCD2/GPER1/PTGS2/COMT/NTSR1/IFNG/ABCD1/RCVRN/CD74/PID1	23
BP	GO:0038093	Fc receptor signaling pathway	10/2097	50/18723	0.237474189	FCGR1B/FCER1G/PRKCQ/FYN/CD47/HCK/FGR/PRKCD/PLCG1/VAV1	10
BP	GO:0046460	neutral lipid biosynthetic process	10/2097	50/18723	0.237474189	ACSL1/GPAT3/DGAT2/LPIN1/ANG/PLCE1/PLA2G4A/PLIN5/PNPLA2/MIR548P	10
BP	GO:0046463	acylglycerol biosynthetic process	10/2097	50/18723	0.237474189	ACSL1/GPAT3/DGAT2/LPIN1/ANG/PLCE1/PLA2G4A/PLIN5/PNPLA2/MIR548P	10
BP	GO:0060337	type I interferon signaling pathway	10/2097	50/18723	0.237474189	FADD/IFITM1/MYD88/IFITM3/OAS2/IFITM2/TTLL12/IRF7/USP18/PTPN6	10
BP	GO:0071709	membrane assembly	10/2097	50/18723	0.237474189	FLOT1/RFTN1/CHMP7/CHMP2A/UGCG/FLOT2/ANK3/EPHB2/NLGN2/CDH2	10
BP	GO:0008361	regulation of cell size	28/2097	181/18723	0.237474189	SEMA6B/CDKL5/LAMTOR5/AQP11/IL7R/NRCAM/FGF13/SEMA4A/NPM1/OLFM1/CDK5R1/AKT3/CDK5/VAV1/TMEM123/TRPV4/TWF2/SLC12A9/BDNF/DBNL/SEMA4B/DNM2/NTN1/RGMA/FSTL4/KEL/SEMA3B/LAMTOR4	28
BP	GO:0048525	negative regulation of viral process	16/2097	92/18723	0.237474189	SLPI/PLSCR1/SRPK1/TRIM25/CHMP3/IFITM1/IFITM3/OAS2/IFITM2/MID2/LTF/FCN1/GSN/APOBEC3A/MIR141/APOBEC3B	16
BP	GO:0031112	positive regulation of microtubule polymerization or depolymerization	8/2097	37/18723	0.237474189	HSPA1B/HSPA1A/PSRC1/FES/CDK5R1/TRPV4/NAV3/KATNB1	8
BP	GO:0031646	positive regulation of nervous system process	8/2097	37/18723	0.237474189	GBA/CST7/OPRL1/HGF/RNF10/NLGN2/NTSR1/S100B	8
BP	GO:0043029	T cell homeostasis	8/2097	37/18723	0.237474189	FADD/BCL2/RIPK3/RPS6/RAG1/GPR174/JAK3/TCIRG1	8
BP	GO:0071985	multivesicular body sorting pathway	8/2097	37/18723	0.237474189	CHMP7/SORT1/CHMP3/CHMP2A/RILP/CHMP1A/UBXN6/VPS28	8
BP	GO:1902745	positive regulation of lamellipodium organization	8/2097	37/18723	0.237474189	ABI2/AUTS2/CLRN1/PIK3R1/PLCE1/HDAC4/TWF2/DNM2	8
BP	GO:2001236	regulation of extrinsic apoptotic signaling pathway	24/2097	151/18723	0.237474189	HSPA1B/HMGB2/HSPA1A/IL1B/ZMYND11/FADD/STK3/BCL2/FYN/NOL3/HGF/ITGA6/HYAL2/TRAF1/PYCARD/TNFRSF12A/HMOX1/DEDD2/GPER1/LTBR/PPP1CA/DAPK3/IL7/GPX1	24
BP	GO:0006000	fructose metabolic process	4/2097	13/18723	0.237474189	PFKFB3/PFKFB4/PFKFB2/ALDOA	4
BP	GO:0009143	nucleoside triphosphate catabolic process	4/2097	13/18723	0.237474189	SMPDL3A/ENTPD3/ENTPD7/ENPP3	4
BP	GO:0021819	layer formation in cerebral cortex	4/2097	13/18723	0.237474189	NR2E1/CDK5R1/CDK5/MBOAT7	4
BP	GO:0030497	fatty acid elongation	4/2097	13/18723	0.237474189	ELOVL4/ELOVL3/ELOVL6/ABCD1	4
BP	GO:0031665	negative regulation of lipopolysaccharide-mediated signaling pathway	4/2097	13/18723	0.237474189	CARD16/NFKBIL1/LILRA2/LTF	4
BP	GO:0032352	positive regulation of hormone metabolic process	4/2097	13/18723	0.237474189	ADM/GATA3/POR/HPN	4
BP	GO:0032494	response to peptidoglycan	4/2097	13/18723	0.237474189	IRAK3/CAMP/MYD88/CARD9	4
BP	GO:0042362	fat-soluble vitamin biosynthetic process	4/2097	13/18723	0.237474189	GFI1/CYP3A4/SNAI1/IFNG	4
BP	GO:0045741	positive regulation of epidermal growth factor-activated receptor activity	4/2097	13/18723	0.237474189	TGFA/NCF1/ADRA2A/AREG	4
BP	GO:0048266	behavioral response to pain	4/2097	13/18723	0.237474189	LPAR5/SCN9A/TSPO/THBS4	4
BP	GO:0061744	motor behavior	4/2097	13/18723	0.237474189	SLC1A1/GBA/EXT1/DPP4	4
BP	GO:0070424	regulation of nucleotide-binding oligomerization domain containing signaling pathway	4/2097	13/18723	0.237474189	HSPA1B/HSPA1A/BIRC3/SLC15A3	4
BP	GO:1900121	negative regulation of receptor binding	4/2097	13/18723	0.237474189	NOG/PCSK9/RGMA/ADAM15	4
BP	GO:1905064	negative regulation of vascular associated smooth muscle cell differentiation	4/2097	13/18723	0.237474189	NFATC2/NFATC3/FGF9/PDCD4	4
BP	GO:2000318	positive regulation of T-helper 17 type immune response	4/2097	13/18723	0.237474189	PRKCQ/CLEC6A/IL23A/CARD9	4
BP	GO:2001198	regulation of dendritic cell differentiation	4/2097	13/18723	0.237474189	MIR223/CEBPB/TMEM176A/TMEM176B	4
BP	GO:0031647	regulation of protein stability	43/2097	298/18723	0.238375326	HSPA1B/FLOT1/AAK1/ASGR2/HSPA1A/INSC/B4GALT5/STK3/BCL2/SMAD3/PIK3R1/USP28/PINK1/TESC/APOA2/PYHIN1/TRIM44/EFNA1/FLOT2/STXBP1/DDI1/PYCARD/USP36/RPL5/TNIP2/PRKCD/TYROBP/NPM1/GAPDH/IFI30/CCDC88C/WNT10B/EPHA4/DPM3/TMEM88/GSN/GLMP/HIP1/GRN/TADA3/PIN1/DACT1/STUB1	43
BP	GO:0061756	leukocyte adhesion to vascular endothelial cell	11/2097	57/18723	0.238375326	ETS1/ST3GAL4/ALOX5/FUT7/EXT1/CCR2/ITGA4/CX3CR1/ELANE/MIR141/ITGB2	11
BP	GO:0045069	regulation of viral genome replication	15/2097	85/18723	0.238993241	SLPI/PLSCR1/SRPK1/PABPC1/CD28/BCL2/IFITM1/CXCL8/IFITM3/OAS2/IFITM2/LTF/APOBEC3A/MIR141/APOBEC3B	15
BP	GO:0002244	hematopoietic progenitor cell differentiation	19/2097	114/18723	0.239191898	GATA3/OSM/BCL2/RBM47/HOXB4/FSTL3/EXT1/HOXB3/TMEM91/BATF/MLLT3/HYAL2/SMPD3/FLT3/SPI1/MEOX1/MLF1/PTPN6/ARMC6	19
BP	GO:0030104	water homeostasis	12/2097	64/18723	0.240687871	AQP9/GBA/AQP11/AKAP11/EXT1/UGCG/HYAL2/PRKACB/KDF1/MYO5B/AQP3/TRPV4	12
BP	GO:0050771	negative regulation of axonogenesis	12/2097	64/18723	0.240687871	SEMA6B/FGF13/SEMA4A/CDK5R1/CDK5/SEMA4B/NTN1/EPHB2/SYNGAP1/RGMA/FSTL4/SEMA3B	12
CC	GO:0042581	specific granule	72/2169	160/19550	3.83E-25	QPCT/ANXA3/CLEC4D/BST1/MCEMP1/SLC2A3/SLPI/ARG1/RETN/GPR84/FPR2/CD177/PLAU/FCAR/PLD1/HP/CAMP/CKAP4/LRG1/FOLR3/NEU1/TRPM2/ACAA1/CD59/DNASE1L1/CLEC5A/ADGRG3/CD47/BPI/CHIT1/OSCAR/QSOX1/SLCO4C1/CRISP3/ITGAM/PGLYRP1/LAMTOR1/ORM1/AGPAT2/MMP8/LAMTOR2/ELANE/TOLLIP/TCN1/PLAUR/P2RX1/C3AR1/ATP8B4/DEFA4/DNAJC5/LTF/CEACAM8/GGH/CTSD/OLR1/OLFM4/ALDH3B1/CYBA/CFP/CEACAM1/TOM1/STXBP2/GSDMD/LCN2/ADAM8/TARM1/ITGB2/MM…	72
CC	GO:0070820	tertiary granule	73/2169	164/19550	3.83E-25	QPCT/CLEC4D/CYSTM1/MCEMP1/SLC2A3/MGAM/FCER1G/GPR84/CR1/FPR2/CD177/CD55/TNFAIP6/PLAU/FCAR/PLD1/HP/CAMP/FPR1/MMP9/LRG1/PGM1/FOLR3/SERPINB10/TRPM2/CD59/CLEC5A/NFASC/CD47/CHIT1/OSCAR/QSOX1/CRISP3/ITGAM/PGLYRP1/LAMTOR1/SLC11A1/ARL8A/ORM1/CD58/IDH1/CDA/MMP8/DOK3/LAMTOR2/TCN1/ATP8B4/LTF/SIGLEC5/CEACAM8/GGH/CTSD/OLR1/OLFM4/CYBA/CFP/DBNL/CEACAM1/STXBP2/GSDMD/FRMPD3/ADAM8/TCIRG1/TARM1/ITGB2/CNN2/STBD1/PTPN…	73
CC	GO:0035580	specific granule lumen	33/2169	62/19550	7.70E-14	QPCT/SLPI/ARG1/RETN/HP/CAMP/LRG1/FOLR3/NEU1/ACAA1/DNASE1L1/BPI/CHIT1/OSCAR/QSOX1/CRISP3/PGLYRP1/ORM1/MMP8/ELANE/TOLLIP/TCN1/DEFA4/LTF/GGH/CTSD/OLFM4/CFP/GSDMD/LCN2/CNN2/PTPN6/LRRC7	33
CC	GO:0060205	cytoplasmic vesicle lumen	88/2169	325/19550	1.07E-13	QPCT/S100A8/S100A12/SLPI/ARG1/PYGL/RETN/DYNLT1/S100A9/MAPK14/F5/GYG1/GCA/SERPINB1/HP/CAMP/EEF1A1/RNASE2/LRG1/S100A11/HK3/FOLR3/ALOX5/GMFG/FASLG/CRISPLD2/NEU1/ACAA1/DNASE1L1/BPI/S100P/CHIT1/OSCAR/QSOX1/A2M/CRISP3/PGLYRP1/ORM1/HGF/TIMP1/IDH1/CDA/MPO/FGR/PGAM1/MMP8/TUBB4B/PYCARD/TGFB3/PRKCD/ELANE/TOLLIP/CTSG/HSPA6/TCN1/SERPINA1/IMPDH1/DEFA4/CFD/GAS6/AZU1/LTF/GGH/CLEC3B/FCN1/MVP/CTSD/PRTN3/OLFM4/PADI…	88
CC	GO:0031983	vesicle lumen	88/2169	327/19550	1.20E-13	QPCT/S100A8/S100A12/SLPI/ARG1/PYGL/RETN/DYNLT1/S100A9/MAPK14/F5/GYG1/GCA/SERPINB1/HP/CAMP/EEF1A1/RNASE2/LRG1/S100A11/HK3/FOLR3/ALOX5/GMFG/FASLG/CRISPLD2/NEU1/ACAA1/DNASE1L1/BPI/S100P/CHIT1/OSCAR/QSOX1/A2M/CRISP3/PGLYRP1/ORM1/HGF/TIMP1/IDH1/CDA/MPO/FGR/PGAM1/MMP8/TUBB4B/PYCARD/TGFB3/PRKCD/ELANE/TOLLIP/CTSG/HSPA6/TCN1/SERPINA1/IMPDH1/DEFA4/CFD/GAS6/AZU1/LTF/GGH/CLEC3B/FCN1/MVP/CTSD/PRTN3/OLFM4/PADI…	88
CC	GO:0034774	secretory granule lumen	87/2169	322/19550	1.20E-13	QPCT/S100A8/S100A12/SLPI/ARG1/PYGL/RETN/DYNLT1/S100A9/MAPK14/F5/GYG1/GCA/SERPINB1/HP/CAMP/EEF1A1/RNASE2/LRG1/S100A11/HK3/FOLR3/ALOX5/GMFG/CRISPLD2/NEU1/ACAA1/DNASE1L1/BPI/S100P/CHIT1/OSCAR/QSOX1/A2M/CRISP3/PGLYRP1/ORM1/HGF/TIMP1/IDH1/CDA/MPO/FGR/PGAM1/MMP8/TUBB4B/PYCARD/TGFB3/PRKCD/ELANE/TOLLIP/CTSG/HSPA6/TCN1/SERPINA1/IMPDH1/DEFA4/CFD/GAS6/AZU1/LTF/GGH/CLEC3B/FCN1/MVP/CTSD/PRTN3/OLFM4/PADI2/CFP/…	87
CC	GO:0030667	secretory granule membrane	84/2169	311/19550	3.26E-13	CLEC4D/CYSTM1/BST1/MCEMP1/SLC2A3/CA4/ABCA13/MGAM/FCER1G/FCGR2A/CD63/GPR84/CR1/FPR2/CD177/CD55/PLAU/FCAR/PLD1/FPR1/CKAP4/VNN1/SERPINB10/TRPM2/CD59/CLEC5A/SIGLEC9/ADGRG3/NFASC/CD47/BRI3/SLCO4C1/ITGAM/MGST1/LAMTOR1/RAB24/SLC11A1/TLR2/ARL8A/CD58/AGPAT2/CXCR1/FLOT2/DOK3/CD14/TYROBP/VPS13C/CCDC136/LAMTOR2/CEACAM6/PLAUR/P2RX1/MOXD2P/C3AR1/RAB9B/ATP8B4/SIRPB1/CD68/DNAJC5/AZU1/SIGLEC5/CEACAM8/RHOG/OLR1/AL…	84
CC	GO:0070821	tertiary granule membrane	34/2169	73/19550	1.86E-12	CLEC4D/CYSTM1/MCEMP1/SLC2A3/MGAM/FCER1G/GPR84/FPR2/CD177/PLAU/FCAR/PLD1/TRPM2/CD59/CLEC5A/CD47/ITGAM/SLC11A1/LAMTOR2/ATP8B4/SIGLEC5/CEACAM8/OLR1/CYBA/CEACAM1/FRMPD3/ADAM8/TARM1/ITGB2/STBD1/GAA/ATP6V0C/CLEC12A/NBEAL2	34
CC	GO:0101002	ficolin-1-rich granule	58/2169	185/19550	4.87E-12	QPCT/CLEC4D/SLC2A3/PYGL/HSPA1B/DYNLT1/MGAM/FCER1G/MAPK14/GYG1/CR1/FPR2/CD55/TNFAIP6/FCAR/HSPA1A/FPR1/MMP9/EEF1A1/LRG1/PGM1/HK3/ALOX5/GMFG/CRISPLD2/SERPINB10/TRPM2/NFASC/LAMTOR1/SLC11A1/ARL8A/CD58/IDH1/CDA/PGAM1/CTSB/DOK3/HSPA6/SERPINA1/IMPDH1/CFD/SIGLEC5/FCN1/MVP/CTSD/CAPN1/DBNL/GSN/PRG2/GSDMD/ADAM8/TCIRG1/ITGB2/STBD1/GAA/ATP6V0C/NBEAL2/ALDOA	58
CC	GO:1904724	tertiary granule lumen	28/2169	55/19550	1.73E-11	QPCT/TNFAIP6/HP/CAMP/MMP9/LRG1/PGM1/FOLR3/CHIT1/OSCAR/QSOX1/CRISP3/PGLYRP1/ORM1/IDH1/CDA/MMP8/TCN1/LTF/GGH/CTSD/OLFM4/CFP/DBNL/GSDMD/CNN2/PTPN6/ALDOA	28
CC	GO:0035579	specific granule membrane	37/2169	91/19550	1.87E-11	CLEC4D/BST1/MCEMP1/SLC2A3/GPR84/FPR2/CD177/PLAU/FCAR/PLD1/CKAP4/TRPM2/CD59/CLEC5A/ADGRG3/CD47/SLCO4C1/ITGAM/LAMTOR1/AGPAT2/LAMTOR2/PLAUR/P2RX1/C3AR1/ATP8B4/DNAJC5/CEACAM8/OLR1/ALDH3B1/CYBA/CEACAM1/TOM1/ADAM8/TARM1/ITGB2/MMP25/CLEC12A	37
CC	GO:0101003	ficolin-1-rich granule membrane	25/2169	61/19550	9.31E-08	CLEC4D/SLC2A3/MGAM/FCER1G/CR1/FPR2/CD55/FCAR/FPR1/SERPINB10/TRPM2/NFASC/LAMTOR1/SLC11A1/ARL8A/CD58/DOK3/SIGLEC5/ADAM8/TCIRG1/ITGB2/STBD1/GAA/ATP6V0C/NBEAL2	25
CC	GO:0045121	membrane raft	72/2169	335/19550	9.42E-07	TUBA1A/EDNRB/PLSCR1/LTB4R/FLOT1/CR1/MS4A4A/KCNE1/CBLB/CD177/CD55/RFTN1/KCNA3/SKAP1/LAMTOR5/SLC1A1/FADD/AKAP5/IRS1/FYN/FASLG/PTCH1/LAT2/BIRC3/MYO1D/ITGAM/LAMTOR1/AHNAK/TLR2/MAPK3/S1PR1/HYAL2/HCK/CD2/FLOT2/LDHB/DPP4/CD14/ACE2/UNC5A/ITGA1/LAMTOR2/PDZK1/MS4A1/ARID3A/HMOX1/P2RX1/GPM6B/CLIP3/CD8A/AKAP6/MAL/ABCB4/RGMB/BMPR1A/PTGS2/CTSD/PRTN3/OLR1/CARD11/PRKAR2B/LCK/DLC1/DLL1/NTSR1/DAPK3/NOS1AP/ITGB2/FUR…	72
CC	GO:0098857	membrane microdomain	72/2169	335/19550	9.42E-07	TUBA1A/EDNRB/PLSCR1/LTB4R/FLOT1/CR1/MS4A4A/KCNE1/CBLB/CD177/CD55/RFTN1/KCNA3/SKAP1/LAMTOR5/SLC1A1/FADD/AKAP5/IRS1/FYN/FASLG/PTCH1/LAT2/BIRC3/MYO1D/ITGAM/LAMTOR1/AHNAK/TLR2/MAPK3/S1PR1/HYAL2/HCK/CD2/FLOT2/LDHB/DPP4/CD14/ACE2/UNC5A/ITGA1/LAMTOR2/PDZK1/MS4A1/ARID3A/HMOX1/P2RX1/GPM6B/CLIP3/CD8A/AKAP6/MAL/ABCB4/RGMB/BMPR1A/PTGS2/CTSD/PRTN3/OLR1/CARD11/PRKAR2B/LCK/DLC1/DLL1/NTSR1/DAPK3/NOS1AP/ITGB2/FUR…	72
CC	GO:0005766	primary lysosome	42/2169	155/19550	9.42E-07	ARG1/RETN/ABCA13/CD63/GCA/FPR1/CKAP4/RNASE2/VNN1/BPI/BRI3/SLCO4C1/MGST1/LAMTOR1/ARL8A/MPO/TUBB4B/PYCARD/PRKCD/ELANE/CEACAM6/TOLLIP/CTSG/C3AR1/IMPDH1/DEFA4/CD68/DNAJC5/AZU1/CEACAM8/GGH/PRTN3/PADI2/TOM1/STXBP2/RNASE3/PRSS2/NAPRT/GRN/GAA/DEFA3/ATP6V0C	42
CC	GO:0042582	azurophil granule	42/2169	155/19550	9.42E-07	ARG1/RETN/ABCA13/CD63/GCA/FPR1/CKAP4/RNASE2/VNN1/BPI/BRI3/SLCO4C1/MGST1/LAMTOR1/ARL8A/MPO/TUBB4B/PYCARD/PRKCD/ELANE/CEACAM6/TOLLIP/CTSG/C3AR1/IMPDH1/DEFA4/CD68/DNAJC5/AZU1/CEACAM8/GGH/PRTN3/PADI2/TOM1/STXBP2/RNASE3/PRSS2/NAPRT/GRN/GAA/DEFA3/ATP6V0C	42
CC	GO:0062023	collagen-containing extracellular matrix	83/2169	425/19550	6.35E-06	S100A8/SLPI/PLSCR1/S100A9/SERPINB1/COL23A1/SPON1/MMP9/EMILIN2/ANG/ANGPT2/HTRA1/NTN4/S100A6/NCAM1/F12/COLQ/COL4A4/PZP/A2M/COL10A1/COL13A1/ORM1/TIMP1/COL4A1/LGALS1/ACAN/MMP8/CTSB/FGF9/FBN2/THBS4/LAMA2/TGFB3/LAMB3/NTNG2/ELANE/COL19A1/CTSG/C1QB/SERPINA1/ADAMTS2/ANGPTL7/COL4A3/COL5A2/LOXL1/CLEC3B/ASPN/CTSF/FCN1/OMD/LAMB2/CTSD/PRTN3/ADAMTS3/CFP/COL7A1/CTHRC1/NTN1/COL9A3/ADAMTS1/PRG2/C1QA/ANGPTL3/PODN/S…	83
CC	GO:0009897	external side of plasma membrane	81/2169	421/19550	1.59E-05	CA4/FLOT1/TLR8/FCER1G/TGFBR3/ADAM9/CSF2RA/SLC38A1/CD28/CLEC2D/CD3G/HEG1/CD3E/FOLR3/FASLG/IL7R/SLAMF6/CD59/NCAM1/AMOT/NRCAM/LY9/IL2RB/CD40LG/ITGAM/CD163/ABCB1/BTN3A1/SLAMF1/CCR2/S1PR1/HYAL2/BTNL8/CD2/CXCR1/CX3CR1/IL11RA/CTSB/BTN3A3/CD14/CD83/ITGA1/SLAMF7/MS4A1/ECE1/P2RX1/IL1R1/CD8A/ACKR4/TMEM123/BTNL9/FCRL6/CD1C/CD5/PCSK9/FCN1/BMPR1A/CD3D/CD1E/LY6G6D/IL5RA/CCR3/CCR7/CXCL10/ENPP3/ADAM20/TNFRSF13C/C…	81
CC	GO:1904813	ficolin-1-rich granule lumen	33/2169	124/19550	3.73E-05	QPCT/PYGL/HSPA1B/DYNLT1/MAPK14/GYG1/TNFAIP6/HSPA1A/MMP9/EEF1A1/LRG1/PGM1/HK3/ALOX5/GMFG/CRISPLD2/IDH1/CDA/PGAM1/CTSB/HSPA6/SERPINA1/IMPDH1/CFD/FCN1/MVP/CTSD/CAPN1/DBNL/GSN/PRG2/GSDMD/ALDOA	33
CC	GO:0030139	endocytic vesicle	65/2169	336/19550	0.000155731	ANXA3/FCGR1A/TGFA/CLTCL1/FCGR1B/PLD1/RAB32/HP/CD3G/CAMK2D/RAB20/IL7R/PTCH1/NCF4/AMOT/CLEC4E/RAB34/CD163/PGLYRP1/MARCO/RAB24/MYO6/SLC11A1/TLR2/SLAMF1/DYSF/CEMIP/HYAL2/MPO/FLOT2/STXBP1/HLA-DPB1/DPP4/ACE2/ATP6V0D1/ATP6V0B/ELANE/RAB43/RPS27A/RAB9B/STAB1/CLTB/LTF/SPHK1/PICK1/ATP6V0E2/CD3D/CYBA/HLA-DRA/DNM2/UNC93B1/MCOLN1/ENTPD7/RILP/SPARC/NCF1/HLA-DQA1/EHD1/STAB2/ADAM8/TCIRG1/WNT7A/AREG/CD74/ATP6V0C	65
CC	GO:0035577	azurophil granule membrane	19/2169	58/19550	0.000245709	ABCA13/CD63/FPR1/CKAP4/VNN1/BRI3/SLCO4C1/MGST1/LAMTOR1/ARL8A/CEACAM6/C3AR1/CD68/DNAJC5/AZU1/CEACAM8/TOM1/GAA/ATP6V0C	19
CC	GO:0005775	vacuolar lumen	39/2169	174/19550	0.000352944	ARG1/RETN/GYG1/GCA/RNASE2/GBA/FASLG/NEU1/BPI/TCN2/ACAN/MPO/NSG1/CTSB/TUBB4B/PYCARD/PRKCD/ELANE/IFI30/TOLLIP/CTSG/IMPDH1/AZU1/GGH/CTSF/OMD/CTSD/PRTN3/CD1E/PADI2/RNASE3/PRSS2/NAPRT/GRN/OGN/PDGFRB/GAA/DEFA3/CD74	39
CC	GO:0005765	lysosomal membrane	72/2169	395/19550	0.00036238	ABCA13/FLOT1/TLR8/CD63/BLOC1S1/PLD1/DRAM1/SLC36A1/FPR1/LAMTOR5/CKAP4/EEF1A1/GBA/VNN1/NEU1/TRPM2/SORT1/BRI3/HLA-DOA/SLCO4C1/SLC30A4/MGST1/LAMTOR1/MYO6/AHNAK/ATP6V1C1/ARL8A/IFITM1/IFITM3/TLR3/HLA-DPB1/DPP4/MYO7A/IFITM2/ATP6V0D1/ATP6V0B/SLC15A3/LAMTOR2/CEACAM6/ECE1/C3AR1/CD68/DNAJC5/AZU1/MMD/CEACAM8/PCSK9/ATP6V0E2/CTSD/TFEB/HLA-DRA/AP5B1/GLMP/MCOLN1/TOM1/MCOLN3/GNB2/RILP/MYLPF/TMEM150C/HLA-DQA1/GRN/…	72
CC	GO:0098852	lytic vacuole membrane	72/2169	395/19550	0.00036238	ABCA13/FLOT1/TLR8/CD63/BLOC1S1/PLD1/DRAM1/SLC36A1/FPR1/LAMTOR5/CKAP4/EEF1A1/GBA/VNN1/NEU1/TRPM2/SORT1/BRI3/HLA-DOA/SLCO4C1/SLC30A4/MGST1/LAMTOR1/MYO6/AHNAK/ATP6V1C1/ARL8A/IFITM1/IFITM3/TLR3/HLA-DPB1/DPP4/MYO7A/IFITM2/ATP6V0D1/ATP6V0B/SLC15A3/LAMTOR2/CEACAM6/ECE1/C3AR1/CD68/DNAJC5/AZU1/MMD/CEACAM8/PCSK9/ATP6V0E2/CTSD/TFEB/HLA-DRA/AP5B1/GLMP/MCOLN1/TOM1/MCOLN3/GNB2/RILP/MYLPF/TMEM150C/HLA-DQA1/GRN/…	72
CC	GO:0005774	vacuolar membrane	78/2169	444/19550	0.000599127	ABCA13/FLOT1/TLR8/CD63/BLOC1S1/PLD1/DRAM1/SLC36A1/FPR1/LAMTOR5/CKAP4/EEF1A1/WDFY3/GBA/VNN1/WIPI1/NEU1/TRPM2/SORT1/BRI3/HLA-DOA/SLCO4C1/SLC30A4/MGST1/LAMTOR1/MYO6/AHNAK/ATP6V1C1/ARL8A/IFITM1/IFITM3/TLR3/HLA-DPB1/DPP4/MYO7A/IFITM2/ATP6V0D1/MAP1LC3B2/ATP6V0B/SLC15A3/LAMTOR2/CEACAM6/ECE1/C3AR1/ATG9B/CD68/DNAJC5/TMEM150B/AZU1/MMD/CEACAM8/PCSK9/ATP6V0E2/CTSD/TFEB/HLA-DRA/AP5B1/GLMP/MCOLN1/TOM1/MCOLN3/G…	78
CC	GO:0061702	inflammasome complex	9/2169	17/19550	0.000599127	NLRC4/NAIP/CASP5/CASP4/AIM2/NLRP3/PYCARD/GSDMD/NLRP6	9
CC	GO:0005581	collagen trimer	23/2169	87/19550	0.001164467	COL23A1/EMILIN2/C1QTNF3/COLQ/COL4A4/COL10A1/MARCO/COL13A1/COL4A1/COL19A1/C1QB/COL4A3/COL5A2/FCN1/COL7A1/CTHRC1/COL9A3/C1QA/EMILIN1/C1QC/C1QL3/COL5A3/COL18A1	23
CC	GO:0030666	endocytic vesicle membrane	40/2169	193/19550	0.001442371	ANXA3/FCGR1A/TGFA/FCGR1B/RAB32/CD3G/CAMK2D/RAB20/IL7R/PTCH1/CLEC4E/RAB34/CD163/MARCO/SLC11A1/TLR2/HLA-DPB1/ACE2/ATP6V0D1/ATP6V0B/RAB43/RPS27A/RAB9B/STAB1/PICK1/ATP6V0E2/CD3D/CYBA/HLA-DRA/DNM2/MCOLN1/ENTPD7/RILP/HLA-DQA1/STAB2/TCIRG1/WNT7A/AREG/CD74/ATP6V0C	40
CC	GO:0035578	azurophil granule lumen	22/2169	91/19550	0.006357927	ARG1/RETN/GCA/RNASE2/BPI/MPO/TUBB4B/PYCARD/PRKCD/ELANE/TOLLIP/CTSG/IMPDH1/AZU1/GGH/PRTN3/PADI2/RNASE3/PRSS2/NAPRT/GRN/DEFA3	22
CC	GO:0030055	cell-substrate junction	70/2169	425/19550	0.009071816	HSPA1B/FLOT1/ARHGAP24/ADAM9/PLAU/SLA/HSPA1A/PABPC1/MPRIP/CD59/TNFSF13B/NFASC/MMP14/AHNAK/MDC1/MAPK3/PHLDB2/ITGA6/ITGA4/EVL/HCK/RPL22/CNN3/FLOT2/LIMA1/DPP4/RPL5/RPL4/RPL6/ITGA1/NPM1/LMO7/FES/RPS3A/RPL9/RRAS2/VASP/PLAUR/RPS4X/LIMS2/RPL7/RHOG/ABCB4/TRPV4/RPL30/CYBA/CAPN1/RPL3/ALOX15B/ARPC1B/DNM2/GSN/TLE2/CAPN5/GNB2/DLC1/FERMT3/PDLIM7/CD151/PDGFRB/FLII/SORBS2/AFAP1/MAP2K2/ITGB2/BSG/SORBS3/CNN2/CDH2/A…	70
CC	GO:0005925	focal adhesion	69/2169	418/19550	0.009071816	HSPA1B/FLOT1/ARHGAP24/ADAM9/PLAU/SLA/HSPA1A/PABPC1/MPRIP/CD59/TNFSF13B/NFASC/MMP14/AHNAK/MDC1/MAPK3/PHLDB2/ITGA6/ITGA4/EVL/HCK/RPL22/CNN3/FLOT2/LIMA1/DPP4/RPL5/RPL4/RPL6/ITGA1/NPM1/LMO7/FES/RPS3A/RPL9/RRAS2/VASP/PLAUR/RPS4X/LIMS2/RPL7/RHOG/ABCB4/TRPV4/RPL30/CYBA/CAPN1/RPL3/ALOX15B/ARPC1B/DNM2/GSN/TLE2/CAPN5/GNB2/DLC1/PDLIM7/CD151/PDGFRB/FLII/SORBS2/AFAP1/MAP2K2/ITGB2/BSG/SORBS3/CNN2/CDH2/ATP6V0C	69
CC	GO:0005788	endoplasmic reticulum lumen	54/2169	313/19550	0.012162667	F5/COL23A1/SPON1/CES1/CKAP4/MGAT4A/APOA2/COL4A4/FSTL3/QSOX1/COL10A1/COLGALT1/COL13A1/MAPK3/TIMP1/COL4A1/LGALS1/SIL1/RDH5/COLGALT2/ACE2/COL19A1/FAM20C/SERPINA1/PLAUR/COL4A3/GAS6/IL23A/COL5A2/IGFBP3/IGFBP4/PCSK9/ENAM/FLT3/LAMB2/PTGS2/ARSJ/SERPIND1/CFP/PDGFD/LRPAP1/COL7A1/COL9A3/TOR4A/SDF2L1/P4HA2/PNPLA2/NUCB1/WNT7A/ADAMTS5/CDH2/COL5A3/COL18A1/TMEM132A	54
CC	GO:0005604	basement membrane	22/2169	96/19550	0.012302425	ANG/NTN4/COLQ/COL4A4/TIMP1/COL4A1/FGF9/THBS4/LAMA2/LAMB3/NTNG2/COL4A3/LOXL1/LAMB2/COL7A1/NTN1/COL9A3/ADAMTS1/SPARC/CD151/EFEMP2/COL18A1	22
CC	GO:0045335	phagocytic vesicle	28/2169	137/19550	0.017196658	ANXA3/RAB32/RAB20/NCF4/CLEC4E/RAB34/PGLYRP1/SLC11A1/TLR2/SLAMF1/MPO/STXBP1/ATP6V0D1/ATP6V0B/ELANE/RAB43/RAB9B/LTF/ATP6V0E2/CYBA/DNM2/UNC93B1/MCOLN1/RILP/NCF1/ADAM8/TCIRG1/ATP6V0C	28
CC	GO:0030670	phagocytic vesicle membrane	18/2169	76/19550	0.023037755	ANXA3/RAB32/RAB20/CLEC4E/RAB34/SLC11A1/TLR2/ATP6V0D1/ATP6V0B/RAB43/RAB9B/ATP6V0E2/CYBA/DNM2/MCOLN1/RILP/TCIRG1/ATP6V0C	18
CC	GO:0005770	late endosome	48/2169	282/19550	0.027823398	YIPF1/CLTCL1/CD63/PLD1/CHMP7/OSBPL1A/LAMTOR5/SLC1A1/CST7/TPT1/SLC30A4/LAMTOR1/CHMP3/SLC11A1/ARL8A/MCOLN2/DYSF/CHMP2A/MAPK3/IFITM3/NSG1/IFITM2/LAMTOR2/PARM1/NDFIP2/RAB9B/CD68/MMD/PCSK9/CD1E/STEAP3/HLA-DRA/MCOLN1/MCOLN3/RILP/VAMP5/CHMP1A/GRN/UBXN6/VPS28/SDF4/VPS18/MAP2K2/TCIRG1/ANKRD13D/CD74/MAP1LC3A/LAMTOR4	48
CC	GO:0044853	plasma membrane raft	24/2169	116/19550	0.029453584	FLOT1/CR1/MS4A4A/CD177/SKAP1/IRS1/FASLG/PTCH1/MYO1D/ITGAM/MAPK3/HCK/FLOT2/MS4A1/HMOX1/CD8A/AKAP6/BMPR1A/PTGS2/PRTN3/DLC1/NOS1AP/ITGB2/CDH2	24
CC	GO:0009898	cytoplasmic side of plasma membrane	32/2169	172/19550	0.035930835	TRAF5/SLA/GNG5/AKAP5/GNA15/FYN/S100A6/ATP2C2/PTPN4/RASA3/LILRB4/TRAF1/HCK/GNG10/CD2/FGR/FES/GRAMD1A/ESYT1/SAMD12/ALOX15/CNR2/HIP1/CACNB4/GNB2/LCK/AJAP1/G6PD/MYZAP/NTSR1/MAP2K2/TNK1	32
CC	GO:0033179	proton-transporting V-type ATPase, V0 domain	5/2169	10/19550	0.039344907	ATP6V0D1/ATP6V0B/ATP6V0E2/TCIRG1/ATP6V0C	5
CC	GO:0031985	Golgi cisterna	24/2169	121/19550	0.04881862	YIPF1/ST3GAL4/ST6GAL1/GOLGA2P5/B4GALT5/GOLGA8B/SORT1/FUT7/PSENEN/RAB34/GOLGA8A/RAB30/NSG1/CSGALNACT2/GALNT3/SMPD3/ZDHHC14/A3GALT2/GALNT2/ST3GAL2/B4GALT2/NUCB1/TMEM115/GOLGA8N	24
CC	GO:0032580	Golgi cisterna membrane	20/2169	95/19550	0.049556635	ST3GAL4/ST6GAL1/GOLGA2P5/B4GALT5/GOLGA8B/SORT1/FUT7/PSENEN/GOLGA8A/NSG1/CSGALNACT2/GALNT3/ZDHHC14/A3GALT2/GALNT2/ST3GAL2/B4GALT2/NUCB1/TMEM115/GOLGA8N	20
