# Supplementary material for: Identification of immunodiagnostic blood biomarkers associated with spinal cord injury severity
Source: Front Immunol. 2023 Mar 29;14:1101564. doi: 10.3389/fimmu.2023.1101564 (PMC10090698; doi:10.3389/fimmu.2023.1101564)
Supplement: Supplementary file 1 [file DataSheet_1.zip › Supplementary Material/Table 4.XLS]

ONTOLOGY	ID	Description	GeneRatio	BgRatio	pvalue	p.adjust	qvalue	geneID	Count
BP	GO:0002443	leukocyte mediated immunity	46/234	440/18723	3.22724770611101e-29	1.11243228429647e-25	7.02181158792786e-26	AZU1/BCL3/CD1C/CD1E/CD28/CD40LG/CD74/CD8A/CR2/CTSG/CX3CR1/ELANE/FCER1G/FGR/GZMB/HLA-DOA/HLA-DPB1/HLA-DQA1/HLA-DRA/HMOX1/IL18R1/IL18RAP/IL1B/IL1R1/IL23A/IL4R/IL7R/IRF7/ITGB2/JAG1/KLRC1/KLRC2/KLRD1/KLRK1/PRF1/PTGDR/PTPN6/RASGRP1/SH2D1A/SH2D1B/TLR3/TLR8/TNFSF13/TYROBP/VAV1/XCL1	46
BP	GO:0001819	positive regulation of cytokine production	46/234	467/18723	4.4008742617761e-28	7.58490679017111e-25	4.7876879468901e-25	AZU1/BCL3/BMPR1A/C3AR1/CARD11/CCR7/CD14/CD28/CD3E/CD40LG/CD74/ELANE/FCER1G/FGR/FURIN/HGF/HLA-DPB1/HMOX1/HSPA1A/HSPA1B/IFNG/IL18R1/IL1B/IL1R1/IL23A/IL4R/IL7/IRF7/ITK/MAPK14/ORM1/OSM/PIK3R1/PRKCQ/PTGS2/RARA/RASGRP1/RORA/SLC11A1/TLR2/TLR3/TLR8/TNFRSF8/TXK/TYROBP/XCL1	46
BP	GO:0019221	cytokine-mediated signaling pathway	46/234	472/18723	7.00262109539857e-28	8.04601163861296e-25	5.07874308918907e-25	ACKR4/CCR3/CCR7/CCR8/CD74/CSF2RA/CTSG/CX3CR1/CXCL10/CXCL8/CXCR1/CXCR5/FCER1G/FLT3/GPR17/HCK/HSPA1A/HSPA1B/IFITM1/IFNG/IFNGR2/IL10RB/IL11RA/IL17RC/IL18R1/IL18RAP/IL1B/IL1R1/IL1R2/IL1RN/IL2RB/IL4R/IL5RA/IL7/IL7R/IRF7/LILRB3/MAPK3/OSM/PPARG/PTPN6/TNFRSF13C/TNFRSF25/TNFSF13B/TXK/XCL1	46
BP	GO:0002697	regulation of immune effector process	37/234	339/18723	3.33606684803257e-24	2.87485560629206e-21	1.81464478286403e-21	A2M/CD1C/CD1E/CD28/CD40LG/CD74/CR2/CX3CR1/FGR/GRN/HLA-DRA/HMOX1/IFNG/IL18R1/IL18RAP/IL1B/IL1R1/IL23A/IL4R/IL7R/ITGB2/KLRC1/KLRC2/KLRD1/KLRK1/PGLYRP1/PTPN6/RARA/RASGRP1/SH2D1A/SH2D1B/TGFB3/TLR3/TNFSF13/TYROBP/VAV1/XCL1	37
BP	GO:1903131	mononuclear cell differentiation	40/234	426/18723	1.19275745320038e-23	7.48268994712068e-21	4.72316739825583e-21	BCL3/BLNK/CARD11/CCR7/CD28/CD3D/CD3E/CD3G/CD40LG/CD74/CD8A/CR2/FCER1G/FLT3/HLA-DOA/HLA-DRA/IFNG/IL18R1/IL1B/IL23A/IL4R/IL7/IL7R/IRF7/ITK/KLRC1/LCK/LTBR/PGLYRP1/PIK3R1/PPARG/PRTN3/PTPN6/RARA/RASGRP1/RORA/RORC/SEMA4A/TNFSF13B/VAV1	40
BP	GO:0032103	positive regulation of response to external stimulus	40/234	427/18723	1.30246996468593e-23	7.48268994712068e-21	4.72316739825583e-21	AZU1/C3AR1/CCR7/CD28/CD74/CX3CR1/CXCL10/CXCL8/FPR2/FYN/GRN/HCK/IFNG/IL18RAP/IL1B/IL23A/IRF7/KLRC2/KLRD1/KLRK1/MAPK3/OSM/PDGFD/PDGFRB/PLSCR1/PTGS2/RASGRP1/S100A12/S100A8/S100A9/S1PR1/SH2D1A/SH2D1B/TLR2/TLR3/TLR8/TXK/TYROBP/VAV1/XCL1	40
BP	GO:0001906	cell killing	29/234	188/18723	2.03356657665042e-23	9.7135834956588e-21	6.13133528332089e-21	AZU1/CAMP/CD1C/CD1E/CTSG/CX3CR1/DEFA3/DEFA4/ELANE/GZMB/HLA-DRA/IFNG/IL18RAP/IL23A/IL7R/KLRC1/KLRC2/KLRD1/KLRK1/LTF/PGLYRP1/PRF1/PTPN6/RASGRP1/S100A12/SH2D1A/TYROBP/VAV1/XCL1	29
BP	GO:0042110	T cell activation	42/234	487/18723	2.25438549362548e-23	9.7135834956588e-21	6.13133528332089e-21	BCL3/CARD11/CBLB/CCR7/CD1C/CD28/CD3D/CD3E/CD3G/CD40LG/CD74/CD8A/FCER1G/FYN/HLA-DOA/HLA-DPB1/HLA-DQA1/HLA-DRA/ICOS/IFNG/IL18R1/IL1B/IL23A/IL4R/IL7/IL7R/ITK/KLRC1/KLRK1/LCK/PRKCQ/PTPN6/RARA/RASGRP1/RORA/RORC/SEMA4A/SLC11A1/TNFRSF13C/TNFSF13B/VAV1/XCL1	42
BP	GO:0002764	immune response-regulating signaling pathway	41/234	468/18723	4.41220133889775e-23	1.68987311279784e-20	1.06666902543879e-20	BLNK/C3AR1/CARD11/CBLB/CCR7/CD14/CD247/CD28/CD3E/CR2/FCER1G/FGR/FPR1/FPR2/FYN/HCK/HLA-DPB1/HSPA1A/HSPA1B/IKBKG/IRF7/ITK/KLRC1/KLRC2/KLRD1/LCK/LTF/NFATC2/NLRX1/PLCG1/PLSCR1/PRKCQ/PTPN6/SH2D1A/TLR2/TLR3/TLR8/TXK/TYROBP/UNC93B1/VAV1	41
BP	GO:0002449	lymphocyte mediated immunity	36/234	350/18723	1.12427594081219e-22	3.87537916797961e-20	2.44618775753557e-20	BCL3/CD1C/CD1E/CD28/CD40LG/CD74/CD8A/CR2/FCER1G/GZMB/HLA-DOA/HLA-DPB1/HLA-DQA1/HLA-DRA/IL18R1/IL18RAP/IL1B/IL1R1/IL23A/IL4R/IL7R/IRF7/JAG1/KLRC1/KLRC2/KLRD1/KLRK1/PRF1/PTPN6/RASGRP1/SH2D1A/SH2D1B/TLR8/TNFSF13/VAV1/XCL1	36
BP	GO:0030098	lymphocyte differentiation	36/234	374/18723	1.07630695336658e-21	3.37275460750418e-19	2.12892485417102e-19	BCL3/BLNK/CARD11/CCR7/CD28/CD3D/CD3E/CD3G/CD40LG/CD74/CD8A/CR2/FCER1G/FLT3/HLA-DOA/HLA-DRA/IFNG/IL18R1/IL1B/IL23A/IL4R/IL7/IL7R/ITK/KLRC1/LCK/PGLYRP1/PIK3R1/PTPN6/RARA/RASGRP1/RORA/RORC/SEMA4A/TNFSF13B/VAV1	36
BP	GO:1903039	positive regulation of leukocyte cell-cell adhesion	30/234	239/18723	1.6109808852189e-21	4.6275425927913e-19	2.9209627103048e-19	CARD11/CCR7/CD28/CD3E/CD40LG/CD74/ELANE/FYN/HLA-DOA/HLA-DPB1/HLA-DQA1/HLA-DRA/ICOS/IFNG/IL1B/IL23A/IL4R/IL7/IL7R/ITGB2/KLRK1/LCK/PRKCQ/PTPN6/RARA/RASGRP1/TNFRSF13C/TNFSF13B/VAV1/XCL1	30
BP	GO:0002460	adaptive immune response based on somatic recombination of immune receptors built from immunoglobulin superfamily domains	35/234	356/18723	2.06667312533962e-21	5.47986327926589e-19	3.45895817819999e-19	BACH2/BCL3/CD1C/CD1E/CD28/CD40LG/CD74/CD8A/CR2/FCER1G/HLA-DOA/HLA-DPB1/HLA-DQA1/HLA-DRA/IL18R1/IL1B/IL1R1/IL23A/IL4R/IL7R/IRF7/JAG1/KLRC1/KLRD1/PRF1/PRKCQ/PTPN6/RORA/RORC/SEMA4A/SLC11A1/TLR8/TNFSF13/TNFSF13B/XCL1	35
BP	GO:0002703	regulation of leukocyte mediated immunity	29/234	226/18723	4.20465273982366e-21	1.0352455710123e-18	6.53459940843272e-19	CD1C/CD1E/CD28/CR2/CX3CR1/FGR/HLA-DRA/HMOX1/IL18R1/IL18RAP/IL1B/IL1R1/IL23A/IL4R/IL7R/ITGB2/KLRC1/KLRC2/KLRD1/KLRK1/PTPN6/RASGRP1/SH2D1A/SH2D1B/TLR3/TNFSF13/TYROBP/VAV1/XCL1	29
BP	GO:0007159	leukocyte cell-cell adhesion	35/234	371/18723	8.0387375579743e-21	1.8473018908225e-18	1.16604003735669e-18	CARD11/CBLB/CCR7/CD28/CD3E/CD40LG/CD74/CX3CR1/ELANE/FYN/HLA-DOA/HLA-DPB1/HLA-DQA1/HLA-DRA/ICOS/IFNG/IL1B/IL23A/IL4R/IL7/IL7R/ITGB2/KLRK1/LCK/OLR1/PRKCQ/PTPN6/RARA/RASGRP1/S100A8/S100A9/TNFRSF13C/TNFSF13B/VAV1/XCL1	35
BP	GO:0050870	positive regulation of T cell activation	28/234	216/18723	1.58178392935689e-20	3.40775575280825e-18	2.15101801446098e-18	CARD11/CCR7/CD28/CD3E/CD40LG/CD74/FYN/HLA-DOA/HLA-DPB1/HLA-DQA1/HLA-DRA/ICOS/IFNG/IL1B/IL23A/IL4R/IL7/IL7R/KLRK1/LCK/PRKCQ/PTPN6/RARA/RASGRP1/TNFRSF13C/TNFSF13B/VAV1/XCL1	28
BP	GO:0022409	positive regulation of cell-cell adhesion	31/234	284/18723	2.19460653901723e-20	4.44988749411318e-18	2.80882459204249e-18	CARD11/CCR7/CD28/CD3E/CD40LG/CD74/ELANE/FYN/HLA-DOA/HLA-DPB1/HLA-DQA1/HLA-DRA/ICOS/IFNG/IL1B/IL23A/IL4R/IL7/IL7R/ITGB2/KLRK1/LCK/PLAUR/PRKCQ/PTPN6/RARA/RASGRP1/TNFRSF13C/TNFSF13B/VAV1/XCL1	31
BP	GO:0031349	positive regulation of defense response	30/234	278/18723	1.30376265863238e-19	2.49670549128101e-17	1.57595170490826e-17	CCR7/CD28/FPR2/FYN/GRN/HCK/IFNG/IL18RAP/IL1B/IL23A/IRF7/KLRC2/KLRD1/KLRK1/MAPK3/OSM/PLSCR1/PTGS2/RASGRP1/S100A12/S100A8/S100A9/SH2D1A/SH2D1B/TLR2/TLR3/TLR8/TXK/TYROBP/VAV1	30
BP	GO:0001909	leukocyte mediated cytotoxicity	22/234	124/18723	2.25856058906631e-19	4.09750439500608e-17	2.58639597650973e-17	AZU1/CD1C/CD1E/CTSG/CX3CR1/ELANE/GZMB/HLA-DRA/IL18RAP/IL23A/IL7R/KLRC1/KLRC2/KLRD1/KLRK1/PRF1/PTPN6/RASGRP1/SH2D1A/TYROBP/VAV1/XCL1	22
BP	GO:0050727	regulation of inflammatory response	34/234	386/18723	2.65860940926466e-19	4.58211331686764e-17	2.89228718365792e-17	CCR7/CD28/EDNRB/ELANE/FGR/FPR2/FURIN/FYN/GPER1/GRN/HCK/HGF/IFNG/IL1B/IL1R1/IL23A/KLKB1/MAPK14/MMP9/NLRX1/NR1D2/OSM/PGLYRP1/PLCG1/PPARG/PTGS2/RORA/S100A12/S100A8/S100A9/SOCS3/TLR2/TLR3/XCL1	34
BP	GO:0050867	positive regulation of cell activation	35/234	420/18723	4.48964778136753e-19	7.28307585398479e-17	4.59716848829236e-17	CARD11/CCR7/CD28/CD3E/CD40LG/CD74/FGR/FYN/HLA-DOA/HLA-DPB1/HLA-DQA1/HLA-DRA/ICOS/IFNG/IL1B/IL23A/IL4R/IL7/IL7R/ITGB2/KLRC2/KLRK1/LCK/NFATC2/PDGFRB/PRKCQ/PTPN6/RARA/RASGRP1/TNFRSF13C/TNFSF13/TNFSF13B/TYROBP/VAV1/XCL1	35
BP	GO:0002768	immune response-regulating cell surface receptor signaling pathway	31/234	315/18723	4.64832227408371e-19	7.28307585398479e-17	4.59716848829236e-17	BLNK/C3AR1/CARD11/CBLB/CCR7/CD247/CD28/CD3E/CR2/FCER1G/FGR/FPR1/FPR2/FYN/HCK/HLA-DPB1/IKBKG/ITK/KLRC1/KLRC2/KLRD1/LCK/NFATC2/PLCG1/PLSCR1/PRKCQ/PTPN6/SH2D1A/TXK/TYROBP/VAV1	31
BP	GO:0002696	positive regulation of leukocyte activation	34/234	409/18723	1.62512204492048e-18	2.4355633429743e-16	1.53735801686528e-16	CARD11/CCR7/CD28/CD3E/CD40LG/CD74/FGR/FYN/HLA-DOA/HLA-DPB1/HLA-DQA1/HLA-DRA/ICOS/IFNG/IL1B/IL23A/IL4R/IL7/IL7R/ITGB2/KLRC2/KLRK1/LCK/NFATC2/PRKCQ/PTPN6/RARA/RASGRP1/TNFRSF13C/TNFSF13/TNFSF13B/TYROBP/VAV1/XCL1	34
BP	GO:0030217	T cell differentiation	28/234	257/18723	1.78747007674056e-18	2.56725389771863e-16	1.62048274062401e-16	BCL3/CARD11/CCR7/CD28/CD3D/CD3E/CD3G/CD74/CD8A/FCER1G/HLA-DOA/HLA-DRA/IFNG/IL18R1/IL1B/IL23A/IL4R/IL7/IL7R/ITK/KLRC1/LCK/RARA/RASGRP1/RORA/RORC/SEMA4A/VAV1	28
BP	GO:0060326	cell chemotaxis	30/234	310/18723	2.8895739457267e-18	3.86729609049577e-16	2.4410856180217e-16	ACKR4/AZU1/C3AR1/CCR3/CCR7/CCR8/CD74/CKLF/CX3CR1/CXCL10/CXCL16/CXCL8/CXCR1/CXCR5/EDNRB/FCER1G/FPR2/HGF/ITGB2/KLRK1/MAPK3/PDGFD/PDGFRB/PRKCQ/S100A12/S100A8/S100A9/S1PR1/VAV1/XCL1	30
BP	GO:0051251	positive regulation of lymphocyte activation	32/234	362/18723	2.95543020180315e-18	3.86729609049577e-16	2.4410856180217e-16	CARD11/CCR7/CD28/CD3E/CD40LG/CD74/FYN/HLA-DOA/HLA-DPB1/HLA-DQA1/HLA-DRA/ICOS/IFNG/IL1B/IL23A/IL4R/IL7/IL7R/KLRC2/KLRK1/LCK/NFATC2/PRKCQ/PTPN6/RARA/RASGRP1/TNFRSF13C/TNFSF13/TNFSF13B/TYROBP/VAV1/XCL1	32
BP	GO:1903037	regulation of leukocyte cell-cell adhesion	31/234	336/18723	3.02921364790792e-18	3.86729609049577e-16	2.4410856180217e-16	CARD11/CBLB/CCR7/CD28/CD3E/CD40LG/CD74/ELANE/FYN/HLA-DOA/HLA-DPB1/HLA-DQA1/HLA-DRA/ICOS/IFNG/IL1B/IL23A/IL4R/IL7/IL7R/ITGB2/KLRK1/LCK/PRKCQ/PTPN6/RARA/RASGRP1/TNFRSF13C/TNFSF13B/VAV1/XCL1	31
BP	GO:0022407	regulation of cell-cell adhesion	35/234	448/18723	3.50821259805096e-18	4.31886029481488e-16	2.72611858653058e-16	CARD11/CBLB/CCR7/CD28/CD3E/CD40LG/CD74/ELANE/FYN/HLA-DOA/HLA-DPB1/HLA-DQA1/HLA-DRA/ICOS/IFNG/IL1B/IL1RN/IL23A/IL4R/IL7/IL7R/ITGB2/JAG1/KLRK1/LCK/MAPK14/PLAUR/PRKCQ/PTPN6/RARA/RASGRP1/TNFRSF13C/TNFSF13B/VAV1/XCL1	35
BP	GO:0002429	immune response-activating cell surface receptor signaling pathway	29/234	291/18723	4.92526688980894e-18	5.65913165639048e-16	3.57211461797722e-16	BLNK/C3AR1/CARD11/CBLB/CCR7/CD247/CD28/CD3E/CR2/FCER1G/FGR/FPR1/FPR2/FYN/HCK/HLA-DPB1/IKBKG/ITK/KLRC2/KLRD1/LCK/NFATC2/PLCG1/PLSCR1/PTPN6/SH2D1A/TXK/TYROBP/VAV1	29
BP	GO:0002757	immune response-activating signal transduction	29/234	291/18723	4.92526688980894e-18	5.65913165639048e-16	3.57211461797722e-16	BLNK/C3AR1/CARD11/CBLB/CCR7/CD247/CD28/CD3E/CR2/FCER1G/FGR/FPR1/FPR2/FYN/HCK/HLA-DPB1/IKBKG/ITK/KLRC2/KLRD1/LCK/NFATC2/PLCG1/PLSCR1/PTPN6/SH2D1A/TXK/TYROBP/VAV1	29
BP	GO:0050900	leukocyte migration	32/234	369/18723	5.20355366546136e-18	5.78601596285332e-16	3.65220557776184e-16	AZU1/C3AR1/CCR7/CD74/CKLF/CX3CR1/CXCL10/CXCL16/CXCL8/CXCR1/CXCR5/EDNRB/ELANE/FCER1G/FPR2/FYN/HCK/HMOX1/IL1R1/ITGB2/KLRK1/LCK/MAPK3/MMP9/PDGFD/PRTN3/S100A12/S100A8/S100A9/S1PR1/VAV1/XCL1	32
BP	GO:0002683	negative regulation of immune system process	34/234	434/18723	1.01821855603362e-17	1.09681230082746e-15	6.92321630039964e-16	A2M/BPI/CBLB/CD74/CR2/CX3CR1/FGR/FURIN/FYN/GPER1/GRN/HCK/HLA-DOA/HMOX1/IL4R/IL7R/KLRC1/KLRD1/KLRK1/LILRB3/LTF/MAPK14/NLRX1/PGLYRP1/PIK3R1/PLCG1/PPARG/PTPN6/RARA/SH2D1A/TGFB3/TLR3/TYROBP/XCL1	34
BP	GO:0002366	leukocyte activation involved in immune response	28/234	275/18723	1.08641362649742e-17	1.13480841531412e-15	7.16305252303081e-16	BCL3/CD1C/CD28/CD40LG/CD74/CX3CR1/FCER1G/FGR/GRN/HLA-DRA/HMOX1/IFNG/IL18R1/IL23A/IL4R/ITGB2/KLRC2/PGLYRP1/PTGDR/RARA/RASGRP1/RORA/RORC/SEMA4A/SH2D1B/SLC11A1/TNFSF13/TYROBP	28
BP	GO:0002263	cell activation involved in immune response	28/234	279/18723	1.59225135472707e-17	1.61426188816006e-15	1.01894227561017e-15	BCL3/CD1C/CD28/CD40LG/CD74/CX3CR1/FCER1G/FGR/GRN/HLA-DRA/HMOX1/IFNG/IL18R1/IL23A/IL4R/ITGB2/KLRC2/PGLYRP1/PTGDR/RARA/RASGRP1/RORA/RORC/SEMA4A/SH2D1B/SLC11A1/TNFSF13/TYROBP	28
BP	GO:0002699	positive regulation of immune effector process	26/234	235/18723	2.16904404098508e-17	2.13619851693587e-15	1.34839519780937e-15	CD1C/CD1E/CD28/CD74/FGR/HLA-DRA/HMOX1/IFNG/IL18R1/IL18RAP/IL1B/IL1R1/IL23A/IL4R/ITGB2/KLRC2/KLRD1/KLRK1/RARA/RASGRP1/SH2D1A/SH2D1B/TNFSF13/TYROBP/VAV1/XCL1	26
BP	GO:0032496	response to lipopolysaccharide	30/234	343/18723	4.86712415696191e-17	4.66027138029103e-15	2.94162152995329e-15	ADM/BPI/CAMP/CCR7/CD14/CTSG/CX3CR1/CXCL10/CXCL8/DEFA3/DEFA4/EDNRB/ELANE/FASLG/HCK/IL1B/IL24/LCN2/LTF/MAPK14/MAPK3/MPO/PTGFR/PTGS2/RARA/S100A8/S100A9/SLC11A1/SLPI/TLR2	30
BP	GO:0002274	myeloid leukocyte activation	25/234	223/18723	6.73517823203271e-17	6.27463766643696e-15	3.9606297028767e-15	AZU1/BPI/CD74/CX3CR1/CXCL8/FCER1G/FGR/FPR2/GRN/HMOX1/IFNG/IFNGR2/IL18RAP/IL4R/ITGB2/LTBR/PLSCR1/PTGDR/RASGRP1/RORA/S100A12/SLC11A1/TLR2/TLR3/TYROBP	25
BP	GO:0002253	activation of immune response	31/234	375/18723	6.99216321547066e-17	6.34262805361247e-15	4.00354608486921e-15	A2M/BLNK/C3AR1/CARD11/CBLB/CCR7/CD247/CD28/CD3E/CR2/FCER1G/FGR/FPR1/FPR2/FYN/HCK/HLA-DPB1/IKBKG/IL1B/ITK/KLRC2/KLRD1/LCK/NFATC2/PLCG1/PLSCR1/PTPN6/SH2D1A/TXK/TYROBP/VAV1	31
BP	GO:0050863	regulation of T cell activation	29/234	329/18723	1.36465916863778e-16	1.20614875751139e-14	7.61336167766342e-15	CARD11/CBLB/CCR7/CD28/CD3E/CD40LG/CD74/FYN/HLA-DOA/HLA-DPB1/HLA-DQA1/HLA-DRA/ICOS/IFNG/IL1B/IL23A/IL4R/IL7/IL7R/KLRK1/LCK/PRKCQ/PTPN6/RARA/RASGRP1/TNFRSF13C/TNFSF13B/VAV1/XCL1	29
BP	GO:0002706	regulation of lymphocyte mediated immunity	22/234	168/18723	1.91516493149166e-16	1.65039337971294e-14	1.04174892457718e-14	CD1C/CD1E/CD28/CR2/HLA-DRA/IL18R1/IL18RAP/IL1B/IL1R1/IL23A/IL7R/KLRC1/KLRC2/KLRD1/KLRK1/PTPN6/RASGRP1/SH2D1A/SH2D1B/TNFSF13/VAV1/XCL1	22
BP	GO:0002237	response to molecule of bacterial origin	30/234	363/18723	2.3141519491032e-16	1.94558091916067e-14	1.2280749881377e-14	ADM/BPI/CAMP/CCR7/CD14/CTSG/CX3CR1/CXCL10/CXCL8/DEFA3/DEFA4/EDNRB/ELANE/FASLG/HCK/IL1B/IL24/LCN2/LTF/MAPK14/MAPK3/MPO/PTGFR/PTGS2/RARA/S100A8/S100A9/SLC11A1/SLPI/TLR2	30
BP	GO:0031341	regulation of cell killing	18/234	99/18723	2.94136237974722e-16	2.41401812452111e-14	1.52375840574875e-14	CD1C/CD1E/CX3CR1/HLA-DRA/IFNG/IL18RAP/IL23A/IL7R/KLRC1/KLRC2/KLRD1/KLRK1/PRF1/RASGRP1/SH2D1A/TYROBP/VAV1/XCL1	18
BP	GO:0002705	positive regulation of leukocyte mediated immunity	20/234	134/18723	3.49175152221399e-16	2.79908546443526e-14	1.76681772250093e-14	CD1C/CD1E/CD28/HLA-DRA/IL18R1/IL18RAP/IL1B/IL1R1/IL23A/ITGB2/KLRC2/KLRD1/KLRK1/RASGRP1/SH2D1A/SH2D1B/TNFSF13/TYROBP/VAV1/XCL1	20
BP	GO:0045785	positive regulation of cell adhesion	32/234	437/18723	7.02832016535384e-16	5.50604991135789e-14	3.4754875076044e-14	AZU1/CARD11/CCR7/CD28/CD3E/CD40LG/CD74/ELANE/FYN/HLA-DOA/HLA-DPB1/HLA-DQA1/HLA-DRA/ICOS/IFNG/IL1B/IL23A/IL4R/IL7/IL7R/ITGB2/KLRK1/LCK/PLAUR/PRKCQ/PTPN6/RARA/RASGRP1/TNFRSF13C/TNFSF13B/VAV1/XCL1	32
BP	GO:0031343	positive regulation of cell killing	15/234	63/18723	1.2964821991738e-15	9.93105364567129e-14	6.26860515951401e-14	CD1C/CD1E/HLA-DRA/IFNG/IL18RAP/IL23A/KLRC2/KLRD1/KLRK1/PRF1/RASGRP1/SH2D1A/TYROBP/VAV1/XCL1	15
BP	GO:0002708	positive regulation of lymphocyte mediated immunity	18/234	113/18723	3.38223605186031e-15	2.53447123277446e-13	1.59978991285933e-13	CD1C/CD1E/CD28/HLA-DRA/IL18R1/IL18RAP/IL1B/IL1R1/IL23A/KLRC2/KLRD1/KLRK1/RASGRP1/SH2D1A/SH2D1B/TNFSF13/VAV1/XCL1	18
BP	GO:0006959	humoral immune response	27/234	317/18723	3.82762288382743e-15	2.80719491075599e-13	1.77193650635415e-13	A2M/AZU1/BCL3/BLNK/CAMP/CCR7/CD28/CR2/CTSG/CXCL10/CXCL8/DEFA3/DEFA4/ELANE/IFNG/IL1B/IL7/LTF/PGLYRP1/PRTN3/PTPN6/RNASE3/S100A12/S100A9/SH2D1A/SLC11A1/SLPI	27
BP	GO:0001910	regulation of leukocyte mediated cytotoxicity	16/234	82/18723	4.25338617382573e-15	3.0544629460786e-13	1.92801518010916e-13	CD1C/CD1E/CX3CR1/HLA-DRA/IL18RAP/IL23A/IL7R/KLRC1/KLRC2/KLRD1/KLRK1/RASGRP1/SH2D1A/TYROBP/VAV1/XCL1	16
BP	GO:0007204	positive regulation of cytosolic calcium ion concentration	27/234	319/18723	4.47145308151804e-15	3.14553036163116e-13	1.98549807078363e-13	ACKR4/ADM/C3AR1/CCR3/CCR7/CCR8/CX3CR1/CXCL10/CXCR1/CXCR5/EDNRB/FASLG/FPR1/FPR2/FYN/GPER1/GPR17/LCK/OPRL1/PLCG1/PROK2/PTGDR/PTGFR/PTPN6/S1PR1/TACR1/XCL1	27
BP	GO:0045088	regulation of innate immune response	23/234	218/18723	4.72038010349014e-15	3.23613006785738e-13	2.04268573748682e-13	A2M/FGR/FPR2/FYN/GRN/HCK/IL18RAP/IRF7/KLRC1/KLRC2/KLRD1/KLRK1/NLRX1/PLSCR1/PPARG/PTPN6/RASGRP1/SH2D1A/SH2D1B/TLR8/TXK/TYROBP/VAV1	23
BP	GO:0031295	T cell costimulation	13/234	44/18723	4.78800793329639e-15	3.23613006785738e-13	2.04268573748682e-13	CARD11/CCR7/CD28/CD3E/CD40LG/FYN/ICOS/KLRK1/LCK/PTPN6/TNFRSF13C/TNFSF13B/VAV1	13
BP	GO:0031294	lymphocyte costimulation	13/234	46/18723	9.18088106738273e-15	6.0858648152439e-13	3.84147392029962e-13	CARD11/CCR7/CD28/CD3E/CD40LG/FYN/ICOS/KLRK1/LCK/PTPN6/TNFRSF13C/TNFSF13B/VAV1	13
BP	GO:0072503	cellular divalent inorganic cation homeostasis	32/234	486/18723	1.40514442230417e-14	9.13874117675937e-13	5.76848762840658e-13	ACKR4/ADM/C3AR1/CCR3/CCR7/CCR8/CX3CR1/CXCL10/CXCR1/CXCR5/EDNRB/ELANE/FASLG/FPR1/FPR2/FYN/GPER1/GPR17/LCK/OPRL1/PLCG1/PROK2/PTGDR/PTGFR/PTPN6/S100A8/S100A9/S1PR1/SLC11A1/TACR1/TPT1/XCL1	32
BP	GO:0030595	leukocyte chemotaxis	23/234	230/18723	1.5149964888732e-14	9.67072758730726e-13	6.10428409844231e-13	AZU1/C3AR1/CCR7/CD74/CKLF/CX3CR1/CXCL10/CXCL16/CXCL8/CXCR1/CXCR5/EDNRB/FCER1G/FPR2/ITGB2/KLRK1/MAPK3/S100A12/S100A8/S100A9/S1PR1/VAV1/XCL1	23
BP	GO:0042742	defense response to bacterium	27/234	350/18723	4.33026533853513e-14	2.71389538580556e-12	1.71304468033533e-12	AZU1/BCL3/BPI/CAMP/CTSG/DEFA3/DEFA4/ELANE/FCER1G/FGR/FPR2/GRN/IL23A/IL7R/LCN2/LTF/MPO/PGLYRP1/RNASE3/S100A12/S100A8/S100A9/SLC11A1/SLPI/STAB2/TLR2/TLR3	27
BP	GO:0032609	interferon-gamma production	17/234	112/18723	4.63798569454551e-14	2.80476082264884e-12	1.77040007952457e-12	BCL3/CCR7/CD14/CD3E/HLA-DPB1/IL18R1/IL1B/IL1R1/IL23A/PGLYRP1/RARA/RASGRP1/SLC11A1/TLR3/TLR8/TXK/XCL1	17
BP	GO:0032649	regulation of interferon-gamma production	17/234	112/18723	4.63798569454551e-14	2.80476082264884e-12	1.77040007952457e-12	BCL3/CCR7/CD14/CD3E/HLA-DPB1/IL18R1/IL1B/IL1R1/IL23A/PGLYRP1/RARA/RASGRP1/SLC11A1/TLR3/TLR8/TXK/XCL1	17
BP	GO:0051480	regulation of cytosolic calcium ion concentration	27/234	353/18723	5.32528871375004e-14	3.16487417177524e-12	1.99770812546667e-12	ACKR4/ADM/C3AR1/CCR3/CCR7/CCR8/CX3CR1/CXCL10/CXCR1/CXCR5/EDNRB/FASLG/FPR1/FPR2/FYN/GPER1/GPR17/LCK/OPRL1/PLCG1/PROK2/PTGDR/PTGFR/PTPN6/S1PR1/TACR1/XCL1	27
BP	GO:0097529	myeloid leukocyte migration	22/234	220/18723	5.80795836567591e-14	3.39322584516693e-12	2.14184655519217e-12	AZU1/C3AR1/CCR7/CD74/CKLF/CX3CR1/CXCL10/CXCL8/CXCR1/EDNRB/FCER1G/FPR2/IL1R1/ITGB2/MAPK3/PDGFD/PRTN3/S100A12/S100A8/S100A9/VAV1/XCL1	22
BP	GO:0002831	regulation of response to biotic stimulus	26/234	327/18723	6.49858172529483e-14	3.73343520118188e-12	2.35659095196218e-12	A2M/FGR/FPR2/FYN/GRN/HCK/IL18RAP/IL23A/IRF7/KLRC1/KLRC2/KLRD1/KLRK1/LTF/MAPK3/NLRX1/PLSCR1/PPARG/PTPN6/RASGRP1/SH2D1A/SH2D1B/TLR8/TXK/TYROBP/VAV1	26
BP	GO:0055074	calcium ion homeostasis	30/234	460/18723	1.29202403051266e-13	7.30099480848713e-12	4.60847915628934e-12	ACKR4/ADM/C3AR1/CCR3/CCR7/CCR8/CX3CR1/CXCL10/CXCR1/CXCR5/EDNRB/ELANE/FASLG/FPR1/FPR2/FYN/GPER1/GPR17/KL/LCK/OPRL1/PLCG1/PROK2/PTGDR/PTGFR/PTPN6/S1PR1/TACR1/TPT1/XCL1	30
BP	GO:0001912	positive regulation of leukocyte mediated cytotoxicity	13/234	56/18723	1.52700579301758e-13	8.48965962666387e-12	5.35877924306848e-12	CD1C/CD1E/HLA-DRA/IL18RAP/IL23A/KLRC2/KLRD1/KLRK1/RASGRP1/SH2D1A/TYROBP/VAV1/XCL1	13
BP	GO:0002819	regulation of adaptive immune response	20/234	183/18723	1.57119271275596e-13	8.59666869979331e-12	5.42632470721231e-12	CD1C/CD1E/CD28/CR2/HLA-DRA/IL18R1/IL1B/IL1R1/IL23A/IL4R/IL7R/IRF7/KLRC1/KLRD1/PRKCQ/PTPN6/SLC11A1/TNFSF13/TNFSF13B/XCL1	20
BP	GO:0019730	antimicrobial humoral response	17/234	122/18723	1.9843211391689e-13	1.06874296354925e-11	6.74603913595743e-12	AZU1/BCL3/CAMP/CTSG/CXCL10/CXCL8/DEFA3/DEFA4/ELANE/LTF/PGLYRP1/PRTN3/RNASE3/S100A12/S100A9/SLC11A1/SLPI	17
BP	GO:0070661	leukocyte proliferation	25/234	318/18723	2.61889613281696e-13	1.3888207645877e-11	8.76641021300835e-12	CARD11/CBLB/CD28/CD3E/CD40LG/CD74/CR2/FLT3/FYN/HLA-DPB1/IL1B/IL23A/IL5RA/IL7/IL7R/MAPK3/NFATC2/PRKCQ/PTPN6/RASGRP1/SLC11A1/TNFRSF13C/TNFSF13B/TYROBP/XCL1	25
BP	GO:0002822	regulation of adaptive immune response based on somatic recombination of immune receptors built from immunoglobulin superfamily domains	19/234	168/18723	3.48925113413543e-13	1.82234070596437e-11	1.15028422555948e-11	CD1C/CD1E/CD28/CR2/HLA-DRA/IL18R1/IL1B/IL1R1/IL23A/IL4R/IL7R/KLRC1/KLRD1/PRKCQ/PTPN6/SLC11A1/TNFSF13/TNFSF13B/XCL1	19
BP	GO:0006874	cellular calcium ion homeostasis	29/234	448/18723	4.12008621638622e-13	2.11969211759452e-11	1.33797615228128e-11	ACKR4/ADM/C3AR1/CCR3/CCR7/CCR8/CX3CR1/CXCL10/CXCR1/CXCR5/EDNRB/ELANE/FASLG/FPR1/FPR2/FYN/GPER1/GPR17/LCK/OPRL1/PLCG1/PROK2/PTGDR/PTGFR/PTPN6/S1PR1/TACR1/TPT1/XCL1	29
BP	GO:0032102	negative regulation of response to external stimulus	28/234	420/18723	5.27514954771454e-13	2.67403536631941e-11	1.68788453794519e-11	A2M/ELANE/FGR/FPR2/FURIN/FYN/GPER1/GRN/HCK/HGF/KLKB1/KLRC1/KLRD1/KLRK1/LTF/MAPK14/NLRX1/NR1D2/PGLYRP1/PLAU/PLCG1/PPARG/RORA/SEMA3B/SEMA4A/SEMA4B/SEMA6B/SOCS3	28
BP	GO:1903706	regulation of hemopoiesis	26/234	367/18723	9.46647031614175e-13	4.72911930141168e-11	2.98507919808772e-11	ACVR1B/CARD11/CD28/CD74/ESRRA/HLA-DOA/HLA-DRA/HSPA1A/HSPA1B/IFNG/IL23A/IL4R/IL7/IL7R/IRF7/JAG1/LILRB3/LTF/MAPK14/PGLYRP1/PIK3R1/PTPN6/RARA/RASGRP1/TLR3/TYROBP	26
BP	GO:0046651	lymphocyte proliferation	23/234	288/18723	1.79116051035693e-12	8.82018611314333e-11	5.56741169159063e-11	CARD11/CBLB/CD28/CD3E/CD40LG/CD74/CR2/FLT3/FYN/HLA-DPB1/IL1B/IL23A/IL7/IL7R/NFATC2/PRKCQ/PTPN6/RASGRP1/SLC11A1/TNFRSF13C/TNFSF13B/TYROBP/XCL1	23
BP	GO:0032943	mononuclear cell proliferation	23/234	291/18723	2.22083997377667e-12	1.07820216755045e-10	6.80574681363437e-11	CARD11/CBLB/CD28/CD3E/CD40LG/CD74/CR2/FLT3/FYN/HLA-DPB1/IL1B/IL23A/IL7/IL7R/NFATC2/PRKCQ/PTPN6/RASGRP1/SLC11A1/TNFRSF13C/TNFSF13B/TYROBP/XCL1	23
BP	GO:1990266	neutrophil migration	16/234	122/18723	2.69826870374022e-12	1.29179614191563e-10	8.15397867051322e-11	C3AR1/CCR7/CD74/CKLF/CXCL10/CXCL8/CXCR1/FCER1G/IL1R1/ITGB2/PRTN3/S100A12/S100A8/S100A9/VAV1/XCL1	16
BP	GO:0042116	macrophage activation	15/234	106/18723	4.28160045879944e-12	2.02173654540845e-10	1.27614537106538e-10	AZU1/BPI/CD74/CX3CR1/FPR2/GRN/IFNG/IFNGR2/IL4R/ITGB2/RORA/SLC11A1/TLR2/TLR3/TYROBP	15
BP	GO:0002285	lymphocyte activation involved in immune response	19/234	194/18723	4.67015702166211e-12	2.14640416715591e-10	1.35483713175798e-10	BCL3/CD1C/CD28/CD40LG/CD74/FCER1G/HLA-DRA/IFNG/IL18R1/IL23A/IL4R/KLRC2/PGLYRP1/RARA/RORA/RORC/SEMA4A/SLC11A1/TNFSF13	19
BP	GO:0050777	negative regulation of immune response	19/234	194/18723	4.67015702166211e-12	2.14640416715591e-10	1.35483713175798e-10	A2M/CR2/FGR/FURIN/FYN/GRN/HCK/HMOX1/IL4R/IL7R/KLRC1/KLRD1/MAPK14/NLRX1/PGLYRP1/PLCG1/PPARG/PTPN6/XCL1	19
BP	GO:0032729	positive regulation of interferon-gamma production	13/234	72/18723	4.80276137313429e-12	2.17830505963078e-10	1.37497337372141e-10	BCL3/CD14/CD3E/HLA-DPB1/IL18R1/IL1B/IL1R1/IL23A/RASGRP1/SLC11A1/TLR3/TLR8/TXK	13
BP	GO:0097530	granulocyte migration	17/234	148/18723	4.92166383420024e-12	2.20324353720627e-10	1.39071485239807e-10	C3AR1/CCR7/CD74/CKLF/CXCL10/CXCL8/CXCR1/FCER1G/IL1R1/ITGB2/MAPK3/PRTN3/S100A12/S100A8/S100A9/VAV1/XCL1	17
BP	GO:0045089	positive regulation of innate immune response	16/234	131/18723	8.2131855211409e-12	3.62959621684265e-10	2.29104648747615e-10	FPR2/FYN/HCK/IL18RAP/IRF7/KLRC2/KLRD1/KLRK1/PLSCR1/RASGRP1/SH2D1A/SH2D1B/TLR8/TXK/TYROBP/VAV1	16
BP	GO:0019932	second-messenger-mediated signaling	23/234	312/18723	9.31770524002437e-12	4.06558607118532e-10	2.56624873166294e-10	ACKR4/ADM/AZU1/CCR3/CCR7/CCR8/CD3E/CX3CR1/CXCL8/CXCR1/CXCR5/EDNRB/FPR1/FPR2/INSL3/NFATC2/NFATC3/OPRL1/PLCG1/POMC/PPP3CC/PTGDR2/PTGFR	23
BP	GO:0019722	calcium-mediated signaling	19/234	202/18723	9.56452011435009e-12	4.12111260427059e-10	2.60129777320548e-10	ACKR4/AZU1/CCR3/CCR7/CCR8/CD3E/CX3CR1/CXCL8/CXCR1/CXCR5/EDNRB/FPR2/NFATC2/NFATC3/PLCG1/POMC/PPP3CC/PTGDR2/PTGFR	19
BP	GO:0018108	peptidyl-tyrosine phosphorylation	25/234	375/18723	1.00753652301125e-11	4.28762764792565e-10	2.70640414953119e-10	AREG/CBLB/CD3E/CD74/FGR/FLT3/FYN/HCK/HGF/IFNG/IL23A/IL24/IL7/ITGB2/ITK/LCK/MAP2K2/MAPK3/OSM/PDGFD/PDGFRB/PTPN6/SOCS3/TGFA/TXK	25
BP	GO:0018212	peptidyl-tyrosine modification	25/234	378/18723	1.19788449385686e-11	5.03549737844462e-10	3.17846886880889e-10	AREG/CBLB/CD3E/CD74/FGR/FLT3/FYN/HCK/HGF/IFNG/IL23A/IL24/IL7/ITGB2/ITK/LCK/MAP2K2/MAPK3/OSM/PDGFD/PDGFRB/PTPN6/SOCS3/TGFA/TXK	25
BP	GO:0032640	tumor necrosis factor production	18/234	181/18723	1.34225020234094e-11	5.50801958032051e-10	3.47673078726657e-10	AZU1/BCL3/BPI/CD14/CX3CR1/IFNG/IL23A/LTF/ORM1/PIK3R1/POMC/PTPN6/RARA/RASGRP1/TLR2/TLR3/TNFRSF8/TYROBP	18
BP	GO:0032680	regulation of tumor necrosis factor production	18/234	181/18723	1.34225020234094e-11	5.50801958032051e-10	3.47673078726657e-10	AZU1/BCL3/BPI/CD14/CX3CR1/IFNG/IL23A/LTF/ORM1/PIK3R1/POMC/PTPN6/RARA/RASGRP1/TLR2/TLR3/TNFRSF8/TYROBP	18
BP	GO:0071222	cellular response to lipopolysaccharide	19/234	209/18723	1.74327731362789e-11	7.06950223538276e-10	4.46235815141654e-10	BPI/CAMP/CD14/CTSG/CX3CR1/CXCL10/CXCL8/DEFA3/DEFA4/EDNRB/HCK/IL1B/IL24/LCN2/LTF/MAPK14/MAPK3/RARA/TLR2	19
BP	GO:0071706	tumor necrosis factor superfamily cytokine production	18/234	186/18723	2.12541156613545e-11	8.42102720513667e-10	5.31545760097033e-10	AZU1/BCL3/BPI/CD14/CX3CR1/IFNG/IL23A/LTF/ORM1/PIK3R1/POMC/PTPN6/RARA/RASGRP1/TLR2/TLR3/TNFRSF8/TYROBP	18
BP	GO:1903555	regulation of tumor necrosis factor superfamily cytokine production	18/234	186/18723	2.12541156613545e-11	8.42102720513667e-10	5.31545760097033e-10	AZU1/BCL3/BPI/CD14/CX3CR1/IFNG/IL23A/LTF/ORM1/PIK3R1/POMC/PTPN6/RARA/RASGRP1/TLR2/TLR3/TNFRSF8/TYROBP	18
BP	GO:0001818	negative regulation of cytokine production	24/234	357/18723	2.24971969811355e-11	8.81225431749707e-10	5.56240504306306e-10	BCL3/BPI/CCR7/CX3CR1/ELANE/FURIN/HGF/HMOX1/IFNG/IL1R2/IL23A/INHBB/LTF/NLRX1/ORM1/PGLYRP1/POMC/PTPN6/RARA/SLC11A1/TGFB3/TLR8/TYROBP/XCL1	24
BP	GO:0002833	positive regulation of response to biotic stimulus	17/234	168/18723	3.82973830298717e-11	1.47005321148839e-09	9.27915956864549e-10	FPR2/FYN/GRN/HCK/IL18RAP/IRF7/KLRC2/KLRD1/KLRK1/PLSCR1/RASGRP1/SH2D1A/SH2D1B/TLR8/TXK/TYROBP/VAV1	17
BP	GO:0050852	T cell receptor signaling pathway	15/234	123/18723	3.83825903782869e-11	1.47005321148839e-09	9.27915956864549e-10	CARD11/CBLB/CCR7/CD247/CD28/CD3E/FYN/HLA-DPB1/IKBKG/ITK/LCK/PLCG1/PTPN6/SH2D1A/TXK	15
BP	GO:0030593	neutrophil chemotaxis	14/234	103/18723	3.95159901365323e-11	1.49683096703986e-09	9.44818410783254e-10	C3AR1/CCR7/CD74/CKLF/CXCL10/CXCL8/CXCR1/FCER1G/ITGB2/S100A12/S100A8/S100A9/VAV1/XCL1	14
BP	GO:0009615	response to virus	24/234	367/18723	4.00006253096575e-11	1.49871908089554e-09	9.46010211842815e-10	APOBEC3A/AZU1/BCL3/CXCL10/DEFA3/FGR/IFITM1/IFNG/IFNGR2/IKBKG/IL10RB/IL23A/IRF7/MAPK14/NLRX1/PLSCR1/PRF1/RNASE2/TLR2/TLR3/TLR8/TPT1/UNC93B1/XCL1	24
BP	GO:0071219	cellular response to molecule of bacterial origin	19/234	221/18723	4.62455296015077e-11	1.71406817781072e-09	1.08194125281626e-09	BPI/CAMP/CD14/CTSG/CX3CR1/CXCL10/CXCL8/DEFA3/DEFA4/EDNRB/HCK/IL1B/IL24/LCN2/LTF/MAPK14/MAPK3/RARA/TLR2	19
BP	GO:0071621	granulocyte chemotaxis	15/234	125/18723	4.85353408176063e-11	1.77980127444988e-09	1.12343280481514e-09	C3AR1/CCR7/CD74/CKLF/CXCL10/CXCL8/CXCR1/FCER1G/ITGB2/MAPK3/S100A12/S100A8/S100A9/VAV1/XCL1	15
BP	GO:1902105	regulation of leukocyte differentiation	21/234	279/18723	5.27281078731551e-11	1.91319776672385e-09	1.20763433765996e-09	CARD11/CD28/CD74/ESRRA/HLA-DOA/HLA-DRA/IFNG/IL23A/IL4R/IL7/IL7R/IRF7/LILRB3/LTF/PGLYRP1/PIK3R1/PTPN6/RARA/RASGRP1/TLR3/TYROBP	21
BP	GO:0050920	regulation of chemotaxis	19/234	223/18723	5.40786026645887e-11	1.94175982692539e-09	1.22566306697045e-09	AZU1/C3AR1/CCR7/CD74/CX3CR1/CXCL10/CXCL8/ELANE/FPR2/KLRK1/MAPK3/PDGFD/PDGFRB/S1PR1/SEMA3B/SEMA4A/SEMA4B/SEMA6B/XCL1	19
BP	GO:0070665	positive regulation of leukocyte proliferation	16/234	150/18723	6.59149014045851e-11	2.34235737259386e-09	1.47852524366009e-09	CARD11/CD28/CD3E/CD40LG/CD74/HLA-DPB1/IL1B/IL23A/IL5RA/IL7/MAPK3/NFATC2/PRKCQ/TNFRSF13C/TNFSF13B/XCL1	16
BP	GO:0050728	negative regulation of inflammatory response	17/234	176/18723	8.04187508371943e-11	2.80638572799439e-09	1.77142574008349e-09	ELANE/FGR/FPR2/FURIN/FYN/GPER1/GRN/HCK/HGF/MAPK14/NLRX1/NR1D2/PGLYRP1/PLCG1/PPARG/RORA/SOCS3	17
BP	GO:0051092	positive regulation of NF-kappaB transcription factor activity	16/234	152/18723	8.06011566786902e-11	2.80638572799439e-09	1.77142574008349e-09	CARD11/CD40LG/CX3CR1/HSPA1A/HSPA1B/IKBKG/IL18R1/IL18RAP/IL1B/LTF/PRKCQ/S100A12/S100A8/S100A9/TLR2/TLR3	16
BP	GO:0002456	T cell mediated immunity	14/234	109/18723	8.61747320525128e-11	2.96007505608417e-09	1.86843636447437e-09	CD1C/CD1E/CD8A/HLA-DRA/IL18R1/IL1B/IL1R1/IL23A/IL7R/JAG1/KLRC1/KLRD1/PRF1/XCL1	14
BP	GO:0030099	myeloid cell differentiation	24/234	381/18723	8.67326894878158e-11	2.96007505608417e-09	1.86843636447437e-09	ACVR1B/CCR7/CD74/ESRRA/HSPA1A/HSPA1B/IFNG/IL23A/IRF7/JAG1/LILRB3/LTBR/LTF/MAPK14/MMP9/PIK3R1/PPARG/PRTN3/PTPN6/RARA/TGFBR3/TLR2/TLR3/TYROBP	24
BP	GO:0031348	negative regulation of defense response	20/234	258/18723	9.13434746915279e-11	3.08687213001663e-09	1.94847226199575e-09	A2M/ELANE/FGR/FPR2/FURIN/FYN/GPER1/GRN/HCK/HGF/KLRC1/KLRD1/MAPK14/NLRX1/NR1D2/PGLYRP1/PLCG1/PPARG/RORA/SOCS3	20
BP	GO:0046631	alpha-beta T cell activation	16/234	156/18723	1.19422617967792e-10	3.99659965179591e-09	2.52270364169061e-09	BCL3/CBLB/CD28/CD3E/HLA-DRA/IFNG/IL18R1/IL23A/IL4R/ITK/PRKCQ/RARA/RORA/RORC/SEMA4A/XCL1	16
BP	GO:0002437	inflammatory response to antigenic stimulus	12/234	74/18723	1.21346431164576e-10	4.02193411754128e-09	2.53869507304836e-09	CCR7/CD28/ELANE/FGR/FURIN/FYN/HCK/IL1RN/IL5RA/MAPK14/PLCG1/RASGRP1	12
BP	GO:0045766	positive regulation of angiogenesis	17/234	181/18723	1.25340346837446e-10	4.07592618442149e-09	2.57277554034758e-09	ACVRL1/ADM/AKT3/ANGPTL3/C3AR1/CAMP/CCR3/CX3CR1/CXCL8/GRN/HGF/HMOX1/IL1B/NR2E1/PLCG1/RLN2/TLR3	17
BP	GO:1904018	positive regulation of vasculature development	17/234	181/18723	1.25340346837446e-10	4.07592618442149e-09	2.57277554034758e-09	ACVRL1/ADM/AKT3/ANGPTL3/C3AR1/CAMP/CCR3/CX3CR1/CXCL8/GRN/HGF/HMOX1/IL1B/NR2E1/PLCG1/RLN2/TLR3	17
BP	GO:0002573	myeloid leukocyte differentiation	18/234	208/18723	1.36812660763773e-10	4.40741347338995e-09	2.78201445940697e-09	CCR7/CD74/ESRRA/IFNG/IL23A/IRF7/LILRB3/LTBR/LTF/MAPK14/MMP9/PIK3R1/PPARG/PRTN3/RARA/TLR2/TLR3/TYROBP	18
BP	GO:0002286	T cell activation involved in immune response	14/234	114/18723	1.59014153235361e-10	5.07520172409529e-09	3.20353074792877e-09	BCL3/CD1C/CD74/FCER1G/HLA-DRA/IFNG/IL18R1/IL23A/IL4R/RARA/RORA/RORC/SEMA4A/SLC11A1	14
BP	GO:0001774	microglial cell activation	10/234	47/18723	2.65011449979064e-10	8.38068319337463e-09	5.28999195660769e-09	AZU1/CX3CR1/FPR2/GRN/IFNG/IFNGR2/ITGB2/TLR2/TLR3/TYROBP	10
BP	GO:0070663	regulation of leukocyte proliferation	19/234	245/18723	2.72657516716474e-10	8.54409509201532e-09	5.39313958902346e-09	CARD11/CBLB/CD28/CD3E/CD40LG/CD74/HLA-DPB1/IL1B/IL23A/IL5RA/IL7/MAPK3/NFATC2/PRKCQ/PTPN6/TNFRSF13C/TNFSF13B/TYROBP/XCL1	19
BP	GO:0071216	cellular response to biotic stimulus	19/234	246/18723	2.92238206609638e-10	9.07518106471553e-09	5.72836769143786e-09	BPI/CAMP/CD14/CTSG/CX3CR1/CXCL10/CXCL8/DEFA3/DEFA4/EDNRB/HCK/IL1B/IL24/LCN2/LTF/MAPK14/MAPK3/RARA/TLR2	19
BP	GO:0050832	defense response to fungus	10/234	49/18723	4.11496628701459e-10	1.26645435636958e-08	7.99401815343906e-09	CTSG/CX3CR1/DEFA3/DEFA4/ELANE/LTF/MPO/S100A12/S100A8/S100A9	10
BP	GO:0007249	I-kappaB kinase/NF-kappaB signaling	20/234	281/18723	4.16740584062847e-10	1.27124317988021e-08	8.02424580584914e-09	BCL3/CARD11/CCR7/CD74/CX3CR1/FASLG/FYN/HMOX1/IKBKG/IL1B/LTBR/LTF/NLRX1/RORA/S100A12/S100B/SECTM1/TLR2/TLR3/TLR8	20
BP	GO:0043434	response to peptide hormone	24/234	414/18723	4.70929334729849e-10	1.42394159369631e-08	8.98809727503784e-09	ACVR1C/ADM/AREG/CYSLTR2/EDNRB/ESRRA/FYN/GLP2R/GNRHR/GPER1/IL1B/INHBB/KL/PIK3R1/PIK3R3/POMC/PPARG/PRKCQ/PTGS2/RETN/SOCS3/SORT1/TGFBR3/TLR2	24
BP	GO:1901342	regulation of vasculature development	22/234	348/18723	5.15488737500096e-10	1.54512145927203e-08	9.75299972917801e-09	ACVRL1/ADM/AKT3/ANGPTL3/ANGPTL7/C3AR1/CAMP/CCR3/CX3CR1/CXCL10/CXCL8/FASLG/GRN/HGF/HMOX1/IL1B/NR2E1/PLCG1/PPARG/RLN2/SEMA4A/TLR3	22
BP	GO:0031640	killing of cells of other organism	11/234	68/18723	7.52928351806503e-10	2.23736554196294e-08	1.41225308818879e-08	AZU1/CAMP/CTSG/DEFA3/DEFA4/ELANE/IFNG/LTF/PGLYRP1/PRF1/S100A12	11
BP	GO:0002824	positive regulation of adaptive immune response based on somatic recombination of immune receptors built from immunoglobulin superfamily domains	13/234	107/18723	8.34276952053566e-10	2.45790825105012e-08	1.55146240206453e-08	CD1C/CD1E/CD28/HLA-DRA/IL18R1/IL1B/IL1R1/IL23A/PRKCQ/SLC11A1/TNFSF13/TNFSF13B/XCL1	13
BP	GO:0002698	negative regulation of immune effector process	13/234	110/18723	1.1814975276543e-09	3.45137455747828e-08	2.17855074902894e-08	A2M/CR2/CX3CR1/GRN/HMOX1/IL4R/IL7R/KLRC1/KLRD1/PGLYRP1/PTPN6/TGFB3/XCL1	13
BP	GO:0002228	natural killer cell mediated immunity	11/234	71/18723	1.21686629824854e-09	3.5248219580359e-08	2.22491166605903e-08	GZMB/IL18RAP/KLRC1/KLRC2/KLRD1/KLRK1/PTPN6/RASGRP1/SH2D1A/SH2D1B/VAV1	11
BP	GO:0002821	positive regulation of adaptive immune response	13/234	112/18723	1.48096137840707e-09	4.2540615594743e-08	2.68521681505913e-08	CD1C/CD1E/CD28/HLA-DRA/IL18R1/IL1B/IL1R1/IL23A/PRKCQ/SLC11A1/TNFSF13/TNFSF13B/XCL1	13
BP	GO:0050671	positive regulation of lymphocyte proliferation	14/234	137/18723	1.86831993379268e-09	5.32239571221765e-08	3.35956268216569e-08	CARD11/CD28/CD3E/CD40LG/CD74/HLA-DPB1/IL1B/IL23A/IL7/NFATC2/PRKCQ/TNFRSF13C/TNFSF13B/XCL1	14
BP	GO:0032946	positive regulation of mononuclear cell proliferation	14/234	138/18723	2.05645046306e-09	5.78058774503183e-08	3.64877921884195e-08	CARD11/CD28/CD3E/CD40LG/CD74/HLA-DPB1/IL1B/IL23A/IL7/NFATC2/PRKCQ/TNFRSF13C/TNFSF13B/XCL1	14
BP	GO:0006909	phagocytosis	20/234	308/18723	2.06269884722633e-09	5.78058774503183e-08	3.64877921884195e-08	AZU1/CD14/ELANE/FCER1G/FGR/FPR2/FYN/HCK/IFNG/IL1B/IL2RB/ITGB2/MARCO/PLSCR1/PRTN3/RARA/SLC11A1/TLR2/TYROBP/VAV1	20
BP	GO:0045765	regulation of angiogenesis	21/234	342/18723	2.19135516776097e-09	6.09161392199361e-08	3.84510282832083e-08	ACVRL1/ADM/AKT3/ANGPTL3/C3AR1/CAMP/CCR3/CX3CR1/CXCL10/CXCL8/FASLG/GRN/HGF/HMOX1/IL1B/NR2E1/PLCG1/PPARG/RLN2/SEMA4A/TLR3	21
BP	GO:0002292	T cell differentiation involved in immune response	11/234	75/18723	2.2279471667165e-09	6.14378710693742e-08	3.87803519461306e-08	BCL3/FCER1G/HLA-DRA/IFNG/IL18R1/IL23A/IL4R/RARA/RORA/RORC/SEMA4A	11
BP	GO:0050764	regulation of phagocytosis	12/234	95/18723	2.3992693106551e-09	6.56371532843502e-08	4.14309913544201e-08	AZU1/FCER1G/FGR/FPR2/HCK/IFNG/IL1B/IL2RB/PLSCR1/PRTN3/SLC11A1/TLR2	12
BP	GO:0042088	T-helper 1 type immune response	9/234	43/18723	2.48599398376551e-09	6.74741831656669e-08	4.25905475710178e-08	BCL3/IL18R1/IL1B/IL1R1/IL23A/IL4R/SEMA4A/SLC11A1/XCL1	9
BP	GO:0002717	positive regulation of natural killer cell mediated immunity	8/234	31/18723	3.25203432885989e-09	8.75762682154692e-08	5.52792348499457e-08	IL18RAP/KLRC2/KLRD1/KLRK1/RASGRP1/SH2D1A/SH2D1B/VAV1	8
BP	GO:0009620	response to fungus	10/234	60/18723	3.34797583868871e-09	8.94610288058913e-08	5.64689192865733e-08	CTSG/CX3CR1/DEFA3/DEFA4/ELANE/LTF/MPO/S100A12/S100A8/S100A9	10
BP	GO:0042060	wound healing	23/234	422/18723	3.60726726827623e-09	9.56480790288319e-08	6.03742627006232e-08	ACVRL1/CD40LG/FCER1G/HMOX1/IL24/INSL3/KLKB1/LCK/MAPK14/PDGFRB/PLAU/PLAUR/PLSCR1/PRKCQ/PTPN6/S100A8/SERPIND1/SLC11A1/TGFA/TGFB3/TNFRSF12A/TXK/VAV1	23
BP	GO:0050670	regulation of lymphocyte proliferation	17/234	225/18723	3.64093013167216e-09	9.58037111746103e-08	6.04724996558165e-08	CARD11/CBLB/CD28/CD3E/CD40LG/CD74/HLA-DPB1/IL1B/IL23A/IL7/NFATC2/PRKCQ/PTPN6/TNFRSF13C/TNFSF13B/TYROBP/XCL1	17
BP	GO:0014068	positive regulation of phosphatidylinositol 3-kinase signaling	11/234	79/18723	3.93412744709429e-09	1.01961934662662e-07	6.43596472745857e-08	CD28/FGR/FLT3/FYN/GPER1/HGF/NEDD4/OSM/PDGFD/PDGFRB/PTPN6	11
BP	GO:0061844	antimicrobial humoral immune response mediated by antimicrobial peptide	11/234	79/18723	3.93412744709429e-09	1.01961934662662e-07	6.43596472745857e-08	CAMP/CXCL10/CXCL8/DEFA3/DEFA4/ELANE/LTF/PGLYRP1/RNASE3/S100A12/S100A9	11
BP	GO:0032944	regulation of mononuclear cell proliferation	17/234	227/18723	4.16283354187593e-09	1.07084232976465e-07	6.75929059784569e-08	CARD11/CBLB/CD28/CD3E/CD40LG/CD74/HLA-DPB1/IL1B/IL23A/IL7/NFATC2/PRKCQ/PTPN6/TNFRSF13C/TNFSF13B/TYROBP/XCL1	17
BP	GO:0042098	T cell proliferation	16/234	199/18723	4.35803982577185e-09	1.11275283551375e-07	7.02383494726738e-08	CARD11/CBLB/CD28/CD3E/CD40LG/FYN/HLA-DPB1/IL1B/IL23A/PRKCQ/PTPN6/RASGRP1/SLC11A1/TNFRSF13C/TNFSF13B/XCL1	16
BP	GO:2001233	regulation of apoptotic signaling pathway	21/234	356/18723	4.47240576876388e-09	1.13355755036243e-07	7.15515690714779e-08	BDNF/CD74/CX3CR1/FYN/GPER1/HGF/HMOX1/HSPA1A/HSPA1B/IL1B/IL7/INHBB/LCK/LTBR/MMP9/PLAUR/PTGS2/S100A8/S100A9/TNFRSF12A/TPT1	21
BP	GO:0035710	CD4-positive, alpha-beta T cell activation	12/234	102/18723	5.4910558404098e-09	1.38158171400676e-07	8.72071642115026e-08	BCL3/HLA-DRA/IFNG/IL18R1/IL23A/IL4R/PRKCQ/RARA/RORA/RORC/SEMA4A/XCL1	12
BP	GO:0019884	antigen processing and presentation of exogenous antigen	9/234	47/18723	5.75187278492178e-09	1.43671778910329e-07	9.06874221695905e-08	CD1C/CD1E/CD74/FCER1G/HLA-DOA/HLA-DPB1/HLA-DQA1/HLA-DRA/IFI30	9
BP	GO:0045061	thymic T cell selection	7/234	22/18723	6.33026762830998e-09	1.56981528883342e-07	9.90887026710847e-08	CARD11/CCR7/CD28/CD3D/CD3E/CD3G/CD74	7
BP	GO:0051607	defense response to virus	18/234	265/18723	6.73787687961279e-09	1.64719585844151e-07	1.03973060919445e-07	APOBEC3A/AZU1/CXCL10/DEFA3/IFITM1/IFNG/IFNGR2/IL10RB/IL23A/IRF7/NLRX1/PLSCR1/PRF1/RNASE2/TLR2/TLR3/TLR8/UNC93B1	18
BP	GO:0140546	defense response to symbiont	18/234	265/18723	6.73787687961279e-09	1.64719585844151e-07	1.03973060919445e-07	APOBEC3A/AZU1/CXCL10/DEFA3/IFITM1/IFNG/IFNGR2/IL10RB/IL23A/IRF7/NLRX1/PLSCR1/PRF1/RNASE2/TLR2/TLR3/TLR8/UNC93B1	18
BP	GO:0002715	regulation of natural killer cell mediated immunity	9/234	48/18723	7.00281696450678e-09	1.69990916032781e-07	1.07300390405008e-07	IL18RAP/KLRC1/KLRC2/KLRD1/KLRK1/RASGRP1/SH2D1A/SH2D1B/VAV1	9
BP	GO:0016064	immunoglobulin mediated immune response	16/234	207/18723	7.68190116375635e-09	1.85171421758519e-07	1.1688251531457e-07	BCL3/CD28/CD40LG/CD74/CR2/FCER1G/HLA-DOA/HLA-DPB1/HLA-DQA1/HLA-DRA/IL4R/IRF7/PTPN6/TLR8/TNFSF13/XCL1	16
BP	GO:0001913	T cell mediated cytotoxicity	9/234	49/18723	8.48586404006298e-09	2.03130370459008e-07	1.28218428149197e-07	CD1C/CD1E/HLA-DRA/IL23A/IL7R/KLRC1/KLRD1/PRF1/XCL1	9
BP	GO:0019882	antigen processing and presentation	12/234	106/18723	8.56028926722893e-09	2.03498738649228e-07	1.28450946753991e-07	CCR7/CD1C/CD1E/CD74/CD8A/FCER1G/HLA-DOA/HLA-DPB1/HLA-DQA1/HLA-DRA/IFI30/SLC11A1	12
BP	GO:0002709	regulation of T cell mediated immunity	11/234	85/18723	8.69689405454866e-09	2.05330094561844e-07	1.29606921490642e-07	CD1C/CD1E/HLA-DRA/IL18R1/IL1B/IL1R1/IL23A/IL7R/KLRC1/KLRD1/XCL1	11
BP	GO:0019724	B cell mediated immunity	16/234	210/18723	9.4373424948227e-09	2.19800807970634e-07	1.38741016620189e-07	BCL3/CD28/CD40LG/CD74/CR2/FCER1G/HLA-DOA/HLA-DPB1/HLA-DQA1/HLA-DRA/IL4R/IRF7/PTPN6/TLR8/TNFSF13/XCL1	16
BP	GO:0045637	regulation of myeloid cell differentiation	16/234	210/18723	9.4373424948227e-09	2.19800807970634e-07	1.38741016620189e-07	ACVR1B/CD74/ESRRA/HSPA1A/HSPA1B/IFNG/IL23A/IRF7/JAG1/LILRB3/LTF/MAPK14/PIK3R1/RARA/TLR3/TYROBP	16
BP	GO:0050851	antigen receptor-mediated signaling pathway	17/234	240/18723	9.61579905937492e-09	2.22454089648761e-07	1.40415801170809e-07	BLNK/CARD11/CBLB/CCR7/CD247/CD28/CD3E/FYN/HLA-DPB1/IKBKG/ITK/LCK/NFATC2/PLCG1/PTPN6/SH2D1A/TXK	17
BP	GO:0002294	CD4-positive, alpha-beta T cell differentiation involved in immune response	10/234	68/18723	1.18317650751359e-08	2.7009333916552e-07	1.70486290765465e-07	BCL3/HLA-DRA/IFNG/IL18R1/IL23A/IL4R/RARA/RORA/RORC/SEMA4A	10
BP	GO:0042267	natural killer cell mediated cytotoxicity	10/234	68/18723	1.18317650751359e-08	2.7009333916552e-07	1.70486290765465e-07	GZMB/IL18RAP/KLRC1/KLRC2/KLRD1/KLRK1/PTPN6/RASGRP1/SH2D1A/VAV1	10
BP	GO:0050829	defense response to Gram-negative bacterium	11/234	88/18723	1.26247560923232e-08	2.84428328432929e-07	1.79534715120964e-07	AZU1/BPI/CAMP/CTSG/DEFA3/DEFA4/ELANE/IL23A/LTF/RNASE3/SLC11A1	11
BP	GO:0070098	chemokine-mediated signaling pathway	11/234	88/18723	1.26247560923232e-08	2.84428328432929e-07	1.79534715120964e-07	ACKR4/CCR3/CCR7/CCR8/CX3CR1/CXCL10/CXCL8/CXCR1/CXCR5/GPR17/XCL1	11
BP	GO:0002287	alpha-beta T cell activation involved in immune response	10/234	69/18723	1.3686986691985e-08	3.04380923401758e-07	1.92129042392754e-07	BCL3/HLA-DRA/IFNG/IL18R1/IL23A/IL4R/RARA/RORA/RORC/SEMA4A	10
BP	GO:0002293	alpha-beta T cell differentiation involved in immune response	10/234	69/18723	1.3686986691985e-08	3.04380923401758e-07	1.92129042392754e-07	BCL3/HLA-DRA/IFNG/IL18R1/IL23A/IL4R/RARA/RORA/RORC/SEMA4A	10
BP	GO:0014066	regulation of phosphatidylinositol 3-kinase signaling	12/234	111/18723	1.45193370921873e-08	3.20821506133138e-07	2.02506543654191e-07	CD28/FGR/FLT3/FYN/GPER1/HGF/NEDD4/OSM/PDGFD/PDGFRB/PTPN6/RASGRP1	12
BP	GO:0097191	extrinsic apoptotic signaling pathway	16/234	219/18723	1.71396599040231e-08	3.76308329230366e-07	2.37530519756056e-07	ACVR1B/FASLG/FYN/GPER1/HGF/HMOX1/HSPA1A/HSPA1B/IFNG/IL1B/IL7/LTBR/PIK3R1/SORT1/TLR3/TNFRSF12A	16
BP	GO:0002275	myeloid cell activation involved in immune response	11/234	91/18723	1.80638743113159e-08	3.94089713614595e-07	2.48754351775417e-07	CX3CR1/FCER1G/FGR/GRN/HMOX1/IFNG/IL4R/ITGB2/PTGDR/RASGRP1/TYROBP	11
BP	GO:0001914	regulation of T cell mediated cytotoxicity	8/234	39/18723	2.32694620801781e-08	5.04086370359156e-07	3.18185616029919e-07	CD1C/CD1E/HLA-DRA/IL23A/IL7R/KLRC1/KLRD1/XCL1	8
BP	GO:0045954	positive regulation of natural killer cell mediated cytotoxicity	7/234	26/18723	2.33982649426936e-08	5.04086370359156e-07	3.18185616029919e-07	IL18RAP/KLRC2/KLRD1/KLRK1/RASGRP1/SH2D1A/VAV1	7
BP	GO:0034341	response to interferon-gamma	13/234	141/18723	2.50349467122796e-08	5.32688032822393e-07	3.36239342782858e-07	CD74/CXCL16/FASLG/HCK/IFITM1/IFNG/IFNGR2/PPARG/SLC11A1/TLR2/TLR3/TXK/XCL1	13
BP	GO:0050921	positive regulation of chemotaxis	13/234	141/18723	2.50349467122796e-08	5.32688032822393e-07	3.36239342782858e-07	AZU1/C3AR1/CCR7/CD74/CX3CR1/CXCL10/CXCL8/FPR2/MAPK3/PDGFD/PDGFRB/S1PR1/XCL1	13
BP	GO:0002827	positive regulation of T-helper 1 type immune response	6/234	16/18723	2.57813911147989e-08	5.45205246458355e-07	3.44140364444878e-07	IL18R1/IL1B/IL1R1/IL23A/SLC11A1/XCL1	6
BP	GO:0050729	positive regulation of inflammatory response	13/234	142/18723	2.72560847605321e-08	5.72876366887525e-07	3.61606721437868e-07	CCR7/CD28/GRN/IFNG/IL1B/IL23A/OSM/PTGS2/S100A12/S100A8/S100A9/TLR2/TLR3	13
BP	GO:0033077	T cell differentiation in thymus	10/234	75/18723	3.12520558477007e-08	6.48975287057734e-07	4.09641310780797e-07	CARD11/CCR7/CD28/CD3D/CD3E/CD3G/CD74/IL1B/IL7R/RASGRP1	10
BP	GO:0002825	regulation of T-helper 1 type immune response	7/234	27/18723	3.12532340155451e-08	6.48975287057734e-07	4.09641310780797e-07	IL18R1/IL1B/IL1R1/IL23A/IL4R/SLC11A1/XCL1	7
BP	GO:0051091	positive regulation of DNA-binding transcription factor activity	17/234	260/18723	3.14642476079133e-08	6.49444679667529e-07	4.09937597261626e-07	CARD11/CD40LG/CX3CR1/HSPA1A/HSPA1B/IKBKG/IL18R1/IL18RAP/IL1B/LTF/PPARG/PRKCQ/S100A12/S100A8/S100A9/TLR2/TLR3	17
BP	GO:0014065	phosphatidylinositol 3-kinase signaling	13/234	144/18723	3.22391781179867e-08	6.61478851027977e-07	4.17533716603249e-07	CD28/FGR/FLT3/FYN/GPER1/HGF/NEDD4/OSM/PDGFD/PDGFRB/PIK3R1/PTPN6/RASGRP1	13
BP	GO:1990868	response to chemokine	11/234	97/18723	3.55515782226466e-08	7.2086053019684e-07	4.55016174527619e-07	ACKR4/CCR3/CCR7/CCR8/CX3CR1/CXCL10/CXCL8/CXCR1/CXCR5/GPR17/XCL1	11
BP	GO:1990869	cellular response to chemokine	11/234	97/18723	3.55515782226466e-08	7.2086053019684e-07	4.55016174527619e-07	ACKR4/CCR3/CCR7/CCR8/CX3CR1/CXCL10/CXCL8/CXCR1/CXCR5/GPR17/XCL1	11
BP	GO:0051090	regulation of DNA-binding transcription factor activity	22/234	440/18723	3.76834318396245e-08	7.59618652346116e-07	4.79480785549424e-07	BCL3/CARD11/CD40LG/CX3CR1/HCK/HMOX1/HSPA1A/HSPA1B/IKBKG/IL18R1/IL18RAP/IL1B/LTF/MAPK3/PPARG/PRKCQ/S100A12/S100A8/S100A9/TLR2/TLR3/XCL1	22
BP	GO:0050730	regulation of peptidyl-tyrosine phosphorylation	17/234	264/18723	3.93498718183659e-08	7.88598884638995e-07	4.97773470309439e-07	AREG/CBLB/CD3E/CD74/FLT3/FYN/HGF/IFNG/IL23A/IL24/IL7/ITGB2/OSM/PDGFD/PTPN6/SOCS3/TGFA	17
BP	GO:0045619	regulation of lymphocyte differentiation	14/234	174/18723	4.10242445495133e-08	8.17402144290014e-07	5.15954447726462e-07	CARD11/CD28/CD74/HLA-DOA/HLA-DRA/IFNG/IL23A/IL4R/IL7/IL7R/PGLYRP1/PTPN6/RARA/RASGRP1	14
BP	GO:0002444	myeloid leukocyte mediated immunity	11/234	99/18723	4.40763087255321e-08	8.68177349582337e-07	5.48004391793532e-07	AZU1/CTSG/CX3CR1/ELANE/FGR/HMOX1/IL4R/ITGB2/PTGDR/RASGRP1/TYROBP	11
BP	GO:0042100	B cell proliferation	11/234	99/18723	4.40763087255321e-08	8.68177349582337e-07	5.48004391793532e-07	CARD11/CD40LG/CD74/CR2/IL7/IL7R/NFATC2/RASGRP1/TNFRSF13C/TNFSF13B/TYROBP	11
BP	GO:0042113	B cell activation	19/234	334/18723	4.47278722355294e-08	8.76005543158352e-07	5.52945645399757e-07	BCL3/BLNK/CARD11/CD28/CD40LG/CD74/CR2/CXCR5/FLT3/IL7/IL7R/NFATC2/PIK3R1/PTPN6/RASGRP1/TNFRSF13C/TNFSF13/TNFSF13B/TYROBP	19
BP	GO:0002861	regulation of inflammatory response to antigenic stimulus	8/234	43/18723	5.2534605849776e-08	1.02308918849818e-06	6.45786680294302e-07	CCR7/CD28/FGR/FURIN/FYN/HCK/MAPK14/PLCG1	8
BP	GO:0042102	positive regulation of T cell proliferation	11/234	101/18723	5.43728162735003e-08	1.05293875109413e-06	6.64628097204762e-07	CARD11/CD28/CD3E/CD40LG/HLA-DPB1/IL1B/IL23A/PRKCQ/TNFRSF13C/TNFSF13B/XCL1	11
BP	GO:0032677	regulation of interleukin-8 production	11/234	102/18723	6.02816005016761e-08	1.16084177055462e-06	7.32737831443484e-07	BCL3/BPI/CD14/CD74/ELANE/HSPA1A/HSPA1B/IL1B/TLR2/TLR3/TLR8	11
BP	GO:0048660	regulation of smooth muscle cell proliferation	14/234	180/18723	6.28659702011756e-08	1.20388332935251e-06	7.59906201203684e-07	BMPR1A/ELANE/FGF9/GPER1/HMOX1/IFNG/MMP9/OGN/PDGFD/PDGFRB/PPARG/PTGS2/S1PR1/TGFB3	14
BP	GO:0042269	regulation of natural killer cell mediated cytotoxicity	8/234	44/18723	6.35219611123904e-08	1.20972486162657e-06	7.63593449370811e-07	IL18RAP/KLRC1/KLRC2/KLRD1/KLRK1/RASGRP1/SH2D1A/VAV1	8
BP	GO:0032637	interleukin-8 production	11/234	103/18723	6.67541903823494e-08	1.25738630736589e-06	7.93677949498512e-07	BCL3/BPI/CD14/CD74/ELANE/HSPA1A/HSPA1B/IL1B/TLR2/TLR3/TLR8	11
BP	GO:0032760	positive regulation of tumor necrosis factor production	11/234	103/18723	6.67541903823494e-08	1.25738630736589e-06	7.93677949498512e-07	AZU1/CD14/IFNG/IL23A/ORM1/PIK3R1/RASGRP1/TLR2/TLR3/TNFRSF8/TYROBP	11
BP	GO:0019886	antigen processing and presentation of exogenous peptide antigen via MHC class II	7/234	30/18723	6.9396679394919e-08	1.3000562710559e-06	8.20611763783168e-07	CD74/FCER1G/HLA-DOA/HLA-DPB1/HLA-DQA1/HLA-DRA/IFI30	7
BP	GO:0032757	positive regulation of interleukin-8 production	9/234	62/18723	7.27734236059156e-08	1.35594589821401e-06	8.55889994841693e-07	CD14/CD74/ELANE/HSPA1A/HSPA1B/IL1B/TLR2/TLR3/TLR8	9
BP	GO:0048659	smooth muscle cell proliferation	14/234	184/18723	8.27791452612922e-08	1.53408448234233e-06	9.68333295161805e-07	BMPR1A/ELANE/FGF9/GPER1/HMOX1/IFNG/MMP9/OGN/PDGFD/PDGFRB/PPARG/PTGS2/S1PR1/TGFB3	14
BP	GO:0043367	CD4-positive, alpha-beta T cell differentiation	10/234	83/18723	8.4041608564038e-08	1.54915200385155e-06	9.77844103022047e-07	BCL3/HLA-DRA/IFNG/IL18R1/IL23A/IL4R/RARA/RORA/RORC/SEMA4A	10
BP	GO:0033002	muscle cell proliferation	16/234	248/18723	9.7313098392731e-08	1.784246011488e-06	1.126238378375e-06	BMPR1A/ELANE/FGF9/GPER1/HMOX1/IFNG/MAPK14/MMP9/OGN/PDGFD/PDGFRB/PPARG/PTGS2/S1PR1/TGFB3/TGFBR3	16
BP	GO:1903557	positive regulation of tumor necrosis factor superfamily cytokine production	11/234	107/18723	9.92577840622145e-08	1.81027291884896e-06	1.14266688753326e-06	AZU1/CD14/IFNG/IL23A/ORM1/PIK3R1/RASGRP1/TLR2/TLR3/TNFRSF8/TYROBP	11
BP	GO:0043122	regulation of I-kappaB kinase/NF-kappaB signaling	16/234	249/18723	1.02853465286856e-07	1.86597839391469e-06	1.17782887948992e-06	CARD11/CCR7/CD74/FASLG/FYN/HMOX1/IKBKG/IL1B/LTBR/LTF/NLRX1/RORA/S100A12/S100B/SECTM1/TLR3	16
BP	GO:0033674	positive regulation of kinase activity	22/234	467/18723	1.07035439629229e-07	1.93168146807306e-06	1.21930148092376e-06	AREG/AZU1/BMPR1A/CCR7/CD74/ELANE/FGF13/FGR/FLT3/FPR2/IFNG/IL1B/IL23A/LTF/MAP2K2/PDGFD/PDGFRB/RASGRP1/S100A12/SLC11A1/TGFA/TLR3	22
BP	GO:0042093	T-helper cell differentiation	9/234	66/18723	1.27145584753226e-07	2.28266057627276e-06	1.44084387985152e-06	BCL3/HLA-DRA/IL18R1/IL23A/IL4R/RARA/RORA/RORC/SEMA4A	9
BP	GO:0034612	response to tumor necrosis factor	16/234	253/18723	1.28004887974734e-07	2.28618056398398e-06	1.44306574008058e-06	CAMP/CD14/CXCL16/CXCL8/GPER1/HSPA1A/HSPA1B/LCN2/MAPK14/MAPK3/PTGS2/RORA/TNFRSF13C/TNFRSF25/TNFSF13B/XCL1	16
BP	GO:0001667	ameboidal-type cell migration	22/234	475/18723	1.43627954985629e-07	2.55198742698692e-06	1.61084635352846e-06	ACVR1B/ACVR1C/ACVRL1/AKT3/EDNRB/GRN/HMOX1/IFNG/INSL3/LCN2/MMP9/NR2E1/PIK3R3/PLCG1/PPARG/PTGS2/S100A2/S100P/SEMA3B/SEMA4A/SEMA4B/SEMA6B	22
BP	GO:0046635	positive regulation of alpha-beta T cell activation	9/234	67/18723	1.45291921707609e-07	2.56831412372374e-06	1.62115196852701e-06	CD28/CD3E/HLA-DRA/IFNG/IL23A/IL4R/PRKCQ/RARA/XCL1	9
BP	GO:0002526	acute inflammatory response	11/234	112/18723	1.59155938228521e-07	2.78482496991732e-06	1.75781632016219e-06	CCR7/EDNRB/ELANE/IL1B/KLKB1/LCN2/ORM1/OSM/PLSCR1/PTGS2/S100A8	11
BP	GO:0046632	alpha-beta T cell differentiation	11/234	112/18723	1.59155938228521e-07	2.78482496991732e-06	1.75781632016219e-06	BCL3/HLA-DRA/IFNG/IL18R1/IL23A/IL4R/ITK/RARA/RORA/RORC/SEMA4A	11
BP	GO:0043410	positive regulation of MAPK cascade	22/234	480/18723	1.72032070080301e-07	2.99492194730705e-06	1.89043215766072e-06	CCR7/CD74/ELANE/FGF9/FLT3/FPR2/GPER1/HGF/IL1B/KL/LTBR/MAP2K2/MAPK3/MARCO/OSM/PDGFD/PDGFRB/RASGRP1/S100A12/TGFA/TLR3/XCL1	22
BP	GO:0002495	antigen processing and presentation of peptide antigen via MHC class II	7/234	34/18723	1.75743146345577e-07	3.04415389674977e-06	1.92150797935101e-06	CD74/FCER1G/HLA-DOA/HLA-DPB1/HLA-DQA1/HLA-DRA/IFI30	7
BP	GO:0045058	T cell selection	8/234	50/18723	1.80399565207885e-07	3.1091865063579e-06	1.96255737518262e-06	CARD11/CCR7/CD28/CD3D/CD3E/CD3G/CD74/IL23A	8
BP	GO:0071674	mononuclear cell migration	14/234	196/18723	1.81307209888108e-07	3.10928334569308e-06	1.96261850138109e-06	C3AR1/CCR7/CKLF/CX3CR1/CXCL10/CXCL16/CXCR1/FPR2/KLRK1/MAPK3/PDGFD/S100A12/S1PR1/XCL1	14
BP	GO:0030522	intracellular receptor signaling pathway	16/234	265/18723	2.40658794161033e-07	4.10668744293605e-06	2.59219243111441e-06	DEFA3/ESRRA/GPER1/HSPA1A/HSPA1B/IRF7/NEDD4/NLRX1/NR1D2/NR1I3/NR2E1/NR3C2/PPARG/RARA/RORA/RORC	16
BP	GO:0032722	positive regulation of chemokine production	9/234	71/18723	2.42330521053955e-07	4.11484387228071e-06	2.59734087123944e-06	AZU1/CD74/HMOX1/IFNG/IL1B/IL4R/IL7/TLR2/TLR3	9
BP	GO:0042129	regulation of T cell proliferation	13/234	171/18723	2.44795763638899e-07	4.13632841795729e-06	2.6109021849412e-06	CARD11/CBLB/CD28/CD3E/CD40LG/HLA-DPB1/IL1B/IL23A/PRKCQ/PTPN6/TNFRSF13C/TNFSF13B/XCL1	13
BP	GO:0002504	antigen processing and presentation of peptide or polysaccharide antigen via MHC class II	7/234	36/18723	2.66967486494838e-07	4.48896061437905e-06	2.8334880338117e-06	CD74/FCER1G/HLA-DOA/HLA-DPB1/HLA-DQA1/HLA-DRA/IFI30	7
BP	GO:0045580	regulation of T cell differentiation	12/234	146/18723	3.08534569797601e-07	5.16271195190451e-06	3.25876829724906e-06	CARD11/CD28/CD74/HLA-DOA/HLA-DRA/IFNG/IL23A/IL4R/IL7/IL7R/RARA/RASGRP1	12
BP	GO:0002761	regulation of myeloid leukocyte differentiation	11/234	120/18723	3.225036064009e-07	5.37038614137151e-06	3.38985484073562e-06	CD74/ESRRA/IFNG/IL23A/IRF7/LILRB3/LTF/PIK3R1/RARA/TLR3/TYROBP	11
BP	GO:0006968	cellular defense response	8/234	54/18723	3.3490056875779e-07	5.55001086782742e-06	3.50323621266373e-06	CCR3/CX3CR1/ITK/KLRC2/KLRC3/PRF1/SH2D1A/TYROBP	8
BP	GO:0002440	production of molecular mediator of immune response	17/234	308/18723	3.59099618969515e-07	5.9225664430044e-06	3.7383979471669e-06	CD28/CD40LG/CD74/ELANE/HLA-DOA/HLA-DPB1/HLA-DQA1/HLA-DRA/HMOX1/IL18R1/IL1B/IL1R1/IL4R/TGFB3/TLR3/TNFSF13/XCL1	17
BP	GO:0045834	positive regulation of lipid metabolic process	12/234	149/18723	3.84746292442981e-07	6.31533557167122e-06	3.98631872922127e-06	ADM/ANGPTL3/CCR7/CD74/FGR/FLT3/FPR2/IFNG/IL1B/PDGFRB/PPARG/PTGS2	12
BP	GO:0048015	phosphatidylinositol-mediated signaling	13/234	178/18723	3.89088801766453e-07	6.35634644402352e-06	4.01220530432157e-06	CD28/FGR/FLT3/FYN/GPER1/HGF/NEDD4/OSM/PDGFD/PDGFRB/PIK3R1/PTPN6/RASGRP1	13
BP	GO:0002385	mucosal immune response	7/234	38/18723	3.95119698709998e-07	6.39426103968715e-06	4.03613747088493e-06	CAMP/DEFA3/DEFA4/LTF/RNASE2/RNASE3/XCL1	7
BP	GO:0002478	antigen processing and presentation of exogenous peptide antigen	7/234	38/18723	3.95119698709998e-07	6.39426103968715e-06	4.03613747088493e-06	CD74/FCER1G/HLA-DOA/HLA-DPB1/HLA-DQA1/HLA-DRA/IFI30	7
BP	GO:0032642	regulation of chemokine production	10/234	98/18723	4.10939668370431e-07	6.6192011068826e-06	4.17812245214796e-06	AZU1/CD74/ELANE/HMOX1/IFNG/IL1B/IL4R/IL7/TLR2/TLR3	10
BP	GO:0002685	regulation of leukocyte migration	14/234	210/18723	4.21655763841136e-07	6.7475480354323e-06	4.25913663727072e-06	C3AR1/CCR7/CD74/CX3CR1/CXCL10/CXCL8/ELANE/FPR2/HMOX1/IL1R1/KLRK1/MAPK3/PDGFD/XCL1	14
BP	GO:0045860	positive regulation of protein kinase activity	19/234	386/18723	4.22822853395236e-07	6.7475480354323e-06	4.25913663727072e-06	AREG/AZU1/BMPR1A/CCR7/ELANE/FGF13/FLT3/IFNG/IL1B/IL23A/LTF/MAP2K2/PDGFD/PDGFRB/RASGRP1/S100A12/SLC11A1/TGFA/TLR3	19
BP	GO:0002711	positive regulation of T cell mediated immunity	8/234	56/18723	4.4750170529169e-07	7.10847178866569e-06	4.48695622041194e-06	CD1C/CD1E/HLA-DRA/IL18R1/IL1B/IL1R1/IL23A/XCL1	8
BP	GO:0032602	chemokine production	10/234	99/18723	4.52160270577722e-07	7.14952501230003e-06	4.51286952817069e-06	AZU1/CD74/ELANE/HMOX1/IFNG/IL1B/IL4R/IL7/TLR2/TLR3	10
BP	GO:2000516	positive regulation of CD4-positive, alpha-beta T cell activation	7/234	39/18723	4.76461937972772e-07	7.49938036617418e-06	4.73370259932574e-06	HLA-DRA/IFNG/IL23A/IL4R/PRKCQ/RARA/XCL1	7
BP	GO:0048017	inositol lipid-mediated signaling	13/234	182/18723	5.02102167071942e-07	7.86702804498629e-06	4.96576640831437e-06	CD28/FGR/FLT3/FYN/GPER1/HGF/NEDD4/OSM/PDGFD/PDGFRB/PIK3R1/PTPN6/RASGRP1	13
BP	GO:0060760	positive regulation of response to cytokine stimulus	8/234	57/18723	5.15000647943092e-07	8.03261191610787e-06	5.07028501690103e-06	CD74/HSPA1A/HSPA1B/IL1R1/IL7/IRF7/TLR2/TXK	8
BP	GO:0032753	positive regulation of interleukin-4 production	6/234	25/18723	5.18892046167724e-07	8.05685082495561e-06	5.08558491905494e-06	CD28/CD3E/CD40LG/FCER1G/PRKCQ/RARA	6
BP	GO:0050830	defense response to Gram-positive bacterium	10/234	101/18723	5.45593262242647e-07	8.43345280246817e-06	5.32330079327614e-06	CAMP/CTSG/DEFA3/DEFA4/FGR/IL7R/PGLYRP1/RNASE3/STAB2/TLR2	10
BP	GO:0043123	positive regulation of I-kappaB kinase/NF-kappaB signaling	13/234	186/18723	6.43600437392424e-07	9.9039763736236e-06	6.25151364704014e-06	CARD11/CCR7/CD74/FASLG/FYN/HMOX1/IKBKG/LTBR/LTF/S100A12/S100B/SECTM1/TLR3	13
BP	GO:0043551	regulation of phosphatidylinositol 3-kinase activity	8/234	59/18723	6.7642186813109e-07	1.02625830632893e-05	6.47787067070341e-06	CCR7/FGR/FLT3/FPR2/PDGFRB/PIK3R1/PIK3R3/SOCS3	8
BP	GO:0002251	organ or tissue specific immune response	7/234	41/18723	6.81790403682403e-07	1.02625830632893e-05	6.47787067070341e-06	CAMP/DEFA3/DEFA4/LTF/RNASE2/RNASE3/XCL1	7
BP	GO:0032733	positive regulation of interleukin-10 production	7/234	41/18723	6.81790403682403e-07	1.02625830632893e-05	6.47787067070341e-06	BCL3/CD28/CD40LG/HGF/IL23A/TLR2/XCL1	7
BP	GO:0032735	positive regulation of interleukin-12 production	7/234	41/18723	6.81790403682403e-07	1.02625830632893e-05	6.47787067070341e-06	CCR7/CD40LG/IFNG/IL23A/MAPK14/TLR2/TLR3	7
BP	GO:0050856	regulation of T cell receptor signaling pathway	7/234	41/18723	6.81790403682403e-07	1.02625830632893e-05	6.47787067070341e-06	CARD11/CBLB/CCR7/IKBKG/LCK/PTPN6/SH2D1A	7
BP	GO:0007200	phospholipase C-activating G protein-coupled receptor signaling pathway	10/234	104/18723	7.17384342771393e-07	1.07048650629134e-05	6.75704459561846e-06	C3AR1/CX3CR1/EDNRB/FPR1/FPR2/GPR17/LTB4R/OPRL1/S1PR1/TACR1	10
BP	GO:0046634	regulation of alpha-beta T cell activation	10/234	104/18723	7.17384342771393e-07	1.07048650629134e-05	6.75704459561846e-06	CBLB/CD28/CD3E/HLA-DRA/IFNG/IL23A/IL4R/PRKCQ/RARA/XCL1	10
BP	GO:0044706	multi-multicellular organism process	14/234	220/18723	7.39398466986646e-07	1.09858039469956e-05	6.93437672986115e-06	ACVR1B/ACVR1C/ADM/CTSB/IDO1/IL1B/MAPK3/MMP9/PTGFR/PTGS2/RARA/RLN1/RLN2/TGFB3	14
BP	GO:0019731	antibacterial humoral response	8/234	60/18723	7.72149301924232e-07	1.13743531783454e-05	7.17963385999724e-06	CAMP/CTSG/DEFA3/DEFA4/ELANE/LTF/RNASE3/SLPI	8
BP	GO:0031663	lipopolysaccharide-mediated signaling pathway	8/234	60/18723	7.72149301924232e-07	1.13743531783454e-05	7.17963385999724e-06	BPI/CD14/HCK/IL1B/LTF/MAPK14/MAPK3/TLR2	8
BP	GO:0044403	biological process involved in symbiotic interaction	16/234	290/18723	8.04572611140627e-07	1.18015395344755e-05	7.44927922610381e-06	AZU1/CAMP/CD74/CR2/CTSB/CTSG/CX3CR1/CXCL8/ELANE/HSPA1A/HSPA1B/IFITM1/INHBB/LTF/PGLYRP1/PLSCR1	16
BP	GO:0002227	innate immune response in mucosa	6/234	27/18723	8.49336450969435e-07	1.24053506207273e-05	7.83041232896442e-06	CAMP/DEFA3/DEFA4/LTF/RNASE2/RNASE3	6
BP	GO:2001234	negative regulation of apoptotic signaling pathway	14/234	224/18723	9.17564823814091e-07	1.33453415514227e-05	8.42374635053843e-06	BDNF/CD74/CX3CR1/FYN/HGF/HMOX1/HSPA1A/HSPA1B/IL1B/IL7/MMP9/PLAUR/PTGS2/TPT1	14
BP	GO:0060759	regulation of response to cytokine stimulus	12/234	162/18723	9.44947022731817e-07	1.36858503670444e-05	8.6386797699543e-06	CD74/HSPA1A/HSPA1B/IL1R1/IL1R2/IL1RN/IL7/IRF7/PPARG/PTPN6/TLR2/TXK	12
BP	GO:0001503	ossification	19/234	408/18723	9.74297633841505e-07	1.40508077781965e-05	8.86904544837834e-06	ACVR2B/AREG/BMPR1A/CLEC11A/ESRRA/FGR/HGF/IFITM1/JAG1/KL/LTF/MAPK14/MAPK3/MMP9/PPARG/PTGS2/S1PR1/SORT1/TGFB3	19
BP	GO:0007565	female pregnancy	13/234	193/18723	9.78738607808451e-07	1.40508077781965e-05	8.86904544837834e-06	ACVR1B/ACVR1C/ADM/CTSB/IDO1/IL1B/MAPK3/MMP9/PTGS2/RARA/RLN1/RLN2/TGFB3	13
BP	GO:0032613	interleukin-10 production	8/234	62/18723	9.98679404020347e-07	1.40508077781965e-05	8.86904544837834e-06	BCL3/CD28/CD40LG/HGF/IL23A/TLR2/TYROBP/XCL1	8
BP	GO:0032615	interleukin-12 production	8/234	62/18723	9.98679404020347e-07	1.40508077781965e-05	8.86904544837834e-06	CCR7/CD40LG/IFNG/IL23A/MAPK14/TLR2/TLR3/TLR8	8
BP	GO:0032653	regulation of interleukin-10 production	8/234	62/18723	9.98679404020347e-07	1.40508077781965e-05	8.86904544837834e-06	BCL3/CD28/CD40LG/HGF/IL23A/TLR2/TYROBP/XCL1	8
BP	GO:0032655	regulation of interleukin-12 production	8/234	62/18723	9.98679404020347e-07	1.40508077781965e-05	8.86904544837834e-06	CCR7/CD40LG/IFNG/IL23A/MAPK14/TLR2/TLR3/TLR8	8
BP	GO:0048002	antigen processing and presentation of peptide antigen	8/234	62/18723	9.98679404020347e-07	1.40508077781965e-05	8.86904544837834e-06	CD74/FCER1G/HLA-DOA/HLA-DPB1/HLA-DQA1/HLA-DRA/IFI30/SLC11A1	8
BP	GO:0002687	positive regulation of leukocyte migration	11/234	135/18723	1.05528658355973e-06	1.47868815184162e-05	9.33366439117658e-06	C3AR1/CCR7/CD74/CX3CR1/CXCL10/CXCL8/FPR2/IL1R1/MAPK3/PDGFD/XCL1	11
BP	GO:1902624	positive regulation of neutrophil migration	6/234	28/18723	1.06972915797586e-06	1.49285684515902e-05	9.42309895391476e-06	C3AR1/CCR7/CD74/CXCL8/IL1R1/XCL1	6
BP	GO:0002700	regulation of production of molecular mediator of immune response	12/234	164/18723	1.07668586928668e-06	1.4965065288029e-05	9.44613621313909e-06	CD28/CD40LG/CD74/HMOX1/IL18R1/IL1B/IL1R1/IL4R/TGFB3/TLR3/TNFSF13/XCL1	12
BP	GO:0002704	negative regulation of leukocyte mediated immunity	8/234	63/18723	1.13172558588872e-06	1.56668999781463e-05	9.88914303966177e-06	CR2/CX3CR1/HMOX1/IL7R/KLRC1/KLRD1/PTPN6/XCL1	8
BP	GO:0032635	interleukin-6 production	12/234	165/18723	1.1484632211281e-06	1.57719232001137e-05	9.95543500973695e-06	BPI/CD74/HGF/IFNG/IL1B/NLRX1/ORM1/PTPN6/TLR2/TLR3/TLR8/TYROBP	12
BP	GO:0032675	regulation of interleukin-6 production	12/234	165/18723	1.1484632211281e-06	1.57719232001137e-05	9.95543500973695e-06	BPI/CD74/HGF/IFNG/IL1B/NLRX1/ORM1/PTPN6/TLR2/TLR3/TLR8/TYROBP	12
BP	GO:0045670	regulation of osteoclast differentiation	8/234	64/18723	1.27958973278754e-06	1.7502959559201e-05	1.10480867906092e-05	ESRRA/IFNG/IL23A/LILRB3/LTF/PIK3R1/TLR3/TYROBP	8
BP	GO:0002862	negative regulation of inflammatory response to antigenic stimulus	6/234	29/18723	1.33476114599417e-06	1.81854611472011e-05	1.14788903214892e-05	FGR/FURIN/FYN/HCK/MAPK14/PLCG1	6
BP	GO:0060389	pathway-restricted SMAD protein phosphorylation	8/234	65/18723	1.44360174567845e-06	1.95909260525733e-05	1.23660373324383e-05	ACVR1B/ACVRL1/BMPR1A/GDF11/INHBB/PPARG/TGFB3/TGFBR3	8
BP	GO:0071347	cellular response to interleukin-1	10/234	113/18723	1.54722802664352e-06	2.09148823836871e-05	1.3201735112785e-05	CAMP/CXCL8/IL1B/IL1R1/IL1R2/IL1RN/LCN2/MAPK3/RORA/XCL1	10
BP	GO:0090100	positive regulation of transmembrane receptor protein serine/threonine kinase signaling pathway	10/234	114/18723	1.6776418283978e-06	2.25891850878407e-05	1.42585759017198e-05	ACVR1B/ACVR2B/ACVRL1/BMPR1A/GDF11/INHBB/NEO1/PPARG/TGFB3/TGFBR3	10
BP	GO:0048872	homeostasis of number of cells	15/234	272/18723	1.80074433117866e-06	2.41523957570927e-05	1.52452940100196e-05	ACVR1B/AKT3/CARD11/CCR7/CD74/CX3CR1/FLT3/HMOX1/HSPA1A/HSPA1B/IL7/IL7R/MAPK14/TGFBR3/TNFSF13B	15
BP	GO:0045582	positive regulation of T cell differentiation	9/234	91/18723	2.05382814957614e-06	2.7440099347244e-05	1.73205335992406e-05	CD74/HLA-DRA/IFNG/IL23A/IL4R/IL7/IL7R/RARA/RASGRP1	9
BP	GO:0010862	positive regulation of pathway-restricted SMAD protein phosphorylation	7/234	49/18723	2.39290361591566e-06	3.18468678149084e-05	2.01021409229736e-05	ACVR1B/ACVRL1/BMPR1A/GDF11/INHBB/PPARG/TGFB3	7
BP	GO:0002381	immunoglobulin production involved in immunoglobulin-mediated immune response	8/234	70/18723	2.55898351167384e-06	3.39262160182298e-05	2.14146514924285e-05	CD28/CD40LG/HLA-DOA/HLA-DPB1/HLA-DQA1/HLA-DRA/TNFSF13/XCL1	8
BP	GO:0002690	positive regulation of leukocyte chemotaxis	9/234	94/18723	2.69833067997931e-06	3.55005566942317e-05	2.24083950000693e-05	C3AR1/CCR7/CD74/CX3CR1/CXCL10/CXCL8/FPR2/MAPK3/XCL1	9
BP	GO:0030316	osteoclast differentiation	9/234	94/18723	2.69833067997931e-06	3.55005566942317e-05	2.24083950000693e-05	ESRRA/IFNG/IL23A/LILRB3/LTF/MAPK14/PIK3R1/TLR3/TYROBP	9
BP	GO:0001961	positive regulation of cytokine-mediated signaling pathway	7/234	50/18723	2.75307869393786e-06	3.5946447946984e-05	2.26898471306601e-05	CD74/HSPA1A/HSPA1B/IL1R1/IL7/IRF7/TXK	7
BP	GO:0038093	Fc receptor signaling pathway	7/234	50/18723	2.75307869393786e-06	3.5946447946984e-05	2.26898471306601e-05	FCER1G/FGR/FYN/HCK/PLCG1/PRKCQ/VAV1	7
BP	GO:0043550	regulation of lipid kinase activity	8/234	71/18723	2.85316166921288e-06	3.71126349953842e-05	2.34259589682742e-05	CCR7/FGR/FLT3/FPR2/PDGFRB/PIK3R1/PIK3R3/SOCS3	8
BP	GO:0001959	regulation of cytokine-mediated signaling pathway	11/234	150/18723	2.97927387079504e-06	3.82470335930137e-05	2.41420055385337e-05	CD74/HSPA1A/HSPA1B/IL1R1/IL1R2/IL1RN/IL7/IRF7/PPARG/PTPN6/TXK	11
BP	GO:0002431	Fc receptor mediated stimulatory signaling pathway	6/234	33/18723	2.98475545010754e-06	3.82470335930137e-05	2.41420055385337e-05	FCER1G/FGR/FYN/HCK/PLSCR1/VAV1	6
BP	GO:0032633	interleukin-4 production	6/234	33/18723	2.98475545010754e-06	3.82470335930137e-05	2.41420055385337e-05	CD28/CD3E/CD40LG/FCER1G/PRKCQ/RARA	6
BP	GO:0032673	regulation of interleukin-4 production	6/234	33/18723	2.98475545010754e-06	3.82470335930137e-05	2.41420055385337e-05	CD28/CD3E/CD40LG/FCER1G/PRKCQ/RARA	6
BP	GO:0002688	regulation of leukocyte chemotaxis	10/234	122/18723	3.11409124454494e-06	3.97565648886904e-05	2.50948405554557e-05	C3AR1/CCR7/CD74/CX3CR1/CXCL10/CXCL8/FPR2/KLRK1/MAPK3/XCL1	10
BP	GO:0043299	leukocyte degranulation	8/234	73/18723	3.52835344095091e-06	4.48790933983682e-05	2.83282445618393e-05	FGR/HCK/HMOX1/IL4R/ITGB2/KLRC2/PTGDR/RASGRP1	8
BP	GO:0007596	blood coagulation	13/234	217/18723	3.61445655189139e-06	4.58052637293e-05	2.89128548481405e-05	CD40LG/FCER1G/KLKB1/LCK/MAPK14/PLAU/PLAUR/PLSCR1/PRKCQ/PTPN6/SERPIND1/TXK/VAV1	13
BP	GO:0002695	negative regulation of leukocyte activation	12/234	187/18723	4.25610328782241e-06	5.37391503044829e-05	3.39208231961786e-05	BPI/CBLB/CD74/FGR/GPER1/GRN/HMOX1/IL4R/PGLYRP1/PTPN6/TYROBP/XCL1	12
BP	GO:0032814	regulation of natural killer cell activation	6/234	35/18723	4.28378963586973e-06	5.38913243607408e-05	3.40168773620543e-05	FGR/IL23A/KLRC2/PGLYRP1/RASGRP1/TYROBP	6
BP	GO:0019216	regulation of lipid metabolic process	16/234	331/18723	4.476136313796e-06	5.61063340860175e-05	3.54150191793926e-05	ADM/ANGPTL3/CCR7/CD74/FGR/FLT3/FPR2/GPER1/IFNG/IL1B/NR1D2/PDGFRB/PPARG/PTGS2/RORA/RORC	16
BP	GO:0007599	hemostasis	13/234	222/18723	4.63922552636166e-06	5.77307234273236e-05	3.64403540299812e-05	CD40LG/FCER1G/KLKB1/LCK/MAPK14/PLAU/PLAUR/PLSCR1/PRKCQ/PTPN6/SERPIND1/TXK/VAV1	13
BP	GO:0050817	coagulation	13/234	222/18723	4.63922552636166e-06	5.77307234273236e-05	3.64403540299812e-05	CD40LG/FCER1G/KLKB1/LCK/MAPK14/PLAU/PLAUR/PLSCR1/PRKCQ/PTPN6/SERPIND1/TXK/VAV1	13
BP	GO:0002823	negative regulation of adaptive immune response based on somatic recombination of immune receptors built from immunoglobulin superfamily domains	7/234	54/18723	4.67858837215013e-06	5.80111299237464e-05	3.66173501144806e-05	CR2/IL4R/IL7R/KLRC1/KLRD1/PTPN6/XCL1	7
BP	GO:0042119	neutrophil activation	6/234	36/18723	5.0871540657447e-06	6.26265002307927e-05	3.95306295259184e-05	CXCL8/FCER1G/GRN/IL18RAP/ITGB2/TYROBP	6
BP	GO:0045742	positive regulation of epidermal growth factor receptor signaling pathway	6/234	36/18723	5.0871540657447e-06	6.26265002307927e-05	3.95306295259184e-05	AREG/FASLG/GPER1/MMP9/PLAUR/TGFA	6
BP	GO:0045639	positive regulation of myeloid cell differentiation	9/234	103/18723	5.77638226218856e-06	7.08583261842134e-05	4.47266609325482e-05	ACVR1B/CD74/HSPA1A/HSPA1B/IFNG/IL23A/JAG1/MAPK14/TYROBP	9
BP	GO:0052547	regulation of peptidase activity	19/234	461/18723	5.80288609274306e-06	7.09310225591678e-05	4.47725477928328e-05	A2M/ACVR1C/ADRM1/FASLG/FURIN/FYN/GPER1/GRN/HGF/LCK/LTF/MMP9/PLAUR/PPARG/PTGS2/S100A8/S100A9/SERPIND1/SLPI	19
BP	GO:0045621	positive regulation of lymphocyte differentiation	9/234	104/18723	6.25565574929122e-06	7.5926920309179e-05	4.79260208813378e-05	CD74/HLA-DRA/IFNG/IL23A/IL4R/IL7/IL7R/RARA/RASGRP1	9
BP	GO:0048661	positive regulation of smooth muscle cell proliferation	9/234	104/18723	6.25565574929122e-06	7.5926920309179e-05	4.79260208813378e-05	BMPR1A/ELANE/FGF9/HMOX1/MMP9/PDGFD/PDGFRB/PTGS2/S1PR1	9
BP	GO:0032868	response to insulin	14/234	264/18723	6.28143916538691e-06	7.59723536950479e-05	4.79546990022336e-05	ACVR1C/ADM/ESRRA/IL1B/INHBB/KL/PIK3R1/PIK3R3/PPARG/PRKCQ/RETN/SOCS3/SORT1/TLR2	14
BP	GO:0071356	cellular response to tumor necrosis factor	13/234	229/18723	6.50364852166914e-06	7.83848827069703e-05	4.94775174615021e-05	CAMP/CXCL8/GPER1/HSPA1A/HSPA1B/LCN2/MAPK14/MAPK3/RORA/TNFRSF13C/TNFRSF25/TNFSF13B/XCL1	13
BP	GO:1901186	positive regulation of ERBB signaling pathway	6/234	38/18723	7.06125891197716e-06	8.48089180124923e-05	5.35324488210409e-05	AREG/FASLG/GPER1/MMP9/PLAUR/TGFA	6
BP	GO:0045060	negative thymic T cell selection	4/234	11/18723	7.32531515850399e-06	8.76748658033446e-05	5.53414708794874e-05	CCR7/CD28/CD3E/CD74	4
BP	GO:0014032	neural crest cell development	8/234	81/18723	7.74876245507537e-06	9.21033937332579e-05	5.8136813047698e-05	BMPR1A/EDNRB/JAG1/MAPK3/SEMA3B/SEMA4A/SEMA4B/SEMA6B	8
BP	GO:0048708	astrocyte differentiation	8/234	81/18723	7.74876245507537e-06	9.21033937332579e-05	5.8136813047698e-05	FPR2/GRN/IFNG/MAPK3/NR2E1/S100A8/S100A9/S100B	8
BP	GO:0007188	adenylate cyclase-modulating G protein-coupled receptor signaling pathway	13/234	233/18723	7.84281805744036e-06	9.29010097731853e-05	5.86402782591037e-05	ADM/CCR3/CXCL10/FPR1/FPR2/GLP2R/GPER1/INSL3/MARCO/OPRL1/PTGDR2/PTGFR/S1PR1	13
BP	GO:0002758	innate immune response-activating signal transduction	5/234	23/18723	8.18071597115852e-06	9.65716710704912e-05	6.09572455385172e-05	FYN/HCK/KLRC2/KLRD1/TYROBP	5
BP	GO:0071902	positive regulation of protein serine/threonine kinase activity	12/234	200/18723	8.46794967471403e-06	9.96212372994514e-05	6.28821698495919e-05	BMPR1A/ELANE/FLT3/IFNG/IL1B/LTF/MAP2K2/PDGFD/PDGFRB/RASGRP1/S100A12/TGFA	12
BP	GO:0002820	negative regulation of adaptive immune response	7/234	59/18723	8.54715677700851e-06	0.000100211052416151	6.32544685215775e-05	CR2/IL4R/IL7R/KLRC1/KLRD1/PTPN6/XCL1	7
BP	GO:2000116	regulation of cysteine-type endopeptidase activity	13/234	235/18723	8.59941009497542e-06	0.000100481920669086	6.34254439475975e-05	ACVR1C/FASLG/FYN/GPER1/HGF/LCK/LTF/MMP9/PLAUR/PPARG/PTGS2/S100A8/S100A9	13
BP	GO:0052548	regulation of endopeptidase activity	18/234	432/18723	8.87339588661164e-06	0.000103333093314697	6.52251397497378e-05	A2M/ACVR1C/ADRM1/FASLG/FURIN/FYN/GPER1/HGF/LCK/LTF/MMP9/PLAUR/PPARG/PTGS2/S100A8/S100A9/SERPIND1/SLPI	18
BP	GO:0090023	positive regulation of neutrophil chemotaxis	5/234	24/18723	1.02286660772723e-05	0.000118714518411979	7.4934087477306e-05	C3AR1/CCR7/CD74/CXCL8/XCL1	5
BP	GO:0043383	negative T cell selection	4/234	12/18723	1.08802468775674e-05	0.000125853057003271	7.94400222392503e-05	CCR7/CD28/CD3E/CD74	4
BP	GO:1902622	regulation of neutrophil migration	6/234	41/18723	1.11464498974552e-05	0.000128501046142234	8.11114660730146e-05	C3AR1/CCR7/CD74/CXCL8/IL1R1/XCL1	6
BP	GO:0030183	B cell differentiation	10/234	141/18723	1.1347839835537e-05	0.000130386679710321	8.23017015440529e-05	BCL3/BLNK/CARD11/CD40LG/CR2/FLT3/IL7/PIK3R1/PTPN6/TNFSF13B	10
BP	GO:0010631	epithelial cell migration	16/234	357/18723	1.15756872638952e-05	0.000132562770759624	8.36752774067895e-05	ACVRL1/AKT3/GRN/HMOX1/IFNG/INSL3/LCN2/MMP9/NR2E1/PIK3R3/PLCG1/PPARG/PTGS2/S100A2/S100P/SEMA4A	16
BP	GO:0045576	mast cell activation	7/234	62/18723	1.1936013324046e-05	0.000135786923854741	8.57104031294183e-05	FGR/HMOX1/IL4R/PLSCR1/PTGDR/RASGRP1/S100A12	7
BP	GO:0060393	regulation of pathway-restricted SMAD protein phosphorylation	7/234	62/18723	1.1936013324046e-05	0.000135786923854741	8.57104031294183e-05	ACVR1B/ACVRL1/BMPR1A/GDF11/INHBB/PPARG/TGFB3	7
BP	GO:0014031	mesenchymal cell development	8/234	86/18723	1.21162240332556e-05	0.000136933194238137	8.64339433192037e-05	BMPR1A/EDNRB/JAG1/MAPK3/SEMA3B/SEMA4A/SEMA4B/SEMA6B	8
BP	GO:0048864	stem cell development	8/234	86/18723	1.21162240332556e-05	0.000136933194238137	8.64339433192037e-05	BMPR1A/EDNRB/JAG1/MAPK3/SEMA3B/SEMA4A/SEMA4B/SEMA6B	8
BP	GO:1901653	cellular response to peptide	16/234	359/18723	1.24056326175801e-05	0.000139745802721564	8.82092969402755e-05	CYSLTR2/ESRRA/FPR2/FYN/GLP2R/GNRHR/GPER1/IL1B/INHBB/KL/LCN2/PIK3R1/PIK3R3/PPARG/PRKCQ/SOCS3	16
BP	GO:0051960	regulation of nervous system development	18/234	443/18723	1.24676678516056e-05	0.000139987137083011	8.83616302049332e-05	BDNF/BMPR1A/CX3CR1/FGF13/GPER1/HGF/IFNG/IL1B/NR2E1/RARA/S100B/SEMA3B/SEMA4A/SEMA4B/SEMA6B/TG/TLR2/TYMP	18
BP	GO:0090132	epithelium migration	16/234	360/18723	1.28401616876574e-05	0.000143098026800505	9.03252626682681e-05	ACVRL1/AKT3/GRN/HMOX1/IFNG/INSL3/LCN2/MMP9/NR2E1/PIK3R3/PLCG1/PPARG/PTGS2/S100A2/S100P/SEMA4A	16
BP	GO:0070555	response to interleukin-1	10/234	143/18723	1.28432876487667e-05	0.000143098026800505	9.03252626682681e-05	CAMP/CXCL8/IL1B/IL1R1/IL1R2/IL1RN/LCN2/MAPK3/RORA/XCL1	10
BP	GO:0030890	positive regulation of B cell proliferation	6/234	42/18723	1.28692742408345e-05	0.000143098026800505	9.03252626682681e-05	CARD11/CD74/IL7/NFATC2/TNFRSF13C/TNFSF13B	6
BP	GO:0050854	regulation of antigen receptor-mediated signaling pathway	7/234	63/18723	1.32865492913156e-05	0.000147262814814035	9.29541289055659e-05	CARD11/CBLB/CCR7/IKBKG/LCK/PTPN6/SH2D1A	7
BP	GO:0050866	negative regulation of cell activation	12/234	210/18723	1.38538164711939e-05	0.00015305803005194	9.66121411806943e-05	BPI/CBLB/CD74/FGR/GPER1/GRN/HMOX1/IL4R/PGLYRP1/PTPN6/TYROBP/XCL1	12
BP	GO:0030278	regulation of ossification	9/234	115/18723	1.42177434180838e-05	0.000156078221535462	9.85185237853813e-05	ACVR2B/BMPR1A/ESRRA/KL/LTF/MAPK14/MAPK3/S1PR1/TGFB3	9
BP	GO:0071675	regulation of mononuclear cell migration	9/234	115/18723	1.42177434180838e-05	0.000156078221535462	9.85185237853813e-05	C3AR1/CCR7/CX3CR1/CXCL10/FPR2/KLRK1/MAPK3/PDGFD/XCL1	9
BP	GO:0030101	natural killer cell activation	8/234	88/18723	1.43665023606518e-05	0.000157210582975133	9.92332844760812e-05	FGR/IL18R1/IL23A/KLRC2/KLRK1/PGLYRP1/RASGRP1/TYROBP	8
BP	GO:0030888	regulation of B cell proliferation	7/234	64/18723	1.47610881844682e-05	0.000160943847482856	0.000101589767684199	CARD11/CD74/IL7/NFATC2/TNFRSF13C/TNFSF13B/TYROBP	7
BP	GO:0036230	granulocyte activation	6/234	43/18723	1.48010442854846e-05	0.000160943847482856	0.000101589767684199	CXCL8/FCER1G/GRN/IL18RAP/ITGB2/TYROBP	6
BP	GO:0090130	tissue migration	16/234	365/18723	1.52228576816307e-05	0.00016501003279428	0.000104156394663789	ACVRL1/AKT3/GRN/HMOX1/IFNG/INSL3/LCN2/MMP9/NR2E1/PIK3R3/PLCG1/PPARG/PTGS2/S100A2/S100P/SEMA4A	16
BP	GO:0002430	complement receptor mediated signaling pathway	4/234	13/18723	1.55618917638205e-05	0.000168156241096831	0.000106142320659353	C3AR1/CR2/FPR1/FPR2	4
BP	GO:0051235	maintenance of location	15/234	327/18723	1.66311823011947e-05	0.000179149016850682	0.000113081098080821	ACVR1C/ANGPTL3/CCR7/CXCL10/FASLG/GPER1/IL1B/LCK/LCN2/PLCG1/PPARG/PTPN6/S100A8/S100A9/XCL1	15
BP	GO:0071346	cellular response to interferon-gamma	9/234	118/18723	1.75008735464935e-05	0.000187929941167487	0.000118623727235947	FASLG/HCK/IFNG/IFNGR2/PPARG/TLR2/TLR3/TXK/XCL1	9
BP	GO:0097696	receptor signaling pathway via STAT	11/234	181/18723	1.79089527120542e-05	0.000191714782603885	0.00012101276644595	BCL3/FLT3/FYN/IFNG/IL10RB/IL23A/IL24/IL7R/OSM/PPARG/SOCS3	11
BP	GO:0050766	positive regulation of phagocytosis	7/234	66/18723	1.81175629605809e-05	0.000193050214820266	0.00012185570794848	AZU1/FCER1G/FPR2/IFNG/IL1B/IL2RB/SLC11A1	7
BP	GO:0071375	cellular response to peptide hormone stimulus	14/234	290/18723	1.81457120979884e-05	0.000193050214820266	0.00012185570794848	CYSLTR2/ESRRA/FYN/GLP2R/GNRHR/GPER1/IL1B/INHBB/KL/PIK3R1/PIK3R3/PPARG/PRKCQ/SOCS3	14
BP	GO:0009612	response to mechanical stimulus	12/234	216/18723	1.83562111094432e-05	0.000194501941922935	0.000122772056236455	CXCL10/FYN/IL1B/LTBR/MAPK14/MAPK3/MPO/PTGS2/RETN/TLR3/TLR8/TNFRSF8	12
BP	GO:0014033	neural crest cell differentiation	8/234	91/18723	1.83950197467006e-05	0.000194501941922935	0.000122772056236455	BMPR1A/EDNRB/JAG1/MAPK3/SEMA3B/SEMA4A/SEMA4B/SEMA6B	8
BP	GO:0060142	regulation of syncytium formation by plasma membrane fusion	5/234	27/18723	1.88426205129437e-05	0.000196941031229154	0.000124311639885381	CXCL10/IL4R/MAPK14/NFATC2/TYROBP	5
BP	GO:0060333	interferon-gamma-mediated signaling pathway	5/234	27/18723	1.88426205129437e-05	0.000196941031229154	0.000124311639885381	HCK/IFNG/IFNGR2/PPARG/TXK	5
BP	GO:0071624	positive regulation of granulocyte chemotaxis	5/234	27/18723	1.88426205129437e-05	0.000196941031229154	0.000124311639885381	C3AR1/CCR7/CD74/CXCL8/XCL1	5
BP	GO:0060485	mesenchyme development	14/234	291/18723	1.88542327547493e-05	0.000196941031229154	0.000124311639885381	ACVRL1/BMPR1A/EDNRB/HGF/IL1B/JAG1/MAPK3/PDGFRB/SEMA3B/SEMA4A/SEMA4B/SEMA6B/TGFB3/TGFBR3	14
BP	GO:0045862	positive regulation of proteolysis	16/234	372/18723	1.9218434294515e-05	0.000200138800644088	0.000126330111899388	ACVR1C/ADRM1/FASLG/FURIN/FYN/GPER1/GRN/HSPA1A/HSPA1B/IFNG/IL1B/KLKB1/LCK/PPARG/S100A8/S100A9	16
BP	GO:2000514	regulation of CD4-positive, alpha-beta T cell activation	7/234	67/18723	2.00182633946241e-05	0.000207840222654425	0.00013119134570922	HLA-DRA/IFNG/IL23A/IL4R/PRKCQ/RARA/XCL1	7
BP	GO:2001236	regulation of extrinsic apoptotic signaling pathway	10/234	151/18723	2.06501729058908e-05	0.000213757195215032	0.000134926212727917	FYN/GPER1/HGF/HMOX1/HSPA1A/HSPA1B/IL1B/IL7/LTBR/TNFRSF12A	10
BP	GO:0045059	positive thymic T cell selection	4/234	14/18723	2.15732138775213e-05	0.000222643318071306	0.000140535244515716	CD3D/CD3E/CD3G/CD74	4
BP	GO:0038094	Fc-gamma receptor signaling pathway	5/234	28/18723	2.27062925466324e-05	0.000233637583308185	0.000147474962117484	FCER1G/FGR/FYN/HCK/VAV1	5
BP	GO:0050878	regulation of body fluid levels	16/234	379/18723	2.41200496963915e-05	0.000247445866974587	0.000156190923315918	ADM/CD40LG/EDNRB/FCER1G/KLKB1/LCK/MAPK14/OPRL1/PLAU/PLAUR/PLSCR1/PRKCQ/PTPN6/SERPIND1/TXK/VAV1	16
BP	GO:1901224	positive regulation of NIK/NF-kappaB signaling	7/234	69/18723	2.43148189976564e-05	0.000248703801438936	0.000156984947268954	CD14/IL18R1/IL1B/IL23A/NR3C2/TLR2/TLR3	7
BP	GO:0030168	platelet activation	9/234	123/18723	2.44057164051471e-05	0.000248894983575568	0.000157105623822607	CD40LG/FCER1G/LCK/MAPK14/PLSCR1/PRKCQ/PTPN6/TXK/VAV1	9
BP	GO:0001916	positive regulation of T cell mediated cytotoxicity	5/234	29/18723	2.71586949217653e-05	0.00027581748267689	0.000174099441678693	CD1C/CD1E/HLA-DRA/IL23A/XCL1	5
BP	GO:0002718	regulation of cytokine production involved in immune response	8/234	96/18723	2.72056698898006e-05	0.00027581748267689	0.000174099441678693	CD74/HMOX1/IL18R1/IL1B/IL1R1/TGFB3/TLR3/XCL1	8
BP	GO:0002673	regulation of acute inflammatory response	6/234	48/18723	2.82803100337834e-05	0.00028587163837669	0.000180445750393055	CCR7/EDNRB/IL1B/KLKB1/OSM/PTGS2	6
BP	GO:1902107	positive regulation of leukocyte differentiation	10/234	157/18723	2.89085510305678e-05	0.000290518295633723	0.000183378778518286	CD74/HLA-DRA/IFNG/IL23A/IL4R/IL7/IL7R/RARA/RASGRP1/TYROBP	10
BP	GO:1903708	positive regulation of hemopoiesis	10/234	157/18723	2.89085510305678e-05	0.000290518295633723	0.000183378778518286	CD74/HLA-DRA/IFNG/IL23A/IL4R/IL7/IL7R/RARA/RASGRP1/TYROBP	10
BP	GO:0002468	dendritic cell antigen processing and presentation	4/234	15/18723	2.91299323200167e-05	0.000291892083450865	0.000184245930555308	CCR7/CD74/HLA-DRA/SLC11A1	4
BP	GO:0002367	cytokine production involved in immune response	8/234	98/18723	3.16034245746622e-05	0.000315759433359017	0.000199311300063545	CD74/HMOX1/IL18R1/IL1B/IL1R1/TGFB3/TLR3/XCL1	8
BP	GO:0006953	acute-phase response	6/234	49/18723	3.1892506278137e-05	0.000317726789424099	0.00020055311979589	EDNRB/IL1B/LCN2/ORM1/PLSCR1/PTGS2	6
BP	GO:0070498	interleukin-1-mediated signaling pathway	5/234	30/18723	3.22602134535896e-05	0.000320463849494304	0.000202280786314484	IL1B/IL1R1/IL1R2/IL1RN/MAPK3	5
BP	GO:0050731	positive regulation of peptidyl-tyrosine phosphorylation	11/234	193/18723	3.24657493058999e-05	0.000321578844417922	0.00020298458504324	AREG/CD3E/CD74/FLT3/FYN/HGF/IFNG/IL23A/IL24/OSM/TGFA	11
BP	GO:0040013	negative regulation of locomotion	16/234	391/18723	3.51417928651741e-05	0.000346659172901199	0.000218815601785467	ACVR1C/ACVRL1/BMPR1A/CD74/CX3CR1/ELANE/HMOX1/IFITM1/IL24/JAG1/KLRK1/PPARG/SEMA3B/SEMA4A/SEMA4B/SEMA6B	16
BP	GO:0042058	regulation of epidermal growth factor receptor signaling pathway	7/234	73/18723	3.51989296534435e-05	0.000346659172901199	0.000218815601785467	AREG/CBLB/FASLG/GPER1/MMP9/PLAUR/TGFA	7
BP	GO:0051047	positive regulation of secretion	14/234	310/18723	3.78256865885648e-05	0.000371467640087701	0.000234475016279992	EDNRB/FGR/GPER1/IFNG/IL1B/IL4R/INHBB/ITGB2/KLRC2/OPRL1/RETN/S100A8/TGFB3/TLR2	14
BP	GO:0002399	MHC class II protein complex assembly	4/234	16/18723	3.84597005595686e-05	0.000373438275574178	0.000235718906024102	HLA-DOA/HLA-DPB1/HLA-DQA1/HLA-DRA	4
BP	GO:0002503	peptide antigen assembly with MHC class II protein complex	4/234	16/18723	3.84597005595686e-05	0.000373438275574178	0.000235718906024102	HLA-DOA/HLA-DPB1/HLA-DQA1/HLA-DRA	4
BP	GO:0002830	positive regulation of type 2 immune response	4/234	16/18723	3.84597005595686e-05	0.000373438275574178	0.000235718906024102	CD74/IL4R/RARA/XCL1	4
BP	GO:0050862	positive regulation of T cell receptor signaling pathway	4/234	16/18723	3.84597005595686e-05	0.000373438275574178	0.000235718906024102	CARD11/CCR7/IKBKG/LCK	4
BP	GO:0071622	regulation of granulocyte chemotaxis	6/234	51/18723	4.02272207982294e-05	0.000389503455313193	0.000245859448225725	C3AR1/CCR7/CD74/CXCL8/MAPK3/XCL1	6
BP	GO:1902106	negative regulation of leukocyte differentiation	8/234	102/18723	4.21964729631047e-05	0.000407426449030314	0.000257172665825556	CD74/IL4R/LILRB3/LTF/PGLYRP1/PIK3R1/RARA/TLR3	8
BP	GO:0045667	regulation of osteoblast differentiation	9/234	132/18723	4.27008500054017e-05	0.000411144776448658	0.000259519720556205	ACVR2B/AREG/BMPR1A/ESRRA/HGF/IFITM1/JAG1/LTF/PPARG	9
BP	GO:0007178	transmembrane receptor protein serine/threonine kinase signaling pathway	15/234	355/18723	4.30001987198944e-05	0.000412873774338374	0.000260611085629737	ACVR1B/ACVR1C/ACVR2B/ACVRL1/BMPR1A/FURIN/GDF11/HSPA1A/INHBB/MAPK14/MAPK3/NEO1/PPARG/TGFB3/TGFBR3	15
BP	GO:0048762	mesenchymal cell differentiation	12/234	236/18723	4.38396157389244e-05	0.000419764320700201	0.000264960484597534	BMPR1A/EDNRB/HGF/IL1B/JAG1/MAPK3/SEMA3B/SEMA4A/SEMA4B/SEMA6B/TGFB3/TGFBR3	12
BP	GO:0043372	positive regulation of CD4-positive, alpha-beta T cell differentiation	5/234	32/18723	4.46683123832645e-05	0.000425336112666057	0.00026847746931145	HLA-DRA/IFNG/IL23A/IL4R/RARA	5
BP	GO:0090022	regulation of neutrophil chemotaxis	5/234	32/18723	4.46683123832645e-05	0.000425336112666057	0.00026847746931145	C3AR1/CCR7/CD74/CXCL8/XCL1	5
BP	GO:0019058	viral life cycle	14/234	317/18723	4.8197314245599e-05	0.00045767532287763	0.000288890382907505	APOBEC3A/CD28/CD74/CR2/CTSB/CXCL8/FURIN/HSPA1A/HSPA1B/IFITM1/LTF/NEDD4/PLSCR1/SLPI	14
BP	GO:0002707	negative regulation of lymphocyte mediated immunity	6/234	53/18723	5.02231004978104e-05	0.000475601723670199	0.000300205751095935	CR2/IL7R/KLRC1/KLRD1/PTPN6/XCL1	6
BP	GO:0043552	positive regulation of phosphatidylinositol 3-kinase activity	5/234	33/18723	5.21118046927568e-05	0.000488395109132027	0.000308281095865482	CCR7/FGR/FLT3/FPR2/PDGFRB	5
BP	GO:1901099	negative regulation of signal transduction in absence of ligand	5/234	33/18723	5.21118046927568e-05	0.000488395109132027	0.000308281095865482	FYN/HSPA1A/HSPA1B/IL1B/IL7	5
BP	GO:2001240	negative regulation of extrinsic apoptotic signaling pathway in absence of ligand	5/234	33/18723	5.21118046927568e-05	0.000488395109132027	0.000308281095865482	FYN/HSPA1A/HSPA1B/IL1B/IL7	5
BP	GO:0043542	endothelial cell migration	13/234	279/18723	5.21408181492851e-05	0.000488395109132027	0.000308281095865482	ACVRL1/AKT3/GRN/HMOX1/LCN2/NR2E1/PIK3R3/PLCG1/PPARG/PTGS2/S100A2/S100P/SEMA4A	13
BP	GO:1903556	negative regulation of tumor necrosis factor superfamily cytokine production	7/234	78/18723	5.41350112317016e-05	0.000505700226871749	0.000319204302427406	BCL3/BPI/LTF/ORM1/POMC/PTPN6/RARA	7
BP	GO:0035821	modulation of process of other organism	8/234	106/18723	5.56010733835847e-05	0.000515206720304345	0.000325204919875126	CX3CR1/DEFA3/DEFA4/IFNG/LTF/PRF1/S100A9/SLPI	8
BP	GO:0071887	leukocyte apoptotic process	8/234	106/18723	5.56010733835847e-05	0.000515206720304345	0.000325204919875126	CCR7/CD3G/CD74/FASLG/IDO1/IL7R/IRF7/PRKCQ	8
BP	GO:1903707	negative regulation of hemopoiesis	8/234	106/18723	5.56010733835847e-05	0.000515206720304345	0.000325204919875126	CD74/IL4R/LILRB3/LTF/PGLYRP1/PIK3R1/RARA/TLR3	8
BP	GO:1901184	regulation of ERBB signaling pathway	7/234	79/18723	5.87738471148265e-05	0.000543145981246131	0.000342840530510361	AREG/CBLB/FASLG/GPER1/MMP9/PLAUR/TGFA	7
BP	GO:0055076	transition metal ion homeostasis	9/234	138/18723	6.04617705285936e-05	0.000555915654421158	0.000350900907788171	HMOX1/IFNG/LCK/LCN2/LTF/NEO1/S100A8/S100A9/SLC11A1	9
BP	GO:0032743	positive regulation of interleukin-2 production	5/234	34/18723	6.04782043539119e-05	0.000555915654421158	0.000350900907788171	CARD11/CD28/CD3E/IL1B/PRKCQ	5
BP	GO:1905517	macrophage migration	6/234	55/18723	6.21135307134475e-05	0.000569429096726738	0.000359430761435319	AZU1/C3AR1/CKLF/CX3CR1/EDNRB/MAPK3	6
BP	GO:0002221	pattern recognition receptor signaling pathway	10/234	172/18723	6.27987503512687e-05	0.000571765928973959	0.000360905799150802	CD14/HSPA1A/HSPA1B/IRF7/LTF/NLRX1/TLR2/TLR3/TLR8/UNC93B1	10
BP	GO:0002223	stimulatory C-type lectin receptor signaling pathway	4/234	18/18723	6.34039373342586e-05	0.000571765928973959	0.000360905799150802	FYN/KLRC2/KLRD1/TYROBP	4
BP	GO:0002501	peptide antigen assembly with MHC protein complex	4/234	18/18723	6.34039373342586e-05	0.000571765928973959	0.000360905799150802	HLA-DOA/HLA-DPB1/HLA-DQA1/HLA-DRA	4
BP	GO:0035743	CD4-positive, alpha-beta T cell cytokine production	4/234	18/18723	6.34039373342586e-05	0.000571765928973959	0.000360905799150802	IL18R1/IL1B/IL1R1/XCL1	4
BP	GO:1990840	response to lectin	4/234	18/18723	6.34039373342586e-05	0.000571765928973959	0.000360905799150802	FYN/KLRC2/KLRD1/TYROBP	4
BP	GO:1990858	cellular response to lectin	4/234	18/18723	6.34039373342586e-05	0.000571765928973959	0.000360905799150802	FYN/KLRC2/KLRD1/TYROBP	4
BP	GO:0007173	epidermal growth factor receptor signaling pathway	8/234	108/18723	6.35295476637733e-05	0.000571765928973959	0.000360905799150802	AREG/CBLB/FASLG/GPER1/MMP9/PLAUR/PLCG1/TGFA	8
BP	GO:0043281	regulation of cysteine-type endopeptidase activity involved in apoptotic process	11/234	209/18723	6.6988482436435e-05	0.000601326299370811	0.000379564674331445	ACVR1C/FASLG/GPER1/HGF/LCK/MMP9/PLAUR/PPARG/PTGS2/S100A8/S100A9	11
BP	GO:0002886	regulation of myeloid leukocyte mediated immunity	6/234	56/18723	6.88473734389335e-05	0.000614836361713894	0.000388092394504029	CX3CR1/FGR/HMOX1/IL4R/ITGB2/TYROBP	6
BP	GO:0071260	cellular response to mechanical stimulus	7/234	81/18723	6.90286254665729e-05	0.000614836361713894	0.000388092394504029	IL1B/LTBR/MAPK3/PTGS2/TLR3/TLR8/TNFRSF8	7
BP	GO:2000106	regulation of leukocyte apoptotic process	7/234	81/18723	6.90286254665729e-05	0.000614836361713894	0.000388092394504029	CCR7/CD3G/CD74/IDO1/IL7R/IRF7/PRKCQ	7
BP	GO:0046640	regulation of alpha-beta T cell proliferation	5/234	35/18723	6.98439401402523e-05	0.000620495004287242	0.000391664200406678	CBLB/CD28/CD3E/IL23A/XCL1	5
BP	GO:0097553	calcium ion transmembrane import into cytosol	9/234	142/18723	7.54710609733925e-05	0.000668762846208956	0.000422131465382228	CCR7/CXCL10/FASLG/FYN/GPER1/LCK/PLCG1/PTPN6/XCL1	9
BP	GO:0002281	macrophage activation involved in immune response	4/234	19/18723	7.95263743261965e-05	0.000698458273463116	0.000440875590138873	CX3CR1/GRN/IFNG/TYROBP	4
BP	GO:0002396	MHC protein complex assembly	4/234	19/18723	7.95263743261965e-05	0.000698458273463116	0.000440875590138873	HLA-DOA/HLA-DPB1/HLA-DQA1/HLA-DRA	4
BP	GO:1901739	regulation of myoblast fusion	4/234	19/18723	7.95263743261965e-05	0.000698458273463116	0.000440875590138873	CXCL10/IL4R/MAPK14/NFATC2	4
BP	GO:0038061	NIK/NF-kappaB signaling	9/234	143/18723	7.96774039578821e-05	0.000698458273463116	0.000440875590138873	BCL3/CD14/IL18R1/IL1B/IL23A/NR3C2/PPP4C/TLR2/TLR3	9
BP	GO:0043405	regulation of MAP kinase activity	10/234	177/18723	7.983538141702e-05	0.000698458273463116	0.000440875590138873	ELANE/FLT3/IL1B/PDGFD/PDGFRB/PPARG/PTPN6/RASGRP1/S100A12/TGFA	10
BP	GO:0042092	type 2 immune response	5/234	36/18723	8.02885830554955e-05	0.000700644926056438	0.000442255832580171	BCL3/CD74/IL4R/RARA/XCL1	5
BP	GO:0043406	positive regulation of MAP kinase activity	8/234	112/18723	8.22225516796181e-05	0.000713907142669127	0.000450627109430653	ELANE/FLT3/IL1B/PDGFD/PDGFRB/RASGRP1/S100A12/TGFA	8
BP	GO:1901222	regulation of NIK/NF-kappaB signaling	8/234	112/18723	8.22225516796181e-05	0.000713907142669127	0.000450627109430653	BCL3/CD14/IL18R1/IL1B/IL23A/NR3C2/TLR2/TLR3	8
BP	GO:0010632	regulation of epithelial cell migration	13/234	292/18723	8.27854298404677e-05	0.000715359318109473	0.000451543740714972	ACVRL1/AKT3/GRN/HMOX1/IFNG/INSL3/LCN2/MMP9/NR2E1/PLCG1/PPARG/PTGS2/SEMA4A	13
BP	GO:0051651	maintenance of location in cell	11/234	214/18723	8.28048644983115e-05	0.000715359318109473	0.000451543740714972	CCR7/CXCL10/FASLG/GPER1/LCK/LCN2/PLCG1/PTPN6/S100A8/S100A9/XCL1	11
BP	GO:0051961	negative regulation of nervous system development	9/234	145/18723	8.86831855200746e-05	0.000764227351219243	0.000482389853868406	BMPR1A/FGF13/IL1B/NR2E1/SEMA3B/SEMA4A/SEMA4B/SEMA6B/TLR2	9
BP	GO:0010721	negative regulation of cell development	10/234	180/18723	9.18288831379353e-05	0.000786008488435391	0.000496138379856154	BMPR1A/EDNRB/FGF13/IL1B/LTF/NR2E1/SEMA3B/SEMA4A/SEMA4B/SEMA6B	10
BP	GO:0043368	positive T cell selection	5/234	37/18723	9.18948131243002e-05	0.000786008488435391	0.000496138379856154	CD3D/CD3E/CD3G/CD74/IL23A	5
BP	GO:0090218	positive regulation of lipid kinase activity	5/234	37/18723	9.18948131243002e-05	0.000786008488435391	0.000496138379856154	CCR7/FGR/FLT3/FPR2/PDGFRB	5
BP	GO:1904892	regulation of receptor signaling pathway via STAT	8/234	114/18723	9.31549568851729e-05	0.0007948146940178	0.000501696966862044	BCL3/IFNG/IL10RB/IL23A/IL24/IL7R/PPARG/SOCS3	8
BP	GO:0042509	regulation of tyrosine phosphorylation of STAT protein	7/234	85/18723	9.39327404806973e-05	0.000797502848366906	0.000503393763478355	FLT3/FYN/IFNG/IL23A/IL24/OSM/SOCS3	7
BP	GO:0045069	regulation of viral genome replication	7/234	85/18723	9.39327404806973e-05	0.000797502848366906	0.000503393763478355	APOBEC3A/CD28/CXCL8/IFITM1/LTF/PLSCR1/SLPI	7
BP	GO:0002577	regulation of antigen processing and presentation	4/234	20/18723	9.84363405058647e-05	0.000833685665168835	0.00052623280958392	CCR7/CD74/HLA-DOA/SLC11A1	4
BP	GO:0048545	response to steroid hormone	14/234	339/18723	9.86940421863445e-05	0.000833819518177278	0.000526317299275475	ADM/AREG/DEFA3/ESRRA/FLT3/GPER1/IL1RN/NEDD4/NR2E1/NR3C2/PTGS2/S100B/TGFB3/TLR2	14
BP	GO:0051209	release of sequestered calcium ion into cytosol	8/234	115/18723	9.90568046210299e-05	0.000834838155326871	0.00052696027577318	CCR7/CXCL10/FASLG/GPER1/LCK/PLCG1/PTPN6/XCL1	8
BP	GO:0042692	muscle cell differentiation	15/234	384/18723	0.000103821851070842	0.000872863221076077	0.000550962172434993	ADM/BDNF/BMPR1A/CXCL10/EDNRB/FGF9/GPER1/IL4R/MAPK14/NFATC2/NFATC3/PDGFRB/RARA/RORA/SORT1	15
BP	GO:0035886	vascular associated smooth muscle cell differentiation	5/234	38/18723	0.000104748381944349	0.000874255865767968	0.000551841227166992	ADM/FGF9/GPER1/NFATC2/NFATC3	5
BP	GO:0046633	alpha-beta T cell proliferation	5/234	38/18723	0.000104748381944349	0.000874255865767968	0.000551841227166992	CBLB/CD28/CD3E/IL23A/XCL1	5
BP	GO:0048246	macrophage chemotaxis	5/234	38/18723	0.000104748381944349	0.000874255865767968	0.000551841227166992	AZU1/C3AR1/CKLF/EDNRB/MAPK3	5
BP	GO:0051283	negative regulation of sequestering of calcium ion	8/234	116/18723	0.000105264853819433	0.000876444326366152	0.000553222610843552	CCR7/CXCL10/FASLG/GPER1/LCK/PLCG1/PTPN6/XCL1	8
BP	GO:0002702	positive regulation of production of molecular mediator of immune response	8/234	117/18723	0.000111791339939454	0.000928541563304334	0.000586107037805585	CD28/CD74/IL18R1/IL1B/IL1R1/IL4R/TNFSF13/XCL1	8
BP	GO:0042063	gliogenesis	13/234	301/18723	0.000112218476828133	0.0009298487731408	0.000586932164989246	AREG/AZU1/CX3CR1/FPR2/GRN/IFNG/IL1B/MAPK3/NR2E1/S100A8/S100A9/S100B/TLR2	13
BP	GO:0000302	response to reactive oxygen species	11/234	222/18723	0.000114741441820912	0.000948474220519628	0.000598688780118202	AREG/FYN/HGF/HMOX1/IL18RAP/LCN2/MAPK3/MMP9/MPO/PDGFD/PDGFRB	11
BP	GO:0007260	tyrosine phosphorylation of STAT protein	7/234	88/18723	0.000117048555161156	0.000965230549379196	0.000609265584281312	FLT3/FYN/IFNG/IL23A/IL24/OSM/SOCS3	7
BP	GO:0051282	regulation of sequestering of calcium ion	8/234	118/18723	0.000118648828404397	0.000976091912911587	0.000616121412666468	CCR7/CXCL10/FASLG/GPER1/LCK/PLCG1/PTPN6/XCL1	8
BP	GO:0046641	positive regulation of alpha-beta T cell proliferation	4/234	21/18723	0.000120409776993689	0.000988220241183922	0.000623776965027458	CD28/CD3E/IL23A/XCL1	4
BP	GO:0032623	interleukin-2 production	6/234	62/18723	0.000122472643522375	0.000998021754661058	0.00062996380281386	CARD11/CD28/CD3E/IL1B/PRKCQ/XCL1	6
BP	GO:0032663	regulation of interleukin-2 production	6/234	62/18723	0.000122472643522375	0.000998021754661058	0.00062996380281386	CARD11/CD28/CD3E/IL1B/PRKCQ/XCL1	6
BP	GO:0046824	positive regulation of nucleocytoplasmic transport	6/234	62/18723	0.000122472643522375	0.000998021754661058	0.00062996380281386	IFNG/IL1B/MAPK14/NEDD4/PIK3R1/PTGS2	6
BP	GO:0051781	positive regulation of cell division	7/234	89/18723	0.000125707319874593	0.00102071929896668	0.000644290776407897	CXCR5/FGF9/IL1B/OSM/PDGFD/TGFA/TGFB3	7
BP	GO:0030282	bone mineralization	8/234	119/18723	0.000125850218178369	0.00102071929896668	0.000644290776407897	ACVR2B/BMPR1A/FGR/KL/LTF/PTGS2/S1PR1/TGFB3	8
BP	GO:0030308	negative regulation of cell growth	10/234	188/18723	0.000131519344664143	0.00106419526069789	0.000671733346727904	ACVR1B/ACVRL1/FGF13/HSPA1A/HSPA1B/OSGIN1/SEMA3B/SEMA4A/SEMA4B/SEMA6B	10
BP	GO:0030501	positive regulation of bone mineralization	5/234	40/18723	0.00013455564765957	0.00108621385827292	0.000685631760661484	ACVR2B/BMPR1A/KL/LTF/TGFB3	5
BP	GO:1904705	regulation of vascular associated smooth muscle cell proliferation	7/234	90/18723	0.000134878912872197	0.00108627946885622	0.000685673174881534	BMPR1A/FGF9/GPER1/HMOX1/MMP9/PPARG/TGFB3	7
BP	GO:0046777	protein autophosphorylation	11/234	227/18723	0.00013961710798242	0.00112181858092168	0.000708105906513707	ACVR1B/FGR/FLT3/FYN/HCK/ITK/MAP2K2/MAPK3/PDGFD/PDGFRB/TXK	11
BP	GO:0038127	ERBB signaling pathway	8/234	121/18723	0.000141337986003786	0.00113300473896523	0.000715166749252938	AREG/CBLB/FASLG/GPER1/MMP9/PLAUR/PLCG1/TGFA	8
BP	GO:1990874	vascular associated smooth muscle cell proliferation	7/234	91/18723	0.000144585903965988	0.00115635176559342	0.000729903684204904	BMPR1A/FGF9/GPER1/HMOX1/MMP9/PPARG/TGFB3	7
BP	GO:0002220	innate immune response activating cell surface receptor signaling pathway	4/234	22/18723	0.000145730181510333	0.00116011994380166	0.000732282205377073	FYN/KLRC2/KLRD1/TYROBP	4
BP	GO:0032816	positive regulation of natural killer cell activation	4/234	22/18723	0.000145730181510333	0.00116011994380166	0.000732282205377073	IL23A/KLRC2/RASGRP1/TYROBP	4
BP	GO:0051208	sequestering of calcium ion	8/234	122/18723	0.000149651860527989	0.00118859438534557	0.000750255628695981	CCR7/CXCL10/FASLG/GPER1/LCK/PLCG1/PTPN6/XCL1	8
BP	GO:0071634	regulation of transforming growth factor beta production	5/234	41/18723	0.000151695814015419	0.00120205855381873	0.000758754380084381	BMPR1A/FURIN/PTGS2/TYROBP/XCL1	5
BP	GO:0071677	positive regulation of mononuclear cell migration	6/234	65/18723	0.000159510577306441	0.00126108477058556	0.000796012465698729	CCR7/CX3CR1/CXCL10/FPR2/PDGFD/XCL1	6
BP	GO:0006979	response to oxidative stress	16/234	446/18723	0.000163620901072209	0.00129062070021946	0.000814655913564388	ANGPTL7/AREG/FYN/HGF/HMOX1/HSPA1A/HSPA1B/IL18RAP/LANCL1/LCN2/MAPK3/MMP9/MPO/PDGFD/PDGFRB/PTGS2	16
BP	GO:0032755	positive regulation of interleukin-6 production	7/234	93/18723	0.00016569946291232	0.00130403207456339	0.000823121340638705	CD74/IFNG/IL1B/TLR2/TLR3/TLR8/TYROBP	7
BP	GO:1904062	regulation of cation transmembrane transport	14/234	357/18723	0.000169438933990892	0.00133042370265742	0.000839780066081225	AHNAK/CXCL10/FGF13/FYN/GPER1/IFNG/IFNGR2/LCN2/MMP9/NEDD4/OPRL1/PLCG1/PTPN6/XCL1	14
BP	GO:1904037	positive regulation of epithelial cell apoptotic process	5/234	42/18723	0.000170456157228201	0.00133536903174002	0.000842901619594954	CD40LG/FASLG/GPER1/PLCG1/SORT1	5
BP	GO:0050918	positive chemotaxis	6/234	66/18723	0.000173649878741027	0.00135423333036272	0.000854809000613726	AZU1/CXCL10/CXCL8/FPR2/HGF/S1PR1	6
BP	GO:0050922	negative regulation of chemotaxis	6/234	66/18723	0.000173649878741027	0.00135423333036272	0.000854809000613726	ELANE/KLRK1/SEMA3B/SEMA4A/SEMA4B/SEMA6B	6
BP	GO:0060143	positive regulation of syncytium formation by plasma membrane fusion	4/234	23/18723	0.000174687963729107	0.00135619236705908	0.000856045569056575	IL4R/MAPK14/NFATC2/TYROBP	4
BP	GO:0071636	positive regulation of transforming growth factor beta production	4/234	23/18723	0.000174687963729107	0.00135619236705908	0.000856045569056575	BMPR1A/FURIN/PTGS2/XCL1	4
BP	GO:0071900	regulation of protein serine/threonine kinase activity	14/234	359/18723	0.000179504328824265	0.00139045263248818	0.000877671076711427	BMPR1A/ELANE/FLT3/IFNG/IL1B/LTF/MAP2K2/PDGFD/PDGFRB/PPARG/PTPN6/RASGRP1/S100A12/TGFA	14
BP	GO:0060402	calcium ion transport into cytosol	9/234	160/18723	0.000187512563137655	0.00144922826263564	0.000914770988920303	CCR7/CXCL10/FASLG/FYN/GPER1/LCK/PLCG1/PTPN6/XCL1	9
BP	GO:0006509	membrane protein ectodomain proteolysis	5/234	43/18723	0.000190937093141716	0.00146257813346555	0.000923197594208019	FURIN/IFNG/IL1B/PRKCQ/PRTN3	5
BP	GO:0014002	astrocyte development	5/234	43/18723	0.000190937093141716	0.00146257813346555	0.000923197594208019	FPR2/GRN/IFNG/S100A8/S100A9	5
BP	GO:0071604	transforming growth factor beta production	5/234	43/18723	0.000190937093141716	0.00146257813346555	0.000923197594208019	BMPR1A/FURIN/PTGS2/TYROBP/XCL1	5
BP	GO:2001239	regulation of extrinsic apoptotic signaling pathway in absence of ligand	5/234	43/18723	0.000190937093141716	0.00146257813346555	0.000923197594208019	FYN/HSPA1A/HSPA1B/IL1B/IL7	5
BP	GO:0010952	positive regulation of peptidase activity	10/234	197/18723	0.000192610795504197	0.00147212729956312	0.000929225147175109	ACVR1C/ADRM1/FASLG/FYN/GPER1/GRN/LCK/PPARG/S100A8/S100A9	10
BP	GO:1901214	regulation of neuron death	13/234	319/18723	0.000199002643826189	0.00151761529484264	0.000957937738213162	BDNF/CX3CR1/FASLG/FYN/GRN/HMOX1/IFNG/IKBKG/ITGB2/LANCL1/LCN2/TGFB3/TYROBP	13
BP	GO:0050864	regulation of B cell activation	10/234	198/18723	0.000200673193211539	0.00152697681456992	0.000963846846446501	CARD11/CD28/CD74/IL7/NFATC2/PTPN6/TNFRSF13C/TNFSF13/TNFSF13B/TYROBP	10
BP	GO:0042531	positive regulation of tyrosine phosphorylation of STAT protein	6/234	68/18723	0.000204891572499349	0.00155564152071642	0.000981940367160106	FLT3/FYN/IFNG/IL23A/IL24/OSM	6
BP	GO:0001911	negative regulation of leukocyte mediated cytotoxicity	4/234	24/18723	0.000207579823259473	0.00155852273358825	0.00098375902472842	CX3CR1/IL7R/KLRC1/KLRD1	4
BP	GO:0002726	positive regulation of T cell cytokine production	4/234	24/18723	0.000207579823259473	0.00155852273358825	0.00098375902472842	IL18R1/IL1B/IL1R1/XCL1	4
BP	GO:0038095	Fc-epsilon receptor signaling pathway	4/234	24/18723	0.000207579823259473	0.00155852273358825	0.00098375902472842	FCER1G/PLCG1/PRKCQ/VAV1	4
BP	GO:0043302	positive regulation of leukocyte degranulation	4/234	24/18723	0.000207579823259473	0.00155852273358825	0.00098375902472842	FGR/IL4R/ITGB2/KLRC2	4
BP	GO:2000353	positive regulation of endothelial cell apoptotic process	4/234	24/18723	0.000207579823259473	0.00155852273358825	0.00098375902472842	CD40LG/FASLG/GPER1/PLCG1	4
BP	GO:0032612	interleukin-1 production	8/234	128/18723	0.000208436025582879	0.00155852273358825	0.00098375902472842	AZU1/CCR7/CX3CR1/IFNG/IL1R2/ORM1/TLR8/TYROBP	8
BP	GO:0032652	regulation of interleukin-1 production	8/234	128/18723	0.000208436025582879	0.00155852273358825	0.00098375902472842	AZU1/CCR7/CX3CR1/IFNG/IL1R2/ORM1/TLR8/TYROBP	8
BP	GO:0062208	positive regulation of pattern recognition receptor signaling pathway	5/234	44/18723	0.000213241808437427	0.00158756914402551	0.00100209348196013	HSPA1A/HSPA1B/LTF/TLR2/TLR3	5
BP	GO:0150076	neuroinflammatory response	5/234	44/18723	0.000213241808437427	0.00158756914402551	0.00100209348196013	GRN/IFNG/IL1B/MMP9/PTGS2	5
BP	GO:1901216	positive regulation of neuron death	7/234	97/18723	0.000215413686091193	0.00159307480412604	0.00100556872341427	FASLG/FYN/GRN/IFNG/ITGB2/LCN2/TYROBP	7
BP	GO:2001237	negative regulation of extrinsic apoptotic signaling pathway	7/234	97/18723	0.000215413686091193	0.00159307480412604	0.00100556872341427	FYN/HGF/HMOX1/HSPA1A/HSPA1B/IL1B/IL7	7
BP	GO:0001915	negative regulation of T cell mediated cytotoxicity	3/234	10/18723	0.000216754303201367	0.00159307480412604	0.00100556872341427	IL7R/KLRC1/KLRD1	3
BP	GO:0070391	response to lipoteichoic acid	3/234	10/18723	0.000216754303201367	0.00159307480412604	0.00100556872341427	CD14/MAPK14/TLR2	3
BP	GO:0071223	cellular response to lipoteichoic acid	3/234	10/18723	0.000216754303201367	0.00159307480412604	0.00100556872341427	CD14/MAPK14/TLR2	3
BP	GO:2000659	regulation of interleukin-1-mediated signaling pathway	3/234	10/18723	0.000216754303201367	0.00159307480412604	0.00100556872341427	IL1R1/IL1R2/IL1RN	3
BP	GO:0034605	cellular response to heat	6/234	69/18723	0.000222089358547129	0.00162535460490861	0.00102594413703635	CXCL10/HMOX1/HSPA1A/HSPA1B/HSPA6/PTGS2	6
BP	GO:0045669	positive regulation of osteoblast differentiation	6/234	69/18723	0.000222089358547129	0.00162535460490861	0.00102594413703635	ACVR2B/BMPR1A/HGF/IFITM1/JAG1/LTF	6
BP	GO:2001242	regulation of intrinsic apoptotic signaling pathway	9/234	164/18723	0.000225602897061378	0.00164757030968341	0.00103996696749747	CD74/HSPA1A/LCK/MMP9/PLAUR/PTGS2/S100A8/S100A9/TPT1	9
BP	GO:0001558	regulation of cell growth	15/234	414/18723	0.000235383383906363	0.00171536263070874	0.00108275832766096	ACVR1B/ACVRL1/BDNF/CXCL16/FGF13/HSPA1A/HSPA1B/OSGIN1/PRKCQ/S100A8/S100A9/SEMA3B/SEMA4A/SEMA4B/SEMA6B	15
BP	GO:0002920	regulation of humoral immune response	5/234	45/18723	0.000237476199835599	0.00172696299753863	0.00109008062416208	A2M/CCR7/CR2/IL1B/PTPN6	5
BP	GO:0045123	cellular extravasation	6/234	70/18723	0.00024040409834358	0.00174457458313751	0.00110119727706633	AZU1/CX3CR1/ELANE/IL1R1/PDGFD/PRTN3	6
BP	GO:0016032	viral process	15/234	415/18723	0.000241538769237637	0.00174912633941625	0.00110407040250817	APOBEC3A/CD28/CD74/CR2/CTSB/CXCL8/FURIN/HSPA1A/HSPA1B/IFITM1/IRF7/LTF/NEDD4/PLSCR1/SLPI	15
BP	GO:0045824	negative regulation of innate immune response	6/234	71/18723	0.000259886578499357	0.00187548079187692	0.00118382691182557	A2M/GRN/KLRC1/KLRD1/NLRX1/PPARG	6
BP	GO:0060840	artery development	7/234	100/18723	0.000260075375258824	0.00187548079187692	0.00118382691182557	ACVR2B/ACVRL1/AKT3/ANGPTL3/BMPR1A/JAG1/PDGFRB	7
BP	GO:0006898	receptor-mediated endocytosis	11/234	244/18723	0.000261344930626137	0.00188070141099852	0.00118712223185194	ADM/CD14/CXCL16/CXCL8/CXCR1/FCER1G/FPR2/ITGB2/MARCO/NEDD4/STAB2	11
BP	GO:0032924	activin receptor signaling pathway	5/234	46/18723	0.000263748810773105	0.00188228188557949	0.00118811984715704	ACVR1B/ACVR1C/ACVR2B/ACVRL1/INHBB	5
BP	GO:0043300	regulation of leukocyte degranulation	5/234	46/18723	0.000263748810773105	0.00188228188557949	0.00118811984715704	FGR/HMOX1/IL4R/ITGB2/KLRC2	5
BP	GO:0050919	negative chemotaxis	5/234	46/18723	0.000263748810773105	0.00188228188557949	0.00118811984715704	LGR6/SEMA3B/SEMA4A/SEMA4B/SEMA6B	5
BP	GO:2000107	negative regulation of leukocyte apoptotic process	5/234	46/18723	0.000263748810773105	0.00188228188557949	0.00118811984715704	CCR7/CD74/IL7R/IRF7/PRKCQ	5
BP	GO:0048863	stem cell differentiation	10/234	206/18723	0.000275989330176495	0.00196465536504289	0.00124011501673267	A2M/BMPR1A/EDNRB/JAG1/MAPK3/OSM/SEMA3B/SEMA4A/SEMA4B/SEMA6B	10
BP	GO:0070371	ERK1 and ERK2 cascade	13/234	330/18723	0.000276431056584219	0.00196465536504289	0.00124011501673267	CCR7/CD74/FPR2/GPER1/IL1B/MAP2K2/MAPK3/MARCO/PDGFD/PDGFRB/PTPN6/RASGRP1/XCL1	13
BP	GO:0070227	lymphocyte apoptotic process	6/234	72/18723	0.000280588810627924	0.00199010211982398	0.00125617732633294	CD3G/CD74/FASLG/IDO1/IL7R/PRKCQ	6
BP	GO:0034599	cellular response to oxidative stress	12/234	288/18723	0.000285430959830168	0.00200177649123086	0.00126354633544782	FYN/HGF/HMOX1/HSPA1A/HSPA1B/IL18RAP/LANCL1/LCN2/MAPK3/MMP9/MPO/PDGFD	12
BP	GO:0097193	intrinsic apoptotic signaling pathway	12/234	288/18723	0.000285430959830168	0.00200177649123086	0.00126354633544782	BCL3/CD74/HMOX1/HSPA1A/LCK/MMP9/PIK3R1/PLAUR/PTGS2/S100A8/S100A9/TPT1	12
BP	GO:0002710	negative regulation of T cell mediated immunity	4/234	26/18723	0.000286380444001252	0.00200177649123086	0.00126354633544782	IL7R/KLRC1/KLRD1/XCL1	4
BP	GO:0019883	antigen processing and presentation of endogenous antigen	4/234	26/18723	0.000286380444001252	0.00200177649123086	0.00126354633544782	CD1C/CD1E/CD74/HLA-DRA	4
BP	GO:0048843	negative regulation of axon extension involved in axon guidance	4/234	26/18723	0.000286380444001252	0.00200177649123086	0.00126354633544782	SEMA3B/SEMA4A/SEMA4B/SEMA6B	4
BP	GO:0050857	positive regulation of antigen receptor-mediated signaling pathway	4/234	26/18723	0.000286380444001252	0.00200177649123086	0.00126354633544782	CARD11/CCR7/IKBKG/LCK	4
BP	GO:1905063	regulation of vascular associated smooth muscle cell differentiation	4/234	26/18723	0.000286380444001252	0.00200177649123086	0.00126354633544782	FGF9/GPER1/NFATC2/NFATC3	4
BP	GO:0050679	positive regulation of epithelial cell proliferation	10/234	207/18723	0.000286880645972743	0.00200177649123086	0.00126354633544782	ACVRL1/AKT3/AREG/BMPR1A/CCR3/FGF9/GRN/HMOX1/PLCG1/TGFA	10
BP	GO:0031641	regulation of myelination	5/234	47/18723	0.00029217076573994	0.00203457096869813	0.00128424661942468	HGF/RARA/S100B/TG/TYMP	5
BP	GO:0007259	receptor signaling pathway via JAK-STAT	9/234	170/18723	0.00029463340791716	0.00203573045760804	0.00128497850331358	BCL3/FLT3/FYN/IFNG/IL10RB/IL23A/IL24/OSM/SOCS3	9
BP	GO:0001660	fever generation	3/234	11/18723	0.000295290173717442	0.00203573045760804	0.00128497850331358	EDNRB/IL1B/PTGS2	3
BP	GO:0002604	regulation of dendritic cell antigen processing and presentation	3/234	11/18723	0.000295290173717442	0.00203573045760804	0.00128497850331358	CCR7/CD74/SLC11A1	3
BP	GO:0051673	membrane disruption in other organism	3/234	11/18723	0.000295290173717442	0.00203573045760804	0.00128497850331358	DEFA3/DEFA4/LTF	3
BP	GO:0070944	neutrophil-mediated killing of bacterium	3/234	11/18723	0.000295290173717442	0.00203573045760804	0.00128497850331358	AZU1/CTSG/ELANE	3
BP	GO:0051145	smooth muscle cell differentiation	6/234	73/18723	0.00030256402384952	0.00208171295450957	0.00131400322995474	ADM/EDNRB/FGF9/GPER1/NFATC2/NFATC3	6
BP	GO:0048608	reproductive structure development	15/234	424/18723	0.000303496189341591	0.00208396686187343	0.00131542592444762	ADM/CTSB/FGF9/INHBB/INSL3/MAPK14/MAPK3/PDGFRB/PPARG/PTGS2/PTPN6/RARA/RETN/SOCS3/TLR3	15
BP	GO:0071560	cellular response to transforming growth factor beta stimulus	11/234	250/18723	0.000321639809190612	0.00220415988524859	0.00139129326273307	ACVRL1/BMPR1A/CX3CR1/FURIN/FYN/HSPA1A/PDGFD/PPARG/TGFB3/TGFBR3/XCL1	11
BP	GO:0043303	mast cell degranulation	5/234	48/18723	0.000322855702449958	0.00220810239354168	0.00139378182323321	FGR/HMOX1/IL4R/PTGDR/RASGRP1	5
BP	GO:0048844	artery morphogenesis	6/234	74/18723	0.000325866656393031	0.00222428191007283	0.00140399453624678	ACVRL1/AKT3/ANGPTL3/BMPR1A/JAG1/PDGFRB	6
BP	GO:0061458	reproductive system development	15/234	427/18723	0.000326986618097703	0.00222751555846399	0.00140603565551893	ADM/CTSB/FGF9/INHBB/INSL3/MAPK14/MAPK3/PDGFRB/PPARG/PTGS2/PTPN6/RARA/RETN/SOCS3/TLR3	15
BP	GO:0002433	immune response-regulating cell surface receptor signaling pathway involved in phagocytosis	4/234	27/18723	0.000332908761129653	0.00225893011735023	0.001425864917644	FGR/FYN/HCK/VAV1	4
BP	GO:0038096	Fc-gamma receptor signaling pathway involved in phagocytosis	4/234	27/18723	0.000332908761129653	0.00225893011735023	0.001425864917644	FGR/FYN/HCK/VAV1	4
BP	GO:0062197	cellular response to chemical stress	13/234	337/18723	0.000338070892478688	0.00228945062156	0.00144512984128518	FYN/HGF/HMOX1/HSPA1A/HSPA1B/IL18RAP/LANCL1/LCN2/MAPK3/MMP9/MPO/PDGFD/PTGS2	13
BP	GO:0043523	regulation of neuron apoptotic process	10/234	212/18723	0.000346882851447875	0.00234451997831534	0.00147989030741539	BDNF/CX3CR1/FASLG/FYN/GRN/HMOX1/LANCL1/LCN2/TGFB3/TYROBP	10
BP	GO:0048662	negative regulation of smooth muscle cell proliferation	6/234	75/18723	0.000350552346314018	0.00236196971378372	0.00149090479849479	GPER1/HMOX1/IFNG/OGN/PPARG/TGFB3	6
BP	GO:0062207	regulation of pattern recognition receptor signaling pathway	7/234	105/18723	0.000350835072079277	0.00236196971378372	0.00149090479849479	HSPA1A/HSPA1B/IRF7/LTF/NLRX1/TLR2/TLR3	7
BP	GO:0002279	mast cell activation involved in immune response	5/234	49/18723	0.000355919702014939	0.00237762638148351	0.00150078748279249	FGR/HMOX1/IL4R/PTGDR/RASGRP1	5
BP	GO:0002762	negative regulation of myeloid leukocyte differentiation	5/234	49/18723	0.000355919702014939	0.00237762638148351	0.00150078748279249	LILRB3/LTF/PIK3R1/RARA/TLR3	5
BP	GO:0045778	positive regulation of ossification	5/234	49/18723	0.000355919702014939	0.00237762638148351	0.00150078748279249	ACVR2B/BMPR1A/KL/LTF/TGFB3	5
BP	GO:0070169	positive regulation of biomineral tissue development	5/234	49/18723	0.000355919702014939	0.00237762638148351	0.00150078748279249	ACVR2B/BMPR1A/KL/LTF/TGFB3	5
BP	GO:0045598	regulation of fat cell differentiation	8/234	139/18723	0.000365049249262981	0.00243389702555028	0.00153630621648495	GPER1/JAG1/MAPK14/PPARG/PTGS2/RORA/RORC/SORT1	8
BP	GO:0007218	neuropeptide signaling pathway	7/234	106/18723	0.000371710203300184	0.00247352330265586	0.00156131881776363	CYSLTR2/LTB4R/OPRL1/POMC/PROK2/PTGDR2/SORT1	7
BP	GO:0032720	negative regulation of tumor necrosis factor production	6/234	76/18723	0.000376677921347605	0.00249693999016384	0.0015760997235334	BCL3/BPI/ORM1/POMC/PTPN6/RARA	6
BP	GO:2000379	positive regulation of reactive oxygen species metabolic process	6/234	76/18723	0.000376677921347605	0.00249693999016384	0.0015760997235334	FPR2/ITGB2/LCN2/MAPK14/PDGFRB/TYROBP	6
BP	GO:0010634	positive regulation of epithelial cell migration	9/234	176/18723	0.000380297162713136	0.00251609274447635	0.00158818918138812	AKT3/GRN/HMOX1/IFNG/INSL3/LCN2/MMP9/PLCG1/PTGS2	9
BP	GO:0050768	negative regulation of neurogenesis	8/234	140/18723	0.00038307547418117	0.00252043311371647	0.0015909288766897	BMPR1A/FGF13/IL1B/NR2E1/SEMA3B/SEMA4A/SEMA4B/SEMA6B	8
BP	GO:0002675	positive regulation of acute inflammatory response	4/234	28/18723	0.000384609172560157	0.00252043311371647	0.0015909288766897	CCR7/IL1B/OSM/PTGS2	4
BP	GO:0010575	positive regulation of vascular endothelial growth factor production	4/234	28/18723	0.000384609172560157	0.00252043311371647	0.0015909288766897	C3AR1/IL1B/PTGS2/RORA	4
BP	GO:0031342	negative regulation of cell killing	4/234	28/18723	0.000384609172560157	0.00252043311371647	0.0015909288766897	CX3CR1/IL7R/KLRC1/KLRD1	4
BP	GO:0045671	negative regulation of osteoclast differentiation	4/234	28/18723	0.000384609172560157	0.00252043311371647	0.0015909288766897	LILRB3/LTF/PIK3R1/TLR3	4
BP	GO:0070943	neutrophil-mediated killing of symbiont cell	3/234	12/18723	0.000390093482664065	0.0025452702105705	0.00160660636258813	AZU1/CTSG/ELANE	3
BP	GO:0002448	mast cell mediated immunity	5/234	50/18723	0.000391481217284924	0.0025452702105705	0.00160660636258813	FGR/HMOX1/IL4R/PTGDR/RASGRP1	5
BP	GO:0046638	positive regulation of alpha-beta T cell differentiation	5/234	50/18723	0.000391481217284924	0.0025452702105705	0.00160660636258813	HLA-DRA/IFNG/IL23A/IL4R/RARA	5
BP	GO:0110151	positive regulation of biomineralization	5/234	50/18723	0.000391481217284924	0.0025452702105705	0.00160660636258813	ACVR2B/BMPR1A/KL/LTF/TGFB3	5
BP	GO:0071559	response to transforming growth factor beta	11/234	256/18723	0.000393250777559247	0.0025452702105705	0.00160660636258813	ACVRL1/BMPR1A/CX3CR1/FURIN/FYN/HSPA1A/PDGFD/PPARG/TGFB3/TGFBR3/XCL1	11
BP	GO:0090092	regulation of transmembrane receptor protein serine/threonine kinase signaling pathway	11/234	256/18723	0.000393250777559247	0.0025452702105705	0.00160660636258813	ACVR1B/ACVR2B/ACVRL1/BMPR1A/GDF11/HSPA1A/INHBB/NEO1/PPARG/TGFB3/TGFBR3	11
BP	GO:0007229	integrin-mediated signaling pathway	7/234	107/18723	0.000393568036621432	0.0025452702105705	0.00160660636258813	ANGPTL3/CD40LG/FGR/HCK/ITGB2/TXK/VAV1	7
BP	GO:0032355	response to estradiol	8/234	141/18723	0.000401819680732329	0.00259376861326655	0.00163721916040553	AREG/ESRRA/GPER1/OPRL1/PDGFRB/PTGFR/PTGS2/RARA	8
BP	GO:0002832	negative regulation of response to biotic stimulus	7/234	108/18723	0.000416441991301665	0.00267680911800949	0.00168963536467275	A2M/GRN/KLRC1/KLRD1/LTF/NLRX1/PPARG	7
BP	GO:0050673	epithelial cell proliferation	15/234	437/18723	0.000416952348737285	0.00267680911800949	0.00168963536467275	ACVRL1/AKT3/AREG/BMPR1A/CCR3/EDNRB/FGF9/GRN/HGF/HMOX1/PLCG1/PPARG/PROK2/TGFA/TGFBR3	15
BP	GO:0070374	positive regulation of ERK1 and ERK2 cascade	10/234	217/18723	0.000417013779045865	0.00267680911800949	0.00168963536467275	CCR7/CD74/FPR2/GPER1/MAPK3/MARCO/PDGFD/PDGFRB/RASGRP1/XCL1	10
BP	GO:0043370	regulation of CD4-positive, alpha-beta T cell differentiation	5/234	51/18723	0.000429660999511738	0.0027516694555604	0.00173688814518906	HLA-DRA/IFNG/IL23A/IL4R/RARA	5
BP	GO:0010950	positive regulation of endopeptidase activity	9/234	179/18723	0.000430272653480433	0.0027516694555604	0.00173688814518906	ACVR1C/ADRM1/FASLG/FYN/GPER1/LCK/PPARG/S100A8/S100A9	9
BP	GO:0007193	adenylate cyclase-inhibiting G protein-coupled receptor signaling pathway	6/234	78/18723	0.000433481919305667	0.00276194487217493	0.00174337411655767	FPR2/INSL3/MARCO/OPRL1/PTGDR2/S1PR1	6
BP	GO:0030500	regulation of bone mineralization	6/234	78/18723	0.000433481919305667	0.00276194487217493	0.00174337411655767	ACVR2B/BMPR1A/KL/LTF/S1PR1/TGFB3	6
BP	GO:0051873	killing by host of symbiont cells	4/234	29/18723	0.000441801248982299	0.00280458361923017	0.00177028822651238	AZU1/CAMP/CTSG/ELANE	4
BP	GO:0051883	killing of cells in other organism involved in symbiotic interaction	4/234	29/18723	0.000441801248982299	0.00280458361923017	0.00177028822651238	AZU1/CAMP/CTSG/ELANE	4
BP	GO:0009408	response to heat	7/234	110/18723	0.000465375152544958	0.00293800027623163	0.00185450248758517	CD14/CXCL10/HMOX1/HSPA1A/HSPA1B/HSPA6/PTGS2	7
BP	GO:0032611	interleukin-1 beta production	7/234	110/18723	0.000465375152544958	0.00293800027623163	0.00185450248758517	AZU1/CCR7/CX3CR1/IFNG/ORM1/TLR8/TYROBP	7
BP	GO:0032651	regulation of interleukin-1 beta production	7/234	110/18723	0.000465375152544958	0.00293800027623163	0.00185450248758517	AZU1/CCR7/CX3CR1/IFNG/ORM1/TLR8/TYROBP	7
BP	GO:0008361	regulation of cell size	9/234	181/18723	0.000466500624060695	0.00293972148288339	0.00185558893473195	AKT3/BDNF/FGF13/IL7R/SEMA3B/SEMA4A/SEMA4B/SEMA6B/VAV1	9
BP	GO:0002218	activation of innate immune response	5/234	52/18723	0.000470582023486726	0.00296002962583713	0.00186840768833473	FYN/HCK/KLRC2/KLRD1/TYROBP	5
BP	GO:0060401	cytosolic calcium ion transport	9/234	182/18723	0.000485533537768181	0.00304851385188874	0.00192426003751669	CCR7/CXCL10/FASLG/FYN/GPER1/LCK/PLCG1/PTPN6/XCL1	9
BP	GO:0031392	regulation of prostaglandin biosynthetic process	3/234	13/18723	0.000502452959934139	0.00313760027698003	0.00198049250225756	CD74/IL1B/PTGS2	3
BP	GO:0070486	leukocyte aggregation	3/234	13/18723	0.000502452959934139	0.00313760027698003	0.00198049250225756	IL1B/S100A8/S100A9	3
BP	GO:1905064	negative regulation of vascular associated smooth muscle cell differentiation	3/234	13/18723	0.000502452959934139	0.00313760027698003	0.00198049250225756	FGF9/NFATC2/NFATC3	3
BP	GO:0042542	response to hydrogen peroxide	8/234	146/18723	0.000507069867579618	0.00316070494312287	0.00199507645624264	AREG/FYN/HGF/HMOX1/IL18RAP/LCN2/PDGFD/PDGFRB	8
BP	GO:0007566	embryo implantation	5/234	53/18723	0.000514369411298071	0.00320041761867229	0.00202014359329871	ACVR1B/ACVR1C/IL1B/MMP9/PTGS2	5
BP	GO:0046209	nitric oxide metabolic process	6/234	81/18723	0.000530974867659387	0.00329778444832776	0.00208160275287236	CX3CR1/IFNG/IL1B/PTGS2/RORA/TLR2	6
BP	GO:0070372	regulation of ERK1 and ERK2 cascade	12/234	309/18723	0.000536767278263479	0.0033277640434788	0.00210052624795648	CCR7/CD74/FPR2/GPER1/IL1B/MAPK3/MARCO/PDGFD/PDGFRB/PTPN6/RASGRP1/XCL1	12
BP	GO:1903900	regulation of viral life cycle	8/234	148/18723	0.000554971499890952	0.00342829168481024	0.00216398055135748	APOBEC3A/CD28/CD74/CXCL8/IFITM1/LTF/PLSCR1/SLPI	8
BP	GO:2001056	positive regulation of cysteine-type endopeptidase activity	8/234	148/18723	0.000554971499890952	0.00342829168481024	0.00216398055135748	ACVR1C/FASLG/FYN/GPER1/LCK/PPARG/S100A8/S100A9	8
BP	GO:0070228	regulation of lymphocyte apoptotic process	5/234	54/18723	0.000561150354847515	0.00346025988042824	0.00218415927590587	CD3G/CD74/IDO1/IL7R/PRKCQ	5
BP	GO:2001057	reactive nitrogen species metabolic process	6/234	82/18723	0.0005669982702636	0.0034900768528547	0.0022029801214941	CX3CR1/IFNG/IL1B/PTGS2/RORA/TLR2	6
BP	GO:0008217	regulation of blood pressure	9/234	186/18723	0.000568161009532433	0.00349099999974741	0.00220356282334842	ACVRL1/ADM/CTSG/EDNRB/HMOX1/OPRL1/POMC/PPARG/PTGS2	9
BP	GO:0002828	regulation of type 2 immune response	4/234	31/18723	0.000573953205479485	0.0035203144115441	0.00222206644638714	CD74/IL4R/RARA/XCL1	4
BP	GO:0046916	cellular transition metal ion homeostasis	7/234	115/18723	0.000607952749483994	0.00372138386296537	0.00234898399668649	HMOX1/IFNG/LCK/LCN2/S100A8/S100A9/SLC11A1	7
BP	GO:0000768	syncytium formation by plasma membrane fusion	5/234	55/18723	0.000611054037260923	0.00372138386296537	0.00234898399668649	CXCL10/IL4R/MAPK14/NFATC2/TYROBP	5
BP	GO:0001755	neural crest cell migration	5/234	55/18723	0.000611054037260923	0.00372138386296537	0.00234898399668649	EDNRB/SEMA3B/SEMA4A/SEMA4B/SEMA6B	5
BP	GO:0140253	cell-cell fusion	5/234	55/18723	0.000611054037260923	0.00372138386296537	0.00234898399668649	CXCL10/IL4R/MAPK14/NFATC2/TYROBP	5
BP	GO:0010959	regulation of metal ion transport	14/234	406/18723	0.000618323331148575	0.00375901326714134	0.00237273614681909	AHNAK/CXCL10/FGF13/FYN/GPER1/IFNG/LCN2/NEDD4/OPRL1/PDGFRB/PLCG1/PTGS2/PTPN6/XCL1	14
BP	GO:0002517	T cell tolerance induction	3/234	14/18723	0.000633601981585945	0.00381758957618884	0.00240971024505896	CBLB/CD3E/ICOS	3
BP	GO:0031650	regulation of heat generation	3/234	14/18723	0.000633601981585945	0.00381758957618884	0.00240971024505896	EDNRB/IL1B/PTGS2	3
BP	GO:0070942	neutrophil mediated cytotoxicity	3/234	14/18723	0.000633601981585945	0.00381758957618884	0.00240971024505896	AZU1/CTSG/ELANE	3
BP	GO:0044409	entry into host	8/234	151/18723	0.000633630780960256	0.00381758957618884	0.00240971024505896	CD74/CR2/CTSB/CXCL8/HSPA1A/HSPA1B/IFITM1/PLSCR1	8
BP	GO:0001649	osteoblast differentiation	10/234	229/18723	0.000634603663230695	0.00381758957618884	0.00240971024505896	ACVR2B/AREG/BMPR1A/ESRRA/HGF/IFITM1/JAG1/LTF/MAPK14/PPARG	10
BP	GO:0045444	fat cell differentiation	10/234	229/18723	0.000634603663230695	0.00381758957618884	0.00240971024505896	GPER1/INHBB/JAG1/MAPK14/PPARG/PTGS2/RETN/RORA/RORC/SORT1	10
BP	GO:0070997	neuron death	13/234	361/18723	0.000646040890250359	0.00387962186183447	0.00244886579891343	BDNF/CX3CR1/FASLG/FYN/GRN/HMOX1/IFNG/IKBKG/ITGB2/LANCL1/LCN2/TGFB3/TYROBP	13
BP	GO:0048841	regulation of axon extension involved in axon guidance	4/234	32/18723	0.000649565333064659	0.00389400296186762	0.00245794332896046	SEMA3B/SEMA4A/SEMA4B/SEMA6B	4
BP	GO:0030509	BMP signaling pathway	8/234	152/18723	0.000661764501755251	0.00394068369070671	0.0024874087883257	ACVR2B/ACVRL1/BMPR1A/MAPK3/NEO1/PPARG/TGFB3/TGFBR3	8
BP	GO:0050871	positive regulation of B cell activation	8/234	152/18723	0.000661764501755251	0.00394068369070671	0.0024874087883257	CARD11/CD28/CD74/IL7/NFATC2/TNFRSF13C/TNFSF13/TNFSF13B	8
BP	GO:0009755	hormone-mediated signaling pathway	9/234	190/18723	0.000661975649508548	0.00394068369070671	0.0024874087883257	DEFA3/ESRRA/GPER1/NEDD4/NR1D2/NR2E1/NR3C2/PPARG/RARA	9
BP	GO:0032608	interferon-beta production	5/234	56/18723	0.000664211553321902	0.00394068369070671	0.0024874087883257	IRF7/NLRX1/TLR2/TLR3/TLR8	5
BP	GO:0032648	regulation of interferon-beta production	5/234	56/18723	0.000664211553321902	0.00394068369070671	0.0024874087883257	IRF7/NLRX1/TLR2/TLR3/TLR8	5
BP	GO:0045071	negative regulation of viral genome replication	5/234	56/18723	0.000664211553321902	0.00394068369070671	0.0024874087883257	APOBEC3A/IFITM1/LTF/PLSCR1/SLPI	5
BP	GO:0072676	lymphocyte migration	7/234	117/18723	0.000673863720462456	0.00399107945779053	0.00251921922625411	CCR7/CKLF/CXCL10/CXCL16/KLRK1/S1PR1/XCL1	7
BP	GO:0055072	iron ion homeostasis	6/234	85/18723	0.000686552862334571	0.00405925851881178	0.00256225470153572	HMOX1/IFNG/LCN2/LTF/NEO1/SLC11A1	6
BP	GO:0050767	regulation of neurogenesis	13/234	364/18723	0.000697485617793933	0.00411683719954741	0.00259859908431878	BDNF/BMPR1A/CX3CR1/FGF13/GPER1/IFNG/IL1B/NR2E1/SEMA3B/SEMA4A/SEMA4B/SEMA6B/TLR2	13
BP	GO:0010594	regulation of endothelial cell migration	10/234	232/18723	0.00070162631401574	0.00413419812720044	0.00260955751879538	ACVRL1/AKT3/GRN/HMOX1/LCN2/NR2E1/PLCG1/PPARG/PTGS2/SEMA4A	10
BP	GO:0006949	syncytium formation	5/234	57/18723	0.000720755829052634	0.00423244521762254	0.00267157230996466	CXCL10/IL4R/MAPK14/NFATC2/TYROBP	5
BP	GO:0033619	membrane protein proteolysis	5/234	57/18723	0.000720755829052634	0.00423244521762254	0.00267157230996466	FURIN/IFNG/IL1B/PRKCQ/PRTN3	5
BP	GO:0045648	positive regulation of erythrocyte differentiation	4/234	33/18723	0.000731972716288368	0.00429100332150681	0.00270853491687801	ACVR1B/HSPA1A/HSPA1B/MAPK14	4
BP	GO:0032481	positive regulation of type I interferon production	5/234	58/18723	0.000780821540561107	0.00455375390400953	0.00287438636788289	CD14/IRF7/TLR2/TLR3/TLR8	5
BP	GO:0002679	respiratory burst involved in defense response	3/234	15/18723	0.000784719993902426	0.00455375390400953	0.00287438636788289	GRN/HCK/MPO	3
BP	GO:0032725	positive regulation of granulocyte macrophage colony-stimulating factor production	3/234	15/18723	0.000784719993902426	0.00455375390400953	0.00287438636788289	IL1B/IL23A/RASGRP1	3
BP	GO:0045064	T-helper 2 cell differentiation	3/234	15/18723	0.000784719993902426	0.00455375390400953	0.00287438636788289	BCL3/IL4R/RARA	3
BP	GO:1901741	positive regulation of myoblast fusion	3/234	15/18723	0.000784719993902426	0.00455375390400953	0.00287438636788289	IL4R/MAPK14/NFATC2	3
BP	GO:2001279	regulation of unsaturated fatty acid biosynthetic process	3/234	15/18723	0.000784719993902426	0.00455375390400953	0.00287438636788289	CD74/IL1B/PTGS2	3
BP	GO:0051250	negative regulation of lymphocyte activation	8/234	157/18723	0.000817947184487139	0.00472604495184299	0.00298313863022291	CBLB/CD74/FGR/IL4R/PGLYRP1/PTPN6/TYROBP/XCL1	8
BP	GO:0002446	neutrophil mediated immunity	4/234	34/18723	0.000821505317879629	0.00472604495184299	0.00298313863022291	AZU1/CTSG/ELANE/ITGB2	4
BP	GO:0035909	aorta morphogenesis	4/234	34/18723	0.000821505317879629	0.00472604495184299	0.00298313863022291	ACVRL1/BMPR1A/JAG1/PDGFRB	4
BP	GO:0051085	chaperone cofactor-dependent protein refolding	4/234	34/18723	0.000821505317879629	0.00472604495184299	0.00298313863022291	CD74/HSPA1A/HSPA1B/HSPA6	4
BP	GO:0051482	positive regulation of cytosolic calcium ion concentration involved in phospholipase C-activating G protein-coupled signaling pathway	4/234	34/18723	0.000821505317879629	0.00472604495184299	0.00298313863022291	C3AR1/GPR17/OPRL1/S1PR1	4
BP	GO:0002224	toll-like receptor signaling pathway	7/234	121/18723	0.000822636197013575	0.00472604495184299	0.00298313863022291	CD14/IRF7/LTF/TLR2/TLR3/TLR8/UNC93B1	7
BP	GO:0048010	vascular endothelial growth factor receptor signaling pathway	5/234	59/18723	0.000844545032269169	0.00484383814680836	0.00305749116682787	FYN/IL1B/MAPK14/NEDD4/VAV1	5
BP	GO:0014910	regulation of smooth muscle cell migration	6/234	89/18723	0.000875283916003367	0.00501180009711562	0.00316351084871299	BMPR1A/FGF9/PDGFD/PDGFRB/PLAU/S100A11	6
BP	GO:1903532	positive regulation of secretion by cell	11/234	282/18723	0.000877194605602176	0.00501441095441244	0.00316515885446399	FGR/GPER1/IFNG/IL1B/IL4R/INHBB/ITGB2/KLRC2/RETN/TGFB3/TLR2	11
BP	GO:1903169	regulation of calcium ion transmembrane transport	8/234	159/18723	0.000888160815129727	0.00506869259892743	0.00319942210678485	AHNAK/CXCL10/FYN/GPER1/OPRL1/PLCG1/PTPN6/XCL1	8
BP	GO:0006816	calcium ion transport	14/234	422/18723	0.00089918819872489	0.00512314334050363	0.00323379209528377	AHNAK/CCR7/CXCL10/FASLG/FYN/GPER1/LCK/OPRL1/PDGFRB/PLCG1/PTGS2/PTPN6/TPT1/XCL1	14
BP	GO:0002712	regulation of B cell mediated immunity	5/234	60/18723	0.000912064234631175	0.00517938289419054	0.00326929120433996	CD28/CR2/PTPN6/TNFSF13/XCL1	5
BP	GO:0002889	regulation of immunoglobulin mediated immune response	5/234	60/18723	0.000912064234631175	0.00517938289419054	0.00326929120433996	CD28/CR2/PTPN6/TNFSF13/XCL1	5
BP	GO:0090316	positive regulation of intracellular protein transport	8/234	160/18723	0.000925037038918785	0.00524441229137015	0.00331033857244655	FYN/GZMB/IFNG/IL1B/ITGB2/MAPK14/PIK3R1/PTGS2	8
BP	GO:0002921	negative regulation of humoral immune response	3/234	16/18723	0.000956933907750777	0.00538978950983158	0.00340210248937196	A2M/CR2/PTPN6	3
BP	GO:0045342	MHC class II biosynthetic process	3/234	16/18723	0.000956933907750777	0.00538978950983158	0.00340210248937196	AZU1/IFNG/SLC11A1	3
BP	GO:0051044	positive regulation of membrane protein ectodomain proteolysis	3/234	16/18723	0.000956933907750777	0.00538978950983158	0.00340210248937196	FURIN/IFNG/IL1B	3
BP	GO:0051238	sequestering of metal ion	3/234	16/18723	0.000956933907750777	0.00538978950983158	0.00340210248937196	LCN2/S100A8/S100A9	3
BP	GO:0060191	regulation of lipase activity	6/234	91/18723	0.000983481805327803	0.00552147972353895	0.0034852269978639	ANGPTL3/FURIN/ITK/PDGFRB/SORT1/TXK	6
BP	GO:0043030	regulation of macrophage activation	5/234	61/18723	0.000983518581448481	0.00552147972353895	0.0034852269978639	BPI/CD74/GRN/IL4R/RORA	5
BP	GO:0032388	positive regulation of intracellular transport	9/234	202/18723	0.00102198597113515	0.00572810673577699	0.00361565254999803	FYN/GZMB/IFNG/IL1B/ITGB2/MAPK14/NEDD4/PIK3R1/PTGS2	9
BP	GO:2001235	positive regulation of apoptotic signaling pathway	7/234	126/18723	0.00104382451479743	0.00584101153004343	0.0036869194669964	GPER1/INHBB/LCK/LTBR/S100A8/S100A9/TNFRSF12A	7
BP	GO:0032869	cellular response to insulin stimulus	9/234	203/18723	0.00105801455246327	0.00588797040477001	0.00371656049552154	ESRRA/IL1B/INHBB/KL/PIK3R1/PIK3R3/PPARG/PRKCQ/SOCS3	9
BP	GO:0051701	biological process involved in interaction with host	9/234	203/18723	0.00105801455246327	0.00588797040477001	0.00371656049552154	CD74/CR2/CTSB/CXCL8/HSPA1A/HSPA1B/IFITM1/PGLYRP1/PLSCR1	9
BP	GO:0050678	regulation of epithelial cell proliferation	13/234	381/18723	0.00105884595248236	0.00588797040477001	0.00371656049552154	ACVRL1/AKT3/AREG/BMPR1A/CCR3/EDNRB/FGF9/GRN/HMOX1/PLCG1/PPARG/TGFA/TGFBR3	13
BP	GO:0032731	positive regulation of interleukin-1 beta production	5/234	62/18723	0.00105904892688059	0.00588797040477001	0.00371656049552154	AZU1/IFNG/ORM1/TLR8/TYROBP	5
BP	GO:0050792	regulation of viral process	8/234	164/18723	0.00108501028611303	0.00602259332726507	0.00380153616644738	APOBEC3A/CD28/CD74/CXCL8/IFITM1/LTF/PLSCR1/SLPI	8
BP	GO:0051402	neuron apoptotic process	10/234	246/18723	0.00109636461520037	0.00607583412957504	0.00383514242616207	BDNF/CX3CR1/FASLG/FYN/GRN/HMOX1/LANCL1/LCN2/TGFB3/TYROBP	10
BP	GO:0071772	response to BMP	8/234	165/18723	0.00112826848017612	0.00621643717379994	0.00392389282465133	ACVR2B/ACVRL1/BMPR1A/MAPK3/NEO1/PPARG/TGFB3/TGFBR3	8
BP	GO:0071773	cellular response to BMP stimulus	8/234	165/18723	0.00112826848017612	0.00621643717379994	0.00392389282465133	ACVR2B/ACVRL1/BMPR1A/MAPK3/NEO1/PPARG/TGFB3/TGFBR3	8
BP	GO:0016049	cell growth	15/234	482/18723	0.00113200552845666	0.00621643717379994	0.00392389282465133	ACVR1B/ACVRL1/BDNF/CXCL16/FGF13/HSPA1A/HSPA1B/OSGIN1/PRKCQ/S100A8/S100A9/SEMA3B/SEMA4A/SEMA4B/SEMA6B	15
BP	GO:0002369	T cell cytokine production	4/234	37/18723	0.00113616345213054	0.00621643717379994	0.00392389282465133	IL18R1/IL1B/IL1R1/XCL1	4
BP	GO:0002724	regulation of T cell cytokine production	4/234	37/18723	0.00113616345213054	0.00621643717379994	0.00392389282465133	IL18R1/IL1B/IL1R1/XCL1	4
BP	GO:0045730	respiratory burst	4/234	37/18723	0.00113616345213054	0.00621643717379994	0.00392389282465133	GRN/HCK/MPO/SLC11A1	4
BP	GO:0048846	axon extension involved in axon guidance	4/234	37/18723	0.00113616345213054	0.00621643717379994	0.00392389282465133	SEMA3B/SEMA4A/SEMA4B/SEMA6B	4
BP	GO:1902284	neuron projection extension involved in neuron projection guidance	4/234	37/18723	0.00113616345213054	0.00621643717379994	0.00392389282465133	SEMA3B/SEMA4A/SEMA4B/SEMA6B	4
BP	GO:0032604	granulocyte macrophage colony-stimulating factor production	3/234	17/18723	0.00115131946379242	0.00626950741183646	0.00395739142206525	IL1B/IL23A/RASGRP1	3
BP	GO:0032645	regulation of granulocyte macrophage colony-stimulating factor production	3/234	17/18723	0.00115131946379242	0.00626950741183646	0.00395739142206525	IL1B/IL23A/RASGRP1	3
BP	GO:0061298	retina vasculature development in camera-type eye	3/234	17/18723	0.00115131946379242	0.00626950741183646	0.00395739142206525	ACVR2B/ACVRL1/PDGFRB	3
BP	GO:0051702	biological process involved in interaction with symbiont	6/234	94/18723	0.00116471477575538	0.006332447684588	0.00399712010872716	AZU1/CAMP/CTSG/CX3CR1/ELANE/LTF	6
BP	GO:0043280	positive regulation of cysteine-type endopeptidase activity involved in apoptotic process	7/234	129/18723	0.00119742361073577	0.00649900355781621	0.00410225225718966	ACVR1C/FASLG/GPER1/LCK/PPARG/S100A8/S100A9	7
BP	GO:0007568	aging	12/234	339/18723	0.00120013998942302	0.00649900355781621	0.00410225225718966	ADM/AKT3/BMPR1A/EDNRB/KL/MAPK14/MAPK3/MPO/PDGFRB/PTGS2/RETN/TGFB3	12
BP	GO:0045926	negative regulation of growth	10/234	249/18723	0.00120100529919609	0.00649900355781621	0.00410225225718966	ACVR1B/ACVRL1/FGF13/HSPA1A/HSPA1B/OSGIN1/SEMA3B/SEMA4A/SEMA4B/SEMA6B	10
BP	GO:0048247	lymphocyte chemotaxis	5/234	64/18723	0.00122290763273072	0.00659681159627978	0.00416398991327632	CKLF/CXCL10/CXCL16/KLRK1/XCL1	5
BP	GO:0050771	negative regulation of axonogenesis	5/234	64/18723	0.00122290763273072	0.00659681159627978	0.00416398991327632	FGF13/SEMA3B/SEMA4A/SEMA4B/SEMA6B	5
BP	GO:0032479	regulation of type I interferon production	6/234	95/18723	0.00123047705140801	0.00661693353541874	0.00417669113270443	CD14/IRF7/NLRX1/TLR2/TLR3/TLR8	6
BP	GO:0032606	type I interferon production	6/234	95/18723	0.00123047705140801	0.00661693353541874	0.00417669113270443	CD14/IRF7/NLRX1/TLR2/TLR3/TLR8	6
BP	GO:0072538	T-helper 17 type immune response	4/234	38/18723	0.00125750640156421	0.00675175166073492	0.0042617900180902	IL23A/PRKCQ/RORA/RORC	4
BP	GO:1904035	regulation of epithelial cell apoptotic process	6/234	96/18723	0.00129904316325923	0.00696392190319529	0.00439571452640883	CD40LG/FASLG/GPER1/HMOX1/PLCG1/SORT1	6
BP	GO:0019079	viral genome replication	7/234	131/18723	0.00130928814112215	0.00698736230941793	0.00441051040372769	APOBEC3A/CD28/CXCL8/IFITM1/LTF/PLSCR1/SLPI	7
BP	GO:0002720	positive regulation of cytokine production involved in immune response	5/234	65/18723	0.00131152405401607	0.00698736230941793	0.00441051040372769	CD74/IL18R1/IL1B/IL1R1/XCL1	5
BP	GO:0038034	signal transduction in absence of ligand	5/234	65/18723	0.00131152405401607	0.00698736230941793	0.00441051040372769	FYN/HSPA1A/HSPA1B/IL1B/IL7	5
BP	GO:0097192	extrinsic apoptotic signaling pathway in absence of ligand	5/234	65/18723	0.00131152405401607	0.00698736230941793	0.00441051040372769	FYN/HSPA1A/HSPA1B/IL1B/IL7	5
BP	GO:0031214	biomineral tissue development	8/234	169/18723	0.00131527514234403	0.00699653304885782	0.00441629908905963	ACVR2B/BMPR1A/FGR/KL/LTF/PTGS2/S1PR1/TGFB3	8
BP	GO:0002283	neutrophil activation involved in immune response	3/234	18/18723	0.00136890256908405	0.00722336907565372	0.00455948082371437	FCER1G/ITGB2/TYROBP	3
BP	GO:0030728	ovulation	3/234	18/18723	0.00136890256908405	0.00722336907565372	0.00455948082371437	IL4R/INHBB/PTGS2	3
BP	GO:0031649	heat generation	3/234	18/18723	0.00136890256908405	0.00722336907565372	0.00455948082371437	EDNRB/IL1B/PTGS2	3
BP	GO:0060391	positive regulation of SMAD protein signal transduction	3/234	18/18723	0.00136890256908405	0.00722336907565372	0.00455948082371437	BMPR1A/PPARG/TGFB3	3
BP	GO:0014909	smooth muscle cell migration	6/234	97/18723	0.00137049126065493	0.00722336907565372	0.00455948082371437	BMPR1A/FGF9/PDGFD/PDGFRB/PLAU/S100A11	6
BP	GO:0070167	regulation of biomineral tissue development	6/234	97/18723	0.00137049126065493	0.00722336907565372	0.00455948082371437	ACVR2B/BMPR1A/KL/LTF/S1PR1/TGFB3	6
BP	GO:0032728	positive regulation of interferon-beta production	4/234	39/18723	0.00138762849645826	0.00726923317217569	0.00458843081455641	IRF7/TLR2/TLR3/TLR8	4
BP	GO:0045622	regulation of T-helper cell differentiation	4/234	39/18723	0.00138762849645826	0.00726923317217569	0.00458843081455641	HLA-DRA/IL23A/IL4R/RARA	4
BP	GO:0045923	positive regulation of fatty acid metabolic process	4/234	39/18723	0.00138762849645826	0.00726923317217569	0.00458843081455641	CD74/IL1B/PPARG/PTGS2	4
BP	GO:0051084	'de novo' posttranslational protein folding	4/234	39/18723	0.00138762849645826	0.00726923317217569	0.00458843081455641	CD74/HSPA1A/HSPA1B/HSPA6	4
BP	GO:0032715	negative regulation of interleukin-6 production	5/234	66/18723	0.00140479242903862	0.00734798103626118	0.00463813745039985	BPI/HGF/NLRX1/ORM1/PTPN6	5
BP	GO:0110148	biomineralization	8/234	171/18723	0.00141760343986339	0.0074037561472865	0.00467334339744437	ACVR2B/BMPR1A/FGR/KL/LTF/PTGS2/S1PR1/TGFB3	8
BP	GO:0051924	regulation of calcium ion transport	10/234	255/18723	0.00143479517919976	0.00748220723555457	0.00472286270468334	AHNAK/CXCL10/FYN/GPER1/OPRL1/PDGFRB/PLCG1/PTGS2/PTPN6/XCL1	10
BP	GO:2001243	negative regulation of intrinsic apoptotic signaling pathway	6/234	98/18723	0.00144490028176435	0.00752352155776695	0.00474894082112723	CD74/HSPA1A/MMP9/PLAUR/PTGS2/TPT1	6
BP	GO:0070482	response to oxygen levels	12/234	347/18723	0.00146217604397701	0.00760199219244158	0.00479847246630228	ACVRL1/ADM/HMOX1/LCN2/PDGFRB/PLAU/PTGS2/RORA/S100B/TGFB3/TGFBR3/TLR2	12
BP	GO:0110149	regulation of biomineralization	6/234	99/18723	0.00152234992922762	0.00789067815349553	0.00498069465233697	ACVR2B/BMPR1A/KL/LTF/S1PR1/TGFB3	6
BP	GO:0051281	positive regulation of release of sequestered calcium ion into cytosol	4/234	40/18723	0.00152685881299145	0.00789067815349553	0.00498069465233697	CXCL10/GPER1/PLCG1/XCL1	4
BP	GO:0071526	semaphorin-plexin signaling pathway	4/234	40/18723	0.00152685881299145	0.00789067815349553	0.00498069465233697	SEMA3B/SEMA4A/SEMA4B/SEMA6B	4
BP	GO:0150077	regulation of neuroinflammatory response	4/234	40/18723	0.00152685881299145	0.00789067815349553	0.00498069465233697	GRN/IL1B/MMP9/PTGS2	4
BP	GO:0051222	positive regulation of protein transport	11/234	303/18723	0.00156121987312282	0.00805617500397362	0.00508515833240605	FYN/GPER1/GZMB/IFNG/IL1B/ITGB2/MAPK14/PIK3R1/PTGS2/TGFB3/TLR2	11
BP	GO:0046637	regulation of alpha-beta T cell differentiation	5/234	68/18723	0.00160587278962311	0.00826185597885201	0.00521498673393709	HLA-DRA/IFNG/IL23A/IL4R/RARA	5
BP	GO:0051148	negative regulation of muscle cell differentiation	5/234	68/18723	0.00160587278962311	0.00826185597885201	0.00521498673393709	BDNF/BMPR1A/FGF9/NFATC2/NFATC3	5
BP	GO:0002523	leukocyte migration involved in inflammatory response	3/234	19/18723	0.00161066060560115	0.00827413875932514	0.00522273977845726	ELANE/S100A8/S100A9	3
BP	GO:0003158	endothelium development	7/234	136/18723	0.00162486508449836	0.00833468742003847	0.00526095884971509	ACVR2B/ACVRL1/CXCL10/IL1B/JAG1/LCN2/S1PR1	7
BP	GO:0002377	immunoglobulin production	9/234	216/18723	0.00162744093203537	0.00833549612589289	0.00526146931495598	CD28/CD40LG/HLA-DOA/HLA-DPB1/HLA-DQA1/HLA-DRA/IL4R/TNFSF13/XCL1	9
BP	GO:0052126	movement in host environment	8/234	175/18723	0.00164120781032204	0.00839353608632057	0.00529810486324481	CD74/CR2/CTSB/CXCL8/HSPA1A/HSPA1B/IFITM1/PLSCR1	8
BP	GO:0042307	positive regulation of protein import into nucleus	4/234	41/18723	0.00167552508315101	0.00855634809129118	0.00540087383527976	IFNG/MAPK14/PIK3R1/PTGS2	4
BP	GO:0043534	blood vessel endothelial cell migration	8/234	176/18723	0.00170125117449389	0.00867487100366928	0.00547568697863418	ACVRL1/AKT3/HMOX1/NR2E1/PIK3R3/PLCG1/PPARG/PTGS2	8
BP	GO:0010522	regulation of calcium ion transport into cytosol	6/234	102/18723	0.00177375060175028	0.00903119397966504	0.00570060249369173	CXCL10/FYN/GPER1/PLCG1/PTPN6/XCL1	6
BP	GO:0034764	positive regulation of transmembrane transport	9/234	219/18723	0.00178861925971118	0.00909346694428382	0.00573990996712158	CXCL10/GPER1/IFNG/IFNGR2/LCN2/MAPK14/PIK3R1/PLCG1/XCL1	9
BP	GO:0009266	response to temperature stimulus	8/234	178/18723	0.00182654771886535	0.00925569156554837	0.00584230817522132	ADM/CD14/CXCL10/HMOX1/HSPA1A/HSPA1B/HSPA6/PTGS2	8
BP	GO:0002548	monocyte chemotaxis	5/234	70/18723	0.00182733292954763	0.00925569156554837	0.00584230817522132	CX3CR1/CXCL10/FPR2/S100A12/XCL1	5
BP	GO:0007520	myoblast fusion	4/234	42/18723	0.00183395339114289	0.00925569156554837	0.00584230817522132	CXCL10/IL4R/MAPK14/NFATC2	4
BP	GO:0030574	collagen catabolic process	4/234	42/18723	0.00183395339114289	0.00925569156554837	0.00584230817522132	CTSB/FURIN/MMP9/PRTN3	4
BP	GO:0033003	regulation of mast cell activation	4/234	42/18723	0.00183395339114289	0.00925569156554837	0.00584230817522132	FGR/HMOX1/IL4R/PLSCR1	4
BP	GO:0019233	sensory perception of pain	6/234	103/18723	0.00186417419824964	0.00937945540946057	0.00592042946005069	EDNRB/FYN/MAPK3/OPRL1/PROK2/PTGS2	6
BP	GO:0046425	regulation of receptor signaling pathway via JAK-STAT	6/234	103/18723	0.00186417419824964	0.00937945540946057	0.00592042946005069	BCL3/IFNG/IL10RB/IL23A/IL24/SOCS3	6
BP	GO:0003159	morphogenesis of an endothelium	3/234	20/18723	0.00187752371120621	0.00937945540946057	0.00592042946005069	ACVRL1/CXCL10/LCN2	3
BP	GO:0032930	positive regulation of superoxide anion generation	3/234	20/18723	0.00187752371120621	0.00937945540946057	0.00592042946005069	FPR2/ITGB2/TYROBP	3
BP	GO:0045063	T-helper 1 cell differentiation	3/234	20/18723	0.00187752371120621	0.00937945540946057	0.00592042946005069	IL18R1/IL4R/SEMA4A	3
BP	GO:0051004	regulation of lipoprotein lipase activity	3/234	20/18723	0.00187752371120621	0.00937945540946057	0.00592042946005069	ANGPTL3/FURIN/SORT1	3
BP	GO:0061154	endothelial tube morphogenesis	3/234	20/18723	0.00187752371120621	0.00937945540946057	0.00592042946005069	ACVRL1/CXCL10/LCN2	3
BP	GO:0032963	collagen metabolic process	6/234	104/18723	0.00195804752462793	0.00976756847668956	0.00616541127794339	CTSB/FURIN/MMP9/PDGFRB/PRTN3/TGFB3	6
BP	GO:0070588	calcium ion transmembrane transport	11/234	312/18723	0.0019648998921084	0.00978758660129719	0.00617804696834205	AHNAK/CCR7/CXCL10/FASLG/FYN/GPER1/LCK/OPRL1/PLCG1/PTPN6/XCL1	11
BP	GO:0006458	'de novo' protein folding	4/234	43/18723	0.00200246788324558	0.00990316613134506	0.00625100221198914	CD74/HSPA1A/HSPA1B/HSPA6	4
BP	GO:0030517	negative regulation of axon extension	4/234	43/18723	0.00200246788324558	0.00990316613134506	0.00625100221198914	SEMA3B/SEMA4A/SEMA4B/SEMA6B	4
BP	GO:0045840	positive regulation of mitotic nuclear division	4/234	43/18723	0.00200246788324558	0.00990316613134506	0.00625100221198914	CD28/IL1B/PDGFRB/TGFA	4
BP	GO:1904591	positive regulation of protein import	4/234	43/18723	0.00200246788324558	0.00990316613134506	0.00625100221198914	IFNG/MAPK14/PIK3R1/PTGS2	4
BP	GO:1904706	negative regulation of vascular associated smooth muscle cell proliferation	4/234	43/18723	0.00200246788324558	0.00990316613134506	0.00625100221198914	GPER1/HMOX1/PPARG/TGFB3	4
BP	GO:0018105	peptidyl-serine phosphorylation	11/234	315/18723	0.00211696930308917	0.0104544315010721	0.00659896780196849	AKT3/BDNF/HGF/IFNG/IL24/MAP2K2/MAPK14/MAPK3/OSM/PRKCQ/PTGS2	11
BP	GO:0051098	regulation of binding	12/234	363/18723	0.00212882535963345	0.0104979413657461	0.00662643177224961	BCL3/BDNF/CBLB/HMOX1/IFNG/MAPK3/MMP9/PLAUR/PPARG/RARA/SLPI/TGFBR3	12
BP	GO:0010001	glial cell differentiation	9/234	225/18723	0.0021492880950863	0.0105667884007526	0.00666988888105774	FPR2/GRN/IFNG/MAPK3/NR2E1/S100A8/S100A9/S100B/TLR2	9
BP	GO:0046822	regulation of nucleocytoplasmic transport	6/234	106/18723	0.00215647898813194	0.0105667884007526	0.00666988888105774	IFNG/IL1B/MAPK14/NEDD4/PIK3R1/PTGS2	6
BP	GO:1905477	positive regulation of protein localization to membrane	6/234	106/18723	0.00215647898813194	0.0105667884007526	0.00666988888105774	FYN/GPER1/GZMB/IFNG/ITGB2/PIK3R1	6
BP	GO:0062013	positive regulation of small molecule metabolic process	7/234	143/18723	0.00216265854908908	0.0105667884007526	0.00666988888105774	ADM/CD74/GPER1/IFNG/IL1B/PPARG/PTGS2	7
BP	GO:0007252	I-kappaB phosphorylation	3/234	21/18723	0.00217037603357496	0.0105667884007526	0.00666988888105774	CX3CR1/TLR2/TLR3	3
BP	GO:0030449	regulation of complement activation	3/234	21/18723	0.00217037603357496	0.0105667884007526	0.00666988888105774	A2M/CR2/IL1B	3
BP	GO:0038083	peptidyl-tyrosine autophosphorylation	3/234	21/18723	0.00217037603357496	0.0105667884007526	0.00666988888105774	ITK/MAPK3/TXK	3
BP	GO:0090026	positive regulation of monocyte chemotaxis	3/234	21/18723	0.00217037603357496	0.0105667884007526	0.00666988888105774	CX3CR1/CXCL10/FPR2	3
BP	GO:0150146	cell junction disassembly	3/234	21/18723	0.00217037603357496	0.0105667884007526	0.00666988888105774	CX3CR1/PIK3R1/TGFB3	3
BP	GO:0032620	interleukin-17 production	4/234	44/18723	0.00218139049072639	0.0105756019993444	0.00667545213462351	IFNG/IL23A/OSM/PRKCQ	4
BP	GO:0032660	regulation of interleukin-17 production	4/234	44/18723	0.00218139049072639	0.0105756019993444	0.00667545213462351	IFNG/IL23A/OSM/PRKCQ	4
BP	GO:0051150	regulation of smooth muscle cell differentiation	4/234	44/18723	0.00218139049072639	0.0105756019993444	0.00667545213462351	FGF9/GPER1/NFATC2/NFATC3	4
BP	GO:0002637	regulation of immunoglobulin production	5/234	73/18723	0.00220035484016603	0.0106376201038602	0.0067145987371716	CD28/CD40LG/IL4R/TNFSF13/XCL1	5
BP	GO:0032732	positive regulation of interleukin-1 production	5/234	73/18723	0.00220035484016603	0.0106376201038602	0.0067145987371716	AZU1/IFNG/ORM1/TLR8/TYROBP	5
BP	GO:0001890	placenta development	7/234	144/18723	0.00224952411980512	0.0108297620683914	0.00683588114618816	ADM/CTSB/MAPK14/MAPK3/PPARG/PTGS2/SOCS3	7
BP	GO:0010821	regulation of mitochondrion organization	7/234	144/18723	0.00224952411980512	0.0108297620683914	0.00683588114618816	GPER1/GZMB/HGF/HSPA1A/MMP9/PLAUR/PPARG	7
BP	GO:0046718	viral entry into host cell	7/234	144/18723	0.00224952411980512	0.0108297620683914	0.00683588114618816	CD74/CR2/CTSB/HSPA1A/HSPA1B/IFITM1/PLSCR1	7
BP	GO:0008637	apoptotic mitochondrial changes	6/234	107/18723	0.00226120637138998	0.0108708205888163	0.00686179779734728	GPER1/GZMB/HGF/HSPA1A/MMP9/PLAUR	6
BP	GO:0007411	axon guidance	9/234	227/18723	0.00228161785238997	0.0109536723359168	0.00691409485543187	BDNF/FYN/LGR6/NEO1/PRKCQ/SEMA3B/SEMA4A/SEMA4B/SEMA6B	9
BP	GO:0061564	axon development	14/234	467/18723	0.00231869633211469	0.0111161978536848	0.00701668299316458	BDNF/FGF13/FYN/GRN/LGR6/NEO1/NR2E1/PRKCQ/S100A6/S100B/SEMA3B/SEMA4A/SEMA4B/SEMA6B	14
BP	GO:0051271	negative regulation of cellular component movement	12/234	367/18723	0.00232953160371388	0.0111526325527802	0.00703968103052132	ACVR1C/ACVRL1/BMPR1A/CD74/CX3CR1/HMOX1/IFITM1/IL24/JAG1/KLRK1/PPARG/TGFBR3	12
BP	GO:1904951	positive regulation of establishment of protein localization	11/234	319/18723	0.00233448336820212	0.0111608379614323	0.00704486038699726	FYN/GPER1/GZMB/IFNG/IL1B/ITGB2/MAPK14/PIK3R1/PTGS2/TGFB3/TLR2	11
BP	GO:0097485	neuron projection guidance	9/234	228/18723	0.0023501716280114	0.0112202792268079	0.0070823804564799	BDNF/FYN/LGR6/NEO1/PRKCQ/SEMA3B/SEMA4A/SEMA4B/SEMA6B	9
BP	GO:2000273	positive regulation of signaling receptor activity	4/234	45/18723	0.00237104066544744	0.0113042561186685	0.00713538771999689	AREG/IFNG/IFNGR2/TGFA	4
BP	GO:0007409	axonogenesis	13/234	418/18723	0.00240350418208313	0.0114432029221554	0.00722309267863597	BDNF/FGF13/FYN/LGR6/NEO1/NR2E1/PRKCQ/S100A6/S100B/SEMA3B/SEMA4A/SEMA4B/SEMA6B	13
BP	GO:0043627	response to estrogen	5/234	75/18723	0.00247801838660367	0.0117097221456972	0.00739132294295762	HMOX1/IL4R/PDGFRB/RARA/TGFB3	5
BP	GO:0032727	positive regulation of interferon-alpha production	3/234	22/18723	0.00249005695758516	0.0117097221456972	0.00739132294295762	IRF7/TLR3/TLR8	3
BP	GO:0034755	iron ion transmembrane transport	3/234	22/18723	0.00249005695758516	0.0117097221456972	0.00739132294295762	IFNG/LCN2/SLC11A1	3
BP	GO:0035809	regulation of urine volume	3/234	22/18723	0.00249005695758516	0.0117097221456972	0.00739132294295762	ADM/EDNRB/OPRL1	3
BP	GO:0036120	cellular response to platelet-derived growth factor stimulus	3/234	22/18723	0.00249005695758516	0.0117097221456972	0.00739132294295762	FYN/PDGFD/PDGFRB	3
BP	GO:0045624	positive regulation of T-helper cell differentiation	3/234	22/18723	0.00249005695758516	0.0117097221456972	0.00739132294295762	IL23A/IL4R/RARA	3
BP	GO:0050860	negative regulation of T cell receptor signaling pathway	3/234	22/18723	0.00249005695758516	0.0117097221456972	0.00739132294295762	CBLB/PTPN6/SH2D1A	3
BP	GO:0051151	negative regulation of smooth muscle cell differentiation	3/234	22/18723	0.00249005695758516	0.0117097221456972	0.00739132294295762	FGF9/NFATC2/NFATC3	3
BP	GO:0071404	cellular response to low-density lipoprotein particle stimulus	3/234	22/18723	0.00249005695758516	0.0117097221456972	0.00739132294295762	FCER1G/ITGB2/PPARG	3
BP	GO:0036293	response to decreased oxygen levels	11/234	322/18723	0.00250923909919095	0.0117838517369362	0.00743811446727046	ACVRL1/ADM/HMOX1/LCN2/PLAU/PTGS2/RORA/S100B/TGFB3/TGFBR3/TLR2	11
BP	GO:1903829	positive regulation of cellular protein localization	10/234	276/18723	0.0025608192841183	0.0120097198263344	0.0075806852277444	CD247/FYN/GPER1/GZMB/IFNG/ITGB2/MAPK14/PIK3R1/PTGS2/TYROBP	10
BP	GO:0014812	muscle cell migration	6/234	110/18723	0.00259846175963698	0.0121531854619656	0.00767124252970026	BMPR1A/FGF9/PDGFD/PDGFRB/PLAU/S100A11	6
BP	GO:0061387	regulation of extent of cell growth	6/234	110/18723	0.00259846175963698	0.0121531854619656	0.00767124252970026	BDNF/FGF13/SEMA3B/SEMA4A/SEMA4B/SEMA6B	6
BP	GO:0006809	nitric oxide biosynthetic process	5/234	76/18723	0.00262600010950903	0.0122487447597803	0.00773156075258909	CX3CR1/IFNG/IL1B/PTGS2/RORA	5
BP	GO:0031100	animal organ regeneration	5/234	76/18723	0.00262600010950903	0.0122487447597803	0.00773156075258909	ADM/FLT3/HGF/HMOX1/TGFBR3	5
BP	GO:0032418	lysosome localization	5/234	77/18723	0.00278028474295303	0.0129148263107234	0.0081519997508941	FGR/HMOX1/IL4R/PTGDR/RASGRP1	5
BP	GO:0014911	positive regulation of smooth muscle cell migration	4/234	47/18723	0.00278378762659342	0.0129148263107234	0.0081519997508941	FGF9/PDGFD/PDGFRB/S100A11	4
BP	GO:0045646	regulation of erythrocyte differentiation	4/234	47/18723	0.00278378762659342	0.0129148263107234	0.0081519997508941	ACVR1B/HSPA1A/HSPA1B/MAPK14	4
BP	GO:0097028	dendritic cell differentiation	4/234	47/18723	0.00278378762659342	0.0129148263107234	0.0081519997508941	CCR7/FLT3/LTBR/PRTN3	4
BP	GO:0032740	positive regulation of interleukin-17 production	3/234	23/18723	0.00283736230666357	0.0130753848543708	0.00825334630998255	IL23A/OSM/PRKCQ	3
BP	GO:0036119	response to platelet-derived growth factor	3/234	23/18723	0.00283736230666357	0.0130753848543708	0.00825334630998255	FYN/PDGFD/PDGFRB	3
BP	GO:0042026	protein refolding	3/234	23/18723	0.00283736230666357	0.0130753848543708	0.00825334630998255	HSPA1A/HSPA1B/HSPA6	3
BP	GO:0045723	positive regulation of fatty acid biosynthetic process	3/234	23/18723	0.00283736230666357	0.0130753848543708	0.00825334630998255	CD74/IL1B/PTGS2	3
BP	GO:0050765	negative regulation of phagocytosis	3/234	23/18723	0.00283736230666357	0.0130753848543708	0.00825334630998255	PLSCR1/PRTN3/TLR2	3
BP	GO:0032872	regulation of stress-activated MAPK cascade	8/234	192/18723	0.00292086311739348	0.0134422098339857	0.00848489082095751	CCR7/HGF/IL1B/LTBR/MAP2K2/MAPK3/RASGRP1/TLR3	8
BP	GO:0043535	regulation of blood vessel endothelial cell migration	7/234	151/18723	0.00293539052811729	0.0134730907462321	0.00850438323865504	ACVRL1/AKT3/HMOX1/NR2E1/PLCG1/PPARG/PTGS2	7
BP	GO:1904064	positive regulation of cation transmembrane transport	7/234	151/18723	0.00293539052811729	0.0134730907462321	0.00850438323865504	CXCL10/GPER1/IFNG/IFNGR2/LCN2/PLCG1/XCL1	7
BP	GO:0006919	activation of cysteine-type endopeptidase activity involved in apoptotic process	5/234	78/18723	0.00294102466238094	0.0134810000149296	0.0085093756678911	FASLG/LCK/PPARG/S100A8/S100A9	5
BP	GO:0031623	receptor internalization	6/234	113/18723	0.00297214614092945	0.0136055614180396	0.00858800038205238	ADM/CXCL8/CXCR1/FCER1G/ITGB2/NEDD4	6
BP	GO:0048146	positive regulation of fibroblast proliferation	4/234	48/18723	0.00300750871060646	0.013730970232398	0.00866715999278293	CD74/PDGFD/PDGFRB/S100A6	4
BP	GO:0090199	regulation of release of cytochrome c from mitochondria	4/234	48/18723	0.00300750871060646	0.013730970232398	0.00866715999278293	GPER1/HGF/MMP9/PLAUR	4
BP	GO:0051346	negative regulation of hydrolase activity	12/234	379/18723	0.00302629829105233	0.0137984791127743	0.00870977244166689	A2M/ANGPTL3/FURIN/HGF/KLRK1/LTF/MMP9/PLAUR/PTGS2/SERPIND1/SLPI/SORT1	12
BP	GO:0071214	cellular response to abiotic stimulus	11/234	331/18723	0.00309799725889174	0.0140881220994721	0.00889259871424696	IL1B/LTBR/MAPK14/MAPK3/MMP9/NEDD4/PIK3R1/PTGS2/TLR3/TLR8/TNFRSF8	11
BP	GO:0104004	cellular response to environmental stimulus	11/234	331/18723	0.00309799725889174	0.0140881220994721	0.00889259871424696	IL1B/LTBR/MAPK14/MAPK3/MMP9/NEDD4/PIK3R1/PTGS2/TLR3/TLR8/TNFRSF8	11
BP	GO:0051279	regulation of release of sequestered calcium ion into cytosol	5/234	79/18723	0.00310837228530888	0.0141166788767585	0.00891062410891541	CXCL10/GPER1/PLCG1/PTPN6/XCL1	5
BP	GO:0070302	regulation of stress-activated protein kinase signaling cascade	8/234	195/18723	0.00321084677597042	0.0144992143946017	0.0091520853079388	CCR7/HGF/IL1B/LTBR/MAP2K2/MAPK3/RASGRP1/TLR3	8
BP	GO:0002755	MyD88-dependent toll-like receptor signaling pathway	3/234	24/18723	0.00321304551857844	0.0144992143946017	0.0091520853079388	IRF7/TLR2/TLR8	3
BP	GO:0032928	regulation of superoxide anion generation	3/234	24/18723	0.00321304551857844	0.0144992143946017	0.0091520853079388	FPR2/ITGB2/TYROBP	3
BP	GO:0051043	regulation of membrane protein ectodomain proteolysis	3/234	24/18723	0.00321304551857844	0.0144992143946017	0.0091520853079388	FURIN/IFNG/IL1B	3
BP	GO:0051403	stress-activated MAPK cascade	9/234	239/18723	0.00321784131472885	0.0144992143946017	0.0091520853079388	CCR7/HGF/IL1B/LTBR/MAP2K2/MAPK14/MAPK3/RASGRP1/TLR3	9
BP	GO:0072593	reactive oxygen species metabolic process	9/234	239/18723	0.00321784131472885	0.0144992143946017	0.0091520853079388	FPR2/FYN/ITGB2/LCN2/MAPK14/MPO/PDGFRB/TYROBP/VAV1	9
BP	GO:0030857	negative regulation of epithelial cell differentiation	4/234	49/18723	0.00324320551137015	0.0145753968679178	0.00920017263707145	ACVRL1/IFNG/JAG1/MMP9	4
BP	GO:0060986	endocrine hormone secretion	4/234	49/18723	0.00324320551137015	0.0145753968679178	0.00920017263707145	IL1B/INHBB/POMC/RETN	4
BP	GO:0048145	regulation of fibroblast proliferation	5/234	80/18723	0.00328247999582968	0.0147326934187824	0.00929946018555365	CD74/IFI30/PDGFD/PDGFRB/S100A6	5
BP	GO:0032535	regulation of cellular component size	12/234	383/18723	0.00329298921261518	0.0147606421532959	0.00931710177602571	AKT3/BDNF/CCR7/FGF13/GMFG/HCK/IL7R/SEMA3B/SEMA4A/SEMA4B/SEMA6B/VAV1	12
BP	GO:0008286	insulin receptor signaling pathway	6/234	116/18723	0.00338462612754844	0.0151317856532111	0.00955137219097837	IL1B/KL/PIK3R1/PIK3R3/PRKCQ/SOCS3	6
BP	GO:0021782	glial cell development	6/234	116/18723	0.00338462612754844	0.0151317856532111	0.00955137219097837	FPR2/GRN/IFNG/S100A8/S100A9/TLR2	6
BP	GO:0034614	cellular response to reactive oxygen species	7/234	155/18723	0.00339334792861392	0.0151317856532111	0.00955137219097837	HGF/IL18RAP/LCN2/MAPK3/MMP9/MPO/PDGFD	7
BP	GO:0051147	regulation of muscle cell differentiation	7/234	155/18723	0.00339334792861392	0.0151317856532111	0.00955137219097837	BDNF/BMPR1A/FGF9/GPER1/MAPK14/NFATC2/NFATC3	7
BP	GO:0048144	fibroblast proliferation	5/234	81/18723	0.00346350007005141	0.015404754505119	0.00972367354131921	CD74/IFI30/PDGFD/PDGFRB/S100A6	5
BP	GO:2000243	positive regulation of reproductive process	5/234	81/18723	0.00346350007005141	0.015404754505119	0.00972367354131921	ACVR1B/EDNRB/INHBB/RETN/TACR1	5
BP	GO:0002639	positive regulation of immunoglobulin production	4/234	50/18723	0.00349118153694278	0.0154879057372481	0.00977615963809624	CD28/IL4R/TNFSF13/XCL1	4
BP	GO:0070231	T cell apoptotic process	4/234	50/18723	0.00349118153694278	0.0154879057372481	0.00977615963809624	FASLG/IDO1/IL7R/PRKCQ	4
BP	GO:0035051	cardiocyte differentiation	7/234	156/18723	0.00351590873326287	0.0155775545032868	0.00983274705947011	BMPR1A/GPER1/JAG1/MAPK3/PDGFRB/RARA/TGFBR3	7
BP	GO:0031099	regeneration	8/234	198/18723	0.00352274401399314	0.0155878031017129	0.00983921610286309	ADM/FLT3/GRN/HGF/HMOX1/LGR6/TGFBR3/TXK	8
BP	GO:0014902	myotube differentiation	6/234	117/18723	0.00353115382522878	0.015604983635338	0.00985006067037502	BDNF/CXCL10/IL4R/MAPK14/NFATC2/SORT1	6
BP	GO:0032386	regulation of intracellular transport	11/234	337/18723	0.00354885973738839	0.0156631491866553	0.0098867754932028	FYN/GZMB/IFNG/IL1B/ITGB2/MAP2K2/MAPK14/MAPK3/NEDD4/PIK3R1/PTGS2	11
BP	GO:0042832	defense response to protozoan	3/234	25/18723	0.00361781879615636	0.0158861418985363	0.0100275312794572	BCL3/IL4R/SLC11A1	3
BP	GO:0048143	astrocyte activation	3/234	25/18723	0.00361781879615636	0.0158861418985363	0.0100275312794572	FPR2/GRN/IFNG	3
BP	GO:0050927	positive regulation of positive chemotaxis	3/234	25/18723	0.00361781879615636	0.0158861418985363	0.0100275312794572	AZU1/CXCL8/S1PR1	3
BP	GO:1901623	regulation of lymphocyte chemotaxis	3/234	25/18723	0.00361781879615636	0.0158861418985363	0.0100275312794572	CXCL10/KLRK1/XCL1	3
BP	GO:0018209	peptidyl-serine modification	11/234	338/18723	0.00362887180813316	0.0159127839757716	0.0100443480915273	AKT3/BDNF/HGF/IFNG/IL24/MAP2K2/MAPK14/MAPK3/OSM/PRKCQ/PTGS2	11
BP	GO:0034765	regulation of ion transmembrane transport	14/234	491/18723	0.0036331606381751	0.0159127839757716	0.0100443480915273	AHNAK/CXCL10/FGF13/FYN/GPER1/IFNG/IFNGR2/LCN2/MMP9/NEDD4/OPRL1/PLCG1/PTPN6/XCL1	14
BP	GO:2000377	regulation of reactive oxygen species metabolic process	7/234	157/18723	0.00364181360553908	0.0159127839757716	0.0100443480915273	FPR2/FYN/ITGB2/LCN2/MAPK14/PDGFRB/TYROBP	7
BP	GO:0008625	extrinsic apoptotic signaling pathway via death domain receptors	5/234	82/18723	0.00365158460250516	0.0159127839757716	0.0100443480915273	FASLG/HGF/HMOX1/PIK3R1/SORT1	5
BP	GO:0046889	positive regulation of lipid biosynthetic process	5/234	82/18723	0.00365158460250516	0.0159127839757716	0.0100443480915273	ADM/CD74/IFNG/IL1B/PTGS2	5
BP	GO:0060395	SMAD protein signal transduction	5/234	82/18723	0.00365158460250516	0.0159127839757716	0.0100443480915273	BMPR1A/GDF11/INHBB/PPARG/TGFB3	5
BP	GO:0051101	regulation of DNA binding	6/234	118/18723	0.00368234721199742	0.0160265793431251	0.0101161771493869	BCL3/HMOX1/IFNG/MMP9/PLAUR/PPARG	6
BP	GO:1903307	positive regulation of regulated secretory pathway	4/234	51/18723	0.00375173647629862	0.0163079894499386	0.010293806725306	FGR/IL4R/ITGB2/KLRC2	4
BP	GO:0050886	endocrine process	5/234	83/18723	0.00384688543355593	0.0167005215232586	0.0105415778750631	CTSG/IL1B/INHBB/POMC/RETN	5
BP	GO:0051170	import into nucleus	7/234	159/18723	0.00390388864957926	0.0169266719183644	0.0106843268304274	BACH2/BCL3/CBLB/IFNG/MAPK14/PIK3R1/PTGS2	7
BP	GO:0031098	stress-activated protein kinase signaling cascade	9/234	247/18723	0.00399414744868184	0.0172962641402089	0.0109176180592771	CCR7/HGF/IL1B/LTBR/MAP2K2/MAPK14/MAPK3/RASGRP1/TLR3	9
BP	GO:0098586	cellular response to virus	5/234	84/18723	0.00404955407784851	0.0173953487453413	0.0109801615001971	CXCL10/IRF7/MAPK14/NLRX1/TLR3	5
BP	GO:0001562	response to protozoan	3/234	26/18723	0.00405235423339399	0.0173953487453413	0.0109801615001971	BCL3/IL4R/SLC11A1	3
BP	GO:0034114	regulation of heterotypic cell-cell adhesion	3/234	26/18723	0.00405235423339399	0.0173953487453413	0.0109801615001971	IL1B/IL1RN/LCK	3
BP	GO:0045672	positive regulation of osteoclast differentiation	3/234	26/18723	0.00405235423339399	0.0173953487453413	0.0109801615001971	IFNG/IL23A/TYROBP	3
BP	GO:0046697	decidualization	3/234	26/18723	0.00405235423339399	0.0173953487453413	0.0109801615001971	CTSB/MAPK3/PTGS2	3
BP	GO:0050926	regulation of positive chemotaxis	3/234	26/18723	0.00405235423339399	0.0173953487453413	0.0109801615001971	AZU1/CXCL8/S1PR1	3
BP	GO:1905523	positive regulation of macrophage migration	3/234	26/18723	0.00405235423339399	0.0173953487453413	0.0109801615001971	C3AR1/CX3CR1/MAPK3	3
BP	GO:0046879	hormone secretion	10/234	295/18723	0.00410788036790577	0.017611770681805	0.0111167697308998	ACVR1C/ADM/GPER1/IFNG/IL1B/IL1RN/INHBB/OSM/POMC/RETN	10
BP	GO:0030336	negative regulation of cell migration	11/234	344/18723	0.00413981657668873	0.0177266431550883	0.0111892786714817	ACVR1C/ACVRL1/BMPR1A/CD74/CX3CR1/HMOX1/IFITM1/IL24/JAG1/KLRK1/PPARG	11
BP	GO:1904019	epithelial cell apoptotic process	6/234	121/18723	0.00416481706624065	0.0178115687684014	0.0112428847798347	CD40LG/FASLG/GPER1/HMOX1/PLCG1/SORT1	6
BP	GO:0045921	positive regulation of exocytosis	5/234	86/18723	0.00447759881429349	0.0191018355357298	0.0120573172865355	FGR/IFNG/IL4R/ITGB2/KLRC2	5
BP	GO:2000117	negative regulation of cysteine-type endopeptidase activity	5/234	86/18723	0.00447759881429349	0.0191018355357298	0.0120573172865355	HGF/LTF/MMP9/PLAUR/PTGS2	5
BP	GO:0002719	negative regulation of cytokine production involved in immune response	3/234	27/18723	0.00451728491742703	0.0192473190486662	0.0121491482978618	HMOX1/TGFB3/XCL1	3
BP	GO:0010951	negative regulation of endopeptidase activity	9/234	252/18723	0.00454919707513851	0.0193354899112237	0.0122048028480905	A2M/FURIN/HGF/LTF/MMP9/PLAUR/PTGS2/SERPIND1/SLPI	9
BP	GO:0061448	connective tissue development	9/234	252/18723	0.00454919707513851	0.0193354899112237	0.0122048028480905	ACVRL1/BMPR1A/ESRRA/MAPK14/MAPK3/PDGFD/PDGFRB/RARA/RORC	9
BP	GO:0010524	positive regulation of calcium ion transport into cytosol	4/234	54/18723	0.00461181055909052	0.0195774765975185	0.0123575478683434	CXCL10/GPER1/PLCG1/XCL1	4
BP	GO:0050806	positive regulation of synaptic transmission	7/234	164/18723	0.00462170113905141	0.0195953306596682	0.0123688175754765	CX3CR1/GPER1/NR2E1/PTGS2/RETN/S100B/TYROBP	7
BP	GO:1900182	positive regulation of protein localization to nucleus	5/234	87/18723	0.00470327567821786	0.0199166968830675	0.0125716679514759	FYN/IFNG/MAPK14/PIK3R1/PTGS2	5
BP	GO:0043112	receptor metabolic process	7/234	166/18723	0.00493512166727482	0.0208728397387685	0.0131751972699478	ADM/CXCL8/CXCR1/FCER1G/FURIN/ITGB2/NEDD4	7
BP	GO:0002507	tolerance induction	3/234	28/18723	0.00501320600681105	0.0209969879774942	0.0132535611895868	CBLB/CD3E/ICOS	3
BP	GO:0010818	T cell chemotaxis	3/234	28/18723	0.00501320600681105	0.0209969879774942	0.0132535611895868	CXCL10/CXCL16/XCL1	3
BP	GO:0032607	interferon-alpha production	3/234	28/18723	0.00501320600681105	0.0209969879774942	0.0132535611895868	IRF7/TLR3/TLR8	3
BP	GO:0032647	regulation of interferon-alpha production	3/234	28/18723	0.00501320600681105	0.0209969879774942	0.0132535611895868	IRF7/TLR3/TLR8	3
BP	GO:0034123	positive regulation of toll-like receptor signaling pathway	3/234	28/18723	0.00501320600681105	0.0209969879774942	0.0132535611895868	LTF/TLR2/TLR3	3
BP	GO:0045589	regulation of regulatory T cell differentiation	3/234	28/18723	0.00501320600681105	0.0209969879774942	0.0132535611895868	CD28/HLA-DRA/IFNG	3
BP	GO:0061082	myeloid leukocyte cytokine production	3/234	28/18723	0.00501320600681105	0.0209969879774942	0.0132535611895868	CD74/HMOX1/TGFB3	3
BP	GO:0090200	positive regulation of release of cytochrome c from mitochondria	3/234	28/18723	0.00501320600681105	0.0209969879774942	0.0132535611895868	GPER1/MMP9/PLAUR	3
BP	GO:0031960	response to corticosteroid	7/234	167/18723	0.00509770571759878	0.0212991413437127	0.01344428417005	ADM/AREG/FLT3/GPER1/IL1RN/PTGS2/S100B	7
BP	GO:0034767	positive regulation of ion transmembrane transport	7/234	167/18723	0.00509770571759878	0.0212991413437127	0.01344428417005	CXCL10/GPER1/IFNG/IFNGR2/LCN2/PLCG1/XCL1	7
BP	GO:0046330	positive regulation of JNK cascade	5/234	89/18723	0.00517868592110201	0.0216112958475044	0.0136413199935235	CCR7/IL1B/LTBR/RASGRP1/TLR3	5
BP	GO:0043388	positive regulation of DNA binding	4/234	56/18723	0.00525339414056361	0.021817409159666	0.0137714212917501	IFNG/MMP9/PLAUR/PPARG	4
BP	GO:0045599	negative regulation of fat cell differentiation	4/234	56/18723	0.00525339414056361	0.021817409159666	0.0137714212917501	GPER1/JAG1/RORA/SORT1	4
BP	GO:0046622	positive regulation of organ growth	4/234	56/18723	0.00525339414056361	0.021817409159666	0.0137714212917501	BMPR1A/IL7/MAPK14/TGFBR3	4
BP	GO:1904645	response to amyloid-beta	4/234	56/18723	0.00525339414056361	0.021817409159666	0.0137714212917501	FPR2/FYN/LCN2/MMP9	4
BP	GO:2000241	regulation of reproductive process	7/234	168/18723	0.00526428574955537	0.0218363333077225	0.0137833664504794	ACVR1B/ACVR1C/EDNRB/INHBB/PTGDR2/RETN/TACR1	7
BP	GO:0009914	hormone transport	10/234	306/18723	0.00529489830647027	0.0219369164211575	0.0138468557685654	ACVR1C/ADM/GPER1/IFNG/IL1B/IL1RN/INHBB/OSM/POMC/RETN	10
BP	GO:0001666	response to hypoxia	10/234	307/18723	0.00541488473961797	0.0224070920737853	0.0141436365158152	ACVRL1/ADM/HMOX1/PLAU/PTGS2/RORA/S100B/TGFB3/TGFBR3/TLR2	10
BP	GO:0045638	negative regulation of myeloid cell differentiation	5/234	90/18723	0.00542871627012826	0.0224373920661057	0.0141627622495963	LILRB3/LTF/PIK3R1/RARA/TLR3	5
BP	GO:0001952	regulation of cell-matrix adhesion	6/234	128/18723	0.00547065116715187	0.0225836342193683	0.0142550721241764	ACVRL1/CCR7/CD3E/JAG1/PIK3R1/PLAU	6
BP	GO:0072539	T-helper 17 cell differentiation	3/234	29/18723	0.00554067578656053	0.0228180518951901	0.0144030394904365	IL23A/RORA/RORC	3
BP	GO:0090025	regulation of monocyte chemotaxis	3/234	29/18723	0.00554067578656053	0.0228180518951901	0.0144030394904365	CX3CR1/CXCL10/FPR2	3
BP	GO:0009410	response to xenobiotic stimulus	13/234	462/18723	0.00556945255855984	0.0229091920875367	0.0144605683187328	APOBEC3A/FYN/HMOX1/IL1B/LCK/LCN2/NFATC2/PTGS2/RORA/RORC/S100A12/TGFA/TLR3	13
BP	GO:0051785	positive regulation of nuclear division	4/234	57/18723	0.00559548005086632	0.0229888197083864	0.0145108302680393	CD28/IL1B/PDGFRB/TGFA	4
BP	GO:2000146	negative regulation of cell motility	11/234	359/18723	0.00567066421692464	0.0232546156383652	0.0146786039804257	ACVR1C/ACVRL1/BMPR1A/CD74/CX3CR1/HMOX1/IFITM1/IL24/JAG1/KLRK1/PPARG	11
BP	GO:0034101	erythrocyte homeostasis	6/234	129/18723	0.00567910129185508	0.0232546156383652	0.0146786039804257	ACVR1B/HMOX1/HSPA1A/HSPA1B/MAPK14/TGFBR3	6
BP	GO:0006885	regulation of pH	5/234	91/18723	0.00568716013436086	0.0232546156383652	0.0146786039804257	EDNRB/FASLG/GRN/MAPK3/SLC11A1	5
BP	GO:0019935	cyclic-nucleotide-mediated signaling	5/234	91/18723	0.00568716013436086	0.0232546156383652	0.0146786039804257	ADM/EDNRB/INSL3/OPRL1/POMC	5
BP	GO:0010466	negative regulation of peptidase activity	9/234	262/18723	0.00583840881589536	0.0238447810288996	0.015051123749633	A2M/FURIN/HGF/LTF/MMP9/PLAUR/PTGS2/SERPIND1/SLPI	9
BP	GO:0002763	positive regulation of myeloid leukocyte differentiation	4/234	58/18723	0.00595212142200004	0.0241458861629157	0.0152411850728312	CD74/IFNG/IL23A/TYROBP	4
BP	GO:0006826	iron ion transport	4/234	58/18723	0.00595212142200004	0.0241458861629157	0.0152411850728312	IFNG/LCN2/LTF/SLC11A1	4
BP	GO:0010574	regulation of vascular endothelial growth factor production	4/234	58/18723	0.00595212142200004	0.0241458861629157	0.0152411850728312	C3AR1/IL1B/PTGS2/RORA	4
BP	GO:0035904	aorta development	4/234	58/18723	0.00595212142200004	0.0241458861629157	0.0152411850728312	ACVRL1/BMPR1A/JAG1/PDGFRB	4
BP	GO:0043525	positive regulation of neuron apoptotic process	4/234	58/18723	0.00595212142200004	0.0241458861629157	0.0152411850728312	FASLG/GRN/LCN2/TYROBP	4
BP	GO:0048525	negative regulation of viral process	5/234	92/18723	0.00595416397983126	0.0241458861629157	0.0152411850728312	APOBEC3A/IFITM1/LTF/PLSCR1/SLPI	5
BP	GO:0007176	regulation of epidermal growth factor-activated receptor activity	3/234	30/18723	0.00610021670038497	0.0245075139466515	0.0154694490488231	AREG/CBLB/TGFA	3
BP	GO:0034694	response to prostaglandin	3/234	30/18723	0.00610021670038497	0.0245075139466515	0.0154694490488231	CCR7/PTGFR/TGFBR3	3
BP	GO:0043304	regulation of mast cell degranulation	3/234	30/18723	0.00610021670038497	0.0245075139466515	0.0154694490488231	FGR/HMOX1/IL4R	3
BP	GO:0045577	regulation of B cell differentiation	3/234	30/18723	0.00610021670038497	0.0245075139466515	0.0154694490488231	CARD11/IL7/PTPN6	3
BP	GO:0050858	negative regulation of antigen receptor-mediated signaling pathway	3/234	30/18723	0.00610021670038497	0.0245075139466515	0.0154694490488231	CBLB/PTPN6/SH2D1A	3
BP	GO:0051491	positive regulation of filopodium assembly	3/234	30/18723	0.00610021670038497	0.0245075139466515	0.0154694490488231	CCR7/PIK3R1/TGFB3	3
BP	GO:0061384	heart trabecula morphogenesis	3/234	30/18723	0.00610021670038497	0.0245075139466515	0.0154694490488231	BMPR1A/S1PR1/TGFBR3	3
BP	GO:0070229	negative regulation of lymphocyte apoptotic process	3/234	30/18723	0.00610021670038497	0.0245075139466515	0.0154694490488231	CD74/IL7R/PRKCQ	3
BP	GO:0010469	regulation of signaling receptor activity	7/234	173/18723	0.00615923777723941	0.0247158237696673	0.0156009368121486	AREG/CBLB/IFNG/IFNGR2/PLAU/PPARG/TGFA	7
BP	GO:0001836	release of cytochrome c from mitochondria	4/234	59/18723	0.00632358152307138	0.0253163594773833	0.0159800024551483	GPER1/HGF/MMP9/PLAUR	4
BP	GO:2000351	regulation of endothelial cell apoptotic process	4/234	59/18723	0.00632358152307138	0.0253163594773833	0.0159800024551483	CD40LG/FASLG/GPER1/PLCG1	4
BP	GO:0001659	temperature homeostasis	7/234	174/18723	0.00635106219760458	0.0253968809688434	0.0160308286267538	ACVR2B/EDNRB/IL18R1/IL1B/IL4R/LCN2/PTGS2	7
BP	GO:0051051	negative regulation of transport	13/234	470/18723	0.00640124050248571	0.0255678748691405	0.0161387621133597	ACVR1C/CD74/HMOX1/IL1B/INHBB/MMP9/NEDD4/OPRL1/OSM/PLSCR1/PRTN3/PTGS2/TLR2	13
BP	GO:0002042	cell migration involved in sprouting angiogenesis	5/234	94/18723	0.00651443282437075	0.0258679660810403	0.0163281834362483	AKT3/HMOX1/NR2E1/PIK3R3/PTGS2	5
BP	GO:0048771	tissue remodeling	7/234	175/18723	0.00654730613040803	0.0258679660810403	0.0163281834362483	ACVR2B/ACVRL1/IL23A/IL7/JAG1/S1PR1/TGFB3	7
BP	GO:0002887	negative regulation of myeloid leukocyte mediated immunity	2/234	10/18723	0.00655141699702588	0.0258679660810403	0.0163281834362483	CX3CR1/HMOX1	2
BP	GO:0010968	regulation of microtubule nucleation	2/234	10/18723	0.00655141699702588	0.0258679660810403	0.0163281834362483	HSPA1A/HSPA1B	2
BP	GO:0033089	positive regulation of T cell differentiation in thymus	2/234	10/18723	0.00655141699702588	0.0258679660810403	0.0163281834362483	IL7R/RASGRP1	2
BP	GO:0034756	regulation of iron ion transport	2/234	10/18723	0.00655141699702588	0.0258679660810403	0.0163281834362483	IFNG/LCN2	2
BP	GO:0035747	natural killer cell chemotaxis	2/234	10/18723	0.00655141699702588	0.0258679660810403	0.0163281834362483	KLRK1/XCL1	2
BP	GO:0035907	dorsal aorta development	2/234	10/18723	0.00655141699702588	0.0258679660810403	0.0163281834362483	ACVRL1/BMPR1A	2
BP	GO:0045348	positive regulation of MHC class II biosynthetic process	2/234	10/18723	0.00655141699702588	0.0258679660810403	0.0163281834362483	AZU1/IFNG	2
BP	GO:0070472	regulation of uterine smooth muscle contraction	2/234	10/18723	0.00655141699702588	0.0258679660810403	0.0163281834362483	GPER1/TACR1	2
BP	GO:0010595	positive regulation of endothelial cell migration	6/234	133/18723	0.00657126276052125	0.0259166392854883	0.0163589065711158	AKT3/GRN/HMOX1/LCN2/PLCG1/PTGS2	6
BP	GO:0001516	prostaglandin biosynthetic process	3/234	31/18723	0.00669231636055341	0.0261843524345376	0.016527890456137	CD74/IL1B/PTGS2	3
BP	GO:0033006	regulation of mast cell activation involved in immune response	3/234	31/18723	0.00669231636055341	0.0261843524345376	0.016527890456137	FGR/HMOX1/IL4R	3
BP	GO:0045066	regulatory T cell differentiation	3/234	31/18723	0.00669231636055341	0.0261843524345376	0.016527890456137	CD28/HLA-DRA/IFNG	3
BP	GO:0045987	positive regulation of smooth muscle contraction	3/234	31/18723	0.00669231636055341	0.0261843524345376	0.016527890456137	GPER1/PROK2/PTGS2	3
BP	GO:0046457	prostanoid biosynthetic process	3/234	31/18723	0.00669231636055341	0.0261843524345376	0.016527890456137	CD74/IL1B/PTGS2	3
BP	GO:0060045	positive regulation of cardiac muscle cell proliferation	3/234	31/18723	0.00669231636055341	0.0261843524345376	0.016527890456137	BMPR1A/MAPK14/TGFBR3	3
BP	GO:0060390	regulation of SMAD protein signal transduction	3/234	31/18723	0.00669231636055341	0.0261843524345376	0.016527890456137	BMPR1A/PPARG/TGFB3	3
BP	GO:0002753	cytoplasmic pattern recognition receptor signaling pathway	4/234	60/18723	0.00671011847224569	0.0261945394947122	0.0165343206558167	HSPA1A/HSPA1B/IRF7/NLRX1	4
BP	GO:0042306	regulation of protein import into nucleus	4/234	60/18723	0.00671011847224569	0.0261945394947122	0.0165343206558167	IFNG/MAPK14/PIK3R1/PTGS2	4
BP	GO:0042552	myelination	6/234	134/18723	0.00680934227191918	0.0265518131349609	0.0167598362420302	HGF/RARA/S100B/TG/TLR2/TYMP	6
BP	GO:0031667	response to nutrient levels	13/234	474/18723	0.00685274565113726	0.0266908635700228	0.0168476066142144	ACVR1C/ADM/CD3E/CXCL10/HMOX1/INHBB/LCN2/MAPK3/MPO/POMC/PPARG/PTGS2/RARA	13
BP	GO:0051302	regulation of cell division	7/234	177/18723	0.00695329544693808	0.027051929351688	0.0170755158474765	CXCR5/FGF9/IL1B/OSM/PDGFD/TGFA/TGFB3	7
BP	GO:0034113	heterotypic cell-cell adhesion	4/234	61/18723	0.007111985131249	0.0276381203465787	0.0174455269284895	IL1B/IL1RN/ITGB2/LCK	4
BP	GO:0035265	organ growth	7/234	178/18723	0.00716316231299953	0.0278056537082313	0.0175512760798602	BMPR1A/IL7/MAPK14/PDGFRB/RARA/S1PR1/TGFBR3	7
BP	GO:0071496	cellular response to external stimulus	10/234	320/18723	0.00717691471245044	0.027827699678084	0.0175651917715175	HMOX1/IL1B/INHBB/LCN2/LTBR/MAPK3/PTGS2/TLR3/TLR8/TNFRSF8	10
BP	GO:0007272	ensheathment of neurons	6/234	136/18723	0.00730417411892769	0.028213843582707	0.0178089306293666	HGF/RARA/S100B/TG/TLR2/TYMP	6
BP	GO:0008366	axon ensheathment	6/234	136/18723	0.00730417411892769	0.028213843582707	0.0178089306293666	HGF/RARA/S100B/TG/TLR2/TYMP	6
BP	GO:0043401	steroid hormone mediated signaling pathway	6/234	136/18723	0.00730417411892769	0.028213843582707	0.0178089306293666	DEFA3/ESRRA/GPER1/NEDD4/NR2E1/NR3C2	6
BP	GO:0035456	response to interferon-beta	3/234	32/18723	0.00731742853581087	0.028213843582707	0.0178089306293666	IFITM1/PLSCR1/TLR3	3
BP	GO:1901889	negative regulation of cell junction assembly	3/234	32/18723	0.00731742853581087	0.028213843582707	0.0178089306293666	ACVRL1/IL1B/TLR2	3
BP	GO:0010573	vascular endothelial growth factor production	4/234	62/18723	0.00752942900741233	0.0289341602993872	0.018263603542007	C3AR1/IL1B/PTGS2/RORA	4
BP	GO:0019933	cAMP-mediated signaling	4/234	62/18723	0.00752942900741233	0.0289341602993872	0.018263603542007	ADM/INSL3/OPRL1/POMC	4
BP	GO:0045428	regulation of nitric oxide biosynthetic process	4/234	62/18723	0.00752942900741233	0.0289341602993872	0.018263603542007	CX3CR1/IFNG/IL1B/PTGS2	4
BP	GO:0045137	development of primary sexual characteristics	8/234	227/18723	0.00789210738289364	0.030115431832126	0.0190092368946313	ACVR1B/FGF9/INHBB/INSL3/PDGFRB/RARA/RETN/TLR3	8
BP	GO:0043270	positive regulation of ion transport	9/234	275/18723	0.00791647735484894	0.030115431832126	0.0190092368946313	CXCL10/GPER1/IFNG/IFNGR2/IL1B/LCN2/PDGFRB/PLCG1/XCL1	9
BP	GO:0002645	positive regulation of tolerance induction	2/234	11/18723	0.00794166740220555	0.030115431832126	0.0190092368946313	CBLB/CD3E	2
BP	GO:0002924	negative regulation of humoral immune response mediated by circulating immunoglobulin	2/234	11/18723	0.00794166740220555	0.030115431832126	0.0190092368946313	CR2/PTPN6	2
BP	GO:0031652	positive regulation of heat generation	2/234	11/18723	0.00794166740220555	0.030115431832126	0.0190092368946313	IL1B/PTGS2	2
BP	GO:0032493	response to bacterial lipoprotein	2/234	11/18723	0.00794166740220555	0.030115431832126	0.0190092368946313	CD14/TLR2	2
BP	GO:0045628	regulation of T-helper 2 cell differentiation	2/234	11/18723	0.00794166740220555	0.030115431832126	0.0190092368946313	IL4R/RARA	2
BP	GO:0070471	uterine smooth muscle contraction	2/234	11/18723	0.00794166740220555	0.030115431832126	0.0190092368946313	GPER1/TACR1	2
BP	GO:0071377	cellular response to glucagon stimulus	2/234	11/18723	0.00794166740220555	0.030115431832126	0.0190092368946313	CYSLTR2/GLP2R	2
BP	GO:0072110	glomerular mesangial cell proliferation	2/234	11/18723	0.00794166740220555	0.030115431832126	0.0190092368946313	PDGFD/PDGFRB	2
BP	GO:0090084	negative regulation of inclusion body assembly	2/234	11/18723	0.00794166740220555	0.030115431832126	0.0190092368946313	HSPA1A/HSPA1B	2
BP	GO:1903265	positive regulation of tumor necrosis factor-mediated signaling pathway	2/234	11/18723	0.00794166740220555	0.030115431832126	0.0190092368946313	HSPA1A/HSPA1B	2
BP	GO:0022617	extracellular matrix disassembly	4/234	63/18723	0.00796269216301658	0.0301288692490869	0.0190177187601309	CTSG/ELANE/FURIN/MMP9	4
BP	GO:1904589	regulation of protein import	4/234	63/18723	0.00796269216301658	0.0301288692490869	0.0190177187601309	IFNG/MAPK14/PIK3R1/PTGS2	4
BP	GO:0071353	cellular response to interleukin-4	3/234	33/18723	0.00797597411776312	0.0301460337543086	0.0190285532103144	IL24/IL4R/XCL1	3
BP	GO:0008630	intrinsic apoptotic signaling pathway in response to DNA damage	5/234	99/18723	0.00807496573145233	0.0304533992082234	0.0192225661256616	BCL3/CD74/HMOX1/PIK3R1/TPT1	5
BP	GO:0033209	tumor necrosis factor-mediated signaling pathway	5/234	99/18723	0.00807496573145233	0.0304533992082234	0.0192225661256616	HSPA1A/HSPA1B/TNFRSF13C/TNFRSF25/TNFSF13B	5
BP	GO:0007548	sex differentiation	9/234	276/18723	0.00809700515498592	0.0305031440100945	0.0192539656662133	ACVR1B/BMPR1A/FGF9/INHBB/INSL3/PDGFRB/RARA/RETN/TLR3	9
BP	GO:0033157	regulation of intracellular protein transport	8/234	229/18723	0.00829899986208065	0.0312299700050131	0.0197127473166177	FYN/GZMB/IFNG/IL1B/ITGB2/MAPK14/PIK3R1/PTGS2	8
BP	GO:0006940	regulation of smooth muscle contraction	4/234	64/18723	0.00841201113170231	0.031517611272802	0.019894310079209	GPER1/PROK2/PTGS2/TACR1	4
BP	GO:0046888	negative regulation of hormone secretion	4/234	64/18723	0.00841201113170231	0.031517611272802	0.019894310079209	ACVR1C/IL1B/INHBB/OSM	4
BP	GO:0080164	regulation of nitric oxide metabolic process	4/234	64/18723	0.00841201113170231	0.031517611272802	0.019894310079209	CX3CR1/IFNG/IL1B/PTGS2	4
BP	GO:1900076	regulation of cellular response to insulin stimulus	4/234	64/18723	0.00841201113170231	0.031517611272802	0.019894310079209	ESRRA/IL1B/PRKCQ/SOCS3	4
BP	GO:0045055	regulated exocytosis	8/234	230/18723	0.00850825419721284	0.0318435963276793	0.0201000759193542	FGR/HCK/HMOX1/IL4R/ITGB2/KLRC2/PTGDR/RASGRP1	8
BP	GO:0055094	response to lipoprotein particle	3/234	34/18723	0.00866834206613893	0.0323024595697091	0.0203897161316747	FCER1G/ITGB2/PPARG	3
BP	GO:0070232	regulation of T cell apoptotic process	3/234	34/18723	0.00866834206613893	0.0323024595697091	0.0203897161316747	IDO1/IL7R/PRKCQ	3
BP	GO:0098751	bone cell development	3/234	34/18723	0.00866834206613893	0.0323024595697091	0.0203897161316747	LTF/PTPN6/TYROBP	3
BP	GO:1904893	negative regulation of receptor signaling pathway via STAT	3/234	34/18723	0.00866834206613893	0.0323024595697091	0.0203897161316747	BCL3/PPARG/SOCS3	3
BP	GO:0048638	regulation of developmental growth	10/234	330/18723	0.008811685304284	0.0328011654901371	0.0207045055404741	BDNF/BMPR1A/FGF13/IL7/MAPK14/SEMA3B/SEMA4A/SEMA4B/SEMA6B/TGFBR3	10
BP	GO:0072577	endothelial cell apoptotic process	4/234	65/18723	0.00887761684171452	0.0330109441784142	0.0208369204699074	CD40LG/FASLG/GPER1/PLCG1	4
BP	GO:0007160	cell-matrix adhesion	8/234	233/18723	0.00915977987006098	0.0340234495820045	0.0214760265329129	ACVRL1/ANGPTL3/CCR7/CD3E/ITGB2/JAG1/PIK3R1/PLAU	8
BP	GO:0046626	regulation of insulin receptor signaling pathway	4/234	66/18723	0.00935973454575813	0.0341878096490392	0.0215797726610673	IL1B/PIK3R1/PRKCQ/SOCS3	4
BP	GO:0072678	T cell migration	4/234	66/18723	0.00935973454575813	0.0341878096490392	0.0215797726610673	CXCL10/CXCL16/S1PR1/XCL1	4
BP	GO:2000573	positive regulation of DNA biosynthetic process	4/234	66/18723	0.00935973454575813	0.0341878096490392	0.0215797726610673	HGF/MAPK3/PDGFRB/PRKCQ	4
BP	GO:0060560	developmental growth involved in morphogenesis	8/234	234/18723	0.00938502325236168	0.0341878096490392	0.0215797726610673	AREG/BDNF/FGF13/S1PR1/SEMA3B/SEMA4A/SEMA4B/SEMA6B	8
BP	GO:0001893	maternal placenta development	3/234	35/18723	0.00939489033333173	0.0341878096490392	0.0215797726610673	CTSB/MAPK3/PTGS2	3
BP	GO:0034405	response to fluid shear stress	3/234	35/18723	0.00939489033333173	0.0341878096490392	0.0215797726610673	PDGFRB/PTGS2/TGFB3	3
BP	GO:0046627	negative regulation of insulin receptor signaling pathway	3/234	35/18723	0.00939489033333173	0.0341878096490392	0.0215797726610673	IL1B/PRKCQ/SOCS3	3
BP	GO:0090050	positive regulation of cell migration involved in sprouting angiogenesis	3/234	35/18723	0.00939489033333173	0.0341878096490392	0.0215797726610673	AKT3/HMOX1/PTGS2	3
BP	GO:0050804	modulation of chemical synaptic transmission	12/234	439/18723	0.00944775075817442	0.0341878096490392	0.0215797726610673	BDNF/CX3CR1/FYN/GPER1/IL1B/NR2E1/PLCG1/PTGS2/RARA/RETN/S100B/TYROBP	12
BP	GO:0051146	striated muscle cell differentiation	9/234	283/18723	0.00944998474542317	0.0341878096490392	0.0215797726610673	BDNF/BMPR1A/CXCL10/IL4R/MAPK14/NFATC2/PDGFRB/RARA/SORT1	9
BP	GO:0002664	regulation of T cell tolerance induction	2/234	12/18723	0.00945198218611384	0.0341878096490392	0.0215797726610673	CBLB/CD3E	2
BP	GO:0002863	positive regulation of inflammatory response to antigenic stimulus	2/234	12/18723	0.00945198218611384	0.0341878096490392	0.0215797726610673	CCR7/CD28	2
BP	GO:0032823	regulation of natural killer cell differentiation	2/234	12/18723	0.00945198218611384	0.0341878096490392	0.0215797726610673	PGLYRP1/RASGRP1	2
BP	GO:0032908	regulation of transforming growth factor beta1 production	2/234	12/18723	0.00945198218611384	0.0341878096490392	0.0215797726610673	FURIN/TYROBP	2
BP	GO:0033127	regulation of histone phosphorylation	2/234	12/18723	0.00945198218611384	0.0341878096490392	0.0215797726610673	IL1B/MAPK3	2
BP	GO:0038180	nerve growth factor signaling pathway	2/234	12/18723	0.00945198218611384	0.0341878096490392	0.0215797726610673	BDNF/SORT1	2
BP	GO:0043380	regulation of memory T cell differentiation	2/234	12/18723	0.00945198218611384	0.0341878096490392	0.0215797726610673	HLA-DRA/IL23A	2
BP	GO:0045602	negative regulation of endothelial cell differentiation	2/234	12/18723	0.00945198218611384	0.0341878096490392	0.0215797726610673	ACVRL1/JAG1	2
BP	GO:0045916	negative regulation of complement activation	2/234	12/18723	0.00945198218611384	0.0341878096490392	0.0215797726610673	A2M/CR2	2
BP	GO:0061307	cardiac neural crest cell differentiation involved in heart development	2/234	12/18723	0.00945198218611384	0.0341878096490392	0.0215797726610673	JAG1/MAPK3	2
BP	GO:0061308	cardiac neural crest cell development involved in heart development	2/234	12/18723	0.00945198218611384	0.0341878096490392	0.0215797726610673	JAG1/MAPK3	2
BP	GO:0070572	positive regulation of neuron projection regeneration	2/234	12/18723	0.00945198218611384	0.0341878096490392	0.0215797726610673	GRN/HGF	2
BP	GO:0071635	negative regulation of transforming growth factor beta production	2/234	12/18723	0.00945198218611384	0.0341878096490392	0.0215797726610673	FURIN/TYROBP	2
BP	GO:1902563	regulation of neutrophil activation	2/234	12/18723	0.00945198218611384	0.0341878096490392	0.0215797726610673	GRN/ITGB2	2
BP	GO:2001204	regulation of osteoclast development	2/234	12/18723	0.00945198218611384	0.0341878096490392	0.0215797726610673	LTF/TYROBP	2
BP	GO:0062012	regulation of small molecule metabolic process	10/234	334/18723	0.00954025827648741	0.0344709332065536	0.0217584837884801	ADM/CD74/GPER1/IFNG/IL1B/POMC/PPARG/PTGS2/RORA/RORC	10
BP	GO:0099177	regulation of trans-synaptic signaling	12/234	440/18723	0.00960834718486009	0.0346805997342542	0.0218908279207559	BDNF/CX3CR1/FYN/GPER1/IL1B/NR2E1/PLCG1/PTGS2/RARA/RETN/S100B/TYROBP	12
BP	GO:0043524	negative regulation of neuron apoptotic process	6/234	145/18723	0.009856503626891	0.0354353891670747	0.0223672604425949	BDNF/CX3CR1/FYN/GRN/HMOX1/TGFB3	6
BP	GO:0006879	cellular iron ion homeostasis	4/234	67/18723	0.00985858375724533	0.0354353891670747	0.0223672604425949	HMOX1/IFNG/LCN2/SLC11A1	4
BP	GO:0010517	regulation of phospholipase activity	4/234	67/18723	0.00985858375724533	0.0354353891670747	0.0223672604425949	ANGPTL3/ITK/PDGFRB/TXK	4
BP	GO:0061077	chaperone-mediated protein folding	4/234	67/18723	0.00985858375724533	0.0354353891670747	0.0223672604425949	CD74/HSPA1A/HSPA1B/HSPA6	4
BP	GO:0002691	regulation of cellular extravasation	3/234	36/18723	0.0101559467686154	0.0362396982519849	0.0228749503876301	ELANE/IL1R1/PDGFD	3
BP	GO:0030224	monocyte differentiation	3/234	36/18723	0.0101559467686154	0.0362396982519849	0.0228749503876301	CD74/IRF7/PPARG	3
BP	GO:0043949	regulation of cAMP-mediated signaling	3/234	36/18723	0.0101559467686154	0.0362396982519849	0.0228749503876301	INSL3/OPRL1/POMC	3
BP	GO:0044060	regulation of endocrine process	3/234	36/18723	0.0101559467686154	0.0362396982519849	0.0228749503876301	INHBB/POMC/RETN	3
BP	GO:0070670	response to interleukin-4	3/234	36/18723	0.0101559467686154	0.0362396982519849	0.0228749503876301	IL24/IL4R/XCL1	3
BP	GO:0071402	cellular response to lipoprotein particle stimulus	3/234	36/18723	0.0101559467686154	0.0362396982519849	0.0228749503876301	FCER1G/ITGB2/PPARG	3
BP	GO:0090322	regulation of superoxide metabolic process	3/234	36/18723	0.0101559467686154	0.0362396982519849	0.0228749503876301	FPR2/ITGB2/TYROBP	3
BP	GO:0007189	adenylate cyclase-activating G protein-coupled receptor signaling pathway	6/234	146/18723	0.0101747258928088	0.0362691625155242	0.0228935485989613	ADM/CXCL10/GPER1/OPRL1/PTGFR/S1PR1	6
BP	GO:0010975	regulation of neuron projection development	12/234	445/18723	0.0104434618135821	0.0371886496605554	0.0234739403748089	BDNF/FGF13/FYN/GRN/HGF/NEDD4/NR2E1/S100A9/SEMA3B/SEMA4A/SEMA4B/SEMA6B	12
BP	GO:2000278	regulation of DNA biosynthetic process	5/234	106/18723	0.010670495119639	0.0379578913079418	0.0239594953150766	ACVRL1/HGF/MAPK3/PDGFRB/PRKCQ	5
BP	GO:0051384	response to glucocorticoid	6/234	148/18723	0.0108329757452821	0.0384961519525645	0.0242992521600632	ADM/AREG/FLT3/IL1RN/PTGS2/S100B	6
BP	GO:0001935	endothelial cell proliferation	7/234	193/18723	0.0109045306384242	0.0387105222560742	0.0244345653744081	ACVRL1/AKT3/CCR3/HMOX1/PLCG1/PPARG/PROK2	7
BP	GO:0031646	positive regulation of nervous system process	3/234	37/18723	0.0109518100024229	0.0387984471514407	0.0244900646670722	HGF/OPRL1/S100B	3
BP	GO:1900077	negative regulation of cellular response to insulin stimulus	3/234	37/18723	0.0109518100024229	0.0387984471514407	0.0244900646670722	IL1B/PRKCQ/SOCS3	3
BP	GO:0032905	transforming growth factor beta1 production	2/234	13/18723	0.0110791693181465	0.038810870568751	0.0244979064833214	FURIN/TYROBP	2
BP	GO:0043379	memory T cell differentiation	2/234	13/18723	0.0110791693181465	0.038810870568751	0.0244979064833214	HLA-DRA/IL23A	2
BP	GO:0045741	positive regulation of epidermal growth factor-activated receptor activity	2/234	13/18723	0.0110791693181465	0.038810870568751	0.0244979064833214	AREG/TGFA	2
BP	GO:0046642	negative regulation of alpha-beta T cell proliferation	2/234	13/18723	0.0110791693181465	0.038810870568751	0.0244979064833214	CBLB/XCL1	2
BP	GO:0051709	regulation of killing of cells of other organism	2/234	13/18723	0.0110791693181465	0.038810870568751	0.0244979064833214	IFNG/PRF1	2
BP	GO:0060670	branching involved in labyrinthine layer morphogenesis	2/234	13/18723	0.0110791693181465	0.038810870568751	0.0244979064833214	ADM/SOCS3	2
BP	GO:0070424	regulation of nucleotide-binding oligomerization domain containing signaling pathway	2/234	13/18723	0.0110791693181465	0.038810870568751	0.0244979064833214	HSPA1A/HSPA1B	2
BP	GO:0072672	neutrophil extravasation	2/234	13/18723	0.0110791693181465	0.038810870568751	0.0244979064833214	IL1R1/PRTN3	2
BP	GO:1900272	negative regulation of long-term synaptic potentiation	2/234	13/18723	0.0110791693181465	0.038810870568751	0.0244979064833214	CX3CR1/TYROBP	2
BP	GO:1902947	regulation of tau-protein kinase activity	2/234	13/18723	0.0110791693181465	0.038810870568751	0.0244979064833214	HGF/IFNG	2
BP	GO:2000318	positive regulation of T-helper 17 type immune response	2/234	13/18723	0.0110791693181465	0.038810870568751	0.0244979064833214	IL23A/PRKCQ	2
BP	GO:0009411	response to UV	6/234	149/18723	0.0111731712435717	0.0390607720857929	0.0246556474436456	BCL3/ELANE/MMP9/NEDD4/PIK3R1/PTGS2	6
BP	GO:0032368	regulation of lipid transport	6/234	149/18723	0.0111731712435717	0.0390607720857929	0.0246556474436456	FASLG/FURIN/IL1B/POMC/PPARG/RETN	6
BP	GO:0002790	peptide secretion	8/234	242/18723	0.0113385462001146	0.0395987525347468	0.0249952274256246	ACVR1C/CD74/GPER1/IFNG/IL1B/IL1RN/INHBB/S100A8	8
BP	GO:0006882	cellular zinc ion homeostasis	3/234	38/18723	0.011782750311068	0.0410253942649002	0.025895741513001	LCK/S100A8/S100A9	3
BP	GO:0032717	negative regulation of interleukin-8 production	3/234	38/18723	0.011782750311068	0.0410253942649002	0.025895741513001	BCL3/BPI/ELANE	3
BP	GO:0097242	amyloid-beta clearance	3/234	38/18723	0.011782750311068	0.0410253942649002	0.025895741513001	IFNG/ITGB2/MARCO	3
BP	GO:0022408	negative regulation of cell-cell adhesion	7/234	196/18723	0.0117965742722609	0.041032080238631	0.0258999617831678	CBLB/CD74/IL1RN/IL4R/JAG1/PTPN6/XCL1	7
BP	GO:0061515	myeloid cell development	4/234	71/18723	0.012025482012052	0.0417861254995396	0.0263759245743968	LTF/PTPN6/TLR2/TYROBP	4
BP	GO:0006939	smooth muscle contraction	5/234	110/18723	0.0123843126071446	0.0429896531287286	0.0271356062532124	EDNRB/GPER1/PROK2/PTGS2/TACR1	5
BP	GO:0050890	cognition	9/234	296/18723	0.0124079949139071	0.0430264130039321	0.027158809545792	BDNF/CX3CR1/FGF13/FYN/HLA-DRA/OPRL1/PTGS2/S100B/TLR2	9
BP	GO:0007179	transforming growth factor beta receptor signaling pathway	7/234	198/18723	0.0124198668230091	0.0430264130039321	0.027158809545792	ACVRL1/BMPR1A/FURIN/HSPA1A/PPARG/TGFB3/TGFBR3	7
BP	GO:0033627	cell adhesion mediated by integrin	4/234	72/18723	0.0126110768852424	0.043601185580171	0.0275216131782675	CD3E/ITGB2/PLAU/PTPN6	4
BP	GO:0043903	regulation of biological process involved in symbiotic interaction	4/234	72/18723	0.0126110768852424	0.043601185580171	0.0275216131782675	CD74/CXCL8/IFITM1/LTF	4
BP	GO:0002701	negative regulation of production of molecular mediator of immune response	3/234	39/18723	0.0126490104622854	0.0436885160956893	0.027576737290944	HMOX1/TGFB3/XCL1	3
BP	GO:0001771	immunological synapse formation	2/234	14/18723	0.0128200972075733	0.0437533416579258	0.0276176559958874	CCR7/PRF1	2
BP	GO:0002467	germinal center formation	2/234	14/18723	0.0128200972075733	0.0437533416579258	0.0276176559958874	BCL3/TNFSF13B	2
BP	GO:0002475	antigen processing and presentation via MHC class Ib	2/234	14/18723	0.0128200972075733	0.0437533416579258	0.0276176559958874	CD1C/CD1E	2
BP	GO:0002756	MyD88-independent toll-like receptor signaling pathway	2/234	14/18723	0.0128200972075733	0.0437533416579258	0.0276176559958874	IRF7/TLR3	2
BP	GO:0033008	positive regulation of mast cell activation involved in immune response	2/234	14/18723	0.0128200972075733	0.0437533416579258	0.0276176559958874	FGR/IL4R	2
BP	GO:0033212	iron import into cell	2/234	14/18723	0.0128200972075733	0.0437533416579258	0.0276176559958874	IFNG/LCN2	2
BP	GO:0035810	positive regulation of urine volume	2/234	14/18723	0.0128200972075733	0.0437533416579258	0.0276176559958874	EDNRB/OPRL1	2
BP	GO:0043306	positive regulation of mast cell degranulation	2/234	14/18723	0.0128200972075733	0.0437533416579258	0.0276176559958874	FGR/IL4R	2
BP	GO:0050930	induction of positive chemotaxis	2/234	14/18723	0.0128200972075733	0.0437533416579258	0.0276176559958874	AZU1/CXCL8	2
BP	GO:0060841	venous blood vessel development	2/234	14/18723	0.0128200972075733	0.0437533416579258	0.0276176559958874	ACVR2B/ACVRL1	2
BP	GO:0090715	immunological memory formation process	2/234	14/18723	0.0128200972075733	0.0437533416579258	0.0276176559958874	HLA-DRA/IL23A	2
BP	GO:1901857	positive regulation of cellular respiration	2/234	14/18723	0.0128200972075733	0.0437533416579258	0.0276176559958874	IFNG/IL10RB	2
BP	GO:0001938	positive regulation of endothelial cell proliferation	5/234	111/18723	0.0128402302148944	0.0437787077653225	0.0276336673998509	ACVRL1/AKT3/CCR3/HMOX1/PLCG1	5
BP	GO:0008360	regulation of cell shape	6/234	154/18723	0.0129881595892686	0.0441956427484786	0.0278968419712352	FGR/FYN/HCK/ITGB2/S100B/SEMA4A	6
BP	GO:0050770	regulation of axonogenesis	6/234	154/18723	0.0129881595892686	0.0441956427484786	0.0278968419712352	BDNF/FGF13/SEMA3B/SEMA4A/SEMA4B/SEMA6B	6
BP	GO:0002791	regulation of peptide secretion	7/234	200/18723	0.0130665780339262	0.0444186336123706	0.0280375965910158	ACVR1C/CD74/GPER1/IFNG/IL1B/INHBB/S100A8	7
BP	GO:0045861	negative regulation of proteolysis	10/234	351/18723	0.0131621914327254	0.0446995801661128	0.0282149335664438	A2M/FURIN/HGF/IL1R2/LTF/MMP9/PLAUR/PTGS2/SERPIND1/SLPI	10
BP	GO:1904427	positive regulation of calcium ion transmembrane transport	4/234	73/18723	0.0132145970037976	0.0448333817638683	0.0282993908069308	CXCL10/GPER1/PLCG1/XCL1	4
BP	GO:0046883	regulation of hormone secretion	8/234	249/18723	0.0132811962508902	0.0450150280008047	0.0284140481815349	ACVR1C/GPER1/IFNG/IL1B/INHBB/OSM/POMC/RETN	8
BP	GO:0048640	negative regulation of developmental growth	5/234	112/18723	0.0133073722082734	0.0450594420451063	0.0284420828812957	FGF13/SEMA3B/SEMA4A/SEMA4B/SEMA6B	5
BP	GO:0006606	protein import into nucleus	6/234	155/18723	0.01337452784406	0.0452423920299067	0.0285575631978432	BCL3/CBLB/IFNG/MAPK14/PIK3R1/PTGS2	6
BP	GO:0002714	positive regulation of B cell mediated immunity	3/234	40/18723	0.0135508065419579	0.0455259553120165	0.0287365518849154	CD28/TNFSF13/XCL1	3
BP	GO:0002891	positive regulation of immunoglobulin mediated immune response	3/234	40/18723	0.0135508065419579	0.0455259553120165	0.0287365518849154	CD28/TNFSF13/XCL1	3
BP	GO:0010543	regulation of platelet activation	3/234	40/18723	0.0135508065419579	0.0455259553120165	0.0287365518849154	FCER1G/PRKCQ/TXK	3
BP	GO:0010863	positive regulation of phospholipase C activity	3/234	40/18723	0.0135508065419579	0.0455259553120165	0.0287365518849154	ITK/PDGFRB/TXK	3
BP	GO:0045429	positive regulation of nitric oxide biosynthetic process	3/234	40/18723	0.0135508065419579	0.0455259553120165	0.0287365518849154	IFNG/IL1B/PTGS2	3
BP	GO:0055069	zinc ion homeostasis	3/234	40/18723	0.0135508065419579	0.0455259553120165	0.0287365518849154	LCK/S100A8/S100A9	3
BP	GO:0071276	cellular response to cadmium ion	3/234	40/18723	0.0135508065419579	0.0455259553120165	0.0287365518849154	HMOX1/MAPK3/MMP9	3
BP	GO:0006913	nucleocytoplasmic transport	9/234	301/18723	0.0137125287274595	0.0459349723260959	0.0289947285352756	BACH2/BCL3/CBLB/IFNG/IL1B/MAPK14/NEDD4/PIK3R1/PTGS2	9
BP	GO:0042886	amide transport	9/234	301/18723	0.0137125287274595	0.0459349723260959	0.0289947285352756	ACVR1C/AQP9/CD74/GPER1/IFNG/IL1B/IL1RN/INHBB/S100A8	9
BP	GO:0051169	nuclear transport	9/234	301/18723	0.0137125287274595	0.0459349723260959	0.0289947285352756	BACH2/BCL3/CBLB/IFNG/IL1B/MAPK14/NEDD4/PIK3R1/PTGS2	9
BP	GO:0090087	regulation of peptide transport	7/234	202/18723	0.0137371668412342	0.0459728292249847	0.0290186242829137	ACVR1C/CD74/GPER1/IFNG/IL1B/INHBB/S100A8	7
BP	GO:0006801	superoxide metabolic process	4/234	74/18723	0.0138362204144574	0.0462145850471264	0.0291712235788284	FPR2/ITGB2/MPO/TYROBP	4
BP	GO:0010822	positive regulation of mitochondrion organization	4/234	74/18723	0.0138362204144574	0.0462145850471264	0.0291712235788284	GPER1/GZMB/MMP9/PLAUR	4
BP	GO:0002262	myeloid cell homeostasis	6/234	157/18723	0.0141712723039735	0.0472878757326202	0.0298486980713438	ACVR1B/HMOX1/HSPA1A/HSPA1B/MAPK14/TGFBR3	6
BP	GO:0007162	negative regulation of cell adhesion	9/234	303/18723	0.0142618641760796	0.0475441448887297	0.0300104583650174	ACVRL1/CBLB/CD74/IL1RN/IL4R/JAG1/PIK3R1/PTPN6/XCL1	9
BP	GO:0071383	cellular response to steroid hormone stimulus	7/234	204/18723	0.0144320873426562	0.0479743220403059	0.0302819915585826	DEFA3/ESRRA/FLT3/GPER1/NEDD4/NR2E1/NR3C2	7
BP	GO:0034121	regulation of toll-like receptor signaling pathway	4/234	75/18723	0.0144761191202519	0.0479743220403059	0.0302819915585826	IRF7/LTF/TLR2/TLR3	4
BP	GO:0001953	negative regulation of cell-matrix adhesion	3/234	41/18723	0.01448832876239	0.0479743220403059	0.0302819915585826	ACVRL1/JAG1/PIK3R1	3
BP	GO:0055023	positive regulation of cardiac muscle tissue growth	3/234	41/18723	0.01448832876239	0.0479743220403059	0.0302819915585826	BMPR1A/MAPK14/TGFBR3	3
BP	GO:1904407	positive regulation of nitric oxide metabolic process	3/234	41/18723	0.01448832876239	0.0479743220403059	0.0302819915585826	IFNG/IL1B/PTGS2	3
BP	GO:1905521	regulation of macrophage migration	3/234	41/18723	0.01448832876239	0.0479743220403059	0.0302819915585826	C3AR1/CX3CR1/MAPK3	3
BP	GO:2000008	regulation of protein localization to cell surface	3/234	41/18723	0.01448832876239	0.0479743220403059	0.0302819915585826	BDNF/CD247/TYROBP	3
BP	GO:0044406	adhesion of symbiont to host	2/234	15/18723	0.0146716937019842	0.0483492621326381	0.030518658430111	INHBB/LTF	2
BP	GO:0045346	regulation of MHC class II biosynthetic process	2/234	15/18723	0.0146716937019842	0.0483492621326381	0.030518658430111	AZU1/IFNG	2
BP	GO:0048308	organelle inheritance	2/234	15/18723	0.0146716937019842	0.0483492621326381	0.030518658430111	MAP2K2/MAPK3	2
BP	GO:0048313	Golgi inheritance	2/234	15/18723	0.0146716937019842	0.0483492621326381	0.030518658430111	MAP2K2/MAPK3	2
BP	GO:0090594	inflammatory response to wounding	2/234	15/18723	0.0146716937019842	0.0483492621326381	0.030518658430111	GRN/HMOX1	2
BP	GO:0007611	learning or memory	8/234	255/18723	0.0151314680799269	0.0497790843492993	0.0314211800803144	BDNF/CX3CR1/FGF13/FYN/OPRL1/PTGS2/S100B/TLR2	8
BP	GO:0043536	positive regulation of blood vessel endothelial cell migration	4/234	76/18723	0.0151344590652932	0.0497790843492993	0.0314211800803144	AKT3/HMOX1/PLCG1/PTGS2	4
BP	GO:0032689	negative regulation of interferon-gamma production	3/234	42/18723	0.015461742252486	0.0507103953799421	0.0320090352405113	PGLYRP1/RARA/XCL1	3
BP	GO:0051452	intracellular pH reduction	3/234	42/18723	0.015461742252486	0.0507103953799421	0.0320090352405113	FASLG/GRN/SLC11A1	3
BP	GO:1900274	regulation of phospholipase C activity	3/234	42/18723	0.015461742252486	0.0507103953799421	0.0320090352405113	ITK/PDGFRB/TXK	3
BP	GO:1901215	negative regulation of neuron death	7/234	208/18723	0.015896713381028	0.0520874249281402	0.0328782334986841	BDNF/CX3CR1/FYN/GRN/HMOX1/IKBKG/TGFB3	7
BP	GO:0045165	cell fate commitment	8/234	258/18723	0.0161237536300457	0.0527811764128846	0.0333161381049677	BMPR1A/FGF13/IL23A/IL7/JAG1/NR2E1/PPARG/RARA	8
BP	GO:0007613	memory	5/234	118/18723	0.0163523144609217	0.0530804331145369	0.03350503267456	BDNF/CX3CR1/FGF13/PTGS2/S100B	5
BP	GO:0045446	endothelial cell differentiation	5/234	118/18723	0.0163523144609217	0.0530804331145369	0.03350503267456	ACVR2B/ACVRL1/IL1B/JAG1/S1PR1	5
BP	GO:0045927	positive regulation of growth	8/234	259/18723	0.0164647423574175	0.0530804331145369	0.03350503267456	BDNF/BMPR1A/CXCL16/IL7/MAPK14/S100A8/S100A9/TGFBR3	8
BP	GO:0033173	calcineurin-NFAT signaling cascade	3/234	43/18723	0.016471187830179	0.0530804331145369	0.03350503267456	NFATC2/NFATC3/PPP3CC	3
BP	GO:0046636	negative regulation of alpha-beta T cell activation	3/234	43/18723	0.016471187830179	0.0530804331145369	0.03350503267456	CBLB/IL4R/XCL1	3
BP	GO:0061383	trabecula morphogenesis	3/234	43/18723	0.016471187830179	0.0530804331145369	0.03350503267456	BMPR1A/S1PR1/TGFBR3	3
BP	GO:0140353	lipid export from cell	3/234	43/18723	0.016471187830179	0.0530804331145369	0.03350503267456	IL1B/POMC/RETN	3
BP	GO:0043154	negative regulation of cysteine-type endopeptidase activity involved in apoptotic process	4/234	78/18723	0.0165070960949527	0.0530804331145369	0.03350503267456	HGF/MMP9/PLAUR/PTGS2	4
BP	GO:0090049	regulation of cell migration involved in sprouting angiogenesis	4/234	78/18723	0.0165070960949527	0.0530804331145369	0.03350503267456	AKT3/HMOX1/NR2E1/PTGS2	4
BP	GO:0002693	positive regulation of cellular extravasation	2/234	16/18723	0.0166309451011604	0.0530804331145369	0.03350503267456	IL1R1/PDGFD	2
BP	GO:0002713	negative regulation of B cell mediated immunity	2/234	16/18723	0.0166309451011604	0.0530804331145369	0.03350503267456	CR2/PTPN6	2
BP	GO:0002890	negative regulation of immunoglobulin mediated immune response	2/234	16/18723	0.0166309451011604	0.0530804331145369	0.03350503267456	CR2/PTPN6	2
BP	GO:0010819	regulation of T cell chemotaxis	2/234	16/18723	0.0166309451011604	0.0530804331145369	0.03350503267456	CXCL10/XCL1	2
BP	GO:0017014	protein nitrosylation	2/234	16/18723	0.0166309451011604	0.0530804331145369	0.03350503267456	S100A8/S100A9	2
BP	GO:0018119	peptidyl-cysteine S-nitrosylation	2/234	16/18723	0.0166309451011604	0.0530804331145369	0.03350503267456	S100A8/S100A9	2
BP	GO:0034116	positive regulation of heterotypic cell-cell adhesion	2/234	16/18723	0.0166309451011604	0.0530804331145369	0.03350503267456	IL1B/LCK	2
BP	GO:0034138	toll-like receptor 3 signaling pathway	2/234	16/18723	0.0166309451011604	0.0530804331145369	0.03350503267456	TLR3/UNC93B1	2
BP	GO:0034393	positive regulation of smooth muscle cell apoptotic process	2/234	16/18723	0.0166309451011604	0.0530804331145369	0.03350503267456	IFNG/PPARG	2
BP	GO:0051770	positive regulation of nitric-oxide synthase biosynthetic process	2/234	16/18723	0.0166309451011604	0.0530804331145369	0.03350503267456	IFNG/TLR2	2
BP	GO:0060330	regulation of response to interferon-gamma	2/234	16/18723	0.0166309451011604	0.0530804331145369	0.03350503267456	PPARG/TXK	2
BP	GO:0060334	regulation of interferon-gamma-mediated signaling pathway	2/234	16/18723	0.0166309451011604	0.0530804331145369	0.03350503267456	PPARG/TXK	2
BP	GO:0070431	nucleotide-binding oligomerization domain containing 2 signaling pathway	2/234	16/18723	0.0166309451011604	0.0530804331145369	0.03350503267456	HSPA1A/HSPA1B	2
BP	GO:0072109	glomerular mesangium development	2/234	16/18723	0.0166309451011604	0.0530804331145369	0.03350503267456	PDGFD/PDGFRB	2
BP	GO:0090336	positive regulation of brown fat cell differentiation	2/234	16/18723	0.0166309451011604	0.0530804331145369	0.03350503267456	MAPK14/PTGS2	2
BP	GO:1901163	regulation of trophoblast cell migration	2/234	16/18723	0.0166309451011604	0.0530804331145369	0.03350503267456	ACVR1B/ACVR1C	2
BP	GO:1904862	inhibitory synapse assembly	2/234	16/18723	0.0166309451011604	0.0530804331145369	0.03350503267456	FGF13/SEMA4A	2
BP	GO:2001267	regulation of cysteine-type endopeptidase activity involved in apoptotic signaling pathway	2/234	16/18723	0.0166309451011604	0.0530804331145369	0.03350503267456	MMP9/PLAUR	2
BP	GO:0043491	protein kinase B signaling	7/234	211/18723	0.0170623506009375	0.0544069588542382	0.0343423522977144	CCR7/CD28/CX3CR1/GPER1/IL1B/OSM/PIK3R3	7
BP	GO:0030218	erythrocyte differentiation	5/234	120/18723	0.0174621351847968	0.0556302957319727	0.0351145378217481	ACVR1B/HSPA1A/HSPA1B/MAPK14/TGFBR3	5
BP	GO:0002792	negative regulation of peptide secretion	3/234	44/18723	0.017516782757456	0.0556500923179271	0.0351270336741806	ACVR1C/CD74/INHBB	3
BP	GO:0042554	superoxide anion generation	3/234	44/18723	0.017516782757456	0.0556500923179271	0.0351270336741806	FPR2/ITGB2/TYROBP	3
BP	GO:0060324	face development	3/234	44/18723	0.017516782757456	0.0556500923179271	0.0351270336741806	MAPK3/RARA/TGFB3	3
BP	GO:0046661	male sex differentiation	6/234	165/18723	0.0176896015736875	0.0561473817905163	0.0354409290034041	BMPR1A/FGF9/INSL3/PDGFRB/RARA/TLR3	6
BP	GO:0021766	hippocampus development	4/234	80/18723	0.0179553375772023	0.056938407202039	0.0359402341278044	FGF13/NR2E1/RARA/SEMA6B	4
BP	GO:0042752	regulation of circadian rhythm	5/234	121/18723	0.0180352954485276	0.0571393965175318	0.0360671010953043	NR1D2/OPRL1/PPARG/RORA/RORC	5
BP	GO:0015833	peptide transport	8/234	264/18723	0.0182482361911793	0.0577609459605097	0.0364594308705888	ACVR1C/CD74/GPER1/IFNG/IL1B/IL1RN/INHBB/S100A8	8
BP	GO:0003197	endocardial cushion development	3/234	45/18723	0.0185986214783138	0.058044130126738	0.0366381802549792	ACVRL1/BMPR1A/JAG1	3
BP	GO:0045933	positive regulation of muscle contraction	3/234	45/18723	0.0185986214783138	0.058044130126738	0.0366381802549792	GPER1/PROK2/PTGS2	3
BP	GO:0060421	positive regulation of heart growth	3/234	45/18723	0.0185986214783138	0.058044130126738	0.0366381802549792	BMPR1A/MAPK14/TGFBR3	3
BP	GO:1904646	cellular response to amyloid-beta	3/234	45/18723	0.0185986214783138	0.058044130126738	0.0366381802549792	FPR2/FYN/LCN2	3
BP	GO:0050868	negative regulation of T cell activation	5/234	122/18723	0.0186207538160172	0.058044130126738	0.0366381802549792	CBLB/CD74/IL4R/PTPN6/XCL1	5
BP	GO:0051928	positive regulation of calcium ion transport	5/234	122/18723	0.0186207538160172	0.058044130126738	0.0366381802549792	CXCL10/GPER1/PDGFRB/PLCG1/XCL1	5
BP	GO:0010934	macrophage cytokine production	2/234	17/18723	0.0186948951861428	0.058044130126738	0.0366381802549792	CD74/TGFB3	2
BP	GO:0010935	regulation of macrophage cytokine production	2/234	17/18723	0.0186948951861428	0.058044130126738	0.0366381802549792	CD74/TGFB3	2
BP	GO:0016045	detection of bacterium	2/234	17/18723	0.0186948951861428	0.058044130126738	0.0366381802549792	PGLYRP1/TLR2	2
BP	GO:0036035	osteoclast development	2/234	17/18723	0.0186948951861428	0.058044130126738	0.0366381802549792	LTF/TYROBP	2
BP	GO:0042753	positive regulation of circadian rhythm	2/234	17/18723	0.0186948951861428	0.058044130126738	0.0366381802549792	RORA/RORC	2
BP	GO:0043950	positive regulation of cAMP-mediated signaling	2/234	17/18723	0.0186948951861428	0.058044130126738	0.0366381802549792	INSL3/POMC	2
BP	GO:0045591	positive regulation of regulatory T cell differentiation	2/234	17/18723	0.0186948951861428	0.058044130126738	0.0366381802549792	HLA-DRA/IFNG	2
BP	GO:0060977	coronary vasculature morphogenesis	2/234	17/18723	0.0186948951861428	0.058044130126738	0.0366381802549792	PDGFRB/TGFBR3	2
BP	GO:0061450	trophoblast cell migration	2/234	17/18723	0.0186948951861428	0.058044130126738	0.0366381802549792	ACVR1B/ACVR1C	2
BP	GO:0090083	regulation of inclusion body assembly	2/234	17/18723	0.0186948951861428	0.058044130126738	0.0366381802549792	HSPA1A/HSPA1B	2
BP	GO:0090713	immunological memory process	2/234	17/18723	0.0186948951861428	0.058044130126738	0.0366381802549792	HLA-DRA/IL23A	2
BP	GO:1902894	negative regulation of pri-miRNA transcription by RNA polymerase II	2/234	17/18723	0.0186948951861428	0.058044130126738	0.0366381802549792	NFATC3/PPARG	2
BP	GO:1903358	regulation of Golgi organization	2/234	17/18723	0.0186948951861428	0.058044130126738	0.0366381802549792	MAP2K2/MAPK3	2
BP	GO:1904355	positive regulation of telomere capping	2/234	17/18723	0.0186948951861428	0.058044130126738	0.0366381802549792	MAPK3/PRKCQ	2
BP	GO:0030512	negative regulation of transforming growth factor beta receptor signaling pathway	4/234	81/18723	0.0187081603048465	0.058044130126738	0.0366381802549792	HSPA1A/PPARG/TGFB3/TGFBR3	4
BP	GO:0030641	regulation of cellular pH	4/234	81/18723	0.0187081603048465	0.058044130126738	0.0366381802549792	FASLG/GRN/MAPK3/SLC11A1	4
BP	GO:0006690	icosanoid metabolic process	5/234	123/18723	0.0192186062267028	0.059574222718925	0.0376039938191923	CD74/IL1B/MAPK3/PTGS2/TLR2	5
BP	GO:0010038	response to metal ion	10/234	373/18723	0.0192777324723297	0.0597038129668649	0.0376857928030506	AQP9/CD14/HMOX1/LCN2/MAPK3/MMP9/NEDD4/PLSCR1/PTGS2/S100A8	10
BP	GO:0002312	B cell activation involved in immune response	4/234	82/18723	0.0194802923921461	0.0602769909117841	0.0380475898843106	BCL3/CD28/CD40LG/TNFSF13	4
BP	GO:0001974	blood vessel remodeling	3/234	46/18723	0.0197167763399777	0.0608448773893493	0.0384060469252546	ACVR2B/ACVRL1/JAG1	3
BP	GO:0045851	pH reduction	3/234	46/18723	0.0197167763399777	0.0608448773893493	0.0384060469252546	FASLG/GRN/SLC11A1	3
BP	GO:0060976	coronary vasculature development	3/234	46/18723	0.0197167763399777	0.0608448773893493	0.0384060469252546	GPER1/PDGFRB/TGFBR3	3
BP	GO:0050672	negative regulation of lymphocyte proliferation	4/234	83/18723	0.0202718573014418	0.0625018713041769	0.0394519621900764	CBLB/PTPN6/TYROBP/XCL1	4
BP	GO:0046890	regulation of lipid biosynthetic process	6/234	171/18723	0.0206926502077909	0.0630529055496942	0.0397997818915664	ADM/CD74/GPER1/IFNG/IL1B/PTGS2	6
BP	GO:0051048	negative regulation of secretion	6/234	171/18723	0.0206926502077909	0.0630529055496942	0.0397997818915664	ACVR1C/CD74/HMOX1/IL1B/INHBB/OSM	6
BP	GO:0001946	lymphangiogenesis	2/234	18/18723	0.0208606442632751	0.0630529055496942	0.0397997818915664	ACVR2B/ACVRL1	2
BP	GO:0002544	chronic inflammatory response	2/234	18/18723	0.0208606442632751	0.0630529055496942	0.0397997818915664	S100A8/S100A9	2
BP	GO:0002643	regulation of tolerance induction	2/234	18/18723	0.0208606442632751	0.0630529055496942	0.0397997818915664	CBLB/CD3E	2
BP	GO:0002923	regulation of humoral immune response mediated by circulating immunoglobulin	2/234	18/18723	0.0208606442632751	0.0630529055496942	0.0397997818915664	CR2/PTPN6	2
BP	GO:0030730	sequestering of triglyceride	2/234	18/18723	0.0208606442632751	0.0630529055496942	0.0397997818915664	IL1B/PPARG	2
BP	GO:0031643	positive regulation of myelination	2/234	18/18723	0.0208606442632751	0.0630529055496942	0.0397997818915664	HGF/S100B	2
BP	GO:0032634	interleukin-5 production	2/234	18/18723	0.0208606442632751	0.0630529055496942	0.0397997818915664	IL5RA/RARA	2
BP	GO:0032674	regulation of interleukin-5 production	2/234	18/18723	0.0208606442632751	0.0630529055496942	0.0397997818915664	IL5RA/RARA	2
BP	GO:0045953	negative regulation of natural killer cell mediated cytotoxicity	2/234	18/18723	0.0208606442632751	0.0630529055496942	0.0397997818915664	KLRC1/KLRD1	2
BP	GO:0048535	lymph node development	2/234	18/18723	0.0208606442632751	0.0630529055496942	0.0397997818915664	CXCR5/IL7R	2
BP	GO:0060192	negative regulation of lipase activity	2/234	18/18723	0.0208606442632751	0.0630529055496942	0.0397997818915664	ANGPTL3/SORT1	2
BP	GO:0060438	trachea development	2/234	18/18723	0.0208606442632751	0.0630529055496942	0.0397997818915664	MAPK3/RARA	2
BP	GO:0060749	mammary gland alveolus development	2/234	18/18723	0.0208606442632751	0.0630529055496942	0.0397997818915664	AREG/TGFA	2
BP	GO:0061377	mammary gland lobule development	2/234	18/18723	0.0208606442632751	0.0630529055496942	0.0397997818915664	AREG/TGFA	2
BP	GO:1901673	regulation of mitotic spindle assembly	2/234	18/18723	0.0208606442632751	0.0630529055496942	0.0397997818915664	HSPA1A/HSPA1B	2
BP	GO:2000641	regulation of early endosome to late endosome transport	2/234	18/18723	0.0208606442632751	0.0630529055496942	0.0397997818915664	MAP2K2/MAPK3	2
BP	GO:0043618	regulation of transcription from RNA polymerase II promoter in response to stress	3/234	47/18723	0.0208712982977085	0.0630529055496942	0.0397997818915664	HMOX1/HSPA1A/NEDD4	3
BP	GO:0045601	regulation of endothelial cell differentiation	3/234	47/18723	0.0208712982977085	0.0630529055496942	0.0397997818915664	ACVRL1/IL1B/JAG1	3
BP	GO:0051489	regulation of filopodium assembly	3/234	47/18723	0.0208712982977085	0.0630529055496942	0.0397997818915664	CCR7/PIK3R1/TGFB3	3
BP	GO:0101023	vascular endothelial cell proliferation	3/234	47/18723	0.0208712982977085	0.0630529055496942	0.0397997818915664	AKT3/PLCG1/PPARG	3
BP	GO:1905562	regulation of vascular endothelial cell proliferation	3/234	47/18723	0.0208712982977085	0.0630529055496942	0.0397997818915664	AKT3/PLCG1/PPARG	3
BP	GO:0032370	positive regulation of lipid transport	4/234	84/18723	0.0210829724626214	0.0635388593775783	0.040106522020202	FASLG/IL1B/PPARG/RETN	4
BP	GO:0032945	negative regulation of mononuclear cell proliferation	4/234	84/18723	0.0210829724626214	0.0635388593775783	0.040106522020202	CBLB/PTPN6/TYROBP/XCL1	4
BP	GO:0032874	positive regulation of stress-activated MAPK cascade	5/234	126/18723	0.0210874543452131	0.0635388593775783	0.040106522020202	CCR7/IL1B/LTBR/RASGRP1/TLR3	5
BP	GO:0008406	gonad development	7/234	221/18723	0.0213831354744515	0.0643735091532179	0.0406333633883625	FGF9/INHBB/INSL3/PDGFRB/RARA/RETN/TLR3	7
BP	GO:0051099	positive regulation of binding	6/234	173/18723	0.0217660053113354	0.0654689531484931	0.0413248213268396	BDNF/IFNG/MMP9/PLAUR/PPARG/RARA	6
BP	GO:0097194	execution phase of apoptosis	4/234	85/18723	0.0219137492926858	0.0658558795221341	0.0415690540889107	ACVR1C/FASLG/GPER1/PLSCR1	4
BP	GO:0033628	regulation of cell adhesion mediated by integrin	3/234	48/18723	0.0220622176035153	0.0661290991994061	0.0417415137633556	CD3E/PLAU/PTPN6	3
BP	GO:0097720	calcineurin-mediated signaling	3/234	48/18723	0.0220622176035153	0.0661290991994061	0.0417415137633556	NFATC2/NFATC3/PPP3CC	3
BP	GO:2001238	positive regulation of extrinsic apoptotic signaling pathway	3/234	48/18723	0.0220622176035153	0.0661290991994061	0.0417415137633556	GPER1/LTBR/TNFRSF12A	3
BP	GO:0007584	response to nutrient	6/234	174/18723	0.0223165389939686	0.0668332840245089	0.0421860040244484	CD3E/CXCL10/HMOX1/PPARG/PTGS2/RARA	6
BP	GO:0070304	positive regulation of stress-activated protein kinase signaling cascade	5/234	128/18723	0.0223969833455643	0.0670159736043058	0.0423013199701037	CCR7/IL1B/LTBR/RASGRP1/TLR3	5
BP	GO:1905475	regulation of protein localization to membrane	6/234	175/18723	0.0228763934151601	0.0683808005276176	0.0431628157789643	FYN/GPER1/GZMB/IFNG/ITGB2/PIK3R1	6
BP	GO:0006022	aminoglycan metabolic process	5/234	129/18723	0.0230710914928914	0.0683808005276176	0.0431628157789643	CHIT1/HGF/IL1B/PDGFRB/PGLYRP1	5
BP	GO:0002716	negative regulation of natural killer cell mediated immunity	2/234	19/18723	0.0231253482230015	0.0683808005276176	0.0431628157789643	KLRC1/KLRD1	2
BP	GO:0002888	positive regulation of myeloid leukocyte mediated immunity	2/234	19/18723	0.0231253482230015	0.0683808005276176	0.0431628157789643	ITGB2/TYROBP	2
BP	GO:0010759	positive regulation of macrophage chemotaxis	2/234	19/18723	0.0231253482230015	0.0683808005276176	0.0431628157789643	C3AR1/MAPK3	2
BP	GO:0032695	negative regulation of interleukin-12 production	2/234	19/18723	0.0231253482230015	0.0683808005276176	0.0431628157789643	CCR7/TLR8	2
BP	GO:0038092	nodal signaling pathway	2/234	19/18723	0.0231253482230015	0.0683808005276176	0.0431628157789643	ACVR1B/ACVR1C	2
BP	GO:0043031	negative regulation of macrophage activation	2/234	19/18723	0.0231253482230015	0.0683808005276176	0.0431628157789643	BPI/GRN	2
BP	GO:0045091	regulation of single stranded viral RNA replication via double stranded DNA intermediate	2/234	19/18723	0.0231253482230015	0.0683808005276176	0.0431628157789643	APOBEC3A/CXCL8	2
BP	GO:0070233	negative regulation of T cell apoptotic process	2/234	19/18723	0.0231253482230015	0.0683808005276176	0.0431628157789643	IL7R/PRKCQ	2
BP	GO:2000831	regulation of steroid hormone secretion	2/234	19/18723	0.0231253482230015	0.0683808005276176	0.0431628157789643	POMC/RETN	2
BP	GO:0002204	somatic recombination of immunoglobulin genes involved in immune response	3/234	49/18723	0.0232895444790899	0.0683808005276176	0.0431628157789643	CD28/CD40LG/TNFSF13	3
BP	GO:0002208	somatic diversification of immunoglobulins involved in immune response	3/234	49/18723	0.0232895444790899	0.0683808005276176	0.0431628157789643	CD28/CD40LG/TNFSF13	3
BP	GO:0006692	prostanoid metabolic process	3/234	49/18723	0.0232895444790899	0.0683808005276176	0.0431628157789643	CD74/IL1B/PTGS2	3
BP	GO:0006693	prostaglandin metabolic process	3/234	49/18723	0.0232895444790899	0.0683808005276176	0.0431628157789643	CD74/IL1B/PTGS2	3
BP	GO:0010823	negative regulation of mitochondrion organization	3/234	49/18723	0.0232895444790899	0.0683808005276176	0.0431628157789643	HGF/HSPA1A/PPARG	3
BP	GO:0030225	macrophage differentiation	3/234	49/18723	0.0232895444790899	0.0683808005276176	0.0431628157789643	IFNG/MMP9/TLR2	3
BP	GO:0042304	regulation of fatty acid biosynthetic process	3/234	49/18723	0.0232895444790899	0.0683808005276176	0.0431628157789643	CD74/IL1B/PTGS2	3
BP	GO:0045190	isotype switching	3/234	49/18723	0.0232895444790899	0.0683808005276176	0.0431628157789643	CD28/CD40LG/TNFSF13	3
BP	GO:0052372	modulation by symbiont of entry into host	3/234	49/18723	0.0232895444790899	0.0683808005276176	0.0431628157789643	CD74/CXCL8/IFITM1	3
BP	GO:1904707	positive regulation of vascular associated smooth muscle cell proliferation	3/234	49/18723	0.0232895444790899	0.0683808005276176	0.0431628157789643	BMPR1A/FGF9/MMP9	3
BP	GO:1904894	positive regulation of receptor signaling pathway via STAT	3/234	49/18723	0.0232895444790899	0.0683808005276176	0.0431628157789643	IL10RB/IL23A/IL7R	3
BP	GO:0019915	lipid storage	4/234	87/18723	0.0236347037023282	0.0693351690739789	0.0437652251312093	ACVR1C/ANGPTL3/IL1B/PPARG	4
BP	GO:0071466	cellular response to xenobiotic stimulus	6/234	177/18723	0.0240243081573581	0.0704181889612358	0.0444488408174536	APOBEC3A/IL1B/RORA/RORC/S100A12/TLR3	6
BP	GO:0050853	B cell receptor signaling pathway	5/234	131/18723	0.0244583966311229	0.0716296458687177	0.0452135275558119	BLNK/ITK/LCK/NFATC2/PTPN6	5
BP	GO:0060337	type I interferon signaling pathway	3/234	50/18723	0.0245532697732695	0.0718464523840918	0.0453503785375285	IFITM1/IRF7/PTPN6	3
BP	GO:0001936	regulation of endothelial cell proliferation	6/234	179/18723	0.0252102262543231	0.0737062340107308	0.0465242959400792	ACVRL1/AKT3/CCR3/HMOX1/PLCG1/PPARG	6
BP	GO:0071695	anatomical structure maturation	7/234	229/18723	0.0253472363111308	0.0737623779283826	0.046559734682475	ACVRL1/CX3CR1/EDNRB/INSL3/LTF/PPARG/S1PR1	7
BP	GO:0003215	cardiac right ventricle morphogenesis	2/234	20/18723	0.025486217613201	0.0737623779283826	0.046559734682475	BMPR1A/JAG1	2
BP	GO:0006590	thyroid hormone generation	2/234	20/18723	0.025486217613201	0.0737623779283826	0.046559734682475	CTSB/TG	2
BP	GO:0010893	positive regulation of steroid biosynthetic process	2/234	20/18723	0.025486217613201	0.0737623779283826	0.046559734682475	ADM/IFNG	2
BP	GO:0017121	plasma membrane phospholipid scrambling	2/234	20/18723	0.025486217613201	0.0737623779283826	0.046559734682475	FASLG/PLSCR1	2
BP	GO:0032495	response to muramyl dipeptide	2/234	20/18723	0.025486217613201	0.0737623779283826	0.046559734682475	JAG1/MAPK14	2
BP	GO:0033005	positive regulation of mast cell activation	2/234	20/18723	0.025486217613201	0.0737623779283826	0.046559734682475	FGR/IL4R	2
BP	GO:0039692	single stranded viral RNA replication via double stranded DNA intermediate	2/234	20/18723	0.025486217613201	0.0737623779283826	0.046559734682475	APOBEC3A/CXCL8	2
BP	GO:0046629	gamma-delta T cell activation	2/234	20/18723	0.025486217613201	0.0737623779283826	0.046559734682475	ITK/KLRC1	2
BP	GO:0048670	regulation of collateral sprouting	2/234	20/18723	0.025486217613201	0.0737623779283826	0.046559734682475	BDNF/FGF13	2
BP	GO:0098543	detection of other organism	2/234	20/18723	0.025486217613201	0.0737623779283826	0.046559734682475	PGLYRP1/TLR2	2
BP	GO:2000010	positive regulation of protein localization to cell surface	2/234	20/18723	0.025486217613201	0.0737623779283826	0.046559734682475	CD247/TYROBP	2
BP	GO:0010876	lipid localization	11/234	448/18723	0.0257478846182968	0.0744571797644874	0.0469983022836625	ACVR1C/ANGPTL3/AQP9/FABP6/FASLG/FURIN/IL1B/PLSCR1/POMC/PPARG/RETN	11
BP	GO:0006636	unsaturated fatty acid biosynthetic process	3/234	51/18723	0.0258533656043303	0.0746369775863705	0.0471117929155873	CD74/IL1B/PTGS2	3
BP	GO:0060043	regulation of cardiac muscle cell proliferation	3/234	51/18723	0.0258533656043303	0.0746369775863705	0.0471117929155873	BMPR1A/MAPK14/TGFBR3	3
BP	GO:0010565	regulation of cellular ketone metabolic process	5/234	133/18723	0.02589832877313	0.0746417552516548	0.0471148086376164	ADM/CD74/IL1B/PPARG/PTGS2	5
BP	GO:0046328	regulation of JNK cascade	5/234	133/18723	0.02589832877313	0.0746417552516548	0.0471148086376164	CCR7/IL1B/LTBR/RASGRP1/TLR3	5
BP	GO:0034644	cellular response to UV	4/234	90/18723	0.0263660402798925	0.0758628888520779	0.0478856034254791	MMP9/NEDD4/PIK3R1/PTGS2	4
BP	GO:0070664	negative regulation of leukocyte proliferation	4/234	90/18723	0.0263660402798925	0.0758628888520779	0.0478856034254791	CBLB/PTPN6/TYROBP/XCL1	4
BP	GO:0045732	positive regulation of protein catabolic process	7/234	231/18723	0.0264118884346337	0.0759314257165824	0.0479288647507904	CBLB/FURIN/HSPA1A/HSPA1B/IFNG/IL1B/NEDD4	7
BP	GO:1905952	regulation of lipid localization	6/234	181/18723	0.0264346071107518	0.0759334089256345	0.0479301165771263	FASLG/FURIN/IL1B/POMC/PPARG/RETN	6
BP	GO:0008277	regulation of G protein-coupled receptor signaling pathway	5/234	134/18723	0.0266382119708514	0.0764545517598041	0.0482590684462508	ADM/CXCL8/GPER1/OPRL1/PTGDR2	5
BP	GO:0010718	positive regulation of epithelial to mesenchymal transition	3/234	52/18723	0.0271897859874096	0.07784318297226	0.0491355898198774	IL1B/JAG1/TGFB3	3
BP	GO:0043277	apoptotic cell clearance	3/234	52/18723	0.0271897859874096	0.07784318297226	0.0491355898198774	MARCO/RARA/TYROBP	3
BP	GO:0071357	cellular response to type I interferon	3/234	52/18723	0.0271897859874096	0.07784318297226	0.0491355898198774	IFITM1/IRF7/PTPN6	3
BP	GO:0055006	cardiac cell development	4/234	91/18723	0.0273167933900319	0.0781418977721493	0.0493241423343052	BMPR1A/JAG1/PDGFRB/TGFBR3	4
BP	GO:0000002	mitochondrial genome maintenance	2/234	21/18723	0.0279405167268457	0.079203093057103	0.0499939820588558	AKT3/TYMP	2
BP	GO:0006925	inflammatory cell apoptotic process	2/234	21/18723	0.0279405167268457	0.079203093057103	0.0499939820588558	FASLG/IRF7	2
BP	GO:0033630	positive regulation of cell adhesion mediated by integrin	2/234	21/18723	0.0279405167268457	0.079203093057103	0.0499939820588558	CD3E/PTPN6	2
BP	GO:0033762	response to glucagon	2/234	21/18723	0.0279405167268457	0.079203093057103	0.0499939820588558	CYSLTR2/GLP2R	2
BP	GO:0045655	regulation of monocyte differentiation	2/234	21/18723	0.0279405167268457	0.079203093057103	0.0499939820588558	CD74/IRF7	2
BP	GO:0051767	nitric-oxide synthase biosynthetic process	2/234	21/18723	0.0279405167268457	0.079203093057103	0.0499939820588558	IFNG/TLR2	2
BP	GO:0051769	regulation of nitric-oxide synthase biosynthetic process	2/234	21/18723	0.0279405167268457	0.079203093057103	0.0499939820588558	IFNG/TLR2	2
BP	GO:0070269	pyroptosis	2/234	21/18723	0.0279405167268457	0.079203093057103	0.0499939820588558	ELANE/GZMB	2
BP	GO:0072111	cell proliferation involved in kidney development	2/234	21/18723	0.0279405167268457	0.079203093057103	0.0499939820588558	PDGFD/PDGFRB	2
BP	GO:1901028	regulation of mitochondrial outer membrane permeabilization involved in apoptotic signaling pathway	2/234	21/18723	0.0279405167268457	0.079203093057103	0.0499939820588558	GZMB/HSPA1A	2
BP	GO:2001014	regulation of skeletal muscle cell differentiation	2/234	21/18723	0.0279405167268457	0.079203093057103	0.0499939820588558	NR1D2/S100B	2
BP	GO:1900180	regulation of protein localization to nucleus	5/234	136/18723	0.0281581561642801	0.0796889690462016	0.0503006730546772	FYN/IFNG/MAPK14/PIK3R1/PTGS2	5
BP	GO:1903305	regulation of regulated secretory pathway	5/234	136/18723	0.0281581561642801	0.0796889690462016	0.0503006730546772	FGR/HMOX1/IL4R/ITGB2/KLRC2	5
BP	GO:2001257	regulation of cation channel activity	6/234	184/18723	0.0283442574307097	0.0801498403311374	0.0505915807687725	AHNAK/FGF13/IFNG/IFNGR2/MMP9/OPRL1	6
BP	GO:0008347	glial cell migration	3/234	53/18723	0.0285624674473499	0.0804369487671692	0.0507728072013005	AZU1/CX3CR1/NR2E1	3
BP	GO:0031279	regulation of cyclase activity	3/234	53/18723	0.0285624674473499	0.0804369487671692	0.0507728072013005	EDNRB/MAPK14/MAPK3	3
BP	GO:0043620	regulation of DNA-templated transcription in response to stress	3/234	53/18723	0.0285624674473499	0.0804369487671692	0.0507728072013005	HMOX1/HSPA1A/NEDD4	3
BP	GO:0045744	negative regulation of G protein-coupled receptor signaling pathway	3/234	53/18723	0.0285624674473499	0.0804369487671692	0.0507728072013005	ADM/CXCL8/OPRL1	3
BP	GO:1990090	cellular response to nerve growth factor stimulus	3/234	53/18723	0.0285624674473499	0.0804369487671692	0.0507728072013005	BDNF/LCN2/SORT1	3
BP	GO:0010977	negative regulation of neuron projection development	5/234	137/18723	0.0289383475215267	0.0814289664544511	0.0513989811617579	FGF13/SEMA3B/SEMA4A/SEMA4B/SEMA6B	5
BP	GO:0002040	sprouting angiogenesis	6/234	185/18723	0.0290005059948196	0.0815373117162669	0.0514673700448975	ACVRL1/AKT3/HMOX1/NR2E1/PIK3R3/PTGS2	6
BP	GO:0019217	regulation of fatty acid metabolic process	4/234	93/18723	0.0292791904780533	0.0822537649371227	0.0519196042706954	CD74/IL1B/PPARG/PTGS2	4
BP	GO:0031345	negative regulation of cell projection organization	6/234	186/18723	0.0296666882431857	0.0832744905327858	0.0525638990216568	FGF13/FYN/SEMA3B/SEMA4A/SEMA4B/SEMA6B	6
BP	GO:0032273	positive regulation of protein polymerization	5/234	138/18723	0.0297321013559926	0.083390198026124	0.0526369350373318	CCR7/GMFG/HCK/HSPA1A/HSPA1B	5
BP	GO:0051703	biological process involved in intraspecies interaction between organisms	3/234	54/18723	0.0299713296172475	0.083924592356338	0.05297425141635	CX3CR1/LTF/NR2E1	3
BP	GO:1902893	regulation of pri-miRNA transcription by RNA polymerase II	3/234	54/18723	0.0299713296172475	0.083924592356338	0.05297425141635	BMPR1A/NFATC3/PPARG	3
BP	GO:0007398	ectoderm development	2/234	22/18723	0.0304855627037718	0.0849504726272445	0.0536217998627379	BMPR1A/TPT1	2
BP	GO:0031281	positive regulation of cyclase activity	2/234	22/18723	0.0304855627037718	0.0849504726272445	0.0536217998627379	MAPK14/MAPK3	2
BP	GO:0032693	negative regulation of interleukin-10 production	2/234	22/18723	0.0304855627037718	0.0849504726272445	0.0536217998627379	IL23A/TYROBP	2
BP	GO:0035584	calcium-mediated signaling using intracellular calcium source	2/234	22/18723	0.0304855627037718	0.0849504726272445	0.0536217998627379	AZU1/PTGFR	2
BP	GO:0060713	labyrinthine layer morphogenesis	2/234	22/18723	0.0304855627037718	0.0849504726272445	0.0536217998627379	ADM/SOCS3	2
BP	GO:1900120	regulation of receptor binding	2/234	22/18723	0.0304855627037718	0.0849504726272445	0.0536217998627379	BDNF/MMP9	2
BP	GO:0002532	production of molecular mediator involved in inflammatory response	4/234	95/18723	0.031323176015082	0.0870513687796266	0.0549479117669028	GRN/IL1R2/IL4R/MAPK14	4
BP	GO:0030516	regulation of axon extension	4/234	95/18723	0.031323176015082	0.0870513687796266	0.0549479117669028	SEMA3B/SEMA4A/SEMA4B/SEMA6B	4
BP	GO:0043087	regulation of GTPase activity	9/234	348/18723	0.0313681195143979	0.0870513687796266	0.0549479117669028	CBLB/CCR7/KLRK1/PRTN3/RASGRP1/RASGRP3/S1PR1/VAV1/XCL1	9
BP	GO:0038066	p38MAPK cascade	3/234	55/18723	0.0314162758229926	0.0870513687796266	0.0549479117669028	HGF/IL1B/MAPK14	3
BP	GO:0045620	negative regulation of lymphocyte differentiation	3/234	55/18723	0.0314162758229926	0.0870513687796266	0.0549479117669028	CD74/IL4R/PGLYRP1	3
BP	GO:0048016	inositol phosphate-mediated signaling	3/234	55/18723	0.0314162758229926	0.0870513687796266	0.0549479117669028	NFATC2/NFATC3/PPP3CC	3
BP	GO:0061614	pri-miRNA transcription by RNA polymerase II	3/234	55/18723	0.0314162758229926	0.0870513687796266	0.0549479117669028	BMPR1A/NFATC3/PPARG	3
BP	GO:0008584	male gonad development	5/234	141/18723	0.0321953184922354	0.0890668241113446	0.0562200923573968	FGF9/INSL3/PDGFRB/RARA/TLR3	5
BP	GO:1903038	negative regulation of leukocyte cell-cell adhesion	5/234	141/18723	0.0321953184922354	0.0890668241113446	0.0562200923573968	CBLB/CD74/IL4R/PTPN6/XCL1	5
BP	GO:0034620	cellular response to unfolded protein	4/234	96/18723	0.0323758934468037	0.0894228403134073	0.0564448142329143	HSPA1A/HSPA1B/HSPA6/PIK3R1	4
BP	GO:0055017	cardiac muscle tissue growth	4/234	96/18723	0.0323758934468037	0.0894228403134073	0.0564448142329143	BMPR1A/MAPK14/S1PR1/TGFBR3	4
BP	GO:0051216	cartilage development	6/234	190/18723	0.0324317150819968	0.0895053017515155	0.0564968649230857	ACVRL1/BMPR1A/ESRRA/MAPK14/MAPK3/RARA	6
BP	GO:0010518	positive regulation of phospholipase activity	3/234	56/18723	0.0328971936540735	0.0905001009781256	0.0571247946259251	ITK/PDGFRB/TXK	3
BP	GO:0046456	icosanoid biosynthetic process	3/234	56/18723	0.0328971936540735	0.0905001009781256	0.0571247946259251	CD74/IL1B/PTGS2	3
BP	GO:0048008	platelet-derived growth factor receptor signaling pathway	3/234	56/18723	0.0328971936540735	0.0905001009781256	0.0571247946259251	CBLB/PDGFD/PDGFRB	3
BP	GO:1990089	response to nerve growth factor	3/234	56/18723	0.0328971936540735	0.0905001009781256	0.0571247946259251	BDNF/LCN2/SORT1	3
BP	GO:0046546	development of primary male sexual characteristics	5/234	142/18723	0.0330438911105603	0.0905315177287714	0.0571446252715162	FGF9/INSL3/PDGFRB/RARA/TLR3	5
BP	GO:0006622	protein targeting to lysosome	2/234	23/18723	0.0331187246463535	0.0905315177287714	0.0571446252715162	NEDD4/SORT1	2
BP	GO:0033081	regulation of T cell differentiation in thymus	2/234	23/18723	0.0331187246463535	0.0905315177287714	0.0571446252715162	IL7R/RASGRP1	2
BP	GO:0034695	response to prostaglandin E	2/234	23/18723	0.0331187246463535	0.0905315177287714	0.0571446252715162	CCR7/TGFBR3	2
BP	GO:0035929	steroid hormone secretion	2/234	23/18723	0.0331187246463535	0.0905315177287714	0.0571446252715162	POMC/RETN	2
BP	GO:0036303	lymph vessel morphogenesis	2/234	23/18723	0.0331187246463535	0.0905315177287714	0.0571446252715162	ACVR2B/ACVRL1	2
BP	GO:0060353	regulation of cell adhesion molecule production	2/234	23/18723	0.0331187246463535	0.0905315177287714	0.0571446252715162	CXCL8/IL1B	2
BP	GO:0090335	regulation of brown fat cell differentiation	2/234	23/18723	0.0331187246463535	0.0905315177287714	0.0571446252715162	MAPK14/PTGS2	2
BP	GO:0050821	protein stabilization	6/234	191/18723	0.0331482761570862	0.0905404975542601	0.0571502934495765	GRN/HSPA1A/HSPA1B/IFI30/PIK3R1/TYROBP	6
BP	GO:0006887	exocytosis	9/234	352/18723	0.0333783876256554	0.0910968346362899	0.0575014603677374	FGR/HCK/HMOX1/IFNG/IL4R/ITGB2/KLRC2/PTGDR/RASGRP1	9
BP	GO:0031346	positive regulation of cell projection organization	9/234	353/18723	0.033894585289453	0.0924324647885637	0.0583445268098763	BDNF/CCR7/FYN/GRN/HGF/LCN2/PIK3R1/S100A9/TGFB3	9
BP	GO:0016447	somatic recombination of immunoglobulin gene segments	3/234	57/18723	0.0344139555209183	0.0937005566197516	0.0591449622197873	CD28/CD40LG/TNFSF13	3
BP	GO:0061756	leukocyte adhesion to vascular endothelial cell	3/234	57/18723	0.0344139555209183	0.0937005566197516	0.0591449622197873	CX3CR1/ELANE/ITGB2	3
BP	GO:0070301	cellular response to hydrogen peroxide	4/234	98/18723	0.0345429867419757	0.0939776442774982	0.0593198634118421	HGF/IL18RAP/LCN2/PDGFD	4
BP	GO:0007612	learning	5/234	144/18723	0.0347825887306663	0.0944059711453597	0.0595902286832054	FGF13/FYN/OPRL1/PTGS2/TLR2	5
BP	GO:0031644	regulation of nervous system process	5/234	144/18723	0.0347825887306663	0.0944059711453597	0.0595902286832054	EDNRB/HGF/OPRL1/S100B/TYMP	5
BP	GO:0033135	regulation of peptidyl-serine phosphorylation	5/234	144/18723	0.0347825887306663	0.0944059711453597	0.0595902286832054	BDNF/HGF/IFNG/OSM/PTGS2	5
BP	GO:0060291	long-term synaptic potentiation	4/234	99/18723	0.0356574297318924	0.0962833953354515	0.0607752822922689	CX3CR1/NR2E1/S100B/TYROBP	4
BP	GO:0001779	natural killer cell differentiation	2/234	24/18723	0.0358374227488785	0.0962833953354515	0.0607752822922689	PGLYRP1/RASGRP1	2
BP	GO:0002438	acute inflammatory response to antigenic stimulus	2/234	24/18723	0.0358374227488785	0.0962833953354515	0.0607752822922689	CCR7/ELANE	2
BP	GO:0002922	positive regulation of humoral immune response	2/234	24/18723	0.0358374227488785	0.0962833953354515	0.0607752822922689	CCR7/IL1B	2
BP	GO:0006213	pyrimidine nucleoside metabolic process	2/234	24/18723	0.0358374227488785	0.0962833953354515	0.0607752822922689	APOBEC3A/TYMP	2
BP	GO:0007035	vacuolar acidification	2/234	24/18723	0.0358374227488785	0.0962833953354515	0.0607752822922689	GRN/SLC11A1	2
BP	GO:0010288	response to lead ion	2/234	24/18723	0.0358374227488785	0.0962833953354515	0.0607752822922689	PLSCR1/PTGS2	2
BP	GO:0016486	peptide hormone processing	2/234	24/18723	0.0358374227488785	0.0962833953354515	0.0607752822922689	CTSG/FURIN	2
BP	GO:0030878	thyroid gland development	2/234	24/18723	0.0358374227488785	0.0962833953354515	0.0607752822922689	MAPK3/TG	2
BP	GO:0031639	plasminogen activation	2/234	24/18723	0.0358374227488785	0.0962833953354515	0.0607752822922689	KLKB1/PLAU	2
BP	GO:0070841	inclusion body assembly	2/234	24/18723	0.0358374227488785	0.0962833953354515	0.0607752822922689	HSPA1A/HSPA1B	2
BP	GO:0098743	cell aggregation	2/234	24/18723	0.0358374227488785	0.0962833953354515	0.0607752822922689	LTF/MAPK14	2
BP	GO:2000310	regulation of NMDA receptor activity	2/234	24/18723	0.0358374227488785	0.0962833953354515	0.0607752822922689	IFNG/IFNGR2	2
BP	GO:0034340	response to type I interferon	3/234	58/18723	0.0359664191990411	0.0964795696335367	0.0608991099606127	IFITM1/IRF7/PTPN6	3
BP	GO:2001244	positive regulation of intrinsic apoptotic signaling pathway	3/234	58/18723	0.0359664191990411	0.0964795696335367	0.0608991099606127	LCK/S100A8/S100A9	3
BP	GO:0030073	insulin secretion	6/234	195/18723	0.0361170274302966	0.0968082375989367	0.0611065692874054	ACVR1C/GPER1/IFNG/IL1B/IL1RN/INHBB	6
BP	GO:0019218	regulation of steroid metabolic process	4/234	100/18723	0.0367925059839151	0.0985421663764999	0.0622010467989633	ADM/IFNG/RORA/RORC	4
BP	GO:0043393	regulation of protein binding	6/234	196/18723	0.0368850417405504	0.0987133065836003	0.0623090726362517	BDNF/CBLB/MAPK3/MMP9/SLPI/TGFBR3	6
BP	GO:0051052	regulation of DNA metabolic process	9/234	359/18723	0.0371081059710928	0.0992332360607888	0.0626372586192877	ACVRL1/CD28/HGF/IL7R/MAPK3/PDGFRB/PPP4C/PRKCQ/TNFSF13	9
BP	GO:0001889	liver development	5/234	147/18723	0.0374951906468592	0.100113030332861	0.0631925957577218	HGF/HMOX1/RARA/TGFA/TGFBR3	5
BP	GO:1903531	negative regulation of secretion by cell	5/234	147/18723	0.0374951906468592	0.100113030332861	0.0631925957577218	ACVR1C/HMOX1/IL1B/INHBB/OSM	5
BP	GO:0043407	negative regulation of MAP kinase activity	3/234	59/18723	0.0375544283602538	0.100116097879192	0.0631945320312978	IL1B/PPARG/PTPN6	3
BP	GO:0050732	negative regulation of peptidyl-tyrosine phosphorylation	3/234	59/18723	0.0375544283602538	0.100116097879192	0.0631945320312978	CBLB/PTPN6/SOCS3	3
BP	GO:0090287	regulation of cellular response to growth factor stimulus	8/234	304/18723	0.0377507898534452	0.100561802646697	0.0634758664500702	ACVRL1/HSPA1A/IL1B/NEDD4/NEO1/PPARG/TGFB3/TGFBR3	8
BP	GO:0048167	regulation of synaptic plasticity	6/234	198/18723	0.038452324610738	0.101904416440036	0.0643233410537168	CX3CR1/NR2E1/PTGS2/RARA/S100B/TYROBP	6
BP	GO:0032925	regulation of activin receptor signaling pathway	2/234	25/18723	0.0386391274404197	0.101904416440036	0.0643233410537168	ACVR1B/ACVR2B	2
BP	GO:0036315	cellular response to sterol	2/234	25/18723	0.0386391274404197	0.101904416440036	0.0643233410537168	RORA/RORC	2
BP	GO:0042730	fibrinolysis	2/234	25/18723	0.0386391274404197	0.101904416440036	0.0643233410537168	KLKB1/PLAU	2
BP	GO:0062009	secondary palate development	2/234	25/18723	0.0386391274404197	0.101904416440036	0.0643233410537168	TGFB3/TGFBR3	2
BP	GO:0070423	nucleotide-binding oligomerization domain containing signaling pathway	2/234	25/18723	0.0386391274404197	0.101904416440036	0.0643233410537168	HSPA1A/HSPA1B	2
BP	GO:0072012	glomerulus vasculature development	2/234	25/18723	0.0386391274404197	0.101904416440036	0.0643233410537168	PDGFD/PDGFRB	2
BP	GO:0090169	regulation of spindle assembly	2/234	25/18723	0.0386391274404197	0.101904416440036	0.0643233410537168	HSPA1A/HSPA1B	2
BP	GO:0098581	detection of external biotic stimulus	2/234	25/18723	0.0386391274404197	0.101904416440036	0.0643233410537168	PGLYRP1/TLR2	2
BP	GO:0140448	signaling receptor ligand precursor processing	2/234	25/18723	0.0386391274404197	0.101904416440036	0.0643233410537168	CTSG/FURIN	2
BP	GO:1904996	positive regulation of leukocyte adhesion to vascular endothelial cell	2/234	25/18723	0.0386391274404197	0.101904416440036	0.0643233410537168	ELANE/ITGB2	2
BP	GO:1905564	positive regulation of vascular endothelial cell proliferation	2/234	25/18723	0.0386391274404197	0.101904416440036	0.0643233410537168	AKT3/PLCG1	2
BP	GO:2000316	regulation of T-helper 17 type immune response	2/234	25/18723	0.0386391274404197	0.101904416440036	0.0643233410537168	IL23A/PRKCQ	2
BP	GO:0031102	neuron projection regeneration	3/234	60/18723	0.0391778130912016	0.103009856388537	0.0650211085627795	ADM/GRN/HGF	3
BP	GO:0031638	zymogen activation	3/234	60/18723	0.0391778130912016	0.103009856388537	0.0650211085627795	FURIN/KLKB1/PLAU	3
BP	GO:0055008	cardiac muscle tissue morphogenesis	3/234	60/18723	0.0391778130912016	0.103009856388537	0.0650211085627795	BMPR1A/S1PR1/TGFBR3	3
BP	GO:0060038	cardiac muscle cell proliferation	3/234	60/18723	0.0391778130912016	0.103009856388537	0.0650211085627795	BMPR1A/MAPK14/TGFBR3	3
BP	GO:0097305	response to alcohol	7/234	253/18723	0.0401821675849821	0.105570069866946	0.0666371473027584	CCR7/CD14/FYN/PTGFR/RARA/S100A8/TGFBR3	7
BP	GO:0030004	cellular monovalent inorganic cation homeostasis	4/234	103/18723	0.0403217086094067	0.10580823479293	0.0667874799801465	FASLG/GRN/MAPK3/SLC11A1	4
BP	GO:0061008	hepaticobiliary system development	5/234	150/18723	0.0403342096077488	0.10580823479293	0.0667874799801465	HGF/HMOX1/RARA/TGFA/TGFBR3	5
BP	GO:2000401	regulation of lymphocyte migration	3/234	61/18723	0.0408363903994751	0.107044135138396	0.0675675957220052	CXCL10/KLRK1/XCL1	3
BP	GO:0051054	positive regulation of DNA metabolic process	6/234	201/18723	0.0408819004974234	0.10708199925123	0.0675914960231756	CD28/HGF/MAPK3/PDGFRB/PRKCQ/TNFSF13	6
BP	GO:0055067	monovalent inorganic cation homeostasis	5/234	151/18723	0.0413088017573911	0.108030246664994	0.0681900416400354	EDNRB/FASLG/GRN/MAPK3/SLC11A1	5
BP	GO:0002407	dendritic cell chemotaxis	2/234	26/18723	0.0415213585410051	0.108030246664994	0.0681900416400354	CCR7/CXCR1	2
BP	GO:0035872	nucleotide-binding domain, leucine rich repeat containing receptor signaling pathway	2/234	26/18723	0.0415213585410051	0.108030246664994	0.0681900416400354	HSPA1A/HSPA1B	2
BP	GO:0045745	positive regulation of G protein-coupled receptor signaling pathway	2/234	26/18723	0.0415213585410051	0.108030246664994	0.0681900416400354	GPER1/PTGDR2	2
BP	GO:0048668	collateral sprouting	2/234	26/18723	0.0415213585410051	0.108030246664994	0.0681900416400354	BDNF/FGF13	2
BP	GO:0060352	cell adhesion molecule production	2/234	26/18723	0.0415213585410051	0.108030246664994	0.0681900416400354	CXCL8/IL1B	2
BP	GO:0060669	embryonic placenta morphogenesis	2/234	26/18723	0.0415213585410051	0.108030246664994	0.0681900416400354	ADM/SOCS3	2
BP	GO:1904353	regulation of telomere capping	2/234	26/18723	0.0415213585410051	0.108030246664994	0.0681900416400354	MAPK3/PRKCQ	2
BP	GO:0060419	heart growth	4/234	104/18723	0.0415394659708447	0.108030246664994	0.0681900416400354	BMPR1A/MAPK14/S1PR1/TGFBR3	4
BP	GO:0032409	regulation of transporter activity	8/234	310/18723	0.0415573272636442	0.108030246664994	0.0681900416400354	AHNAK/FGF13/IFNG/IFNGR2/MMP9/NEDD4/OPRL1/PPARG	8
BP	GO:0001701	in utero embryonic development	9/234	367/18723	0.0417093211007728	0.108271260835469	0.0683421727961506	ACVR1B/ACVR1C/ACVRL1/ADM/BMPR1A/FURIN/PLCG1/SOCS3/TGFB3	9
BP	GO:0017157	regulation of exocytosis	6/234	202/18723	0.0417128617317966	0.108271260835469	0.0683421727961506	FGR/HMOX1/IFNG/IL4R/ITGB2/KLRC2	6
BP	GO:0008643	carbohydrate transport	5/234	152/18723	0.0422975693242257	0.10962385072226	0.0691959444346455	AQP9/IL1B/MAPK14/PIK3R1/SORT1	5
BP	GO:1901343	negative regulation of vasculature development	5/234	152/18723	0.0422975693242257	0.10962385072226	0.0691959444346455	ANGPTL7/CXCL10/FASLG/PPARG/SEMA4A	5
BP	GO:0007588	excretion	3/234	62/18723	0.042529964707546	0.109794236944594	0.0693034943473273	AQP9/EDNRB/HMOX1	3
BP	GO:0032835	glomerulus development	3/234	62/18723	0.042529964707546	0.109794236944594	0.0693034943473273	JAG1/PDGFD/PDGFRB	3
BP	GO:0046847	filopodium assembly	3/234	62/18723	0.042529964707546	0.109794236944594	0.0693034943473273	CCR7/PIK3R1/TGFB3	3
BP	GO:0060135	maternal process involved in female pregnancy	3/234	62/18723	0.042529964707546	0.109794236944594	0.0693034943473273	CTSB/MAPK3/PTGS2	3
BP	GO:1903078	positive regulation of protein localization to plasma membrane	3/234	62/18723	0.042529964707546	0.109794236944594	0.0693034943473273	GPER1/IFNG/PIK3R1	3
BP	GO:0060541	respiratory system development	6/234	203/18723	0.042554424298804	0.109794236944594	0.0693034943473273	BMPR1A/FGF9/MAPK3/PDGFRB/RARA/TGFB3	6
BP	GO:0000041	transition metal ion transport	4/234	105/18723	0.0427779045999818	0.110288285083124	0.0696153437059893	IFNG/LCN2/LTF/SLC11A1	4
BP	GO:0045787	positive regulation of cell cycle	8/234	313/18723	0.04355301273872	0.112202716674415	0.070823756849134	CD28/CXCR5/IL1B/NR2E1/PDGFRB/PLSCR1/RARA/TGFA	8
BP	GO:0046620	regulation of organ growth	4/234	106/18723	0.0440370186972501	0.113364901754609	0.0715573425944075	BMPR1A/IL7/MAPK14/TGFBR3	4
BP	GO:0016239	positive regulation of macroautophagy	3/234	63/18723	0.0442583283347725	0.113576567580209	0.071690948708501	HMOX1/IKBKG/MAPK3	3
BP	GO:0060348	bone development	6/234	205/18723	0.0442694646853393	0.113576567580209	0.071690948708501	LTF/MAPK14/PTPN6/RARA/TGFB3/TYROBP	6
BP	GO:0030856	regulation of epithelial cell differentiation	5/234	154/18723	0.0443177321797605	0.113576567580209	0.071690948708501	ACVRL1/IFNG/IL1B/JAG1/MMP9	5
BP	GO:0010758	regulation of macrophage chemotaxis	2/234	27/18723	0.0444816844308914	0.113576567580209	0.071690948708501	C3AR1/MAPK3	2
BP	GO:0032967	positive regulation of collagen biosynthetic process	2/234	27/18723	0.0444816844308914	0.113576567580209	0.071690948708501	PDGFRB/TGFB3	2
BP	GO:0042403	thyroid hormone metabolic process	2/234	27/18723	0.0444816844308914	0.113576567580209	0.071690948708501	CTSB/TG	2
BP	GO:0042501	serine phosphorylation of STAT protein	2/234	27/18723	0.0444816844308914	0.113576567580209	0.071690948708501	IFNG/IL24	2
BP	GO:0045830	positive regulation of isotype switching	2/234	27/18723	0.0444816844308914	0.113576567580209	0.071690948708501	CD28/TNFSF13	2
BP	GO:0048873	homeostasis of number of cells within a tissue	2/234	27/18723	0.0444816844308914	0.113576567580209	0.071690948708501	AKT3/IL7	2
BP	GO:0061437	renal system vasculature development	2/234	27/18723	0.0444816844308914	0.113576567580209	0.071690948708501	PDGFD/PDGFRB	2
BP	GO:0061440	kidney vasculature development	2/234	27/18723	0.0444816844308914	0.113576567580209	0.071690948708501	PDGFD/PDGFRB	2
BP	GO:0017038	protein import	6/234	206/18723	0.0451429949732369	0.115179795464654	0.0727029261830852	BCL3/CBLB/IFNG/MAPK14/PIK3R1/PTGS2	6
BP	GO:0000018	regulation of DNA recombination	4/234	107/18723	0.0453167974755388	0.11545232882349	0.0728749526447572	CD28/IL7R/PPP4C/TNFSF13	4
BP	GO:0021761	limbic system development	4/234	107/18723	0.0453167974755388	0.11545232882349	0.0728749526447572	FGF13/NR2E1/RARA/SEMA6B	4
BP	GO:0009896	positive regulation of catabolic process	11/234	492/18723	0.0456931636230921	0.116325210493943	0.0734259264626692	ANGPTL3/CBLB/FURIN/HMOX1/HSPA1A/HSPA1B/IFNG/IKBKG/IL1B/MAPK3/NEDD4	11
BP	GO:0046579	positive regulation of Ras protein signal transduction	3/234	64/18723	0.0460212619677104	0.116901466472143	0.0737896664369991	GPR17/PDGFRB/RASGRP1	3
BP	GO:0046854	phosphatidylinositol phosphate biosynthetic process	3/234	64/18723	0.0460212619677104	0.116901466472143	0.0737896664369991	PIK3R1/PIK3R3/SOCS3	3
BP	GO:1903409	reactive oxygen species biosynthetic process	3/234	64/18723	0.0460212619677104	0.116901466472143	0.0737896664369991	FYN/LCN2/MPO	3
BP	GO:0033138	positive regulation of peptidyl-serine phosphorylation	4/234	108/18723	0.0466172252248718	0.118328111450761	0.074690182574847	BDNF/IFNG/OSM/PTGS2	4
BP	GO:0009636	response to toxic substance	7/234	262/18723	0.0469559469235365	0.119100183256387	0.0751775239463615	LCN2/MAPK3/MPO/PDGFRB/PTGS2/S100A9/TLR2	7
BP	GO:0001837	epithelial to mesenchymal transition	5/234	157/18723	0.0474548646296269	0.119732152843032	0.0755764310465383	HGF/IL1B/JAG1/TGFB3/TGFBR3	5
BP	GO:0001945	lymph vessel development	2/234	28/18723	0.0475177212327437	0.119732152843032	0.0755764310465383	ACVR2B/ACVRL1	2
BP	GO:0002474	antigen processing and presentation of peptide antigen via MHC class I	2/234	28/18723	0.0475177212327437	0.119732152843032	0.0755764310465383	FCER1G/IFI30	2
BP	GO:0010714	positive regulation of collagen metabolic process	2/234	28/18723	0.0475177212327437	0.119732152843032	0.0755764310465383	PDGFRB/TGFB3	2
BP	GO:0030262	apoptotic nuclear changes	2/234	28/18723	0.0475177212327437	0.119732152843032	0.0755764310465383	ACVR1C/GPER1	2
BP	GO:0032801	receptor catabolic process	2/234	28/18723	0.0475177212327437	0.119732152843032	0.0755764310465383	FURIN/NEDD4	2
BP	GO:0046426	negative regulation of receptor signaling pathway via JAK-STAT	2/234	28/18723	0.0475177212327437	0.119732152843032	0.0755764310465383	BCL3/SOCS3	2
BP	GO:0050996	positive regulation of lipid catabolic process	2/234	28/18723	0.0475177212327437	0.119732152843032	0.0755764310465383	ANGPTL3/IL1B	2
BP	GO:1903649	regulation of cytoplasmic transport	2/234	28/18723	0.0475177212327437	0.119732152843032	0.0755764310465383	MAP2K2/MAPK3	2
BP	GO:1905330	regulation of morphogenesis of an epithelium	3/234	65/18723	0.0478185351189682	0.120337825569794	0.0759587392401519	CXCL10/HGF/LCN2	3
BP	GO:1902905	positive regulation of supramolecular fiber organization	6/234	209/18723	0.0478279144272171	0.120337825569794	0.0759587392401519	CCR7/GMFG/HCK/HSPA1A/HSPA1B/TGFB3	6
BP	GO:0048732	gland development	10/234	436/18723	0.0479932211010024	0.120665669682827	0.0761656785410357	AREG/BMPR1A/HGF/HMOX1/MAPK3/RARA/TG/TGFA/TGFB3/TGFBR3	10
BP	GO:0007088	regulation of mitotic nuclear division	4/234	110/18723	0.049279940576911	0.123630243936399	0.0780369548551865	CD28/IL1B/PDGFRB/TGFA	4
BP	GO:1904659	glucose transmembrane transport	4/234	110/18723	0.049279940576911	0.123630243936399	0.0780369548551865	IL1B/MAPK14/PIK3R1/SORT1	4
BP	GO:1905954	positive regulation of lipid localization	4/234	110/18723	0.049279940576911	0.123630243936399	0.0780369548551865	FASLG/IL1B/PPARG/RETN	4
BP	GO:0046488	phosphatidylinositol metabolic process	5/234	159/18723	0.0496177385861988	0.124071224792607	0.0783153074821183	PDGFRB/PIK3R1/PIK3R3/PLCG1/SOCS3	5
BP	GO:0002562	somatic diversification of immune receptors via germline recombination within a single locus	3/234	66/18723	0.0496499065748354	0.124071224792607	0.0783153074821183	CD28/CD40LG/TNFSF13	3
BP	GO:0016444	somatic cell DNA recombination	3/234	66/18723	0.0496499065748354	0.124071224792607	0.0783153074821183	CD28/CD40LG/TNFSF13	3
BP	GO:0045600	positive regulation of fat cell differentiation	3/234	66/18723	0.0496499065748354	0.124071224792607	0.0783153074821183	MAPK14/PPARG/PTGS2	3
BP	GO:0042180	cellular ketone metabolic process	6/234	211/18723	0.0496716826845946	0.124071224792607	0.0783153074821183	ADM/CD74/IDO1/IL1B/PPARG/PTGS2	6
BP	GO:0050807	regulation of synapse organization	6/234	211/18723	0.0496716826845946	0.124071224792607	0.0783153074821183	BDNF/FYN/MAPK14/NEDD4/SEMA4A/TLR2	6
CC	GO:0060205	cytoplasmic vesicle lumen	34/237	325/19550	4.37070602008718e-22	5.84188579035138e-20	4.01533125700672e-20	A2M/AZU1/BPI/CAMP/CHIT1/CTSG/DEFA3/DEFA4/ELANE/FASLG/FGR/GMFG/GRN/HGF/HSPA6/LCN2/LTF/MAPK14/MPO/ORM1/PGLYRP1/POMC/PRTN3/PTPN6/RETN/RNASE2/RNASE3/S100A11/S100A12/S100A8/S100A9/S100P/SLPI/TGFB3	34
CC	GO:0031983	vesicle lumen	34/237	327/19550	5.33505551630263e-22	5.84188579035138e-20	4.01533125700672e-20	A2M/AZU1/BPI/CAMP/CHIT1/CTSG/DEFA3/DEFA4/ELANE/FASLG/FGR/GMFG/GRN/HGF/HSPA6/LCN2/LTF/MAPK14/MPO/ORM1/PGLYRP1/POMC/PRTN3/PTPN6/RETN/RNASE2/RNASE3/S100A11/S100A12/S100A8/S100A9/S100P/SLPI/TGFB3	34
CC	GO:0034774	secretory granule lumen	33/237	322/19550	3.5592328313316e-21	2.59823996687206e-19	1.78586068379094e-19	A2M/AZU1/BPI/CAMP/CHIT1/CTSG/DEFA3/DEFA4/ELANE/FGR/GMFG/GRN/HGF/HSPA6/LCN2/LTF/MAPK14/MPO/ORM1/PGLYRP1/POMC/PRTN3/PTPN6/RETN/RNASE2/RNASE3/S100A11/S100A12/S100A8/S100A9/S100P/SLPI/TGFB3	33
CC	GO:0009897	external side of plasma membrane	36/237	421/19550	2.20580004772569e-20	1.20767552612981e-18	8.30077386380983e-19	ACKR4/BMPR1A/CCR3/CCR7/CCR8/CD14/CD1C/CD1E/CD28/CD3D/CD3E/CD3G/CD40LG/CD74/CD8A/CSF2RA/CTSB/CX3CR1/CXCL10/CXCR1/CXCR5/FASLG/FCER1G/FCGRT/IL11RA/IL1R1/IL2RB/IL5RA/IL7R/ITGB2/KLRK1/S1PR1/STAB2/TGFBR3/TLR8/TNFRSF13C	36
CC	GO:0042581	specific granule	18/237	160/19550	9.94978277381377e-13	4.35800485493043e-11	2.99540828769551e-11	BPI/C3AR1/CAMP/CHIT1/DEFA4/ELANE/FPR2/ITGB2/LCN2/LTF/OLR1/ORM1/PGLYRP1/PLAU/PLAUR/PTPN6/RETN/SLPI	18
CC	GO:0005775	vacuolar lumen	18/237	174/19550	4.21121445277565e-12	1.53709327526311e-10	1.05649766095951e-10	AZU1/BPI/CD1E/CD74/CTSB/CTSG/DEFA3/ELANE/FASLG/GRN/IFI30/MPO/OGN/PDGFRB/PRTN3/RETN/RNASE2/RNASE3	18
CC	GO:0035580	specific granule lumen	12/237	62/19550	9.64402906656854e-12	3.01720337939787e-10	2.07382880679594e-10	BPI/CAMP/CHIT1/DEFA4/ELANE/LCN2/LTF/ORM1/PGLYRP1/PTPN6/RETN/SLPI	12
CC	GO:0045121	membrane raft	22/237	335/19550	1.43413545428733e-10	3.4897296054325e-09	2.39861251418816e-09	AHNAK/BMPR1A/CARD11/CBLB/CD14/CD8A/EDNRB/FASLG/FURIN/FYN/HCK/HMOX1/ITGB2/LCK/LTB4R/MAPK3/OLR1/PLSCR1/PRTN3/PTGS2/S1PR1/TLR2	22
CC	GO:0098857	membrane microdomain	22/237	335/19550	1.43413545428733e-10	3.4897296054325e-09	2.39861251418816e-09	AHNAK/BMPR1A/CARD11/CBLB/CD14/CD8A/EDNRB/FASLG/FURIN/FYN/HCK/HMOX1/ITGB2/LCK/LTB4R/MAPK3/OLR1/PLSCR1/PRTN3/PTGS2/S1PR1/TLR2	22
CC	GO:0005766	primary lysosome	14/237	155/19550	6.43000090828977e-09	1.28015472628678e-07	8.79894861134389e-08	AZU1/BPI/C3AR1/CTSG/DEFA3/DEFA4/ELANE/FPR1/GRN/MPO/PRTN3/RETN/RNASE2/RNASE3	14
CC	GO:0042582	azurophil granule	14/237	155/19550	6.43000090828977e-09	1.28015472628678e-07	8.79894861134389e-08	AZU1/BPI/C3AR1/CTSG/DEFA3/DEFA4/ELANE/FPR1/GRN/MPO/PRTN3/RETN/RNASE2/RNASE3	14
CC	GO:0035578	azurophil granule lumen	11/237	91/19550	1.32965070617514e-08	2.2432862505235e-07	1.54188865092459e-07	AZU1/BPI/CTSG/DEFA3/ELANE/GRN/MPO/PRTN3/RETN/RNASE2/RNASE3	11
CC	GO:0070820	tertiary granule	14/237	164/19550	1.33163110761669e-08	2.2432862505235e-07	1.54188865092459e-07	CAMP/CHIT1/FCER1G/FPR1/FPR2/ITGB2/LTF/MMP9/OLR1/ORM1/PGLYRP1/PLAU/PTPN6/SLC11A1	14
CC	GO:0030139	endocytic vesicle	18/237	336/19550	1.6174868127992e-07	2.53021151430731e-06	1.73910236263372e-06	AREG/CD3D/CD3G/CD74/ELANE/HLA-DPB1/HLA-DQA1/HLA-DRA/IL7R/LTF/MARCO/MPO/PGLYRP1/SLC11A1/STAB2/TGFA/TLR2/UNC93B1	18
CC	GO:0030669	clathrin-coated endocytic vesicle membrane	9/237	72/19550	2.12906376456533e-07	2.95517113416833e-06	2.03119188746009e-06	AREG/CD3D/CD3G/CD74/HLA-DPB1/HLA-DQA1/HLA-DRA/IL7R/TGFA	9
CC	GO:0098802	plasma membrane signaling receptor complex	17/237	306/19550	2.15902913911842e-07	2.95517113416833e-06	2.03119188746009e-06	ACVR1B/ACVR1C/ACVR2B/ACVRL1/BMPR1A/CD247/CD3D/CD3E/CD3G/CD8A/IL10RB/IL18R1/IL18RAP/IL2RB/ITGB2/PTPN6/TLR2	17
CC	GO:0030666	endocytic vesicle membrane	13/237	193/19550	7.01109352909447e-07	9.03193813453935e-06	6.20796516817653e-06	AREG/CD3D/CD3G/CD74/HLA-DPB1/HLA-DQA1/HLA-DRA/IL7R/MARCO/SLC11A1/STAB2/TGFA/TLR2	13
CC	GO:0001772	immunological synapse	7/237	44/19550	9.21109013198138e-07	1.1206826327244e-05	7.70284145539963e-06	CARD11/CD28/CD3E/GZMB/HLA-DRA/LCK/PRKCQ	7
CC	GO:0062023	collagen-containing extracellular matrix	19/237	425/19550	1.15085038142672e-06	1.32650649227607e-05	9.11754041795133e-06	A2M/ANGPTL3/ANGPTL7/CTSB/CTSG/ELANE/FGF9/IL7/MMP9/OGN/ORM1/PLSCR1/PRTN3/S100A6/S100A8/S100A9/SEMA3B/SLPI/TGFB3	19
CC	GO:0042613	MHC class II protein complex	5/237	17/19550	1.37911619412083e-06	1.51013223256231e-05	1.03796639873305e-05	CD74/HLA-DOA/HLA-DPB1/HLA-DQA1/HLA-DRA	5
CC	GO:0045334	clathrin-coated endocytic vesicle	9/237	91/19550	1.60583276350803e-06	1.67465416765838e-05	1.1510480460233e-05	AREG/CD3D/CD3G/CD74/HLA-DPB1/HLA-DQA1/HLA-DRA/IL7R/TGFA	9
CC	GO:0101002	ficolin-1-rich granule	12/237	185/19550	2.80425096087188e-06	2.79150436559519e-05	1.91869802585971e-05	CTSB/FCER1G/FPR1/FPR2/GMFG/HSPA1A/HSPA1B/HSPA6/ITGB2/MAPK14/MMP9/SLC11A1	12
CC	GO:1904724	tertiary granule lumen	7/237	55/19550	4.35546939160756e-06	4.14716433374807e-05	2.85049026544568e-05	CAMP/CHIT1/LTF/MMP9/ORM1/PGLYRP1/PTPN6	7
CC	GO:0030667	secretory granule membrane	15/237	311/19550	6.44095583750402e-06	5.87737220172242e-05	4.03972230159244e-05	AZU1/C3AR1/CD14/CXCR1/FCER1G/FPR1/FPR2/ITGB2/LILRB3/OLR1/PLAU/PLAUR/SLC11A1/TLR2/TYROBP	15
CC	GO:0042611	MHC protein complex	5/237	25/19550	1.09391740192306e-05	9.58271644084601e-05	6.58653425157885e-05	CD74/HLA-DOA/HLA-DPB1/HLA-DQA1/HLA-DRA	5
CC	GO:0030665	clathrin-coated vesicle membrane	9/237	116/19550	1.20176079079603e-05	9.74761530312336e-05	6.69987497402855e-05	AREG/CD3D/CD3G/CD74/HLA-DPB1/HLA-DQA1/HLA-DRA/IL7R/TGFA	9
CC	GO:0044853	plasma membrane raft	9/237	116/19550	1.20176079079603e-05	9.74761530312336e-05	6.69987497402855e-05	BMPR1A/CD8A/FASLG/HCK/HMOX1/ITGB2/MAPK3/PRTN3/PTGS2	9
CC	GO:0030136	clathrin-coated vesicle	11/237	196/19550	2.84773494026124e-05	0.000222733554256147	0.000153092517465172	AREG/CD3D/CD3G/CD74/FURIN/HLA-DPB1/HLA-DQA1/HLA-DRA/IL7R/SORT1/TGFA	11
CC	GO:0012507	ER to Golgi transport vesicle membrane	6/237	62/19550	0.000103872167467463	0.000784413954323258	0.000539154989032569	AREG/CD74/HLA-DPB1/HLA-DQA1/HLA-DRA/TGFA	6
CC	GO:0043202	lysosomal lumen	7/237	97/19550	0.000179214839279574	0.00130826832674089	0.00089921831638523	CD1E/CD74/CTSB/FASLG/IFI30/OGN/PDGFRB	7
CC	GO:0070821	tertiary granule membrane	6/237	73/19550	0.000257478518204156	0.00181896114473259	0.00125023524968402	FCER1G/FPR2/ITGB2/OLR1/PLAU/SLC11A1	6
CC	GO:0005765	lysosomal membrane	14/237	395/19550	0.00035013419779966	0.00232361785812502	0.00159710335838442	AHNAK/AZU1/C3AR1/CD74/FPR1/GRN/HLA-DOA/HLA-DPB1/HLA-DQA1/HLA-DRA/IFITM1/SORT1/TLR3/TLR8	14
CC	GO:0098852	lytic vacuole membrane	14/237	395/19550	0.00035013419779966	0.00232361785812502	0.00159710335838442	AHNAK/AZU1/C3AR1/CD74/FPR1/GRN/HLA-DOA/HLA-DPB1/HLA-DQA1/HLA-DRA/IFITM1/SORT1/TLR3/TLR8	14
CC	GO:0030662	coated vesicle membrane	9/237	181/19550	0.000375304949186309	0.00239736783224147	0.00164779428027172	AREG/CD3D/CD3G/CD74/HLA-DPB1/HLA-DQA1/HLA-DRA/IL7R/TGFA	9
CC	GO:0071556	integral component of lumenal side of endoplasmic reticulum membrane	4/237	29/19550	0.000394087862834214	0.00239736783224147	0.00164779428027172	CD74/HLA-DPB1/HLA-DQA1/HLA-DRA	4
CC	GO:0098553	lumenal side of endoplasmic reticulum membrane	4/237	29/19550	0.000394087862834214	0.00239736783224147	0.00164779428027172	CD74/HLA-DPB1/HLA-DQA1/HLA-DRA	4
CC	GO:0005901	caveola	6/237	84/19550	0.00055049322526981	0.00325832476578617	0.00223955992072782	BMPR1A/FASLG/HCK/HMOX1/MAPK3/PTGS2	6
CC	GO:1904813	ficolin-1-rich granule lumen	7/237	124/19550	0.000797270300481549	0.00459015152573027	0.00315497076750507	CTSB/GMFG/HSPA1A/HSPA1B/HSPA6/MAPK14/MMP9	7
CC	GO:0016235	aggresome	4/237	35/19550	0.000820724874676508	0.00459015152573027	0.00315497076750507	FGR/HSPA1A/HSPA1B/PRKCQ	4
CC	GO:0035579	specific granule membrane	6/237	91/19550	0.00084153011769514	0.00459015152573027	0.00315497076750507	C3AR1/FPR2/ITGB2/OLR1/PLAU/PLAUR	6
CC	GO:0101003	ficolin-1-rich granule membrane	5/237	61/19550	0.000859343436323932	0.00459015152573027	0.00315497076750507	FCER1G/FPR1/FPR2/ITGB2/SLC11A1	5
CC	GO:0098576	lumenal side of membrane	4/237	36/19550	0.000914611977972477	0.00476904817085649	0.00327793265288382	CD74/HLA-DPB1/HLA-DQA1/HLA-DRA	4
CC	GO:0030134	COPII-coated ER to Golgi transport vesicle	6/237	94/19550	0.000997510755460413	0.00508034547548443	0.00349189811581001	AREG/CD74/HLA-DPB1/HLA-DQA1/HLA-DRA/TGFA	6
CC	GO:0005774	vacuolar membrane	14/237	444/19550	0.00109693911320502	0.00538004769126118	0.00369789387094616	AHNAK/AZU1/C3AR1/CD74/FPR1/GRN/HLA-DOA/HLA-DPB1/HLA-DQA1/HLA-DRA/IFITM1/SORT1/TLR3/TLR8	14
CC	GO:0030135	coated vesicle	11/237	299/19550	0.00110548925162901	0.00538004769126118	0.00369789387094616	AREG/CD3D/CD3G/CD74/FURIN/HLA-DPB1/HLA-DQA1/HLA-DRA/IL7R/SORT1/TGFA	11
CC	GO:0045335	phagocytic vesicle	7/237	137/19550	0.00142725351106384	0.00679496780267348	0.00467041766778326	ELANE/LTF/MPO/PGLYRP1/SLC11A1/TLR2/UNC93B1	7
CC	GO:0071682	endocytic vesicle lumen	3/237	23/19550	0.00260413123922787	0.012134143433849	0.00834021875049465	LTF/MPO/PGLYRP1	3
CC	GO:0036019	endolysosome	3/237	27/19550	0.00415047612293244	0.0189365473108792	0.013015747490775	CTSB/TLR3/TLR8	3
CC	GO:0019898	extrinsic component of membrane	10/237	309/19550	0.00460178038211005	0.0201803092254032	0.013870628306814	AZU1/FGR/FYN/HCK/LCK/PIK3R1/PIK3R3/PLAUR/S100A6/SOCS3	10
CC	GO:0005942	phosphatidylinositol 3-kinase complex	3/237	28/19550	0.00460737653548017	0.0201803092254032	0.013870628306814	PIK3R1/PIK3R3/SOCS3	3
CC	GO:0032588	trans-Golgi network membrane	5/237	100/19550	0.00743780252031616	0.0319387990578282	0.0219526472735854	CD74/HLA-DPB1/HLA-DQA1/HLA-DRA/LGR6	5
CC	GO:0031234	extrinsic component of cytoplasmic side of plasma membrane	5/237	101/19550	0.00774979149098577	0.0326385449331901	0.0224336069475904	FGR/FYN/HCK/LCK/S100A6	5
CC	GO:0031093	platelet alpha granule lumen	4/237	67/19550	0.0088899354691959	0.0367338842972434	0.0252484761091363	A2M/HGF/ORM1/TGFB3	4
CC	GO:0042101	T cell receptor complex	6/237	148/19550	0.00942856849964502	0.0382380833596715	0.0262823644337083	CD247/CD3D/CD3E/CD3G/CD8A/PTPN6	6
CC	GO:0005925	focal adhesion	11/237	418/19550	0.0133929670600453	0.0533283597481803	0.0366544361643345	AHNAK/HCK/HSPA1A/HSPA1B/ITGB2/MAP2K2/MAPK3/PDGFRB/PLAU/PLAUR/TNFSF13B	11
CC	GO:0016234	inclusion body	4/237	76/19550	0.0136818435106061	0.0535057808718345	0.0367763838724938	FGR/HSPA1A/HSPA1B/PRKCQ	4
CC	GO:0005802	trans-Golgi network	8/237	259/19550	0.0139727111344523	0.0536846269902643	0.036899311029117	CD74/FURIN/GPER1/GRN/HLA-DPB1/HLA-DQA1/HLA-DRA/LGR6	8
CC	GO:0030055	cell-substrate junction	11/237	425/19550	0.0149820499409087	0.0565701540872241	0.0388826341479118	AHNAK/HCK/HSPA1A/HSPA1B/ITGB2/MAP2K2/MAPK3/PDGFRB/PLAU/PLAUR/TNFSF13B	11
CC	GO:1902554	serine/threonine protein kinase complex	4/237	81/19550	0.0169360526479304	0.0628643310151994	0.0432088408323649	ACVR1B/ACVR1C/ACVR2B/IKBKG	4
CC	GO:0009898	cytoplasmic side of plasma membrane	6/237	172/19550	0.0186029329795166	0.0679007053752357	0.046670516071419	FGR/FYN/HCK/LCK/MAP2K2/S100A6	6
CC	GO:0036020	endolysosome membrane	2/237	18/19550	0.0197050958627174	0.0707445244907396	0.0486251718441517	TLR3/TLR8	2
CC	GO:0005770	late endosome	8/237	282/19550	0.0220606277669653	0.0778756625149407	0.0535266509956093	CD1E/CD74/GRN/HLA-DRA/MAP2K2/MAPK3/SLC11A1/TPT1	8
CC	GO:0005769	early endosome	10/237	394/19550	0.0224025878467638	0.0778756625149407	0.0535266509956093	ACKR4/ANGPTL3/CD1E/GPER1/HLA-DRA/LTF/MAP2K2/MAPK3/SORT1/TLR3	10
CC	GO:0031091	platelet alpha granule	4/237	91/19550	0.0247975297730262	0.0848540471920742	0.0583231374595848	A2M/HGF/ORM1/TGFB3	4
CC	GO:0097038	perinuclear endoplasmic reticulum	2/237	21/19550	0.0264118519824348	0.0889876243715881	0.061164288801428	FYN/PIK3R1	2
CC	GO:0061695	transferase complex, transferring phosphorus-containing groups	7/237	239/19550	0.0268963167877923	0.0892468693413107	0.0613424768844385	ACVR1B/ACVR1C/ACVR2B/IKBKG/PIK3R1/PIK3R3/SOCS3	7
CC	GO:0030133	transport vesicle	10/237	412/19550	0.0292519493418234	0.0947828485149797	0.0651475478858068	AREG/BDNF/CD74/FURIN/HCK/HLA-DPB1/HLA-DQA1/HLA-DRA/SORT1/TGFA	10
CC	GO:1902911	protein kinase complex	4/237	96/19550	0.0294302908630987	0.0947828485149797	0.0651475478858068	ACVR1B/ACVR1C/ACVR2B/IKBKG	4
CC	GO:0072562	blood microparticle	5/237	146/19550	0.0327533578626137	0.102773382921436	0.0706397200565507	A2M/HSPA1A/HSPA1B/HSPA6/ORM1	5
CC	GO:0098562	cytoplasmic side of membrane	6/237	197/19550	0.0332488009662801	0.102773382921436	0.0706397200565507	FGR/FYN/HCK/LCK/MAP2K2/S100A6	6
CC	GO:0035577	azurophil granule membrane	3/237	58/19550	0.0333192246001003	0.102773382921436	0.0706397200565507	AZU1/C3AR1/FPR1	3
CC	GO:0005796	Golgi lumen	4/237	104/19550	0.0378423026300882	0.115103670499852	0.0791147554985763	DEFA3/DEFA4/FURIN/OGN	4
CC	GO:0005911	cell-cell junction	11/237	494/19550	0.0390915592164829	0.116296467378186	0.079934606272918	AHNAK/CD3E/FGF13/ITK/JAG1/MAP2K2/PIK3R1/PLCG1/PTPN6/S100A11/VAV1	11
CC	GO:0005963	magnesium-dependent protein serine/threonine phosphatase complex	2/237	26/19550	0.0392965232236793	0.116296467378186	0.079934606272918	PPP3CC/PPP4C	2
CC	GO:0030658	transport vesicle membrane	6/237	212/19550	0.0448676134617215	0.130026948610778	0.0893720435056057	AREG/CD74/HLA-DPB1/HLA-DQA1/HLA-DRA/TGFA	6
CC	GO:0098791	Golgi apparatus subcompartment	9/237	384/19550	0.0451235072804526	0.130026948610778	0.0893720435056057	CD74/FURIN/GPER1/GRN/HLA-DPB1/HLA-DQA1/HLA-DRA/LGR6/SORT1	9
MF	GO:0140375	immune receptor activity	35/236	144/18368	5.41115741463456e-35	2.16987412326846e-32	1.50373216575108e-32	ACKR4/C3AR1/CCR3/CCR7/CCR8/CD74/CR2/CSF2RA/CX3CR1/CXCR1/CXCR5/FCER1G/FLT3/FPR1/FPR2/GPR17/HLA-DOA/HLA-DQA1/HLA-DRA/IFNGR2/IL10RB/IL11RA/IL17RC/IL18R1/IL18RAP/IL1R1/IL1R2/IL2RB/IL4R/IL5RA/IL7R/KLRC1/KLRC2/KLRD1/LILRB3	35
MF	GO:0048018	receptor ligand activity	50/236	487/18368	7.6380743905969e-31	1.53143391531468e-28	1.06129033637767e-28	ADM/ANGPTL3/AREG/BDNF/CD40LG/CDNF/CKLF/CLEC11A/CMTM1/CMTM2/CXCL10/CXCL16/CXCL8/FASLG/FGF13/FGF9/GDF11/GMFG/GRN/HGF/IFNG/IL1B/IL1RN/IL23A/IL24/IL7/INHBB/INSL3/JAG1/KL/OGN/OSGIN1/OSM/PDGFD/POMC/RETN/RLN1/RLN2/SECTM1/SEMA3B/SEMA4A/SEMA4B/SEMA6B/TG/TGFA/TGFB3/TNFSF13/TNFSF13B/TYMP/XCL1	50
MF	GO:0030546	signaling receptor activator activity	50/236	495/18368	1.66035650210885e-30	2.21934319115216e-28	1.53801444405872e-28	ADM/ANGPTL3/AREG/BDNF/CD40LG/CDNF/CKLF/CLEC11A/CMTM1/CMTM2/CXCL10/CXCL16/CXCL8/FASLG/FGF13/FGF9/GDF11/GMFG/GRN/HGF/IFNG/IL1B/IL1RN/IL23A/IL24/IL7/INHBB/INSL3/JAG1/KL/OGN/OSGIN1/OSM/PDGFD/POMC/RETN/RLN1/RLN2/SECTM1/SEMA3B/SEMA4A/SEMA4B/SEMA6B/TG/TGFA/TGFB3/TNFSF13/TNFSF13B/TYMP/XCL1	50
MF	GO:0004896	cytokine receptor activity	23/236	97/18368	5.24184289908538e-23	5.25494750633309e-21	3.64170138252247e-21	ACKR4/CCR3/CCR7/CCR8/CD74/CSF2RA/CX3CR1/CXCR1/CXCR5/FLT3/GPR17/IFNGR2/IL10RB/IL11RA/IL17RC/IL18R1/IL18RAP/IL1R1/IL1R2/IL2RB/IL4R/IL5RA/IL7R	23
MF	GO:0019955	cytokine binding	22/236	139/18368	5.29477950417876e-18	4.24641316235137e-16	2.94278271390146e-16	A2M/ACKR4/ACVRL1/BMPR1A/CCR3/CCR7/CCR8/CD74/CSF2RA/CX3CR1/CXCR1/CXCR5/ELANE/IL11RA/IL18R1/IL1R1/IL1R2/IL1RN/IL2RB/IL5RA/TGFB3/TGFBR3	22
MF	GO:0008083	growth factor activity	21/236	162/18368	2.02126639367421e-15	1.35087970643893e-13	9.36165487596476e-14	ANGPTL3/AREG/BDNF/CDNF/CLEC11A/FGF13/FGF9/GDF11/GMFG/GRN/HGF/IL7/INHBB/JAG1/OGN/OSGIN1/OSM/PDGFD/TGFA/TGFB3/TYMP	21
MF	GO:0005125	cytokine activity	24/236	235/18368	4.49034627980476e-15	2.57232694028816e-13	1.78263371108039e-13	AREG/CD40LG/CKLF/CMTM1/CMTM2/CXCL10/CXCL16/CXCL8/FASLG/GDF11/GRN/IFNG/IL1B/IL1RN/IL23A/IL24/IL7/INHBB/OSM/SECTM1/TGFB3/TNFSF13/TNFSF13B/XCL1	24
MF	GO:0019838	growth factor binding	17/236	141/18368	3.43388166503036e-12	1.72123318459647e-10	1.19282205206318e-10	A2M/ACVR1B/ACVR1C/ACVR2B/ACVRL1/FLT3/FURIN/IL11RA/IL1R1/IL1R2/IL1RN/IL2RB/KL/PDGFRB/SORT1/TGFB3/TGFBR3	17
MF	GO:0005126	cytokine receptor binding	21/236	271/18368	5.08063785365654e-11	2.26370642146252e-09	1.56875835481325e-09	BDNF/CD40LG/CKLF/CX3CR1/CXCL10/CXCL16/CXCL8/FASLG/IFNG/IL1B/IL1RN/IL23A/IL7/OSM/PIK3R1/PLCG1/TGFB3/TGFBR3/TNFSF13/TNFSF13B/XCL1	21
MF	GO:0008528	G protein-coupled peptide receptor activity	16/236	147/18368	7.26836048138642e-11	2.91461255303595e-09	2.01983912324844e-09	ACKR4/CCR3/CCR7/CCR8/CX3CR1/CXCR1/CXCR5/CYSLTR2/EDNRB/FPR1/FPR2/GLP2R/GPR17/LTB4R/OPRL1/TACR1	16
MF	GO:0045309	protein phosphorylated amino acid binding	11/236	56/18368	1.11721501108654e-10	4.07275654041547e-09	2.82243792274494e-09	CBLB/FGR/HCK/LCK/MAPK3/NEDD4/PIK3R1/PIK3R3/PTPN6/SOCS3/VAV1	11
MF	GO:0001653	peptide receptor activity	16/236	153/18368	1.33279920709164e-10	4.45377068369789e-09	3.08648237431748e-09	ACKR4/CCR3/CCR7/CCR8/CX3CR1/CXCR1/CXCR5/CYSLTR2/EDNRB/FPR1/FPR2/GLP2R/GPR17/LTB4R/OPRL1/TACR1	16
MF	GO:0001784	phosphotyrosine residue binding	10/236	44/18368	1.71488138947589e-10	5.28974951676793e-09	3.66581932649096e-09	CBLB/FGR/HCK/LCK/MAPK3/PIK3R1/PIK3R3/PTPN6/SOCS3/VAV1	10
MF	GO:0019199	transmembrane receptor protein kinase activity	15/236	143/18368	4.89719441903684e-10	1.40269640145269e-08	9.72074681673478e-09	ACVR1B/ACVR1C/ACVR2B/ACVRL1/BMPR1A/FGR/FLT3/FYN/HCK/ITK/LCK/MAP2K2/PDGFRB/TGFBR3/TXK	15
MF	GO:0023023	MHC protein complex binding	9/236	36/18368	5.70332779205478e-10	1.52468962974264e-08	1.05661651726488e-08	CD74/CD8A/HLA-DOA/HLA-DPB1/HLA-DQA1/HLA-DRA/KLRC1/KLRC2/KLRD1	9
MF	GO:0001637	G protein-coupled chemoattractant receptor activity	8/236	26/18368	8.44183516837379e-10	1.99127994265758e-08	1.37996562504686e-08	ACKR4/CCR3/CCR7/CCR8/CX3CR1/CXCR1/CXCR5/GPR17	8
MF	GO:0004950	chemokine receptor activity	8/236	26/18368	8.44183516837379e-10	1.99127994265758e-08	1.37996562504686e-08	ACKR4/CCR3/CCR7/CCR8/CX3CR1/CXCR1/CXCR5/GPR17	8
MF	GO:0042277	peptide binding	20/236	321/18368	6.67230543679372e-09	1.4652507339534e-07	1.01542510503661e-07	CD14/CD1C/CD1E/CD74/EDNRB/FPR2/FURIN/GLP2R/GNRHR/HLA-DPB1/HLA-DQA1/HLA-DRA/ITGB2/LANCL1/MARCO/OPRL1/PIK3R1/PPARG/PTGDR2/TLR2	20
MF	GO:0019956	chemokine binding	8/236	33/18368	6.94258452496623e-09	1.4652507339534e-07	1.01542510503661e-07	A2M/ACKR4/CCR3/CCR7/CCR8/CX3CR1/CXCR1/CXCR5	8
MF	GO:0016493	C-C chemokine receptor activity	7/236	23/18368	1.08820948929715e-08	2.18186002604079e-07	1.51203844828657e-07	ACKR4/CCR3/CCR7/CCR8/CX3CR1/CXCR1/CXCR5	7
MF	GO:0019957	C-C chemokine binding	7/236	24/18368	1.51956480586997e-08	2.90164517692313e-07	2.01085267543695e-07	ACKR4/CCR3/CCR7/CCR8/CX3CR1/CXCR1/CXCR5	7
MF	GO:0051219	phosphoprotein binding	11/236	88/18368	1.67401345110321e-08	3.05126997223812e-07	2.11454330665668e-07	CBLB/FGR/HCK/LCK/MAPK3/NEDD4/PIK3R1/PIK3R3/PTPN6/SOCS3/VAV1	11
MF	GO:0004879	nuclear receptor activity	9/236	52/18368	1.86424059732853e-08	3.07667806039424e-07	2.13215122179835e-07	ESRRA/NR1D2/NR1I3/NR2E1/NR3C2/PPARG/RARA/RORA/RORC	9
MF	GO:0098531	ligand-activated transcription factor activity	9/236	52/18368	1.86424059732853e-08	3.07667806039424e-07	2.13215122179835e-07	ESRRA/NR1D2/NR1I3/NR2E1/NR3C2/PPARG/RARA/RORA/RORC	9
MF	GO:0004953	icosanoid receptor activity	6/236	15/18368	1.91812846657995e-08	3.07667806039424e-07	2.13215122179835e-07	CYSLTR2/LTB4R/PPARG/PTGDR/PTGDR2/PTGFR	6
MF	GO:0001664	G protein-coupled receptor binding	18/236	295/18368	5.37082039470307e-08	8.28345760875358e-07	5.74047200081624e-07	ADM/CKLF/CX3CR1/CXCL10/CXCL16/CXCL8/EDNRB/FPR1/FYN/HSPA1A/HSPA1B/INSL3/MARCO/NEDD4/POMC/PROK2/S1PR1/XCL1	18
MF	GO:0050786	RAGE receptor binding	5/236	10/18368	8.02592895092368e-08	1.19199907752607e-06	8.26060523603841e-07	FPR1/S100A12/S100A8/S100A9/S100B	5
MF	GO:0004675	transmembrane receptor protein serine/threonine kinase activity	6/236	19/18368	9.95953953734975e-08	1.42634834088473e-06	9.88465578142983e-07	ACVR1B/ACVR1C/ACVR2B/ACVRL1/BMPR1A/TGFBR3	6
MF	GO:0042608	T cell receptor binding	5/236	11/18368	1.4560152166914e-07	2.01331759273535e-06	1.39523781200192e-06	CD3E/CD3G/FYN/HLA-DRA/LCK	5
MF	GO:0048306	calcium-dependent protein binding	10/236	88/18368	1.90380061772686e-07	2.5447468256949e-06	1.76352057221014e-06	A2M/S100A11/S100A12/S100A2/S100A5/S100A6/S100A8/S100A9/S100B/S100P	10
MF	GO:0033218	amide binding	20/236	400/18368	2.50322616207021e-07	3.23804416448437e-06	2.24397863085411e-06	CD14/CD1C/CD1E/CD74/EDNRB/FPR2/FURIN/GLP2R/GNRHR/HLA-DPB1/HLA-DQA1/HLA-DRA/ITGB2/LANCL1/MARCO/OPRL1/PIK3R1/PPARG/PTGDR2/TLR2	20
MF	GO:0070851	growth factor receptor binding	12/236	141/18368	2.82992920838621e-07	3.54625503925897e-06	2.4575701020196e-06	AREG/FGF9/FYN/IL1B/IL1R1/IL1RN/IL7/KL/PDGFD/PDGFRB/PLSCR1/TGFA	12
MF	GO:0003953	NAD+ nucleosidase activity	6/236	28/18368	1.25527533182413e-06	1.52534972139841e-05	1.05707396364137e-05	IL18R1/IL18RAP/IL1R1/TLR2/TLR3/TLR8	6
MF	GO:0005539	glycosaminoglycan binding	14/236	230/18368	1.73551069246333e-06	2.04688172846411e-05	1.41849790343752e-05	ANGPTL3/AZU1/CTSG/CXCL10/ELANE/FGF9/LGR6/LTF/MPO/PGLYRP1/SERPIND1/STAB2/TGFBR3/TLR2	14
MF	GO:0001530	lipopolysaccharide binding	6/236	33/18368	3.49729298793155e-06	4.00689853760157e-05	2.77679804154565e-05	BPI/CAMP/CD14/LTF/RNASE3/TLR2	6
MF	GO:0004955	prostaglandin receptor activity	4/236	10/18368	5.25074505671399e-06	5.54091780984818e-05	3.83988004147505e-05	PPARG/PTGDR/PTGDR2/PTGFR	4
MF	GO:0017002	activin-activated receptor activity	4/236	10/18368	5.25074505671399e-06	5.54091780984818e-05	3.83988004147505e-05	ACVR1B/ACVR1C/ACVR2B/ACVRL1	4
MF	GO:0071723	lipopeptide binding	4/236	10/18368	5.25074505671399e-06	5.54091780984818e-05	3.83988004147505e-05	CD14/CD1C/CD1E/TLR2	4
MF	GO:0004954	prostanoid receptor activity	4/236	11/18368	8.16796993388249e-06	8.39834857304328e-05	5.8200919366936e-05	PPARG/PTGDR/PTGDR2/PTGFR	4
MF	GO:0008201	heparin binding	11/236	166/18368	1.02438920596444e-05	0.000102695017897935	7.11680922038455e-05	ANGPTL3/AZU1/CTSG/CXCL10/ELANE/FGF9/LGR6/LTF/MPO/SERPIND1/TGFBR3	11
MF	GO:0004875	complement receptor activity	4/236	12/18368	1.21284598688219e-05	0.000115797914461847	8.0248456274912e-05	C3AR1/CR2/FPR1/FPR2	4
MF	GO:0035325	Toll-like receptor binding	4/236	12/18368	1.21284598688219e-05	0.000115797914461847	8.0248456274912e-05	S100A8/S100A9/TLR2/UNC93B1	4
MF	GO:0038187	pattern recognition receptor activity	5/236	26/18368	1.77092656085738e-05	0.000165149197884607	0.000114449109440966	CD14/MARCO/PGLYRP1/TLR2/TLR8	5
MF	GO:0023026	MHC class II protein complex binding	5/236	27/18368	2.15075191127318e-05	0.000196011708277396	0.000135836962817253	CD74/HLA-DOA/HLA-DPB1/HLA-DQA1/HLA-DRA	5
MF	GO:0004715	non-membrane spanning protein tyrosine kinase activity	6/236	45/18368	2.2612225135015e-05	0.000201500050647578	0.000139640407851321	FGR/FYN/HCK/ITK/LCK/TXK	6
MF	GO:0044548	S100 protein binding	4/236	14/18368	2.40347839772724e-05	0.000209520616845353	0.000145198694965673	AHNAK/S100A11/S100A6/S100B	4
MF	GO:0005179	hormone activity	9/236	122/18368	2.83633260044884e-05	0.00024199348357021	0.000167702532254982	ADM/INHBB/INSL3/KL/POMC/RETN/RLN1/RLN2/TG	9
MF	GO:0004714	transmembrane receptor protein tyrosine kinase activity	9/236	124/18368	3.22735844188151e-05	0.000265517115703706	0.000184004511210863	FGR/FLT3/FYN/HCK/ITK/LCK/MAP2K2/PDGFRB/TXK	9
MF	GO:0048185	activin binding	4/236	15/18368	3.24447348366124e-05	0.000265517115703706	0.000184004511210863	ACVR1B/ACVR2B/ACVRL1/TGFBR3	4
MF	GO:0016799	hydrolase activity, hydrolyzing N-glycosyl compounds	6/236	50/18368	4.18152447557971e-05	0.000330241127274779	0.000228858531567244	IL18R1/IL18RAP/IL1R1/TLR2/TLR3/TLR8	6
MF	GO:0050135	NAD(P)+ nucleosidase activity	4/236	16/18368	4.28242858311434e-05	0.000330241127274779	0.000228858531567244	IL18R1/IL18RAP/IL1R1/TLR2	4
MF	GO:0061809	NAD+ nucleotidase, cyclic ADP-ribose generating	4/236	16/18368	4.28242858311434e-05	0.000330241127274779	0.000228858531567244	IL18R1/IL18RAP/IL1R1/TLR2	4
MF	GO:0038024	cargo receptor activity	7/236	77/18368	5.92248748604126e-05	0.00044809763809482	0.000310533604034735	ACKR4/CXCL16/FPR2/ITGB2/MARCO/OLR1/STAB2	7
MF	GO:0004713	protein tyrosine kinase activity	9/236	136/18368	6.66457280938188e-05	0.000494906240104099	0.00034297216796819	FGR/FLT3/FYN/HCK/ITK/LCK/MAP2K2/PDGFRB/TXK	9
MF	GO:0004252	serine-type endopeptidase activity	10/236	174/18368	8.6876130283045e-05	0.000633405968063656	0.000438953079324859	AZU1/CTSG/ELANE/FURIN/GZMB/KLKB1/LTF/MMP9/PLAU/PRTN3	10
MF	GO:1901681	sulfur compound binding	12/236	265/18368	0.000170913698556295	0.00122386416287633	0.000848143165768082	ANGPTL3/AZU1/CTSG/CXCL10/ELANE/FGF9/LANCL1/LGR6/LTF/MPO/SERPIND1/TGFBR3	12
MF	GO:0008236	serine-type peptidase activity	10/236	191/18368	0.00018701696220484	0.00131568073410773	0.000911772447314454	AZU1/CTSG/ELANE/FURIN/GZMB/KLKB1/LTF/MMP9/PLAU/PRTN3	10
MF	GO:0030215	semaphorin receptor binding	4/236	23/18368	0.000194136104687243	0.00134221686171697	0.000930162098682979	SEMA3B/SEMA4A/SEMA4B/SEMA6B	4
MF	GO:0017171	serine hydrolase activity	10/236	195/18368	0.000221174320004937	0.00150323563257593	0.00104174880430514	AZU1/CTSG/ELANE/FURIN/GZMB/KLKB1/LTF/MMP9/PLAU/PRTN3	10
MF	GO:0003707	steroid hormone receptor activity	4/236	24/18368	0.000230626249562533	0.00154135210124293	0.00106816368218436	ESRRA/GPER1/NR2E1/NR3C2	4
MF	GO:0032395	MHC class II receptor activity	3/236	10/18368	0.000235098016709328	0.00154548040492525	0.00107102461451704	HLA-DOA/HLA-DQA1/HLA-DRA	3
MF	GO:0042379	chemokine receptor binding	6/236	72/18368	0.000325038281258135	0.00210226372233084	0.00145687786506193	CKLF/CX3CR1/CXCL10/CXCL16/CXCL8/XCL1	6
MF	GO:0002020	protease binding	8/236	135/18368	0.000360180393522522	0.00229257679051637	0.00158876564561313	A2M/ADRM1/CD28/ELANE/FURIN/IL1R1/INSL3/LCN2	8
MF	GO:0045499	chemorepellent activity	4/236	27/18368	0.000369564493612007	0.00231555253028773	0.00160468793278898	SEMA3B/SEMA4A/SEMA4B/SEMA6B	4
MF	GO:0008009	chemokine activity	5/236	49/18368	0.000403712808225297	0.00245286115300521	0.00169984340305388	CKLF/CXCL10/CXCL16/CXCL8/XCL1	5
MF	GO:0032813	tumor necrosis factor receptor superfamily binding	5/236	49/18368	0.000403712808225297	0.00245286115300521	0.00169984340305388	BDNF/CD40LG/FASLG/TNFSF13/TNFSF13B	5
MF	GO:0005024	transforming growth factor beta-activated receptor activity	3/236	12/18368	0.000422886225710553	0.00249378494867547	0.00172820377070566	ACVRL1/BMPR1A/TGFBR3	3
MF	GO:0005165	neurotrophin receptor binding	3/236	12/18368	0.000422886225710553	0.00249378494867547	0.00172820377070566	BDNF/PIK3R1/PLCG1	3
MF	GO:0016798	hydrolase activity, acting on glycosyl bonds	8/236	144/18368	0.000554417268134044	0.00322204818147466	0.00223289334534535	CHIT1/IL18R1/IL18RAP/IL1R1/KL/TLR2/TLR3/TLR8	8
MF	GO:0005164	tumor necrosis factor receptor binding	4/236	31/18368	0.000636450770578923	0.00364595370003069	0.00252666170575693	CD40LG/FASLG/TNFSF13/TNFSF13B	4
MF	GO:0036041	long-chain fatty acid binding	3/236	14/18368	0.000686507908751208	0.00387731931562302	0.002686999079471	PPARG/S100A8/S100A9	3
MF	GO:0005041	low-density lipoprotein particle receptor activity	3/236	15/18368	0.000850023702229857	0.00466930828211195	0.00323585086357148	CXCL16/OLR1/STAB2	3
MF	GO:0005161	platelet-derived growth factor receptor binding	3/236	15/18368	0.000850023702229857	0.00466930828211195	0.00323585086357148	IL1R1/PDGFD/PDGFRB	3
MF	GO:0043548	phosphatidylinositol 3-kinase binding	4/236	34/18368	0.000910211423997311	0.00493236190571516	0.00341814816408663	FYN/LCK/PDGFRB/PIK3R1	4
MF	GO:0046935	1-phosphatidylinositol-3-kinase regulator activity	3/236	16/18368	0.00103630049062956	0.00554075328989938	0.00383976602843795	PIK3R1/PIK3R3/SOCS3	3
MF	GO:0004708	MAP kinase kinase activity	3/236	18/18368	0.0014816704322595	0.00771623173163714	0.00534738201116211	MAP2K2/MAPK14/MAPK3	3
MF	GO:0030228	lipoprotein particle receptor activity	3/236	18/18368	0.0014816704322595	0.00771623173163714	0.00534738201116211	CXCL16/OLR1/STAB2	3
MF	GO:0003823	antigen binding	8/236	171/18368	0.00168555806858534	0.0085731030119225	0.00594119751974679	CD1C/CD1E/HLA-DPB1/HLA-DQA1/HLA-DRA/IL7R/KLRC2/KLRD1	8
MF	GO:0044183	protein folding chaperone	4/236	40/18368	0.0016889654312765	0.0085731030119225	0.00594119751974679	CD74/HSPA1A/HSPA1B/HSPA6	4
MF	GO:0005496	steroid binding	6/236	100/18368	0.00184192906690869	0.00923266944787979	0.00639827991663018	ESRRA/GPER1/KL/NR3C2/RORA/RORC	6
MF	GO:0035014	phosphatidylinositol 3-kinase regulator activity	3/236	20/18368	0.00203114252549255	0.0100554092928705	0.00696844219272299	PIK3R1/PIK3R3/SOCS3	3
MF	GO:0005044	scavenger receptor activity	4/236	47/18368	0.00307350900643044	0.0150302086777879	0.0104159997137052	ACKR4/CXCL16/MARCO/STAB2	4
MF	GO:0019207	kinase regulator activity	9/236	233/18368	0.00326109620027844	0.0157554165820681	0.0109185719324478	BMPR1A/CXCL10/FGF13/GMFG/LTF/MAP2K2/PIK3R1/PIK3R3/SOCS3	9
MF	GO:0015026	coreceptor activity	4/236	48/18368	0.00331961774541643	0.015847222808476	0.0109821940449867	CCR8/CD28/CD8A/TGFBR3	4
MF	GO:0043274	phospholipase binding	3/236	24/18368	0.00347236507963612	0.0161146002972838	0.0111674878028165	BLNK/FYN/LCK	3
MF	GO:0050431	transforming growth factor beta binding	3/236	24/18368	0.00347236507963612	0.0161146002972838	0.0111674878028165	ACVRL1/TGFB3/TGFBR3	3
MF	GO:0046332	SMAD binding	5/236	79/18368	0.00349618510190447	0.0161146002972838	0.0111674878028165	ACVR1B/ACVRL1/BMPR1A/PPARG/TGFBR3	5
MF	GO:0030159	signaling receptor complex adaptor activity	4/236	50/18368	0.00385140804728273	0.0175424284330469	0.0121569788852195	BLNK/CD3E/CD3G/PIK3R1	4
MF	GO:0035591	signaling adaptor activity	5/236	81/18368	0.00389345668464133	0.0175424284330469	0.0121569788852195	BLNK/CD3E/CD3G/MAP2K2/PIK3R1	5
MF	GO:0001540	amyloid-beta binding	5/236	84/18368	0.00454847847632679	0.0202659985445227	0.014044424769009	CD74/FPR2/ITGB2/MARCO/TLR2	5
MF	GO:0051787	misfolded protein binding	3/236	29/18368	0.00598021055022044	0.0261832688739683	0.0181451187366521	HSPA1A/HSPA1B/HSPA6	3
MF	GO:0042826	histone deacetylase binding	6/236	127/18368	0.00600713400599772	0.0261832688739683	0.0181451187366521	BCL3/HSPA1A/HSPA1B/NR2E1/RARA/RFXANK	6
MF	GO:0019864	IgG binding	2/236	11/18368	0.00837605181369098	0.0361160943794633	0.0250286098337795	FCER1G/FCGRT	2
MF	GO:0005154	epidermal growth factor receptor binding	3/236	33/18368	0.00859995847372373	0.0366870568932257	0.0254242893288137	AREG/PLSCR1/TGFA	3
MF	GO:0042605	peptide antigen binding	3/236	36/18368	0.0109421783046223	0.046187510527932	0.0320081448467622	HLA-DPB1/HLA-DQA1/HLA-DRA	3
MF	GO:1990782	protein tyrosine kinase binding	5/236	105/18368	0.0114677139499396	0.0476608975301399	0.0330292084209396	BLNK/CBLB/CD247/PIK3R1/PLCG1	5
MF	GO:0004674	protein serine/threonine kinase activity	11/236	386/18368	0.0115289452878393	0.0476608975301399	0.0330292084209396	ACVR1B/ACVR1C/ACVR2B/ACVRL1/AKT3/BMPR1A/MAP2K2/MAPK14/MAPK3/PRKCQ/TGFBR3	11
MF	GO:0004707	MAP kinase activity	2/236	14/18368	0.0135120159151919	0.0540673464095319	0.0374689052424634	MAPK14/MAPK3	2
MF	GO:0005068	transmembrane receptor protein tyrosine kinase adaptor activity	2/236	14/18368	0.0135120159151919	0.0540673464095319	0.0374689052424634	BLNK/PIK3R1	2
MF	GO:0019992	diacylglycerol binding	2/236	14/18368	0.0135120159151919	0.0540673464095319	0.0374689052424634	RASGRP1/RASGRP3	2
MF	GO:0005504	fatty acid binding	3/236	39/18368	0.0136179600682362	0.0540673464095319	0.0374689052424634	PPARG/S100A8/S100A9	3
MF	GO:0033293	monocarboxylic acid binding	4/236	73/18368	0.0144891100709751	0.0562370722662898	0.0389725346588805	PPARG/RARA/S100A8/S100A9	4
MF	GO:0042169	SH2 domain binding	3/236	40/18368	0.0145851758496113	0.0562370722662898	0.0389725346588805	BLNK/LCK/PTPN6	3
MF	GO:0042287	MHC protein binding	3/236	40/18368	0.0145851758496113	0.0562370722662898	0.0389725346588805	CD74/CD8A/KLRD1	3
MF	GO:0019887	protein kinase regulator activity	7/236	204/18368	0.016544087971667	0.0627264779592843	0.0434697209115397	BMPR1A/CXCL10/FGF13/GMFG/LTF/MAP2K2/SOCS3	7
MF	GO:0001618	virus receptor activity	4/236	76/18368	0.0165810639992123	0.0627264779592843	0.0434697209115397	CR2/HSPA1A/HSPA1B/PLSCR1	4
MF	GO:0140272	exogenous protein binding	4/236	77/18368	0.0173181686490516	0.0649026694230814	0.0449778310216393	CR2/HSPA1A/HSPA1B/PLSCR1	4
MF	GO:0016004	phospholipase activator activity	2/236	16/18368	0.0175205453209798	0.0650531358677122	0.0450821049194803	FYN/LCK	2
MF	GO:0030971	receptor tyrosine kinase binding	4/236	78/18368	0.0180754275809304	0.0664976739445237	0.0460831760634053	BLNK/CBLB/PIK3R1/PLCG1	4
MF	GO:0004712	protein serine/threonine/tyrosine kinase activity	3/236	44/18368	0.018835038240167	0.0686622757664269	0.0475832545014745	MAP2K2/MAPK14/MAPK3	3
MF	GO:0005149	interleukin-1 receptor binding	2/236	17/18368	0.0196904199783199	0.0711338595613179	0.0492960727764481	IL1B/IL1RN	2
MF	GO:0042834	peptidoglycan binding	2/236	18/18368	0.0219665136715775	0.0772681752833558	0.0535471801412415	PGLYRP1/TLR2	2
MF	GO:0045236	CXCR chemokine receptor binding	2/236	18/18368	0.0219665136715775	0.0772681752833558	0.0535471801412415	CXCL10/CXCL8	2
MF	GO:0060229	lipase activator activity	2/236	18/18368	0.0219665136715775	0.0772681752833558	0.0535471801412415	FYN/LCK	2
MF	GO:0004175	endopeptidase activity	11/236	430/18368	0.0236368228602945	0.0824205736258964	0.0571178145090869	AZU1/CTSB/CTSG/ELANE/FURIN/GZMB/KLKB1/LTF/MMP9/PLAU/PRTN3	11
MF	GO:0030246	carbohydrate binding	8/236	271/18368	0.0242291067520255	0.083757515582433	0.0580443210756328	CLEC11A/HLA-DRA/KLRC1/KLRC2/KLRC3/KLRD1/KLRK1/OLR1	8
MF	GO:0042562	hormone binding	4/236	86/18368	0.0248752015279314	0.0849955350188657	0.0589022739072858	EDNRB/GLP2R/GPER1/PIK3R1	4
MF	GO:0043539	protein serine/threonine kinase activator activity	3/236	49/18368	0.0250111549432074	0.0849955350188657	0.0589022739072858	BMPR1A/LTF/MAP2K2	3
MF	GO:0017124	SH3 domain binding	5/236	130/18368	0.0263535499827048	0.0888048196896188	0.0615421246831851	CBLB/CD3E/LANCL1/PLSCR1/PTPN6	5
MF	GO:0016500	protein-hormone receptor activity	2/236	20/18368	0.0268251653185618	0.0896407607728606	0.0621214354745641	GNRHR/LGR6	2
MF	GO:0017046	peptide hormone binding	3/236	52/18368	0.0291780866038887	0.0958545747904534	0.0664276355025061	EDNRB/GLP2R/PIK3R1	3
MF	GO:0001848	complement binding	2/236	21/18368	0.0294017773048024	0.0958545747904534	0.0664276355025061	CR2/ITGB2	2
MF	GO:0005123	death receptor binding	2/236	21/18368	0.0294017773048024	0.0958545747904534	0.0664276355025061	BDNF/FASLG	2
MF	GO:0005158	insulin receptor binding	2/236	23/18368	0.0348351492417422	0.109991297999517	0.0762244459164521	INSL3/PIK3R1	2
MF	GO:0016702	oxidoreductase activity, acting on single donors with incorporation of molecular oxygen, incorporation of two atoms of oxygen	2/236	23/18368	0.0348351492417422	0.109991297999517	0.0762244459164521	IDO1/PTGS2	2
MF	GO:0017134	fibroblast growth factor binding	2/236	23/18368	0.0348351492417422	0.109991297999517	0.0762244459164521	KL/TGFBR3	2
MF	GO:0019865	immunoglobulin binding	2/236	23/18368	0.0348351492417422	0.109991297999517	0.0762244459164521	FCER1G/FCGRT	2
MF	GO:0004867	serine-type endopeptidase inhibitor activity	4/236	98/18368	0.0376295656905493	0.117148921602769	0.0811847100751571	A2M/FURIN/SERPIND1/SLPI	4
MF	GO:0016701	oxidoreductase activity, acting on single donors with incorporation of molecular oxygen	2/236	24/18368	0.0376863114382973	0.117148921602769	0.0811847100751571	IDO1/PTGS2	2
MF	GO:0061135	endopeptidase regulator activity	6/236	194/18368	0.0395847740544762	0.122103803044961	0.0846184643755605	A2M/ADRM1/FURIN/LTF/SERPIND1/SLPI	6
MF	GO:0005104	fibroblast growth factor receptor binding	2/236	25/18368	0.0406234858659285	0.123409226001798	0.0855231281387969	FGF9/KL	2
MF	GO:0005160	transforming growth factor beta receptor binding	2/236	25/18368	0.0406234858659285	0.123409226001798	0.0855231281387969	TGFB3/TGFBR3	2
MF	GO:0030295	protein kinase activator activity	4/236	101/18368	0.0413074157376318	0.124543411359326	0.0863091235040348	BMPR1A/FGF13/LTF/MAP2K2	4
MF	GO:0042923	neuropeptide binding	2/236	26/18368	0.0436440120719955	0.129883066592368	0.0900095277080593	OPRL1/PTGDR2	2
MF	GO:0043621	protein self-association	3/236	61/18368	0.0437262194263583	0.129883066592368	0.0900095277080593	CARD11/FLT3/PPARG	3
MF	GO:0051393	alpha-actinin binding	2/236	27/18368	0.0467452832573101	0.137829842545451	0.0955166778632343	PPARG/RARA	2
MF	GO:0019209	kinase activator activity	4/236	107/18368	0.0492530849607887	0.144164139191798	0.0999063728747462	BMPR1A/FGF13/LTF/MAP2K2	4
