# Supplementary material for: Identification of immunodiagnostic blood biomarkers associated with spinal cord injury severity
Source: Front Immunol. 2023 Mar 29;14:1101564. doi: 10.3389/fimmu.2023.1101564 (PMC10090698; doi:10.3389/fimmu.2023.1101564)
Supplement: Supplementary file 1 [file DataSheet_1.zip › Supplementary Material/Table 5.XLS]

ID	Description	GeneRatio	BgRatio	pvalue	p.adjust	qvalue	geneID	Count
hsa04640	Hematopoietic cell lineage	35/1033	99/8158	4.83078833192039e-09	1.58932936120181e-06	1.26617504699808e-06	FCGR1A/CR1/CD55/CSF2RA/IL1R2/IL4R/IL1B/CD3G/CD3E/IL7R/CD59/HLA-DOA/ITGAM/ITGA6/ITGA4/CD2/IL11RA/HLA-DPB1/CD14/ITGA1/MS4A1/CR2/IL1R1/CD8A/CD1C/CD5/FLT3/CD3D/CD1E/HLA-DRA/IL5RA/HLA-DQA1/IL7/ANPEP/CR1L	35
hsa04658	Th1 and Th2 cell differentiation	31/1033	92/8158	1.30060691124287e-07	2.13949836899453e-05	1.70447958368145e-05	IFNGR2/NFATC2/MAPK14/GATA3/PRKCQ/IL4R/MAF/NFATC3/CD3G/CD3E/STAT4/IL2RB/HLA-DOA/RUNX3/JAG1/MAML2/MAPK3/PPP3CC/TBX21/CD247/HLA-DPB1/PLCG1/CD3D/HLA-DRA/LCK/JAK3/HLA-DQA1/DLL1/IKBKG/IFNG/NOTCH3	31
hsa04380	Osteoclast differentiation	37/1033	128/8158	6.84989466482704e-07	7.51205114909365e-05	5.98464481242783e-05	FCGR1A/IFNGR2/NFATC2/SOCS3/LILRA5/FCGR2A/MAPK14/PPARG/IL1B/MAP2K6/LILRA6/FYN/PIK3R1/NCF4/OSCAR/SIRPG/CAMK4/MAPK3/PIK3R3/PPP3CC/LILRB4/LILRB5/TYROBP/AKT3/LILRA2/IL1R1/SIRPB1/BLNK/CYBA/LILRB3/FOSL2/SPI1/LCK/JUNB/NCF1/IKBKG/IFNG	37
hsa05140	Leishmaniasis	25/1033	77/8158	4.57295643813411e-06	0.00037612566703653	0.000299648987656682	FCGR1A/IFNGR2/FCGR2A/MAPK14/CR1/IL1B/EEF1A1/NCF4/HLA-DOA/ITGAM/TLR2/MAPK3/MYD88/ITGA4/HLA-DPB1/TGFB3/PTGS2/CYBA/HLA-DRA/NCF1/HLA-DQA1/IFNG/ITGB2/PTPN6/CR1L	25
hsa04659	Th17 cell differentiation	31/1033	108/8158	6.38673874296732e-06	0.00042024740928725	0.000334799567789235	IFNGR2/NFATC2/MAPK14/GATA3/PRKCQ/IL4R/IL1B/NFATC3/CD3G/RORA/CD3E/SMAD3/IL2RB/HLA-DOA/MAPK3/PPP3CC/TBX21/CD247/HLA-DPB1/RORC/PLCG1/IL1R1/IL23A/CD3D/HLA-DRA/LCK/JAK3/HLA-DQA1/IKBKG/IFNG/RARA	31
hsa05235	PD-L1 expression and PD-1 checkpoint pathway in cancer	27/1033	89/8158	8.13300046897693e-06	0.000445959525715568	0.000355283704697413	IFNGR2/NFATC2/RASGRP1/MAPK14/PRKCQ/CD28/NFATC3/CD3G/MAP2K6/CD3E/PIK3R1/TLR2/ALK/BATF/MAPK3/PIK3R3/MYD88/PPP3CC/CD247/PLCG1/AKT3/CD3D/LCK/IKBKG/MAP2K2/IFNG/PTPN6	27
hsa04064	NF-kappa B signaling pathway	29/1033	104/8158	2.3153106935889e-05	0.000938959677732863	0.000748043384276061	BCL2A1/TRAF5/PLAU/PRKCQ/IL1B/BCL2/LY96/TNFSF13B/BIRC3/TRIM25/ATM/CD40LG/EDAR/GADD45A/GADD45B/MYD88/CXCL8/TRAF1/CD14/GADD45G/PLCG1/IL1R1/BLNK/PTGS2/CARD11/LTBR/LCK/TNFRSF13C/IKBKG	29
hsa04660	T cell receptor signaling pathway	29/1033	104/8158	2.3153106935889e-05	0.000938959677732863	0.000748043384276061	NFATC2/RASGRP1/MAPK14/CBLB/PRKCQ/CD28/NFATC3/CD3G/ITK/CD3E/FYN/PIK3R1/CD40LG/MAPK3/PIK3R3/PPP3CC/CD247/PLCG1/AKT3/VAV1/CD8A/ICOS/CD3D/CARD11/LCK/IKBKG/MAP2K2/IFNG/PTPN6	29
hsa05202	Transcriptional misregulation in cancer	45/1033	193/8158	2.64086560834725e-05	0.000938959677732863	0.000748043384276061	FCGR1A/CCND2/BCL2A1/KMT2A/CEBPB/BCL11B/ELK4/PPARG/PLAU/CEBPA/IL1R2/MAF/MMP9/IL2RB/BIRC3/ATM/ITGAM/GADD45A/GADD45B/CXCL8/MLLT3/BCL6/TRAF1/MPO/PAX5/CD14/GADD45G/ELANE/SUPT3H/DEFA4/ERG/IGFBP3/FLT3/TFE3/WNT16/GZMB/PLAT/SPI1/LYL1/HPGD/ZBTB17/MLF1/DEFA3/RARA/CEBPE	45
hsa05321	Inflammatory bowel disease	21/1033	65/8158	2.85398078338256e-05	0.000938959677732863	0.000748043384276061	TLR5/IFNGR2/GATA3/IL4R/MAF/IL1B/IL18RAP/RORA/SMAD3/STAT4/HLA-DOA/TLR2/IL18R1/TBX21/HLA-DPB1/TGFB3/RORC/IL23A/HLA-DRA/HLA-DQA1/IFNG	21
hsa04610	Complement and coagulation cascades	25/1033	85/8158	3.14528234455237e-05	0.000940725355779753	0.000749450051477071	F5/CR1/CD55/PLAU/VSIG4/SERPINB2/CD59/F12/A2M/ITGAM/KLKB1/C1QB/SERPINA1/CR2/PLAUR/C3AR1/CFD/SERPIND1/PLAT/C1QA/CFH/ITGB2/C1QC/CR1L/C4BPA	25
hsa05221	Acute myeloid leukemia	21/1033	67/8158	4.74918946381934e-05	0.00120937223973149	0.000963473644834879	FCGR1A/BCL2A1/CEBPA/TCF7/LEF1/PIK3R1/ITGAM/MAPK3/PIK3R3/CCND1/MPO/CD14/AKT3/BAD/FLT3/SPI1/EIF4EBP1/IKBKG/MAP2K2/RARA/CEBPE	21
hsa05152	Tuberculosis	42/1033	180/8158	4.7786745034983e-05	0.00120937223973149	0.000963473644834879	FCGR1A/IFNGR2/CEBPB/FCER1G/FCGR2A/MAPK14/IL10RB/CR1/CAMP/IL1B/FADD/CAMK2D/BCL2/HLA-DOA/CLEC4E/ITGAM/TLR2/MAPK3/MYD88/PPP3CC/HLA-DPB1/CD14/TGFB3/ATP6V0D1/ATP6V0B/RFXAP/AKT3/BAD/IL23A/SPHK1/CTSD/HLA-DRA/RFXANK/HLA-DQA1/LSP1/TCIRG1/IFNG/ITGB2/CR1L/CD74/CARD9/ATP6V0C	42
hsa04621	NOD-like receptor signaling pathway	42/1033	184/8158	8.1895472595621e-05	0.00192454360599709	0.00153323102829396	NLRC4/NAIP/TXN/CARD16/MAPK14/TRAF5/CASP5/CASP4/CARD6/CAMP/IL1B/GBP4/FADD/BCL2/TRPM2/BIRC3/NLRP12/AIM2/RIPK3/MAPK3/MYD88/CXCL8/NLRP3/CTSB/PYCARD/OAS2/PRKCD/MAP1LC3B2/DEFA4/PLCB3/GBP5/NLRX1/CYBA/PSTPIP1/GSDMD/IRF7/IKBKG/SHARPIN/NLRP6/DEFA3/MAP1LC3A/CARD9	42
hsa05340	Primary immunodeficiency	14/1033	38/8158	0.000126291969877274	0.00277000387264153	0.00220678599996078	CD3E/IL7R/CD40LG/RAG1/RFXAP/CD8A/ICOS/BLNK/CD3D/RFXANK/LCK/JAK3/TNFRSF13C/IKBKG	14
hsa05145	Toxoplasmosis	28/1033	112/8158	0.000253561857999289	0.00521386570511038	0.00415374359485677	IFNGR2/HSPA1B/MAPK14/IL10RB/HSPA1A/MAP2K6/BCL2/ALOX5/LY96/BIRC3/HLA-DOA/CD40LG/TLR2/MAPK3/MYD88/ITGA6/HLA-DPB1/LAMA2/TGFB3/LAMB3/HSPA6/AKT3/BAD/LAMB2/HLA-DRA/HLA-DQA1/IKBKG/IFNG	28
hsa05146	Amoebiasis	26/1033	102/8158	0.000299741825598594	0.0058008859189375	0.00462140647517337	ARG1/IL1R2/IL1B/GNA15/PIK3R1/SERPINB10/COL4A4/ITGAM/TLR2/PIK3R3/CXCL8/COL4A1/PRKACB/CD14/LAMA2/TGFB3/LAMB3/CTSG/IL1R1/COL4A3/PLCB3/CD1C/LAMB2/CD1E/IFNG/ITGB2	26
hsa04662	B cell receptor signaling pathway	22/1033	82/8158	0.000398077608235075	0.00727597406162999	0.00579656868131776	NFATC2/LILRA5/NFATC3/LILRA6/PIK3R1/IFITM1/MAPK3/PIK3R3/PPP3CC/LILRB4/LILRB5/AKT3/LILRA2/CR2/VAV1/BLNK/RASGRP3/CARD11/LILRB3/IKBKG/MAP2K2/PTPN6	22
hsa05134	Legionellosis	17/1033	57/8158	0.00047434261940967	0.00821361693609376	0.00654356300459877	NLRC4/TLR5/NAIP/HSPA1B/CR1/HSPA1A/IL1B/EEF1A1/ITGAM/TLR2/MYD88/CXCL8/PYCARD/CD14/HSPA6/ITGB2/CR1L	17
hsa05142	Chagas disease	25/1033	102/8158	0.000731262452121727	0.0120292673374024	0.00958338687254263	IFNGR2/MAPK14/IL1B/CD3G/FADD/GNA15/CD3E/FASLG/PIK3R1/TLR2/MAPK3/PIK3R3/MYD88/CXCL8/CD247/TGFB3/AKT3/C1QB/PLCB3/PPP2R2B/CD3D/C1QA/IKBKG/IFNG/C1QC	25
hsa05222	Small cell lung cancer	23/1033	92/8158	0.000877179054565727	0.0137424718548631	0.0109482498539782	TRAF5/BCL2/PIK3R1/CDK6/BIRC3/COL4A4/GADD45A/GADD45B/PIK3R3/ITGA6/COL4A1/CCND1/TRAF1/LAMA2/GADD45G/LAMB3/AKT3/COL4A3/E2F2/LAMB2/PTGS2/IKBKG/ZBTB17	23
hsa05144	Malaria	15/1033	50/8158	0.000941162297720269	0.0140746543613622	0.0112128905326482	CR1/IL1B/CD40LG/TLR2/HGF/MYD88/CXCL8/THBS4/TGFB3/KLRB1/IFNG/ITGB2/CR1L/KLRC4-KLRK1/KLRK1	15
hsa04625	C-type lectin receptor signaling pathway	25/1033	104/8158	0.000990284766749174	0.0141653777504556	0.0112851673647846	CLEC4D/NFATC2/FCER1G/MAPK14/CBLB/IL1B/NFATC3/PIK3R1/CLEC4E/CLEC6A/MAPK3/PIK3R3/PPP3CC/NLRP3/PYCARD/PRKCD/AKT3/RRAS2/IL23A/PTGS2/BCL3/IKBKG/EGR3/LSP1/CARD9	25
hsa05132	Salmonella infection	48/1033	249/8158	0.00167574152167659	0.02297162335965	0.0183008613551523	NLRC4/TLR5/TUBA1A/NAIP/DYNLT1/TXN/MAPK14/CASP5/CASP4/TCF7/IL1B/MAP2K6/FADD/LEF1/BCL2/RHOH/LY96/BIRC3/AHNAK2/RIPK3/TUBA4A/MYO6/AHNAK/TLR2/ARL8A/MAPK3/MYD88/CXCL8/NLRP3/TUBB4B/PYCARD/CD14/GAPDH/AKT3/STX10/RAB9B/RHOG/ARPC1B/DNM2/GSDMD/RILP/MYLPF/CYTH4/TUBB1/IKBKG/VPS18/MAP2K2/TUBB2A	48
hsa04218	Cellular senescence	33/1033	156/8158	0.00183982730070327	0.024212127277255	0.0192891367526363	CCND2/NFATC2/ETS1/MAPK14/NFATC3/MAP2K6/ZFP36L2/SMAD3/PIK3R1/CDK6/ATM/LIN37/GADD45A/GADD45B/MAPK3/PIK3R3/CXCL8/PPP3CC/CCND1/TGFB3/SLC25A4/GADD45G/AKT3/RRAS2/IGFBP3/E2F2/TRPV4/CAPN1/EIF4EBP1/E2F5/PPP1CA/MAP2K2/MYBL2	33
hsa04066	HIF-1 signaling pathway	25/1033	109/8158	0.00200892381137928	0.0254206128439917	0.0202519040094511	IFNGR2/PFKFB3/MKNK1/CAMK2D/HK3/BCL2/ANGPT2/PIK3R1/MAPK3/PIK3R3/TIMP1/HK2/RPS6/LDHB/LDHA/GAPDH/PLCG1/AKT3/HMOX1/HKDC1/LTBR/EIF4EBP1/MAP2K2/IFNG/ALDOA	25
hsa05230	Central carbon metabolism in cancer	18/1033	70/8158	0.00220007409911848	0.0268083103188881	0.0213574444709747	HK3/PIK3R1/MAPK3/PIK3R3/HK2/IDH1/PGAM1/LDHB/GLS2/LDHA/AKT3/SLC16A3/FLT3/HKDC1/G6PD/PDGFRB/MAP2K2/SCO2	18
hsa04612	Antigen processing and presentation	19/1033	78/8158	0.00327780314684873	0.0382362800838571	0.030461794083764	HSPA1B/HSPA1A/KLRD1/HLA-DOA/CTSB/HLA-DPB1/IFI30/RFXAP/HSPA6/CD8A/HLA-DRA/RFXANK/KLRC4/KLRC3/HLA-DQA1/KLRC1/KLRC2/IFNG/CD74	19
hsa04650	Natural killer cell mediated cytotoxicity	28/1033	131/8158	0.003370371192802	0.0382362800838571	0.030461794083764	IFNGR2/NFATC2/FCER1G/KLRD1/FYN/FASLG/PIK3R1/SH2D1B/SH2D1A/MAPK3/PIK3R3/PPP3CC/CD247/TYROBP/PLCG1/VAV1/GZMB/LCK/KLRC3/KLRC1/KLRC2/PRF1/MAP2K2/IFNG/ITGB2/PTPN6/KLRC4-KLRK1/KLRK1	28
hsa00052	Galactose metabolism	10/1033	31/8158	0.00365665728093931	0.0399416674560966	0.0318204293603201	MGAM/MGAM2/PGM1/HK3/HK2/GALK1/GALE/HKDC1/B4GALT2/GAA	10
hsa00500	Starch and sucrose metabolism	11/1033	36/8158	0.00376350058096959	0.0399416674560966	0.0318204293603201	PYGL/MGAM/GYG1/MGAM2/PGM1/HK3/HK2/HKDC1/ENPP3/GYS1/GAA	11
hsa05210	Colorectal cancer	20/1033	86/8158	0.00458701873783363	0.0463558921652735	0.0369304660027295	TGFA/TCF7/RALB/AXIN2/LEF1/BCL2/SMAD3/PIK3R1/GADD45A/GADD45B/MAPK3/PIK3R3/CCND1/MSH2/TGFB3/GADD45G/AKT3/BAD/MAP2K2/AREG	20
hsa05332	Graft-versus-host disease	12/1033	42/8158	0.0046496791533557	0.0463558921652735	0.0369304660027295	IL1B/CD28/KLRD1/FASLG/HLA-DOA/HLA-DPB1/HLA-DRA/GZMB/HLA-DQA1/KLRC1/PRF1/IFNG	12
hsa04210	Apoptosis	28/1033	136/8158	0.00583339616879597	0.0564466864568787	0.0449695246448978	LMNB1/TUBA1A/BCL2A1/FADD/BCL2/FASLG/PIK3R1/BIRC3/ATM/TUBA4A/GADD45A/GADD45B/MAPK3/PIK3R3/TRAF1/CTSB/GADD45G/AKT3/BAD/CTSF/CTSD/CAPN1/GZMB/ENDOG/PTPN13/IKBKG/PRF1/MAP2K2	28
