# Supplementary material for: Identification of immunodiagnostic blood biomarkers associated with spinal cord injury severity
Source: Front Immunol. 2023 Mar 29;14:1101564. doi: 10.3389/fimmu.2023.1101564 (PMC10090698; doi:10.3389/fimmu.2023.1101564)
Supplement: Supplementary file 1 [file DataSheet_1.zip › Supplementary Material/Table 6.XLS]

ID	Description	GeneRatio	BgRatio	pvalue	p.adjust	qvalue	geneID	Count
hsa04060	Cytokine-cytokine receptor interaction	48/196	295/8158	2.18630743582678e-27	4.78801328446065e-25	2.34740377320349e-25	ACKR4/ACVR1B/ACVR1C/ACVR2B/ACVRL1/BMPR1A/CCR3/CCR7/CCR8/CD40LG/CSF2RA/CX3CR1/CXCL10/CXCL16/CXCL8/CXCR1/CXCR5/FASLG/GDF11/IFNG/IFNGR2/IL10RB/IL11RA/IL17RC/IL18R1/IL18RAP/IL1B/IL1R1/IL1R2/IL1RN/IL23A/IL24/IL2RB/IL4R/IL5RA/IL7/IL7R/INHBB/LTBR/OSM/TGFB3/TNFRSF12A/TNFRSF13C/TNFRSF25/TNFRSF8/TNFSF13/TNFSF13B/XCL1	48
hsa04660	T cell receptor signaling pathway	29/196	104/8158	1.3501817913382e-23	1.47844906151533e-21	7.24834435349979e-22	AKT3/CARD11/CBLB/CD247/CD28/CD3D/CD3E/CD3G/CD40LG/CD8A/FYN/ICOS/IFNG/IKBKG/ITK/LCK/MAP2K2/MAPK14/MAPK3/NFATC2/NFATC3/PIK3R1/PIK3R3/PLCG1/PPP3CC/PRKCQ/PTPN6/RASGRP1/VAV1	29
hsa04659	Th17 cell differentiation	27/196	108/8158	1.22613626479806e-20	8.95079473302581e-19	4.38827715822462e-19	CD247/CD3D/CD3E/CD3G/HLA-DOA/HLA-DPB1/HLA-DQA1/HLA-DRA/IFNG/IFNGR2/IKBKG/IL1B/IL1R1/IL23A/IL2RB/IL4R/LCK/MAPK14/MAPK3/NFATC2/NFATC3/PLCG1/PPP3CC/PRKCQ/RARA/RORA/RORC	27
hsa04650	Natural killer cell mediated cytotoxicity	27/196	131/8158	2.75977875661632e-18	1.51097886924744e-16	7.40782718881223e-17	CD247/FASLG/FCER1G/FYN/GZMB/IFNG/IFNGR2/ITGB2/KLRC1/KLRC2/KLRC3/KLRD1/KLRK1/LCK/MAP2K2/MAPK3/NFATC2/PIK3R1/PIK3R3/PLCG1/PPP3CC/PRF1/PTPN6/SH2D1A/SH2D1B/TYROBP/VAV1	27
hsa05235	PD-L1 expression and PD-1 checkpoint pathway in cancer	23/196	89/8158	4.60409250716339e-18	2.01659251813757e-16	9.88668285748771e-17	AKT3/CD247/CD28/CD3D/CD3E/CD3G/IFNG/IFNGR2/IKBKG/LCK/MAP2K2/MAPK14/MAPK3/NFATC2/NFATC3/PIK3R1/PIK3R3/PLCG1/PPP3CC/PRKCQ/PTPN6/RASGRP1/TLR2	23
hsa04658	Th1 and Th2 cell differentiation	22/196	92/8158	1.55243018384758e-16	5.66637017104365e-15	2.77803296056934e-15	CD247/CD3D/CD3E/CD3G/HLA-DOA/HLA-DPB1/HLA-DQA1/HLA-DRA/IFNG/IFNGR2/IKBKG/IL2RB/IL4R/JAG1/LCK/MAPK14/MAPK3/NFATC2/NFATC3/PLCG1/PPP3CC/PRKCQ	22
hsa04640	Hematopoietic cell lineage	22/196	99/8158	8.3091150029127e-16	2.59956597948269e-14	1.27448079743924e-14	CD14/CD1C/CD1E/CD3D/CD3E/CD3G/CD8A/CR2/CSF2RA/FLT3/HLA-DOA/HLA-DPB1/HLA-DQA1/HLA-DRA/IL11RA/IL1B/IL1R1/IL1R2/IL4R/IL5RA/IL7/IL7R	22
hsa04612	Antigen processing and presentation	19/196	78/8158	1.38506846447912e-14	3.79162492151158e-13	1.85890767601145e-13	CD74/CD8A/CTSB/HLA-DOA/HLA-DPB1/HLA-DQA1/HLA-DRA/HSPA1A/HSPA1B/HSPA6/IFI30/IFNG/KLRC1/KLRC2/KLRC3/KLRC4/KLRD1/RFXANK/RFXAP	19
hsa04662	B cell receptor signaling pathway	17/196	82/8158	6.09315268611136e-12	1.48266715362043e-10	7.26902425711531e-11	AKT3/BLNK/CARD11/CR2/IFITM1/IKBKG/LILRB3/MAP2K2/MAPK3/NFATC2/NFATC3/PIK3R1/PIK3R3/PPP3CC/PTPN6/RASGRP3/VAV1	17
hsa05321	Inflammatory bowel disease	15/196	65/8158	2.16876869689282e-11	4.74960344619527e-10	2.32857270613755e-10	HLA-DOA/HLA-DPB1/HLA-DQA1/HLA-DRA/IFNG/IFNGR2/IL18R1/IL18RAP/IL1B/IL23A/IL4R/RORA/RORC/TGFB3/TLR2	15
hsa05340	Primary immunodeficiency	12/196	38/8158	4.14080260696477e-11	8.24396155386623e-10	4.04174034364026e-10	BLNK/CD3D/CD3E/CD40LG/CD8A/ICOS/IKBKG/IL7R/LCK/RFXANK/RFXAP/TNFRSF13C	12
hsa05332	Graft-versus-host disease	12/196	42/8158	1.55459133687649e-10	2.67324682502105e-09	1.31060406706151e-09	CD28/FASLG/GZMB/HLA-DOA/HLA-DPB1/HLA-DQA1/HLA-DRA/IFNG/IL1B/KLRC1/KLRD1/PRF1	12
hsa04380	Osteoclast differentiation	19/196	128/8158	1.58685884590291e-10	2.67324682502105e-09	1.31060406706151e-09	AKT3/BLNK/FYN/IFNG/IFNGR2/IKBKG/IL1B/IL1R1/LCK/LILRB3/MAPK14/MAPK3/NFATC2/PIK3R1/PIK3R3/PPARG/PPP3CC/SOCS3/TYROBP	19
hsa05142	Chagas disease	17/196	102/8158	2.36802435721625e-10	3.5432701170487e-09	1.73714757000225e-09	AKT3/CD247/CD3D/CD3E/CD3G/CXCL8/FASLG/IFNG/IFNGR2/IKBKG/IL1B/MAPK14/MAPK3/PIK3R1/PIK3R3/TGFB3/TLR2	17
hsa05417	Lipid and atherosclerosis	24/196	215/8158	2.54408901902343e-10	3.5432701170487e-09	1.73714757000225e-09	AKT3/CD14/CD40LG/CXCL8/FASLG/HSPA1A/HSPA1B/HSPA6/IKBKG/IL1B/IRF7/MAPK14/MAPK3/MMP9/NFATC2/NFATC3/OLR1/PIK3R1/PIK3R3/PLCG1/PPARG/PPP3CC/TLR2/VAV1	24
hsa05152	Tuberculosis	22/196	180/8158	2.58869049647394e-10	3.5432701170487e-09	1.73714757000225e-09	AKT3/CAMP/CD14/CD74/FCER1G/HLA-DOA/HLA-DPB1/HLA-DQA1/HLA-DRA/IFNG/IFNGR2/IL10RB/IL1B/IL23A/ITGB2/MAPK14/MAPK3/PPP3CC/RFXANK/RFXAP/TGFB3/TLR2	22
hsa05166	Human T-cell leukemia virus 1 infection	24/196	222/8158	4.95578721592862e-10	6.38422000169628e-09	3.12997087321807e-09	AKT3/CD3D/CD3E/CD3G/HLA-DOA/HLA-DPB1/HLA-DQA1/HLA-DRA/IKBKG/IL1R1/IL1R2/IL2RB/ITGB2/LCK/LTBR/MAP2K2/MAPK3/NFATC2/NFATC3/PIK3R1/PIK3R3/PPP3CC/TGFB3/TNFRSF13C	24
hsa05145	Toxoplasmosis	17/196	112/8158	1.07431439241144e-09	1.30708251076725e-08	6.40819111262963e-09	AKT3/CD40LG/HLA-DOA/HLA-DPB1/HLA-DQA1/HLA-DRA/HSPA1A/HSPA1B/HSPA6/IFNG/IFNGR2/IKBKG/IL10RB/MAPK14/MAPK3/TGFB3/TLR2	17
hsa04061	Viral protein interaction with cytokine and cytokine receptor	16/196	100/8158	1.53003701778152e-09	1.76356898365343e-08	8.64619256585677e-09	ACKR4/CCR3/CCR7/CCR8/CX3CR1/CXCL10/CXCL8/CXCR1/CXCR5/IL10RB/IL18R1/IL18RAP/IL24/IL2RB/LTBR/XCL1	16
hsa04064	NF-kappa B signaling pathway	16/196	104/8158	2.77294388114604e-09	3.03637354985492e-08	1.48863303093103e-08	BLNK/CARD11/CD14/CD40LG/CXCL8/IKBKG/IL1B/IL1R1/LCK/LTBR/PLAU/PLCG1/PRKCQ/PTGS2/TNFRSF13C/TNFSF13B	16
hsa05140	Leishmaniasis	14/196	77/8158	2.98621433226443e-09	3.11419494650434e-08	1.52678627514272e-08	HLA-DOA/HLA-DPB1/HLA-DQA1/HLA-DRA/IFNG/IFNGR2/IL1B/ITGB2/MAPK14/MAPK3/PTGS2/PTPN6/TGFB3/TLR2	14
hsa05164	Influenza A	20/196	171/8158	3.87404892666542e-09	3.85643961336239e-08	1.89068416516685e-08	AKT3/CXCL10/CXCL8/FASLG/HLA-DOA/HLA-DPB1/HLA-DQA1/HLA-DRA/IFNG/IFNGR2/IKBKG/IL1B/IRF7/MAP2K2/MAPK3/NLRX1/PIK3R1/PIK3R3/SOCS3/TLR3	20
hsa04630	JAK-STAT signaling pathway	19/196	162/8158	9.27436360371175e-09	8.83080708353423e-08	4.32945120173271e-08	AKT3/CSF2RA/IFNG/IFNGR2/IL10RB/IL11RA/IL23A/IL24/IL2RB/IL4R/IL5RA/IL7/IL7R/OSM/PDGFRB/PIK3R1/PIK3R3/PTPN6/SOCS3	19
hsa05330	Allograft rejection	10/196	38/8158	1.34155243211704e-08	1.2241665943068e-07	6.00168193315518e-08	CD28/CD40LG/FASLG/GZMB/HLA-DOA/HLA-DPB1/HLA-DQA1/HLA-DRA/IFNG/PRF1	10
hsa04672	Intestinal immune network for IgA production	11/196	49/8158	1.52676431740653e-08	1.33744554204812e-07	6.55705096317753e-08	CD28/CD40LG/HLA-DOA/HLA-DPB1/HLA-DQA1/HLA-DRA/ICOS/LTBR/TNFRSF13C/TNFSF13/TNFSF13B	11
hsa04620	Toll-like receptor signaling pathway	15/196	104/8158	2.19172800817975e-08	1.77773493996802e-07	8.71564354129958e-08	AKT3/CD14/CXCL10/CXCL8/IKBKG/IL1B/IRF7/MAP2K2/MAPK14/MAPK3/PIK3R1/PIK3R3/TLR2/TLR3/TLR8	15
hsa04625	C-type lectin receptor signaling pathway	15/196	104/8158	2.19172800817975e-08	1.77773493996802e-07	8.71564354129958e-08	AKT3/BCL3/CBLB/FCER1G/IKBKG/IL1B/IL23A/MAPK14/MAPK3/NFATC2/NFATC3/PIK3R1/PIK3R3/PPP3CC/PTGS2	15
hsa04062	Chemokine signaling pathway	20/196	192/8158	2.88062838280323e-08	2.25306291369253e-07	1.10460186107492e-07	AKT3/CCR3/CCR7/CCR8/CX3CR1/CXCL10/CXCL16/CXCL8/CXCR1/CXCR5/FGR/HCK/IKBKG/ITK/MAPK3/PIK3R1/PIK3R3/PLCG1/VAV1/XCL1	20
hsa04010	MAPK signaling pathway	25/196	294/8158	3.07271970935545e-08	2.26130528620148e-07	1.10864282236266e-07	AKT3/AREG/BDNF/CD14/FASLG/FGF9/FLT3/HGF/HSPA1A/HSPA1B/HSPA6/IKBKG/IL1B/IL1R1/MAP2K2/MAPK14/MAPK3/NFATC3/PDGFD/PDGFRB/PPP3CC/RASGRP1/RASGRP3/TGFA/TGFB3	25
hsa05162	Measles	17/196	139/8158	3.0976784742486e-08	2.26130528620148e-07	1.10864282236266e-07	AKT3/CBLB/CD28/CD3D/CD3E/CD3G/FASLG/HSPA1A/HSPA1B/HSPA6/IKBKG/IL1B/IL2RB/IRF7/PIK3R1/PIK3R3/TLR2	17
hsa05323	Rheumatoid arthritis	14/196	93/8158	3.76252027102344e-08	2.65803851404559e-07	1.30314793767196e-07	CD28/CXCL8/HLA-DOA/HLA-DPB1/HLA-DQA1/HLA-DRA/IFNG/IL1B/IL23A/ITGB2/TGFB3/TLR2/TNFSF13/TNFSF13B	14
hsa04940	Type I diabetes mellitus	10/196	43/8158	4.90064055919678e-08	3.3538758827003e-07	1.64429387183576e-07	CD28/FASLG/GZMB/HLA-DOA/HLA-DPB1/HLA-DQA1/HLA-DRA/IFNG/IL1B/PRF1	10
hsa05169	Epstein-Barr virus infection	20/196	202/8158	6.79100811888985e-08	4.50675993344508e-07	2.20951460327517e-07	ADRM1/AKT3/BLNK/CD247/CD3D/CD3E/CD3G/CR2/CXCL10/HLA-DOA/HLA-DPB1/HLA-DQA1/HLA-DRA/IKBKG/IRF7/MAPK14/NEDD4/PIK3R1/PIK3R3/TLR2	20
hsa05146	Amoebiasis	14/196	102/8158	1.24751519392455e-07	8.03546551380816e-07	3.93952166502491e-07	CD14/CD1C/CD1E/CTSG/CXCL8/IFNG/IL1B/IL1R1/IL1R2/ITGB2/PIK3R1/PIK3R3/TGFB3/TLR2	14
hsa04657	IL-17 signaling pathway	13/196	94/8158	3.26276984106982e-07	2.04156170055511e-06	1.00090984598232e-06	CXCL10/CXCL8/IFNG/IKBKG/IL17RC/IL1B/LCN2/MAPK14/MAPK3/MMP9/PTGS2/S100A8/S100A9	13
hsa05320	Autoimmune thyroid disease	10/196	53/8158	4.04349198095122e-07	2.41633499446388e-06	1.18464873556989e-06	CD28/CD40LG/FASLG/GZMB/HLA-DOA/HLA-DPB1/HLA-DQA1/HLA-DRA/PRF1/TG	10
hsa04668	TNF signaling pathway	14/196	112/8158	4.08239245640016e-07	2.41633499446388e-06	1.18464873556989e-06	AKT3/BCL3/CXCL10/IKBKG/IL18R1/IL1B/JAG1/MAPK14/MAPK3/MMP9/PIK3R1/PIK3R3/PTGS2/SOCS3	14
hsa04613	Neutrophil extracellular trap formation	18/196	190/8158	6.17268145165106e-07	3.55741378397785e-06	1.74408173980168e-06	AKT3/AQP9/AZU1/CAMP/CTSG/ELANE/FPR1/FPR2/ITGB2/MAP2K2/MAPK14/MAPK3/MPO/PIK3R1/PIK3R3/PLCG1/TLR2/TLR8	18
hsa05167	Kaposi sarcoma-associated herpesvirus infection	18/196	194/8158	8.40178061944424e-07	4.71792296322638e-06	2.31304081830854e-06	AKT3/CCR3/CCR8/CXCL8/HCK/IKBKG/IRF7/MAP2K2/MAPK14/MAPK3/NFATC2/NFATC3/PIK3R1/PIK3R3/PLCG1/PPP3CC/PTGS2/TLR3	18
hsa05135	Yersinia infection	15/196	137/8158	8.88813944573594e-07	4.86625634654043e-06	2.3857637459607e-06	AKT3/CD8A/CXCL8/IKBKG/IL1B/LCK/MAP2K2/MAPK14/MAPK3/NFATC2/NFATC3/PIK3R1/PIK3R3/PLCG1/VAV1	15
hsa04370	VEGF signaling pathway	10/196	59/8158	1.14934441194328e-06	6.13918112720921e-06	3.00983645746378e-06	AKT3/MAP2K2/MAPK14/MAPK3/NFATC2/PIK3R1/PIK3R3/PLCG1/PPP3CC/PTGS2	10
hsa05161	Hepatitis B	16/196	162/8158	1.5370891396164e-06	8.0148219422855e-06	3.92940080804192e-06	AKT3/CXCL8/FASLG/IKBKG/IRF7/MAP2K2/MAPK14/MAPK3/MMP9/NFATC2/NFATC3/PIK3R1/PIK3R3/TGFB3/TLR2/TLR3	16
hsa05144	Malaria	9/196	50/8158	2.37219198855983e-06	1.20816289649908e-05	5.92322112198538e-06	CD40LG/CXCL8/HGF/IFNG/IL1B/ITGB2/KLRK1/TGFB3/TLR2	9
hsa05170	Human immunodeficiency virus 1 infection	18/196	212/8158	3.04708220411994e-06	1.51661591523243e-05	7.43546375168024e-06	AKT3/APOBEC3A/CD247/CD3D/CD3E/CD3G/FASLG/IKBKG/MAP2K2/MAPK14/MAPK3/NFATC2/NFATC3/PIK3R1/PIK3R3/PLCG1/PPP3CC/TLR2	18
hsa05215	Prostate cancer	12/196	97/8158	3.15051565948326e-06	1.53325095428185e-05	7.51701981911796e-06	AKT3/IKBKG/IL1R2/MAP2K2/MAPK3/MMP9/PDGFD/PDGFRB/PIK3R1/PIK3R3/PLAU/TGFA	12
hsa05221	Acute myeloid leukemia	10/196	67/8158	3.83875148729901e-06	1.82757951243149e-05	8.96001491314644e-06	AKT3/CD14/FLT3/IKBKG/MAP2K2/MAPK3/MPO/PIK3R1/PIK3R3/RARA	10
hsa04664	Fc epsilon RI signaling pathway	10/196	68/8158	4.40764612547794e-06	2.05377553506312e-05	1.00689788308791e-05	AKT3/FCER1G/FYN/MAP2K2/MAPK14/MAPK3/PIK3R1/PIK3R3/PLCG1/VAV1	10
hsa05310	Asthma	7/196	31/8158	6.69235749596735e-06	3.0533881075351e-05	1.49697470304533e-05	CD40LG/FCER1G/HLA-DOA/HLA-DPB1/HLA-DQA1/HLA-DRA/RNASE3	7
hsa05416	Viral myocarditis	9/196	60/8158	1.13736674123801e-05	5.08333298634949e-05	2.49218920743883e-05	CD28/CD40LG/FYN/HLA-DOA/HLA-DPB1/HLA-DQA1/HLA-DRA/ITGB2/PRF1	9
hsa05150	Staphylococcus aureus infection	11/196	96/8158	1.72491326461143e-05	7.45560674073848e-05	3.65523618147236e-05	C3AR1/CAMP/DEFA3/DEFA4/FPR1/FPR2/HLA-DOA/HLA-DPB1/HLA-DQA1/HLA-DRA/ITGB2	11
hsa01521	EGFR tyrosine kinase inhibitor resistance	10/196	79/8158	1.73623718619937e-05	7.45560674073848e-05	3.65523618147236e-05	AKT3/HGF/MAP2K2/MAPK3/PDGFD/PDGFRB/PIK3R1/PIK3R3/PLCG1/TGFA	10
hsa04915	Estrogen signaling pathway	13/196	138/8158	2.53096758734901e-05	0.000106592673390275	5.22588449209714e-05	AKT3/GPER1/HSPA1A/HSPA1B/HSPA6/MAP2K2/MAPK3/MMP9/PIK3R1/PIK3R3/POMC/RARA/TGFA	13
hsa05163	Human cytomegalovirus infection	17/196	225/8158	2.70504996793069e-05	0.000110877953182876	5.43597751725709e-05	AKT3/CCR3/CXCL8/FASLG/IKBKG/IL10RB/IL1B/IL1R1/MAP2K2/MAPK14/MAPK3/NFATC2/NFATC3/PIK3R1/PIK3R3/PPP3CC/PTGS2	17
hsa05418	Fluid shear stress and atherosclerosis	13/196	139/8158	2.73397692779695e-05	0.000110877953182876	5.43597751725709e-05	ACVR2B/AKT3/BMPR1A/HMOX1/IFNG/IKBKG/IL1B/IL1R1/IL1R2/MAPK14/MMP9/PIK3R1/PIK3R3	13
hsa04014	Ras signaling pathway	17/196	235/8158	4.71235348835673e-05	0.000187637347990932	9.1992355179404e-05	AKT3/BDNF/FASLG/FGF9/FLT3/HGF/IKBKG/MAP2K2/MAPK3/PDGFD/PDGFRB/PIK3R1/PIK3R3/PLCG1/RASGRP1/RASGRP3/TGFA	17
hsa05218	Melanoma	9/196	72/8158	5.10675856108947e-05	0.000199710736585463	9.79115363216403e-05	AKT3/FGF9/HGF/MAP2K2/MAPK3/PDGFD/PDGFRB/PIK3R1/PIK3R3	9
hsa04072	Phospholipase D signaling pathway	13/196	148/8158	5.30324824902279e-05	0.000203756380094033	9.98949808680193e-05	AKT3/CXCL8/CXCR1/FCER1G/FYN/MAP2K2/MAPK3/PDGFD/PDGFRB/PIK3R1/PIK3R3/PLCG1/PTGFR	13
hsa05134	Legionellosis	8/196	57/8158	5.79504941931921e-05	0.000218813072901881	0.000107276776909357	CD14/CXCL8/HSPA1A/HSPA1B/HSPA6/IL1B/ITGB2/TLR2	8
hsa04151	PI3K-Akt signaling pathway	21/196	354/8158	0.000112054591455546	0.000415931449640076	0.000203917365360672	AKT3/AREG/BDNF/FASLG/FGF9/FLT3/HGF/IKBKG/IL2RB/IL4R/IL7/IL7R/MAP2K2/MAPK3/OSM/PDGFD/PDGFRB/PIK3R1/PIK3R3/TGFA/TLR2	21
hsa05205	Proteoglycans in cancer	15/196	205/8158	0.000117128673685366	0.000427519658951588	0.000209598679226445	AKT3/FASLG/HGF/MAP2K2/MAPK14/MAPK3/MMP9/PIK3R1/PIK3R3/PLAU/PLAUR/PLCG1/PTPN6/TLR2/VAV1	15
hsa04015	Rap1 signaling pathway	15/196	210/8158	0.000153257116122724	0.000550218170997977	0.000269753681527487	AKT3/FGF9/FPR1/HGF/ITGB2/MAP2K2/MAPK14/MAPK3/PDGFD/PDGFRB/PIK3R1/PIK3R3/PLCG1/RASGRP3/VAV1	15
hsa04012	ErbB signaling pathway	9/196	85/8158	0.000188805116820453	0.000666908396510956	0.000326963020639834	AKT3/AREG/CBLB/MAP2K2/MAPK3/PIK3R1/PIK3R3/PLCG1/TGFA	9
hsa05202	Transcriptional misregulation in cancer	14/196	193/8158	0.000217081754558425	0.000754617527750716	0.000369963892480524	CD14/CXCL8/DEFA3/DEFA4/ELANE/FLT3/GZMB/IL1R2/IL2RB/MMP9/MPO/PLAU/PPARG/RARA	14
hsa05211	Renal cell carcinoma	8/196	69/8158	0.000229257800525852	0.000784491536174399	0.000384610125882185	AKT3/HGF/MAP2K2/MAPK3/PIK3R1/PIK3R3/TGFA/TGFB3	8
hsa04926	Relaxin signaling pathway	11/196	129/8158	0.000261073438381471	0.000879616661623726	0.000431246813196924	AKT3/EDNRB/INSL3/MAP2K2/MAPK14/MAPK3/MMP9/PIK3R1/PIK3R3/RLN1/RLN2	11
hsa04066	HIF-1 signaling pathway	10/196	109/8158	0.000275238355763312	0.000913290907760082	0.000447756176839838	AKT3/HMOX1/IFNG/IFNGR2/LTBR/MAP2K2/MAPK3/PIK3R1/PIK3R3/PLCG1	10
hsa05223	Non-small cell lung cancer	8/196	72/8158	0.000308617693354489	0.00100876529618855	0.000494564096184727	AKT3/HGF/MAP2K2/MAPK3/PIK3R1/PIK3R3/PLCG1/TGFA	8
hsa05160	Hepatitis C	12/196	157/8158	0.000382012550514086	0.00123030512592037	0.00060317771133803	AKT3/CXCL10/FASLG/IFNG/IKBKG/IRF7/MAP2K2/MAPK3/PIK3R1/PIK3R3/SOCS3/TLR3	12
hsa04350	TGF-beta signaling pathway	9/196	94/8158	0.000405073981839982	0.00127993811176208	0.000627511114634619	ACVR1B/ACVR1C/ACVR2B/BMPR1A/IFNG/INHBB/MAPK3/NEO1/TGFB3	9
hsa05214	Glioma	8/196	75/8158	0.000409112638462766	0.00127993811176208	0.000627511114634619	AKT3/MAP2K2/MAPK3/PDGFRB/PIK3R1/PIK3R3/PLCG1/TGFA	8
hsa04360	Axon guidance	13/196	182/8158	0.000423602435027781	0.00130660469395893	0.000640584853563138	FYN/MAPK3/NEO1/NFATC2/NFATC3/PIK3R1/PIK3R3/PLCG1/PPP3CC/SEMA3B/SEMA4A/SEMA4B/SEMA6B	13
hsa01522	Endocrine resistance	9/196	98/8158	0.000551852929649071	0.00167445747395548	0.000820930845198071	AKT3/GPER1/JAG1/MAP2K2/MAPK14/MAPK3/MMP9/PIK3R1/PIK3R3	9
hsa04722	Neurotrophin signaling pathway	10/196	119/8158	0.000558152491318492	0.00167445747395548	0.000820930845198071	AKT3/BDNF/FASLG/MAP2K2/MAPK14/MAPK3/PIK3R1/PIK3R3/PLCG1/SORT1	10
hsa04550	Signaling pathways regulating pluripotency of stem cells	11/196	143/8158	0.000632899110525219	0.00186922205823786	0.000916417447441775	ACVR1B/ACVR1C/ACVR2B/AKT3/BMPR1A/INHBB/MAP2K2/MAPK14/MAPK3/PIK3R1/PIK3R3	11
hsa04933	AGE-RAGE signaling pathway in diabetic complications	9/196	100/8158	0.000640144540492416	0.00186922205823786	0.000916417447441775	AKT3/CXCL8/IL1B/MAPK14/MAPK3/PIK3R1/PIK3R3/PLCG1/TGFB3	9
hsa04610	Complement and coagulation cascades	8/196	85/8158	0.000951329762386599	0.00274133181529823	0.00134398387483979	A2M/C3AR1/CR2/ITGB2/KLKB1/PLAU/PLAUR/SERPIND1	8
hsa05210	Colorectal cancer	8/196	86/8158	0.00102771615743294	0.0029229849152963	0.00143304235212796	AKT3/AREG/MAP2K2/MAPK3/PIK3R1/PIK3R3/TGFA/TGFB3	8
hsa04080	Neuroactive ligand-receptor interaction	19/196	362/8158	0.00108843945708027	0.00305600309103306	0.00149825674253964	ADM/C3AR1/CTSG/CYSLTR2/EDNRB/FPR1/FPR2/GLP2R/GNRHR/INSL3/LTB4R/OPRL1/POMC/PTGDR/PTGFR/RLN1/RLN2/S1PR1/TACR1	19
hsa04068	FoxO signaling pathway	10/196	131/8158	0.00117999877329286	0.00327113583988779	0.00160372917889236	AKT3/FASLG/IL7R/MAP2K2/MAPK14/MAPK3/PIK3R1/PIK3R3/S1PR1/TGFB3	10
hsa04218	Cellular senescence	11/196	156/8158	0.00130047881660095	0.00356006076044511	0.00174537946438549	AKT3/CXCL8/MAP2K2/MAPK14/MAPK3/NFATC2/NFATC3/PIK3R1/PIK3R3/PPP3CC/TGFB3	11
hsa04917	Prolactin signaling pathway	7/196	70/8158	0.00138374027467637	0.00369559902626982	0.00181182937120654	AKT3/MAP2K2/MAPK14/MAPK3/PIK3R1/PIK3R3/SOCS3	7
hsa05230	Central carbon metabolism in cancer	7/196	70/8158	0.00138374027467637	0.00369559902626982	0.00181182937120654	AKT3/FLT3/MAP2K2/MAPK3/PDGFRB/PIK3R1/PIK3R3	7
hsa04210	Apoptosis	10/196	136/8158	0.00156816233014425	0.00413768132893482	0.00202856763062414	AKT3/CTSB/FASLG/GZMB/IKBKG/MAP2K2/MAPK3/PIK3R1/PIK3R3/PRF1	10
hsa04670	Leukocyte transendothelial migration	9/196	114/8158	0.00163541188169498	0.00426375240584762	0.00209037608938456	ITGB2/ITK/MAPK14/MMP9/PIK3R1/PIK3R3/PLCG1/TXK/VAV1	9
hsa04071	Sphingolipid signaling pathway	9/196	119/8158	0.00220231517491357	0.00556542466466131	0.00272854273393633	AKT3/FCER1G/FYN/MAP2K2/MAPK14/MAPK3/PIK3R1/PIK3R3/S1PR1	9
hsa05133	Pertussis	7/196	76/8158	0.00223633502506939	0.00556542466466131	0.00272854273393633	CD14/CXCL8/IL1B/IL23A/ITGB2/MAPK14/MAPK3	7
hsa05212	Pancreatic cancer	7/196	76/8158	0.00223633502506939	0.00556542466466131	0.00272854273393633	AKT3/IKBKG/MAPK3/PIK3R1/PIK3R3/TGFA/TGFB3	7
hsa05220	Chronic myeloid leukemia	7/196	76/8158	0.00223633502506939	0.00556542466466131	0.00272854273393633	AKT3/IKBKG/MAP2K2/MAPK3/PIK3R1/PIK3R3/TGFB3	7
hsa05231	Choline metabolism in cancer	8/196	98/8158	0.00238698462194513	0.00587359137310093	0.00287962662848496	AKT3/MAP2K2/MAPK3/PDGFD/PDGFRB/PIK3R1/PIK3R3/PLCG1	8
hsa05219	Bladder cancer	5/196	41/8158	0.00282308110382577	0.00686949735264272	0.00336788622912549	CXCL8/MAP2K2/MAPK3/MMP9/TYMP	5
hsa04145	Phagosome	10/196	152/8158	0.00355433557817279	0.00852415393051384	0.00417910935309979	CD14/HLA-DOA/HLA-DPB1/HLA-DQA1/HLA-DRA/ITGB2/MARCO/MPO/OLR1/TLR2	10
hsa04213	Longevity regulating pathway - multiple species	6/196	62/8158	0.00358092311236198	0.00852415393051384	0.00417910935309979	AKT3/HSPA1A/HSPA1B/HSPA6/PIK3R1/PIK3R3	6
hsa05171	Coronavirus disease - COVID-19	13/196	232/8158	0.00384108654797098	0.00904513929038327	0.00443453115894782	C3AR1/CXCL10/CXCL8/IKBKG/IL1B/MAPK14/MAPK3/PIK3R1/PIK3R3/PLCG1/TLR2/TLR3/TLR8	13
hsa04929	GnRH secretion	6/196	64/8158	0.00419813926803551	0.00978077127340189	0.00479518706987259	AKT3/GPER1/MAP2K2/MAPK3/PIK3R1/PIK3R3	6
hsa04514	Cell adhesion molecules	10/196	157/8158	0.0044753601760367	0.0103168829321267	0.00505802479729356	CD28/CD40LG/CD8A/HLA-DOA/HLA-DPB1/HLA-DQA1/HLA-DRA/ICOS/ITGB2/NEO1	10
hsa04621	NOD-like receptor signaling pathway	11/196	184/8158	0.00472757066884105	0.0107847705882936	0.00528741456383538	CAMP/CTSB/CXCL8/DEFA3/DEFA4/IKBKG/IL1B/IRF7/MAPK14/MAPK3/NLRX1	11
hsa05322	Systemic lupus erythematosus	9/196	136/8158	0.00537989508699007	0.0121463610726889	0.00595495712287561	CD28/CD40LG/CTSG/ELANE/HLA-DOA/HLA-DPB1/HLA-DQA1/HLA-DRA/IFNG	9
hsa04622	RIG-I-like receptor signaling pathway	6/196	70/8158	0.0065226631317404	0.014576155365828	0.00714620450523653	CXCL10/CXCL8/IKBKG/IRF7/MAPK14/NLRX1	6
hsa04936	Alcoholic liver disease	9/196	142/8158	0.00710150885744615	0.015686503193757	0.00769057114041441	AKT3/C3AR1/CD14/CXCL8/FASLG/IKBKG/IL17RC/IL1B/MAPK14	9
hsa05225	Hepatocellular carcinoma	10/196	168/8158	0.0071627868464644	0.015686503193757	0.00769057114041441	AKT3/HGF/HMOX1/MAP2K2/MAPK3/PIK3R1/PIK3R3/PLCG1/TGFA/TGFB3	10
hsa04935	Growth hormone synthesis, secretion and action	8/196	119/8158	0.00777015533804834	0.016848158604283	0.00826009217801908	AKT3/MAP2K2/MAPK14/MAPK3/PIK3R1/PIK3R3/PLCG1/SOCS3	8
hsa04666	Fc gamma R-mediated phagocytosis	7/196	97/8158	0.00862655126993327	0.0185217130207391	0.00908058028414028	AKT3/HCK/MAPK3/PIK3R1/PIK3R3/PLCG1/VAV1	7
hsa04750	Inflammatory mediator regulation of TRP channels	7/196	98/8158	0.00910651793516313	0.0193624022116575	0.00949274225229064	IL1B/IL1R1/MAPK14/PIK3R1/PIK3R3/PLCG1/PRKCQ	7
hsa04611	Platelet activation	8/196	124/8158	0.00985949726955361	0.0207618259810792	0.0101788332135068	AKT3/FCER1G/FYN/MAPK14/MAPK3/PIK3R1/PIK3R3/RASGRP1	8
hsa04960	Aldosterone-regulated sodium reabsorption	4/196	37/8158	0.0114860632268382	0.0237306400629958	0.0116343440827954	MAPK3/NR3C2/PIK3R1/PIK3R3	4
hsa05143	African trypanosomiasis	4/196	37/8158	0.0114860632268382	0.0237306400629958	0.0116343440827954	FASLG/IDO1/IFNG/IL1B	4
hsa04932	Non-alcoholic fatty liver disease	9/196	155/8158	0.012253947205261	0.0250805087659081	0.0122961398419737	AKT3/CXCL8/FASLG/IL1B/MAPK14/PIK3R1/PIK3R3/PPARG/SOCS3	9
hsa05213	Endometrial cancer	5/196	58/8158	0.0124421900224526	0.0252299964344177	0.012369428677292	AKT3/MAP2K2/MAPK3/PIK3R1/PIK3R3	5
hsa05131	Shigellosis	12/196	247/8158	0.0158148042610229	0.0317746984693946	0.0155780785574537	AKT3/CD14/CXCL8/IKBKG/IL1B/IL1R1/MAPK14/MAPK3/PIK3R1/PIK3R3/PLCG1/PRKCQ	12
hsa04930	Type II diabetes mellitus	4/196	46/8158	0.0240330587681896	0.0478476351839411	0.023458105209142	MAPK3/PIK3R1/PIK3R3/SOCS3	4
hsa04920	Adipocytokine signaling pathway	5/196	69/8158	0.0247368199268452	0.0488050771529649	0.0239275071838616	AKT3/IKBKG/POMC/PRKCQ/SOCS3	5
hsa05120	Epithelial cell signaling in Helicobacter pylori infection	5/196	70/8158	0.026137908911084	0.0511089468886375	0.0250570179410768	CXCL8/CXCR1/IKBKG/MAPK14/PLCG1	5
hsa05226	Gastric cancer	8/196	149/8158	0.0269623902189054	0.0522545438755778	0.0256186660673345	AKT3/FGF9/HGF/MAP2K2/MAPK3/PIK3R1/PIK3R3/TGFB3	8
hsa01524	Platinum drug resistance	5/196	73/8158	0.0306420188122161	0.0588649308760994	0.0288595191029182	AKT3/FASLG/MAPK3/PIK3R1/PIK3R3	5
hsa04910	Insulin signaling pathway	7/196	137/8158	0.0467706961364712	0.0890676735120626	0.0436669199626551	AKT3/CBLB/MAP2K2/MAPK3/PIK3R1/PIK3R3/SOCS3	7
hsa04923	Regulation of lipolysis in adipocytes	4/196	57/8158	0.0475638889862212	0.0893399319092936	0.0438003992057099	AKT3/PIK3R1/PIK3R3/PTGS2	4
hsa05130	Pathogenic Escherichia coli infection	9/196	197/8158	0.0477295526638692	0.0893399319092936	0.0438003992057099	CXCL8/FASLG/FYN/IKBKG/IL1B/IL1R1/MAPK14/MAPK3/PTPN6	9
