# Supplementary material for: Identification of immunodiagnostic blood biomarkers associated with spinal cord injury severity
Source: Front Immunol. 2023 Mar 29;14:1101564. doi: 10.3389/fimmu.2023.1101564 (PMC10090698; doi:10.3389/fimmu.2023.1101564)
Supplement: Supplementary file 1 [file DataSheet_1.zip › Supplementary Material/Table 7.XLS]

## Sheet: Table1
DEGs of the AISA grade between the SCI group and HC group
Gene	logFC	P.Value	adjust.P.Value
MCEMP1	5.14753	1.32243e-14	2.35009e-10
ST3GAL4-AS1	2.96486	1.1325e-13	1.00628e-09
NLRC4	2.49636	2.46572e-13	1.46061e-09
S100A12	4.19809	7.84154e-13	3.34844e-09
SLC37A3	2.69124	9.42107e-13	3.34844e-09
ANXA3	3.8648	1.27737e-12	3.44159e-09
ARG1	4.7332	1.35564e-12	3.44159e-09
CYSTM1	3.42292	2.02726e-12	4.5033e-09
CLEC4D	3.67701	3.33059e-12	6.49927e-09
KCNE1	2.62596	3.99439e-12	6.49927e-09
RETN	5.48591	4.02295e-12	6.49927e-09
GYG1	2.95344	6.92632e-12	1.02573e-08
IRAK3	2.31597	1.0975e-11	1.50028e-08
SLC2A3	1.95525	2.64036e-11	3.30568e-08
UPP1	3.14092	2.79023e-11	3.30568e-08
CD177	7.16522	4.69955e-11	5.21973e-08
LMNB1	2.09792	5.39107e-11	5.35405e-08
ABCA13	2.73734	5.42305e-11	5.35405e-08
SLC26A8	2.59172	6.34947e-11	5.79752e-08
CCND2	-2.30578	6.52469e-11	5.79752e-08
QPCT	1.90899	7.00753e-11	5.93004e-08
NAIP	2.44768	7.40999e-11	5.98559e-08
CSNK1A1L	2.40611	9.31431e-11	7.02703e-08
SLC22A4	2.32146	9.49011e-11	7.02703e-08
KLHL2	2.38229	1.12178e-10	7.97404e-08
ZNF438	1.93931	1.36806e-10	9.33038e-08
S100A8	2.49234	1.41759e-10	9.33038e-08
GPR84	4.08396	1.79888e-10	1.10369e-07
LIN7A	2.1781	1.80108e-10	1.10369e-07
CARD6	1.75792	2.00913e-10	1.19014e-07
SEMA6B	4.93449	2.25929e-10	1.29516e-07
LOC285847	2.52343	4.26758e-10	2.36997e-07
LOC101927153	3.47473	4.74924e-10	2.55754e-07
SYN2	3.32817	5.65654e-10	2.95654e-07
NFATC2	-2.70087	6.18949e-10	3.14267e-07
ITGA7	3.62569	6.38291e-10	3.15085e-07
TLR5	2.26261	6.63195e-10	3.18531e-07
GRB10	3.22751	6.92531e-10	3.23868e-07
CA4	3.51802	8.03563e-10	3.66157e-07
ASPH	2.2063	9.04582e-10	4.01883e-07
TESPA1	-2.03213	1.06893e-09	4.57218e-07
CLTCL1	1.85395	1.08059e-09	4.57218e-07
MAPK14	1.71939	1.11984e-09	4.60165e-07
HP	4.08644	1.15806e-09	4.60165e-07
PYGL	1.86782	1.16524e-09	4.60165e-07
GALNT14	2.85958	1.27694e-09	4.89978e-07
PLBD1	2.10061	1.29587e-09	4.89978e-07
TMED8	2.17151	1.75431e-09	6.34612e-07
FCGR1A	3.02532	1.77064e-09	6.34612e-07
PROK2	2.21957	1.78553e-09	6.34612e-07
ARL4C	-2.2663	2.50363e-09	8.72391e-07
TNIK	-1.72667	2.64213e-09	9.02947e-07
CYP1B1	2.25481	2.85015e-09	9.51568e-07
PLSCR1	2.30278	2.89149e-09	9.51568e-07
BST1	1.72286	3.01677e-09	9.70475e-07
BMX	3.36909	3.05816e-09	9.70475e-07
LOXHD1	2.83116	3.43047e-09	1.06953e-06
PPARG	3.66142	3.56363e-09	1.09188e-06
SULT1B1	2.15338	3.70144e-09	1.11489e-06
DHRS13	2.44508	3.77936e-09	1.11938e-06
TGFBR3	-2.38613	3.91144e-09	1.13951e-06
ATP2C2	3.03555	4.13395e-09	1.18491e-06
NSUN7	2.11502	4.35364e-09	1.22415e-06
LOC731424	2.51512	4.42395e-09	1.22415e-06
ANO10	1.60309	4.4775e-09	1.22415e-06
MCTP2	1.51356	4.85012e-09	1.30593e-06
RASL11A	1.89703	4.95606e-09	1.31454e-06
FGD4	1.70317	5.33439e-09	1.39408e-06
IL18RAP	2.65834	5.5566e-09	1.41318e-06
MSL3	1.38303	5.5665e-09	1.41318e-06
ARHGAP24	1.82944	7.40064e-09	1.85235e-06
ANKRD22	2.81622	7.76271e-09	1.91599e-06
TMCO3	1.66602	7.88599e-09	1.91975e-06
GATA3	-2.53207	8.33144e-09	1.99173e-06
TP53I3	2.5658	8.40583e-09	1.99173e-06
MGC70870	-2.203	8.83691e-09	2.06632e-06
TBC1D8	1.77957	9.07204e-09	2.09376e-06
TGFA	1.9312	1.01991e-08	2.32371e-06
PECR	1.80858	1.07704e-08	2.41157e-06
C20orf24	2.18651	1.08562e-08	2.41157e-06
GBP4	-1.96755	1.12928e-08	2.47759e-06
RASGRP1	-2.23193	1.21807e-08	2.63979e-06
IKZF3	-2.22644	1.23492e-08	2.64407e-06
CYP19A1	4.07602	1.31603e-08	2.78418e-06
ACSL1	2.19816	1.34552e-08	2.81309e-06
ECHDC3	3.11482	1.36236e-08	2.81518e-06
LRRN1	2.57177	1.41001e-08	2.88014e-06
LGALS8-AS1	2.45386	1.42664e-08	2.881e-06
MIR8085	2.34952	1.48524e-08	2.95245e-06
SLPI	2.88547	1.49525e-08	2.95245e-06
BCL2A1	2.0234	1.57167e-08	3.06102e-06
INSC	2.26067	1.58468e-08	3.06102e-06
TDRD9	2.66937	1.6198e-08	3.08973e-06
SH3PXD2B	3.70516	1.63432e-08	3.08973e-06
BCL11B	-2.62019	1.69926e-08	3.17868e-06
LINC00671	2.18546	1.75547e-08	3.24963e-06
ETS2	1.89018	1.88144e-08	3.37078e-06
HAUS4	1.83635	1.8955e-08	3.37078e-06
LINC00861	-2.50349	1.90698e-08	3.37078e-06
DRAM1	1.53507	1.91225e-08	3.37078e-06
EDNRB	2.74734	1.91575e-08	3.37078e-06
HSPA1B	1.70547	1.94837e-08	3.37197e-06
ABLIM1	-2.02796	1.96552e-08	3.37197e-06
PRKCH	-1.75896	1.98244e-08	3.37197e-06
ATP9A	2.34098	1.99233e-08	3.37197e-06
NANS	1.30179	2.02627e-08	3.39707e-06
ZNF608	3.15049	2.08121e-08	3.45657e-06
SERPINB1	1.53945	2.15621e-08	3.5273e-06
MS4A4A	2.70437	2.16883e-08	3.5273e-06
ZFP36L2	-1.63653	2.1894e-08	3.5273e-06
SOCS3	2.6553	2.2032e-08	3.5273e-06
CASP5	2.55234	2.33776e-08	3.70932e-06
ETS1	-2.38535	2.36077e-08	3.71268e-06
ROPN1L	2.31617	2.39723e-08	3.73695e-06
ZNF831	-2.12428	2.45845e-08	3.79906e-06
RNF43	-1.85417	2.5975e-08	3.97932e-06
PFKFB2	3.2359	2.70376e-08	4.10671e-06
LTB4R	1.95122	2.75347e-08	4.14677e-06
DHRS7B	1.40484	2.8228e-08	4.21545e-06
FCER1G	1.89635	2.97798e-08	4.41014e-06
KMT2A	-1.92259	3.02777e-08	4.44682e-06
SCN9A	2.42909	3.36315e-08	4.88592e-06
TRIB2	-1.89759	3.40781e-08	4.88592e-06
SLC7A6	-1.29322	3.40923e-08	4.88592e-06
PLSCR2	2.4078	3.57687e-08	5.08516e-06
LILRA5	3.25745	3.64618e-08	5.13983e-06
MAF	-1.87385	3.67317e-08	5.13983e-06
LOC400685	-2.6708	4.01273e-08	5.57111e-06
RORA	-2.75263	4.06495e-08	5.59986e-06
SIDT1	-1.63191	4.17348e-08	5.70515e-06
MARC1	2.11511	4.32012e-08	5.86052e-06
LOC102723927	-2.41916	4.49908e-08	5.96797e-06
FGFBP2	-2.30891	4.54591e-08	5.96797e-06
GPR141	1.87897	4.57356e-08	5.96797e-06
MMP8	3.74185	4.59996e-08	5.96797e-06
OLAH	2.88381	4.61669e-08	5.96797e-06
DYRK2	-2.0647	4.65262e-08	5.96797e-06
IL1R2	3.07611	4.66821e-08	5.96797e-06
DOK6	-2.1845	4.70617e-08	5.96797e-06
FAM171A1	-2.17618	4.7075e-08	5.96797e-06
PLBD1-AS1	2.22526	4.73515e-08	5.96797e-06
ST6GAL1	-1.61017	4.80219e-08	5.98132e-06
EXT1	1.69673	4.81306e-08	5.98132e-06
ADAM9	1.91639	4.98301e-08	6.14952e-06
MAP2K6	2.10226	5.02631e-08	6.16017e-06
SKAP1	-2.07566	5.30993e-08	6.4632e-06
KLHL3	-1.89598	5.64718e-08	6.79474e-06
DLG3	-1.66106	5.65877e-08	6.79474e-06
MANSC1	1.77049	6.09829e-08	7.27333e-06
DRC1	2.56677	6.1477e-08	7.28338e-06
SRPK1	1.5305	6.20036e-08	7.29713e-06
MIR3605	2.66747	6.26627e-08	7.32617e-06
YIPF1	1.24901	6.6066e-08	7.67359e-06
PTCH1	-2.46412	7.19511e-08	8.30288e-06
FAM117B	-1.46117	7.42707e-08	8.51525e-06
HPCAL4	-2.71146	7.67884e-08	8.74748e-06
MIR6781	2.28089	7.80351e-08	8.83288e-06
SLFN5	-2.00737	7.92229e-08	8.91057e-06
LINC01128	-1.47583	8.39307e-08	9.38071e-06
PNPLA1	1.62549	8.46501e-08	9.40198e-06
SLA	1.34049	8.61735e-08	9.51173e-06
MIR223	2.46295	8.70649e-08	9.55081e-06
MAB21L2	-1.86984	9.11395e-08	9.93644e-06
CD55	1.50044	9.39622e-08	1.01817e-05
SIPA1L2	2.30247	9.60103e-08	1.03354e-05
KCNH7	2.70683	9.65432e-08	1.03354e-05
CR1	1.80102	9.80162e-08	1.03664e-05
FASLG	-2.39149	9.85562e-08	1.03664e-05
FLJ21408	2.30321	9.85827e-08	1.03664e-05
MYO7A	2.15932	9.91957e-08	1.03695e-05
CNIH4	1.64716	1.00403e-07	1.04343e-05
RNF144A	-1.57979	1.10347e-07	1.14011e-05
TAS2R40	2.66267	1.15978e-07	1.18806e-05
KIAA1147	-1.96251	1.16326e-07	1.18806e-05
ALOX5AP	1.65626	1.1731e-07	1.19126e-05
RGL4	2.31609	1.26179e-07	1.26505e-05
ADM	2.3941	1.27151e-07	1.26505e-05
RNF125	-1.42738	1.27379e-07	1.26505e-05
OLFM1	-2.65084	1.27423e-07	1.26505e-05
MKNK1-AS1	1.91639	1.30595e-07	1.28934e-05
PLIN3	2.31752	1.34249e-07	1.31809e-05
HTRA3	2.33441	1.36626e-07	1.33405e-05
FCAR	2.58915	1.39886e-07	1.35842e-05
FCGR1C	2.64265	1.40824e-07	1.35945e-05
GADD45A	2.63734	1.41522e-07	1.35945e-05
OSBPL3	-1.50894	1.43539e-07	1.37142e-05
BASP1	1.664	1.45315e-07	1.38022e-05
DIP2C	-1.91076	1.46014e-07	1.38022e-05
RABGEF1	1.42096	1.50854e-07	1.41843e-05
MPO	2.9783	1.52476e-07	1.42494e-05
PFKFB3	3.16803	1.5315e-07	1.42494e-05
HCG18	-1.43404	1.56151e-07	1.43992e-05
CD3G	-1.96211	1.56381e-07	1.43992e-05
SLC5A9	1.81809	1.61089e-07	1.47056e-05
JPH3	-2.22346	1.61363e-07	1.47056e-05
PGD	2.31671	1.6513e-07	1.49721e-05
MIR4697HG	-1.98194	1.66474e-07	1.50173e-05
CD63	1.67052	1.68259e-07	1.50783e-05
MGAM	2.12695	1.70226e-07	1.50783e-05
CBX5	-1.56954	1.70491e-07	1.50783e-05
FCGR1B	2.00817	1.71051e-07	1.50783e-05
METTL9	1.68753	1.71393e-07	1.50783e-05
PTGDR	-2.02089	1.75737e-07	1.53843e-05
ELK4	-1.8167	1.76684e-07	1.53914e-05
NCAM1	-1.93899	1.89418e-07	1.64202e-05
CEBPB	1.78602	1.92012e-07	1.65643e-05
ANTXRLP1	-1.89053	1.98987e-07	1.7083e-05
IER3	1.97453	2.00923e-07	1.71664e-05
BTN3A1	-1.51194	2.07456e-07	1.76397e-05
DYNLT1	1.61138	2.0957e-07	1.76871e-05
STARD9	-1.87866	2.10209e-07	1.76871e-05
OR52W1	2.4516	2.10999e-07	1.76871e-05
VSIG4	2.01477	2.1438e-07	1.78862e-05
TIGIT	-1.98625	2.25287e-07	1.86273e-05
FKBP5	1.95128	2.2536e-07	1.86273e-05
SPTBN4	1.87704	2.32502e-07	1.90506e-05
BCL2	-2.2389	2.32625e-07	1.90506e-05
CYP1B1-AS1	2.1516	2.34929e-07	1.90851e-05
DDAH2	2.26277	2.3563e-07	1.90851e-05
AFF2	1.73463	2.36268e-07	1.90851e-05
SLFN12L	-1.77266	2.3743e-07	1.90921e-05
OPTN	-1.60003	2.44094e-07	1.95131e-05
RFTN1	-1.58129	2.44861e-07	1.95131e-05
BIK	2.06134	2.47093e-07	1.96031e-05
SRSF8	-1.34566	2.489e-07	1.96587e-05
DCANP1	-2.44649	2.54781e-07	2.00108e-05
MGAM2	2.53901	2.55611e-07	2.00108e-05
MKL2	-1.85494	2.65386e-07	2.06112e-05
OAS2	-1.39522	2.65599e-07	2.06112e-05
HMGB2	1.80711	2.72036e-07	2.10189e-05
ZDHHC19	3.75431	2.85005e-07	2.19256e-05
PARTICL	1.64777	2.91004e-07	2.22906e-05
CDKN2D	1.89233	2.96271e-07	2.25967e-05
HTATIP2	1.33008	3.01241e-07	2.28776e-05
PKIA-AS1	-2.48956	3.09047e-07	2.33705e-05
B4GALT5	1.61687	3.18392e-07	2.373e-05
GDF11	-1.30685	3.18485e-07	2.373e-05
CKLF	1.77888	3.19821e-07	2.373e-05
PLB1	2.71403	3.20469e-07	2.373e-05
HSPA1A	1.56299	3.20477e-07	2.373e-05
SIRPG	-1.91125	3.26255e-07	2.39743e-05
GOLGA2P5	-1.23619	3.26474e-07	2.39743e-05
KCNA3	-1.75554	3.32408e-07	2.43095e-05
KCTD7	-1.08038	3.4105e-07	2.48394e-05
MAPRE2	-1.19362	3.43643e-07	2.4926e-05
PPP1R3D	1.47251	3.48316e-07	2.51362e-05
AAK1	-1.54371	3.49369e-07	2.51362e-05
GPAT3	1.57905	3.55371e-07	2.54599e-05
IKZF2	-2.55652	3.56734e-07	2.54599e-05
TRABD2A	-2.14674	3.60003e-07	2.55905e-05
HEG1	-1.99662	3.63619e-07	2.57445e-05
SPATA41	1.43349	3.77702e-07	2.66355e-05
TUBA1A	1.49626	3.81466e-07	2.67946e-05
DEFA4	2.75309	3.84955e-07	2.69332e-05
SLC22A15	1.39052	3.88699e-07	2.70885e-05
RORA-AS1	-2.26079	3.92773e-07	2.72545e-05
SDF2	1.23284	3.94148e-07	2.72545e-05
TNFAIP6	2.1547	3.98562e-07	2.74107e-05
ANG	2.17114	3.99492e-07	2.74107e-05
CDKL5	1.39184	4.11316e-07	2.81134e-05
PHTF1	1.77107	4.20258e-07	2.86146e-05
LINC00342	-1.69386	4.24761e-07	2.87867e-05
KLF12	-2.57494	4.26026e-07	2.87867e-05
SLFN13	-1.55211	4.35275e-07	2.92916e-05
NCALD	-1.93553	4.37994e-07	2.92916e-05
KLRD1	-1.66354	4.38442e-07	2.92916e-05
SEPT6	-1.23765	4.42298e-07	2.93468e-05
CD96	-1.95951	4.42571e-07	2.93468e-05
VNN1	3.13379	4.4908e-07	2.96677e-05
CHMP3	1.79433	4.62922e-07	3.02906e-05
APMAP	1.91986	4.63047e-07	3.02906e-05
CBLB	-1.55967	4.63623e-07	3.02906e-05
CLRN1	3.06024	4.72403e-07	3.0658e-05
EXOSC4	3.29295	4.72697e-07	3.0658e-05
PABPC1	-1.47123	4.91059e-07	3.17331e-05
CKAP4	2.25526	4.98863e-07	3.19325e-05
MTHFS	3.08513	5.00537e-07	3.19325e-05
ACAN	-1.67894	5.0118e-07	3.19325e-05
ZNF544	-1.24394	5.01331e-07	3.19325e-05
LRIG1	-1.265	5.10358e-07	3.23913e-05
INADL	-1.50714	5.24964e-07	3.31998e-05
GCA	1.52112	5.30417e-07	3.33298e-05
MKNK1	1.84561	5.30771e-07	3.33298e-05
GVINP1	-1.58738	5.48997e-07	3.43529e-05
SUMF1	1.09531	5.52372e-07	3.44428e-05
AXIN2	-2.14632	5.54747e-07	3.447e-05
HN1	1.49636	5.5911e-07	3.46184e-05
LAX1	-1.26217	5.61031e-07	3.46184e-05
CHIT1	2.97053	5.79611e-07	3.56411e-05
SQRDL	1.2482	5.90309e-07	3.6037e-05
ZNF787	2.32464	5.91529e-07	3.6037e-05
ROM1	1.9688	5.92133e-07	3.6037e-05
ST3GAL4	2.19813	6.02271e-07	3.65289e-05
UBASH3A	-1.61534	6.06524e-07	3.66617e-05
SERPINB10	2.38172	6.14389e-07	3.70112e-05
LOC101927851	1.59137	6.18759e-07	3.71486e-05
ST6GALNAC3	2.70463	6.44657e-07	3.8573e-05
MTR	-1.37605	6.48844e-07	3.86933e-05
ADAMTS3	2.82889	6.69459e-07	3.97892e-05
ZBED2	-2.27323	7.02683e-07	4.15033e-05
PGM1	1.33417	7.0297e-07	4.15033e-05
ARMC12	2.06843	7.17405e-07	4.22152e-05
MILR1	1.51008	7.32383e-07	4.2893e-05
NR3C2	-1.98006	7.33935e-07	4.2893e-05
SAMSN1	2.43146	7.3833e-07	4.2893e-05
MDN1	-1.53762	7.38577e-07	4.2893e-05
BPI	2.46451	7.63934e-07	4.42211e-05
SIL1	1.22136	7.74852e-07	4.47075e-05
SETBP1	-1.49227	7.97855e-07	4.58128e-05
RAB20	1.97931	7.99165e-07	4.58128e-05
MIR4772	2.79176	8.04529e-07	4.5972e-05
PYHIN1	-1.93363	8.22708e-07	4.68601e-05
MAML2	-1.32827	8.53254e-07	4.83773e-05
SFMBT1	-1.30476	8.5479e-07	4.83773e-05
STYXL1	1.10849	8.58501e-07	4.84331e-05
HLA-DPB1	-1.51672	8.64355e-07	4.8609e-05
LOC101929526	-1.56319	8.70431e-07	4.87963e-05
S1PR1	-1.39635	8.83591e-07	4.93783e-05
SPON1	-2.27327	8.97297e-07	4.99871e-05
KL	2.83939	9.0499e-07	5.0258e-05
SCML4	-1.22028	9.12659e-07	5.05261e-05
LOC101928100	-2.38838	9.30505e-07	5.1354e-05
CD28	-2.25799	9.38437e-07	5.16315e-05
AUTS2	-1.49145	9.43106e-07	5.17282e-05
RAB32	1.68163	9.59421e-07	5.24611e-05
TPST1	2.13709	9.7261e-07	5.28658e-05
TRAF5	-1.66786	9.73697e-07	5.28658e-05
HGF	2.12856	9.75746e-07	5.28658e-05
SEC14L1P1	-1.48977	9.79696e-07	5.29185e-05
CD3E	-2.61178	9.83057e-07	5.29344e-05
RNASE1	3.19042	9.85948e-07	5.29344e-05
FOLR3	4.26892	1.02729e-06	5.49877e-05
DDHD1	-1.50579	1.03113e-06	5.50275e-05
MRVI1	1.34264	1.04909e-06	5.58185e-05
ENOSF1	-1.37821	1.06151e-06	5.63108e-05
PRKCQ	-1.3906	1.08269e-06	5.72631e-05
LY9	-1.98697	1.08957e-06	5.74162e-05
ABI2	-1.19908	1.09204e-06	5.74162e-05
LOC101929231	1.7656	1.09723e-06	5.75189e-05
PPP1R27	2.07582	1.10432e-06	5.77202e-05
PRR5L	-1.6818	1.11878e-06	5.83047e-05
CLIC5	-1.90901	1.12233e-06	5.83185e-05
GPRASP1	-1.95204	1.1308e-06	5.85875e-05
SCARNA20	1.82832	1.14194e-06	5.88677e-05
TLR8	1.37007	1.14338e-06	5.88677e-05
EPHX2	-1.69656	1.14701e-06	5.88677e-05
TXN	1.51437	1.14946e-06	5.88677e-05
PGS1	2.0231	1.16393e-06	5.94371e-05
ZAK	1.27192	1.17183e-06	5.96696e-05
VAMP3	1.0454	1.18452e-06	6.01431e-05
ANKS6	-1.62417	1.201e-06	6.05613e-05
PPM1K	-1.28619	1.20238e-06	6.05613e-05
PLD1	1.4097	1.20723e-06	6.05613e-05
LEF1	-2.36987	1.2098e-06	6.05613e-05
FAM84B	-1.10512	1.21532e-06	6.06672e-05
MTX3	-1.46409	1.22077e-06	6.07685e-05
AGAP1	-2.20984	1.24054e-06	6.15308e-05
SSBP3-AS1	-1.91632	1.24476e-06	6.15308e-05
NFATC3	-1.27886	1.24988e-06	6.15308e-05
EEF1A1	-1.9156	1.24994e-06	6.15308e-05
IL18R1	2.67116	1.25725e-06	6.172e-05
SLC4A4	-2.10314	1.26726e-06	6.20045e-05
LOC102724323	1.82036	1.27003e-06	6.20045e-05
CXCL8	-2.9922	1.28377e-06	6.21231e-05
BLOC1S1	2.19622	1.28542e-06	6.21231e-05
SORT1	1.68928	1.28657e-06	6.21231e-05
CX3CR1	-2.10023	1.28759e-06	6.21231e-05
RALB	1.34679	1.28993e-06	6.21231e-05
ZNF750	-2.12816	1.30691e-06	6.27705e-05
FRMD5	-1.93524	1.33085e-06	6.36716e-05
PHC1	-1.23579	1.33284e-06	6.36716e-05
F5	1.69707	1.35062e-06	6.42746e-05
UGCG	2.05504	1.35269e-06	6.42746e-05
LINC00674	-1.07345	1.36276e-06	6.45805e-05
DUSP13	3.75405	1.37297e-06	6.48912e-05
CNGA4	1.84175	1.39763e-06	6.58813e-05
RILPL1	2.55404	1.41625e-06	6.65826e-05
LOC388282	2.0323	1.4236e-06	6.66695e-05
ADAMTS2	3.2584	1.42847e-06	6.66695e-05
GNA15	2.0174	1.43117e-06	6.66695e-05
LOC101927950	-1.78878	1.43311e-06	6.66695e-05
STK16	1.57711	1.473e-06	6.83466e-05
ANKH	-1.43285	1.48714e-06	6.88226e-05
AMOT	-1.73752	1.50324e-06	6.93873e-05
UTRN	-1.39674	1.51373e-06	6.96903e-05
SYNRG	-1.03686	1.53481e-06	7.04782e-05
ZNF320	-1.19879	1.54427e-06	7.07298e-05
CHD6	-1.12113	1.55927e-06	7.12335e-05
CCR3	-2.13803	1.58853e-06	7.2384e-05
PHLDB2	-2.01107	1.60443e-06	7.29214e-05
RASGEF1A	1.40793	1.61898e-06	7.31502e-05
SLC28A3	1.61818	1.62571e-06	7.31502e-05
PRDM11	-1.43266	1.62726e-06	7.31502e-05
ZBTB25	-1.35209	1.63027e-06	7.31502e-05
GBA	1.79261	1.63328e-06	7.31502e-05
ITK	-1.93809	1.6346e-06	7.31502e-05
CCM2L	1.95272	1.63828e-06	7.31502e-05
S100A9	2.27025	1.64656e-06	7.3171e-05
CACNA1E	2.20669	1.64698e-06	7.3171e-05
CAMP	2.1658	1.66354e-06	7.37225e-05
METTL7B	3.2308	1.669e-06	7.37806e-05
PWAR5	-2.18387	1.6789e-06	7.40342e-05
PRKCA	-1.07315	1.69888e-06	7.47298e-05
AK5	-2.28709	1.70421e-06	7.47791e-05
JMY	-1.58948	1.71248e-06	7.4957e-05
TEF	-1.46119	1.73241e-06	7.56428e-05
HLCS	-1.31918	1.74667e-06	7.60784e-05
SH2D1B	-2.2538	1.75865e-06	7.64129e-05
KLF14	2.46245	1.77415e-06	7.68988e-05
PLAU	1.8791	1.82928e-06	7.90954e-05
ECRP	2.48828	1.8365e-06	7.92147e-05
P2RY10	-2.13404	1.8439e-06	7.92438e-05
TBX21	-1.93111	1.84765e-06	7.92438e-05
HLA-DOA	-1.34394	1.85055e-06	7.92438e-05
TSPYL2	-1.28172	1.86031e-06	7.94702e-05
ALDH2	1.50706	1.90901e-06	8.13551e-05
KIF3C	1.88075	1.91727e-06	8.15113e-05
MYBL1	-2.27569	1.93557e-06	8.20929e-05
SFXN5	1.69483	1.95531e-06	8.26399e-05
SLC38A1	-1.80013	1.95869e-06	8.26399e-05
FCMR	-1.90833	1.96241e-06	8.26399e-05
FLOT1	2.28859	1.98752e-06	8.34995e-05
CRISP3	2.82499	2.01158e-06	8.43108e-05
CTSG	3.23269	2.03964e-06	8.51176e-05
EDAR	-2.44304	2.04041e-06	8.51176e-05
DIEXF	-1.17194	2.06161e-06	8.58008e-05
PLEKHA1	-1.67024	2.07402e-06	8.61153e-05
SH3PXD2A	-1.64238	2.12016e-06	8.77328e-05
IL7R	-2.38834	2.12285e-06	8.77328e-05
FLVCR2	1.42209	2.14189e-06	8.83145e-05
KBTBD7	1.50667	2.16e-06	8.87495e-05
CLEC2D	-1.74591	2.16243e-06	8.87495e-05
ARHGEF3	-1.1899	2.17679e-06	8.91331e-05
BCL11A	-1.66094	2.18452e-06	8.91506e-05
SLAMF7	-1.45143	2.18725e-06	8.91506e-05
MERTK	2.01982	2.2301e-06	9.05614e-05
APOL3	-1.23841	2.23206e-06	9.05614e-05
FNBP4	-1.21031	2.24647e-06	9.09384e-05
ANKRD36	-1.60448	2.25707e-06	9.11598e-05
CCDC71L	1.45897	2.26374e-06	9.1222e-05
PRR15L	-2.04775	2.2706e-06	9.12228e-05
TOX	-2.01959	2.27402e-06	9.12228e-05
ZXDB	-1.66488	2.31025e-06	9.24672e-05
ACVR1B	1.63114	2.31799e-06	9.25687e-05
TTC12	-1.30823	2.35095e-06	9.36741e-05
STX11	1.21296	2.38218e-06	9.45119e-05
HCG8	-1.97013	2.3876e-06	9.45119e-05
AQP9	1.24741	2.38793e-06	9.45119e-05
GBP5	-1.5829	2.41156e-06	9.51545e-05
NMT2	-1.05838	2.41487e-06	9.51545e-05
OTUB2	-1.5279	2.43322e-06	9.53221e-05
BACH2	-2.00827	2.43474e-06	9.53221e-05
ZBTB5	-1.09481	2.43668e-06	9.53221e-05
OR2B11	2.66606	2.44058e-06	9.53221e-05
ANKRD20A5P	-2.35217	2.46114e-06	9.59142e-05
OSBPL1A	1.62388	2.48505e-06	9.66343e-05
SMAD3	-1.68556	2.49615e-06	9.68539e-05
LBH	-1.71263	2.51694e-06	9.74477e-05
CARD16	1.60379	2.55487e-06	9.86772e-05
MAGIX	1.96585	2.5598e-06	9.86772e-05
FADD	1.23422	2.58045e-06	9.92581e-05
SIM2	-2.2403	2.5998e-06	9.97862e-05
TMEM255B	2.00398	2.62536e-06	0.00010055
GOLGA8B	-2.21785	2.65505e-06	0.000101469
CLEC4E	1.74349	2.70886e-06	0.000102999
SERPINB2	2.20587	2.71689e-06	0.000102999
PASK	-1.35581	2.72499e-06	0.000102999
GOLGA7B	-1.73155	2.72985e-06	0.000102999
ARL13A	-2.01359	2.73078e-06	0.000102999
SLC39A1	1.45619	2.73566e-06	0.000102999
PRTN3	2.66925	2.74202e-06	0.00010302
FBXO32	-1.70916	2.7905e-06	0.000104412
RRP1B	-1.21331	2.79081e-06	0.000104412
PPP1R3B	1.27218	2.80596e-06	0.000104758
CD247	-1.77732	2.82493e-06	0.00010515
GNPNAT1	-1.24388	2.83025e-06	0.00010515
FAM198B	1.52403	2.83422e-06	0.00010515
AGFG1	1.55705	2.84742e-06	0.00010542
RHOH	-1.34611	2.85662e-06	0.000105541
TBC1D14	1.21487	2.90987e-06	0.000107285
FOXN3-AS2	-1.87218	2.92163e-06	0.000107495
TAS2R38	1.86743	2.94189e-06	0.000107751
F12	2.19145	2.94442e-06	0.000107751
ZBTB4	-1.41907	2.94677e-06	0.000107751
LINC00987	-2.424	2.98527e-06	0.000108577
ENTPD7	1.73636	2.98781e-06	0.000108577
ARL8A	1.43244	2.99075e-06	0.000108577
BTN3A3	-1.33535	2.9938e-06	0.000108577
ENHO	-2.01982	3.0362e-06	0.000109891
NIPAL3	-1.09713	3.05874e-06	0.000110482
LOC104054148	-2.09201	3.08134e-06	0.000111072
TXK	-2.06012	3.10349e-06	0.000111644
ELANE	3.78574	3.12834e-06	0.00011231
TCTN3	-1.31484	3.16034e-06	0.000113231
LINC01547	1.42747	3.18699e-06	0.000113748
SLAMF6	-1.62119	3.19358e-06	0.000113748
RNF165	-2.27934	3.19398e-06	0.000113748
MCOLN2	-1.7355	3.25351e-06	0.000115636
SLC1A3	2.79894	3.27457e-06	0.000116135
BBS2	-1.11762	3.2806e-06	0.000116135
IL10RB	1.10165	3.28733e-06	0.000116142
STAT4	-1.93932	3.35904e-06	0.000118439
SLC1A1	-2.23464	3.3773e-06	0.000118668
CYP4F29P	-2.46317	3.38152e-06	0.000118668
FCRL3	-1.73757	3.38555e-06	0.000118668
LRRN3	-2.64584	3.39808e-06	0.000118873
MAFG	1.78135	3.46159e-06	0.000120579
DACH1	2.04261	3.46338e-06	0.000120579
FBXO9	1.02623	3.47377e-06	0.000120579
DDIT4	1.91953	3.47399e-06	0.000120579
SMA5	1.65814	3.48598e-06	0.000120759
PCYT1A	1.25029	3.501e-06	0.000121043
EMILIN2	1.46854	3.53806e-06	0.000122087
B9D2	2.02054	3.56606e-06	0.000122586
SFMBT2	-1.20392	3.56635e-06	0.000122586
MB21D1	1.29781	3.57321e-06	0.000122586
GPR27	3.47882	3.64763e-06	0.000124867
AQP3	-1.5211	3.65377e-06	0.000124867
CD59	1.53894	3.67938e-06	0.000125501
TCF7	-2.24714	3.7508e-06	0.000127692
ZNF37BP	-1.24352	3.78455e-06	0.000128595
HIST1H3B	1.79512	3.80826e-06	0.000129154
PSMD9	1.11388	3.8212e-06	0.000129346
LIPN	2.34625	3.84923e-06	0.000130047
OSM	2.60489	3.86042e-06	0.000130178
SGK1	-1.19585	3.89089e-06	0.000130956
XAF1	-1.34943	3.91343e-06	0.000131376
KIF1B	1.42139	3.91815e-06	0.000131376
CEBPA	2.14227	3.93243e-06	0.000131607
TMEM120A	2.45074	4.0001e-06	0.00013362
IFNGR2	1.08491	4.01904e-06	0.000134001
LINC00937	2.39659	4.02711e-06	0.000134018
LOC100289650	2.4467	4.03661e-06	0.000134083
GADD45G	2.28829	4.11615e-06	0.000136389
SEPT8	-1.55037	4.12137e-06	0.000136389
MFHAS1	-1.20726	4.15375e-06	0.000137205
ALMS1	-1.55127	4.20686e-06	0.000137751
IRF4	-1.36255	4.20858e-06	0.000137751
ISM1	-2.36702	4.20901e-06	0.000137751
2022-03-03	1.52093	4.21313e-06	0.000137751
FCRL6	-2.22404	4.21497e-06	0.000137751
RILPL2	1.23977	4.21679e-06	0.000137751
ZKSCAN8	-1.48179	4.23957e-06	0.000138241
YLPM1	-1.29285	4.29165e-06	0.000139429
MBOAT4	-1.24602	4.29169e-06	0.000139429
SLC9A7P1	1.60837	4.30263e-06	0.000139529
DGKK	-2.61858	4.36434e-06	0.000141273
TUB	-2.15766	4.37696e-06	0.000141424
MMP9	4.69064	4.39147e-06	0.000141635
GRHL2	-1.8545	4.47822e-06	0.000144171
WDFY3	1.32213	4.52054e-06	0.00014527
ZNF737	-1.08977	4.53246e-06	0.00014539
POC1A	2.16071	4.54695e-06	0.000145592
HOXB3	-2.26495	4.57215e-06	0.000146136
EXOC6	1.45345	4.58472e-06	0.000146275
PXK	1.08592	4.62686e-06	0.000146998
TPI1P2	1.97761	4.63476e-06	0.000146998
HTRA1	2.96061	4.63861e-06	0.000146998
CEBPD	1.92041	4.6452e-06	0.000146998
LINC01094	1.64387	4.64875e-06	0.000146998
PPP2R3B	2.23364	4.68374e-06	0.000147842
BNC2	-2.00025	4.80743e-06	0.000151322
AKAP11	-1.54933	4.81103e-06	0.000151322
UST	-1.17336	4.88459e-06	0.000153112
SLC25A37	1.45479	4.88516e-06	0.000153112
PARP14	-1.45674	4.91174e-06	0.000153375
SNORD12C	1.87668	4.91613e-06	0.000153375
SLC31A2	1.1828	4.92005e-06	0.000153375
ZNF33B	-1.09635	4.92809e-06	0.000153375
LRBA	-1.68629	4.99121e-06	0.000155068
TSHZ1	-1.31323	5.00129e-06	0.00015511
CLEC5A	2.67022	5.01266e-06	0.000155192
C1orf21	-1.86523	5.04958e-06	0.000156063
PURA	-1.34282	5.09644e-06	0.000157026
TMEM260	1.26894	5.09841e-06	0.000157026
APOL6	-1.35769	5.11081e-06	0.000157135
PWARSN	-1.61949	5.13253e-06	0.000157531
CAMK2D	-1.63042	5.26406e-06	0.000161289
SLAMF1	-1.78962	5.27736e-06	0.000161418
ANKRD36B	-1.4252	5.38825e-06	0.000164436
PLP2	1.57774	5.39535e-06	0.000164436
PABPC4	-1.15573	5.40377e-06	0.000164436
CLYBL	-1.65881	5.43979e-06	0.000165249
DOCK9	-1.7361	5.49317e-06	0.000166162
TCN2	2.27259	5.49352e-06	0.000166162
CST7	2.41205	5.50448e-06	0.000166162
NQO2	1.70676	5.50726e-06	0.000166162
RFX7	-1.51702	5.5243e-06	0.000166394
NME8	1.59207	5.5507e-06	0.000166906
HERC6	-1.29042	5.56291e-06	0.000166991
ZMYND11	-1.55803	5.58334e-06	0.000167321
ACVR2B	-1.41339	5.60357e-06	0.000167645
SLC26A6	2.47301	5.661e-06	0.000168425
IL24	-2.31076	5.66592e-06	0.000168425
AMER1	-1.18869	5.67176e-06	0.000168425
MIR3945	2.15632	5.67922e-06	0.000168425
PRMT5	1.31758	5.68999e-06	0.000168425
NKTR	-1.40061	5.69392e-06	0.000168425
LPIN1	-1.2192	5.70294e-06	0.000168425
DCAF16	-1.1992	5.70546e-06	0.000168425
CLMN	1.0216	5.72438e-06	0.000168703
TRERF1	-1.38054	5.76318e-06	0.000169553
C19orf38	2.21621	5.7723e-06	0.000169553
NLRC3	-1.55839	5.79515e-06	0.000169943
ANKRD36C	-1.66536	5.87409e-06	0.000171974
KIAA1462	1.8911	5.8868e-06	0.000172063
TTC3	-1.43352	5.9884e-06	0.000174745
PELO	1.15473	6.06835e-06	0.000176788
FUT7	3.96069	6.10866e-06	0.000177381
OPLAH	4.73664	6.13059e-06	0.000177727
CCDC141	-1.92431	6.16482e-06	0.000178238
GNG10	2.2553	6.16827e-06	0.000178238
ZNF827	-1.51549	6.21055e-06	0.000179168
SLCO4A1	2.65373	6.27335e-06	0.000180687
ITGA4	-1.80012	6.31203e-06	0.000181507
EIF5B	-1.38786	6.41557e-06	0.000184186
CHMP7	-1.02405	6.44079e-06	0.000184612
HOMER3	2.38361	6.53612e-06	0.000187043
NAP1L2	-2.13558	6.57877e-06	0.000187781
CEP78	-1.77989	6.58307e-06	0.000187781
CYP4F35P	-2.37014	6.60695e-06	0.000188161
IL4R	2.37115	6.6233e-06	0.000188217
CAMK4	-1.94842	6.63012e-06	0.000188217
IMPA2	1.50732	6.65316e-06	0.000188287
SCPEP1	1.32188	6.65378e-06	0.000188287
B3GAT1	-2.60611	6.72257e-06	0.000189931
SNORD88A	2.27321	6.76404e-06	0.0001908
SLC25A38	-1.18235	6.81656e-06	0.000191976
CSF2RA	1.3101	6.83751e-06	0.000192262
TSEN34	1.79584	6.86203e-06	0.000192646
TMIGD3	2.78291	6.8879e-06	0.000193068
TBC1D4	-1.85469	6.9309e-06	0.00019378
DOK4	1.88361	6.93514e-06	0.00019378
CTNNA1	1.08779	6.95903e-06	0.000194143
TRPM2	2.99616	7.02332e-06	0.000195629
RCAN3	-1.37958	7.09938e-06	0.000197438
RIC3	-1.8613	7.11692e-06	0.000197617
SERINC5	-1.04144	7.14633e-06	0.000198124
PCTP	1.25716	7.1727e-06	0.000198422
TMEM44-AS1	1.22041	7.17942e-06	0.000198422
PARP15	-1.32974	7.2301e-06	0.000199513
NUCKS1	-1.71473	7.36821e-06	0.000203008
FAM208B	-1.34845	7.38599e-06	0.000203183
BMS1P5	-1.02005	7.41123e-06	0.000203562
NFKBIA	1.14286	7.49393e-06	0.000205312
BCOR	-1.3013	7.49805e-06	0.000205312
PCNXL2	-1.30984	7.53815e-06	0.000206093
RSPH14	1.9521	7.60867e-06	0.000207702
LPP-AS2	1.3107	7.64094e-06	0.000208073
ECHDC2	-1.4917	7.65499e-06	0.000208073
SCRN1	-1.25704	7.65739e-06	0.000208073
DNAH6	-2.16601	7.68731e-06	0.000208415
SH2D1A	-2.13932	7.70701e-06	0.000208415
MAGEE1	-2.27837	7.71545e-06	0.000208415
COL23A1	2.02759	7.73612e-06	0.000208617
CDK5R1	1.48351	7.82781e-06	0.00021077
PDE4DIP	-1.05705	7.86255e-06	0.00021118
COLQ	-1.36869	7.88523e-06	0.00021118
GSDMB	-1.44812	7.89334e-06	0.00021118
DSE	1.09735	7.89554e-06	0.00021118
SLC51A	1.89198	7.90245e-06	0.00021118
MYO1D	-1.27994	7.95543e-06	0.000212276
TULP4	-1.2631	7.99137e-06	0.000212916
USP24	-1.30568	8.0687e-06	0.000214654
GAS7	1.88428	8.10223e-06	0.000214918
HOXB4	-1.83359	8.10282e-06	0.000214918
MYO10	1.34526	8.13006e-06	0.000215319
SGMS2	1.40008	8.19342e-06	0.000216674
EOMES	-1.98498	8.25502e-06	0.000217677
LINC00167	1.00829	8.25599e-06	0.000217677
TRG-AS1	-1.1502	8.27097e-06	0.000217677
ITPKC	1.93858	8.28766e-06	0.000217677
WIPF1	-1.06976	8.29257e-06	0.000217677
FMN1	2.10429	8.32206e-06	0.000218129
USP28	-1.31515	8.34801e-06	0.000218391
TESC	2.05374	8.35989e-06	0.000218391
MYO7B	2.40718	8.36892e-06	0.000218391
POR	2.63818	8.39528e-06	0.000218435
CASP4	1.15052	8.40294e-06	0.000218435
PCED1B	-1.68192	8.40751e-06	0.000218435
IDI2-AS1	1.38967	8.48516e-06	0.000219945
TNRC6A	-1.04696	8.49038e-06	0.000219945
RFX5	-1.07696	8.58281e-06	0.000222016
AHNAK2	-2.55987	8.62731e-06	0.000222843
GLS2	-1.76576	8.65619e-06	0.000223264
S1PR5	-1.77498	8.69392e-06	0.000223913
RNASE2	2.14098	8.70932e-06	0.000223984
NANOS3	2.20102	8.78032e-06	0.000225484
USP18	-1.81175	8.80539e-06	0.000225802
PCED1B-AS1	-1.40158	9.03124e-06	0.00023126
PTGFR	2.72861	9.18862e-06	0.000234951
LINC00856	2.11047	9.23985e-06	0.000235589
TRPM2-AS	2.1707	9.24009e-06	0.000235589
C5orf67	2.09617	9.27625e-06	0.000236043
DLC1	1.92123	9.29691e-06	0.000236043
FAM189A1	-1.73974	9.29775e-06	0.000236043
IPO5P1	-1.13175	9.32064e-06	0.000236064
EXOG	-1.20823	9.32515e-06	0.000236064
UGT2B11	-3.11713	9.35085e-06	0.000236378
PRKX-AS1	-1.54423	9.39847e-06	0.000237245
NEMP1	-1.4345	9.45468e-06	0.000238039
GUCY2C	1.6931	9.45672e-06	0.000238039
GLT1D1	1.54523	9.56413e-06	0.000240402
NR2E1	1.6668	9.60196e-06	0.000241012
GNG5	1.32328	9.64847e-06	0.00024163
MAD2L2	1.75946	9.65909e-06	0.00024163
ARL10	-1.92458	9.66739e-06	0.00024163
GZMA	-2.14724	9.86103e-06	0.000246124
C1orf162	1.15085	9.89164e-06	0.000246301
CDYL2	1.18255	9.9224e-06	0.000246301
ATP10A	-1.38507	9.92357e-06	0.000246301
NUP188	-1.20192	9.93895e-06	0.000246339
A2MP1	-2.90705	9.95337e-06	0.000246353
ASGR2	1.83132	9.9978e-06	0.000247108
SEPT11	-1.11216	1.00413e-05	0.000247839
BAZ1B	-1.0058	1.00887e-05	0.000248663
KIF21A	-2.13244	1.01821e-05	0.000250152
WIPI1	1.14487	1.01827e-05	0.000250152
FAM120C	-1.37319	1.01913e-05	0.000250152
PTPN4	-1.94949	1.02069e-05	0.000250188
ZNF549	-1.13565	1.0318e-05	0.000252564
LINC00659	1.55449	1.03575e-05	0.000253182
CNTNAP3	1.85079	1.0409e-05	0.000254089
ZNF550	-1.03056	1.04232e-05	0.000254089
CD163	2.45212	1.04629e-05	0.000254707
ARL11	1.2348	1.06763e-05	0.000259546
IDI1	1.74701	1.08649e-05	0.00026341
HK3	3.62709	1.0905e-05	0.000264023
DOCK10	-1.75631	1.09496e-05	0.000264742
ZNF275	-1.38077	1.10784e-05	0.000267492
URB1	-1.12544	1.11639e-05	0.00026919
TLR2	1.17123	1.11889e-05	0.000269427
TARBP1	-1.69663	1.12231e-05	0.000269885
LOC101928075	1.85419	1.1284e-05	0.000270984
LOC101928306	1.93775	1.1349e-05	0.000272176
COL13A1	-1.49691	1.1368e-05	0.000272265
B3GNTL1	1.37742	1.14824e-05	0.000274634
LINC01278	-1.55472	1.15814e-05	0.000276629
ADAM28	-1.51145	1.1615e-05	0.000276652
KCNC1	-1.26177	1.16273e-05	0.000276652
PRPF40B	-1.57737	1.1629e-05	0.000276652
LOC101928977	1.85871	1.17183e-05	0.000278403
IRS1	-1.48898	1.17552e-05	0.000278906
C3orf18	-1.34417	1.19504e-05	0.000282783
BTNL8	1.5506	1.20106e-05	0.000283829
PDZD8	1.02693	1.20767e-05	0.000284674
LRG1	2.69005	1.20783e-05	0.000284674
SPDYE3	-1.95563	1.21966e-05	0.00028708
LINC00540	-2.23773	1.23267e-05	0.000289645
NFIL3	1.18502	1.23382e-05	0.000289645
LOC101928674	2.31875	1.24488e-05	0.000291336
LINC00482	2.04111	1.24533e-05	0.000291336
AHNAK	-1.57749	1.25535e-05	0.000293151
SALL2	-1.54487	1.275e-05	0.00029696
SIRPD	1.25653	1.2786e-05	0.000297409
HIST1H2AJ	1.90068	1.28426e-05	0.000298025
PRKCDBP	2.41488	1.2846e-05	0.000298025
LINC01262	2.01664	1.29367e-05	0.000299738
CAPG	2.52405	1.30128e-05	0.000301108
PIGL	-1.23635	1.30323e-05	0.000301166
MPRIP	-1.33392	1.30994e-05	0.000302323
S100A2	1.85267	1.31372e-05	0.000302803
ALKBH3-AS1	-1.8087	1.31747e-05	0.000303274
IPW	-2.24797	1.32261e-05	0.000304063
CD2	-1.78618	1.33561e-05	0.000306655
FLJ45079	1.52701	1.34692e-05	0.0003087
ALPL	3.0085	1.34799e-05	0.0003087
TMEM45B	1.2074	1.3639e-05	0.000311942
BTBD11	-1.46706	1.37159e-05	0.000313297
SNORA47	2.30055	1.37756e-05	0.000314257
CLDN20	-1.40828	1.38297e-05	0.000315088
DGAT2	1.78535	1.39639e-05	0.000317737
MYLPF	1.9494	1.40354e-05	0.000318955
SLC22A14	1.54264	1.40772e-05	0.000319497
FAM111A	-1.09836	1.43903e-05	0.000326186
TDRKH	-1.32908	1.45609e-05	0.000329632
BIRC3	-2.1623	1.46112e-05	0.00033035
COLGALT2	-1.90535	1.46756e-05	0.000331142
FSTL3	1.73873	1.46835e-05	0.000331142
MIR600HG	-1.30995	1.47041e-05	0.000331186
ENPP5	-2.03365	1.48163e-05	0.000333292
STAT1	-1.21845	1.48603e-05	0.000333373
FYN	-1.11643	1.48732e-05	0.000333373
TOMM40L	1.17676	1.48762e-05	0.000333373
ZNF600	-1.70415	1.49009e-05	0.000333506
TUBA4B	2.48129	1.49328e-05	0.000333646
SLC36A1	1.32217	1.49447e-05	0.000333646
LOC100507424	-1.54383	1.50302e-05	0.000335133
WWP1	-1.35608	1.51012e-05	0.000336294
SLC41A1	-1.61192	1.51466e-05	0.000336883
LOC100133985	1.50768	1.52231e-05	0.000338161
CREB3L2	-1.08581	1.54145e-05	0.00034156
LRRC37A4P	-1.2194	1.55059e-05	0.000342788
CD40LG	-1.5097	1.55085e-05	0.000342788
ASGR1	2.19348	1.56143e-05	0.000344697
UBTD1	3.04686	1.56491e-05	0.000345038
IL1R1	1.42409	1.59356e-05	0.000350421
FGGY	1.56471	1.5948e-05	0.000350421
KDM2B	-1.069	1.59599e-05	0.000350421
APOBEC3C	-1.22165	1.59721e-05	0.000350421
NOP10	1.37107	1.63445e-05	0.000356924
KAT6B	-1.01537	1.63489e-05	0.000356924
DCP1B	-1.19219	1.63879e-05	0.000357337
DTX3	-1.91152	1.64468e-05	0.000358183
ZNF594	-1.43741	1.64789e-05	0.000358441
RCVRN	1.60233	1.65601e-05	0.000359559
FCGR2A	1.08671	1.65708e-05	0.000359559
ACOX2	1.84841	1.66323e-05	0.000360455
SARM1	-1.42302	1.67339e-05	0.000361774
SNED1	-1.40301	1.68122e-05	0.000363025
FFAR3	2.37922	1.69048e-05	0.000364581
RNF175	1.5055	1.69869e-05	0.000365907
ANAPC15	1.12093	1.70251e-05	0.000366287
PLAT	-1.47334	1.74227e-05	0.000373074
GLRX	1.11524	1.74245e-05	0.000373074
NAT10	-1.07982	1.79959e-05	0.000384619
IL1B	1.32309	1.80071e-05	0.000384619
IL2RB	-3.20748	1.81254e-05	0.000386525
NOL3	1.86215	1.81398e-05	0.000386525
AQP11	-1.73562	1.82378e-05	0.000387999
BACE1	-1.01586	1.82526e-05	0.000387999
PGK1	1.04132	1.83859e-05	0.0003899
EIF4B	-1.33496	1.85598e-05	0.000393118
SYNJ2BP	-1.1715	1.86915e-05	0.000395435
ATP6V1C1	1.24989	1.88004e-05	0.00039718
RNF215	1.13835	1.90616e-05	0.000401832
NTN4	-2.25228	1.91543e-05	0.000403307
C5orf63	-1.83726	1.93739e-05	0.000407448
LPAR5	-1.50213	1.95038e-05	0.00040921
PCGF5	-1.48371	1.96012e-05	0.000410286
LINC00299	-1.69521	1.97641e-05	0.00041321
DNASE1L1	1.90269	1.98215e-05	0.000413921
ATOH8	2.81795	1.99933e-05	0.000417019
AKAP5	-1.13081	2.04612e-05	0.00042578
FAM153A	-1.75589	2.05596e-05	0.000427327
LAMB3	1.99716	2.0769e-05	0.000431175
ZBTB24	-1.07539	2.08536e-05	0.000432072
A2M-AS1	-2.66677	2.08608e-05	0.000432072
ZNF37A	-1.10166	2.10647e-05	0.00043546
GPER1	2.18772	2.10856e-05	0.00043546
C1orf122	1.21711	2.10979e-05	0.00043546
EFNA1	2.01605	2.12712e-05	0.000438526
ADAM1A	-1.35919	2.13679e-05	0.00044001
PRG2	2.04002	2.14711e-05	0.000441625
KCNS2	1.78771	2.16091e-05	0.000443949
SNORA5C	2.44988	2.16477e-05	0.000444228
MPZ	1.28683	2.16798e-05	0.000444374
ERG	1.94812	2.18088e-05	0.000446503
UBXN2B	1.03651	2.18615e-05	0.000447008
SH3RF3-AS1	1.682	2.18838e-05	0.000447008
JDP2	1.79034	2.19634e-05	0.00044766
SEZ6L	-1.81922	2.19661e-05	0.00044766
STK3	1.47659	2.21701e-05	0.0004513
MIR6813	1.62205	2.23243e-05	0.000453284
LOC100507091	-1.63479	2.23354e-05	0.000453284
PPP2R2B	-1.47742	2.23441e-05	0.000453284
TET1	-1.66008	2.2557e-05	0.000457082
CDK6	-1.61571	2.26145e-05	0.000457724
MFSD6	-1.11665	2.27394e-05	0.000459729
ZNF337	-1.1919	2.28119e-05	0.000460671
MYCBP2	-1.24307	2.2974e-05	0.000463417
MTX1	1.98243	2.30197e-05	0.000463813
PRDM5	1.887	2.31393e-05	0.000465312
TAS2R43	-1.56785	2.31465e-05	0.000465312
HLF	-1.76139	2.31835e-05	0.00046553
FAM98B	-1.64199	2.32588e-05	0.000466515
RNF10	1.26578	2.35827e-05	0.000472479
KLLN	1.36219	2.3642e-05	0.000473133
SMARCD3	1.56133	2.3846e-05	0.000476678
SPINT2	1.24091	2.39472e-05	0.000478165
ABALON	1.31225	2.40371e-05	0.000479421
SORCS3	-2.11008	2.41479e-05	0.00048109
FAM86DP	-1.47128	2.42305e-05	0.000482195
SLC7A1	-1.15933	2.44282e-05	0.000484502
KCNA6	-1.87681	2.46359e-05	0.000488057
PPP1R3E	-1.03835	2.46624e-05	0.000488057
PCOLCE2	2.72897	2.49669e-05	0.000493534
RBP7	1.38118	2.50012e-05	0.000493663
CYP26C1	1.90418	2.51478e-05	0.000496007
KIF24	1.12404	2.52124e-05	0.000496648
CCDC64	-1.21313	2.52362e-05	0.000496648
BMS1	-1.01843	2.55141e-05	0.000501561
MYH3	-1.01345	2.55941e-05	0.000502578
NDUFB3	1.4767	2.56487e-05	0.000503094
RAD51D	-1.02735	2.57425e-05	0.000504377
ZSWIM5	-1.57128	2.5932e-05	0.00050753
FAT4	-2.16792	2.60092e-05	0.000507922
MIR646HG	1.47874	2.61224e-05	0.000509455
TMEM91	1.9361	2.6145e-05	0.000509455
PPARGC1B	-1.09959	2.62523e-05	0.000510985
SERTAD3	1.31629	2.66108e-05	0.000517285
ZNF529	-1.17114	2.66342e-05	0.000517285
UPB1	1.75089	2.66811e-05	0.00051733
GSTZ1	1.20709	2.66947e-05	0.00051733
C1QTNF3	-1.58503	2.69755e-05	0.000521705
SP4	-1.11554	2.69792e-05	0.000521705
RSPH9	1.37978	2.71927e-05	0.000524705
BTBD18	-1.33982	2.71934e-05	0.000524705
MORC2	-1.1001	2.73459e-05	0.000527076
AZU1	3.19197	2.74678e-05	0.000528851
ZNF702P	-1.37718	2.76315e-05	0.000531429
SLED1	1.82033	2.77469e-05	0.000533071
GBE1	1.18832	2.77922e-05	0.000533365
ZNHIT1	1.23246	2.80995e-05	0.000538099
FBN2	1.58815	2.81425e-05	0.000538342
LINC00298	-1.82047	2.82449e-05	0.000539721
TOX2	1.6945	2.83207e-05	0.000540588
GCSAM	-2.0598	2.85012e-05	0.000542972
GPR174	-2.28608	2.85333e-05	0.000542972
GBAP1	1.65054	2.85373e-05	0.000542972
CEACAM8	1.46691	2.85907e-05	0.000543406
PAIP2B	-1.2677	2.86952e-05	0.000544655
PAQR8	-1.05411	2.87177e-05	0.000544655
COL10A1	-1.22936	2.88263e-05	0.000546133
MYOT	-2.18206	2.91254e-05	0.00055121
RNF181	1.36044	2.92299e-05	0.000552133
LOC344887	1.98289	2.92362e-05	0.000552133
NR1D2	-1.76456	2.95387e-05	0.000556662
OTUD4	-1.10191	2.97011e-05	0.000559129
NT5DC2	1.96041	2.9859e-05	0.000561508
MDFIC	-1.44097	3.0011e-05	0.00056377
LOC553103	1.27316	3.02997e-05	0.000568592
TNFRSF12A	1.80331	3.04518e-05	0.000570842
ZBTB20	-1.22182	3.05972e-05	0.000572887
HSDL2	1.07418	3.06253e-05	0.000572887
SMA4	1.31636	3.06901e-05	0.000573496
SSBP3	-1.3513	3.08343e-05	0.000575584
MYO5B	-2.08588	3.09067e-05	0.00057633
ZNF26	-1.3512	3.0994e-05	0.000576857
OLFM4	3.30187	3.09999e-05	0.000576857
MXD3	2.01529	3.13191e-05	0.000580973
PZP	-3.02126	3.14195e-05	0.000581667
ZBTB39	-1.18618	3.1422e-05	0.000581667
LOC728743	-1.42446	3.16392e-05	0.000584881
UBAP1	1.26934	3.16811e-05	0.000584881
IGFBP3	-1.79581	3.18942e-05	0.000587958
NFASC	1.63592	3.19436e-05	0.000588258
SLCO4C1	1.17384	3.20908e-05	0.000590357
CLEC3B	2.22072	3.22547e-05	0.000592759
PRR29	-1.10266	3.2297e-05	0.000592923
MSRA	1.38625	3.24469e-05	0.000594117
ZNF532	-1.12645	3.24545e-05	0.000594117
HYAL2	2.30959	3.24819e-05	0.000594117
ROGDI	2.47615	3.27437e-05	0.000597091
SLC46A1	-1.26468	3.27519e-05	0.000597091
SET	-1.41104	3.27903e-05	0.000597091
NFE2	2.11604	3.27928e-05	0.000597091
ADGRE4P	-2.38932	3.30637e-05	0.000601407
ST20-AS1	1.30687	3.32394e-05	0.000603985
NCL	-1.31387	3.34105e-05	0.000605596
FPR2	1.4973	3.34555e-05	0.000605596
TTN-AS1	1.25139	3.34623e-05	0.000605596
ABCB1	-1.70028	3.34644e-05	0.000605596
LINC00264	1.18581	3.37998e-05	0.00060964
POLR1E	-1.15676	3.38705e-05	0.00060964
RBM26	-1.05487	3.38874e-05	0.00060964
HEATR4	-1.6987	3.40176e-05	0.000610633
CD160	-1.91157	3.41063e-05	0.000611608
ZNF853	-1.19531	3.42792e-05	0.000614089
FPR1	1.95724	3.46645e-05	0.000620365
LDOC1L	-1.26815	3.48659e-05	0.000623341
MBNL1-AS1	-1.08476	3.50571e-05	0.000626131
DEXI	-1.2431	3.5205e-05	0.000628141
GJD3	1.54649	3.52687e-05	0.000628645
DUSP5	-1.09789	3.53316e-05	0.000629137
KCNQ1OT1	-1.32282	3.55343e-05	0.000632112
NELL2	-2.30063	3.5742e-05	0.000635171
AFF3	-1.14755	3.58594e-05	0.000636622
S100A6	1.37093	3.61183e-05	0.000640577
CKMT2	-1.55229	3.64949e-05	0.000646611
KCNG2	2.0992	3.6585e-05	0.000647029
AIM2	1.65985	3.66052e-05	0.000647029
KLHL32	-1.84836	3.66277e-05	0.000647029
ALK	-1.45681	3.67591e-05	0.000648705
ST3GAL5	-1.14011	3.69249e-05	0.000650984
ZNF519	-1.61166	3.7679e-05	0.000663621
ANGPT2	-1.30679	3.78152e-05	0.00066536
ZNF429	1.32419	3.8106e-05	0.000669814
CECR6	1.26261	3.81555e-05	0.000670022
MIR4638	1.7229	3.8235e-05	0.000670633
PRR25	2.31754	3.82658e-05	0.000670633
SLC47A2	-1.59502	3.84739e-05	0.000673615
MAP1LC3B2	1.42891	3.87878e-05	0.000678443
SCARNA22	2.16586	3.88593e-05	0.000678925
LOC200772	-2.0695	3.88918e-05	0.000678925
NRCAM	-3.05939	3.91772e-05	0.000683236
PAPPA	-1.61827	3.92429e-05	0.000683712
IQCH-AS1	-1.30846	3.93469e-05	0.000684853
HIST1H4J	2.4256	3.95114e-05	0.000687043
NKAPP1	-1.47914	3.9586e-05	0.000687257
MIR1273D	1.41687	3.96011e-05	0.000687257
CEMIP	-1.10401	3.97523e-05	0.000688537
GGT1	2.34325	3.98142e-05	0.000688632
PGLYRP1	3.70957	3.98391e-05	0.000688632
THRA1/BTR	-2.57424	3.98741e-05	0.000688632
CACNA1C-AS1	-1.59837	4.01745e-05	0.000692686
ATP8B2	-1.64823	4.01868e-05	0.000692686
RPS6	-1.55257	4.03233e-05	0.000694366
NOS1AP	1.71151	4.05346e-05	0.000696907
MSRB2	1.32491	4.05493e-05	0.000696907
FMNL3	-1.48818	4.07088e-05	0.000698972
SYNJ2	-1.00017	4.08886e-05	0.000701382
PARP1	-1.00587	4.09333e-05	0.000701471
LOC100128770	1.78974	4.09806e-05	0.000701604
LCN2	1.96403	4.10512e-05	0.000702137
MCTP1	1.20959	4.12793e-05	0.000705359
PADI4	2.69352	4.14826e-05	0.000708154
MAOA	3.55859	4.15676e-05	0.000708844
HOPX	-1.5429	4.16029e-05	0.000708844
HNRNPA1P10	-1.24786	4.19275e-05	0.000713007
HRH2	1.88263	4.20254e-05	0.00071399
DTHD1	-1.97899	4.25833e-05	0.000722042
TMEM234	1.11744	4.25989e-05	0.000722042
GBGT1	2.00101	4.26212e-05	0.000722042
SNORA78	3.02619	4.26783e-05	0.000722319
KCNJ15	1.39757	4.27832e-05	0.000723406
OSCAR	1.7543	4.29216e-05	0.000725057
RELL1	1.22956	4.29935e-05	0.000725582
TBCB	1.13431	4.32648e-05	0.000729246
PAQR4	1.72949	4.32927e-05	0.000729246
LOC100507387	-2.30735	4.36493e-05	0.000734556
DDI1	-1.99069	4.38788e-05	0.00073772
VNN2	1.23678	4.41366e-05	0.000741353
ODF2L	-1.1444	4.47975e-05	0.000750326
ZCCHC18	-1.44028	4.49383e-05	0.000751268
CLIC1	1.29092	4.50848e-05	0.000753009
CATIP-AS1	1.71545	4.51577e-05	0.000753368
RASGRF2	-1.40386	4.52821e-05	0.000753368
PSMB3	1.3818	4.53044e-05	0.000753368
RPL6	-1.33561	4.53071e-05	0.000753368
LOC102723809	-1.57519	4.53515e-05	0.000753368
CACNB2	-1.2919	4.53726e-05	0.000753368
NOV	-1.7154	4.54182e-05	0.000753368
IARS	-1.46444	4.55142e-05	0.000753805
SLC22A23	-1.16206	4.57242e-05	0.000756578
LINC00664	1.78425	4.57709e-05	0.000756647
MRPL28	1.73717	4.65447e-05	0.000768009
KLRG1	-1.99164	4.66549e-05	0.000769113
LOC100507346	-1.68342	4.68478e-05	0.000771578
MYCBPAP	-1.42462	4.69987e-05	0.000773346
RASA4	-1.59249	4.75714e-05	0.000782045
DIRC2	1.25769	4.77895e-05	0.000784905
GMFG	1.12253	4.78929e-05	0.000785072
C1orf145	-1.4324	4.79213e-05	0.000785072
LOC101928163	1.34399	4.80483e-05	0.000786249
MAEA	1.39574	4.81225e-05	0.000786659
ADAT2	-1.18074	4.81619e-05	0.000786659
SNORA80B	2.65972	4.8273e-05	0.00078775
MARCO	2.15313	4.83409e-05	0.000788133
A2M	-2.73046	4.84663e-05	0.000789397
DPP4	-2.09986	4.85072e-05	0.000789397
TPT1	-1.2911	4.86392e-05	0.000790561
LRPPRC	-1.40412	4.86677e-05	0.000790561
LOC101929241	-1.78322	4.88268e-05	0.000791698
BTN3A2	-1.20255	4.95772e-05	0.0008024
SLC22A18AS	1.51886	5.03094e-05	0.000812772
HIST2H2AB	1.82716	5.05496e-05	0.00081575
SERTAD1	1.65444	5.05856e-05	0.00081575
PIK3R1	-1.11978	5.07251e-05	0.000816636
FBXL16	-1.71245	5.07324e-05	0.000816636
COX8A	1.7973	5.10917e-05	0.000821674
ACVR1C	-2.24262	5.19616e-05	0.000834909
FAM66C	-1.77679	5.21931e-05	0.000837871
MIR4420	1.3421	5.22484e-05	0.000838003
PINK1	2.36783	5.23254e-05	0.000838481
NFKBIL1	1.69754	5.24347e-05	0.00083872
COL4A1	2.29519	5.30581e-05	0.000847928
CARS2	1.11797	5.36805e-05	0.000855566
RPS20	-1.41203	5.38836e-05	0.000857288
LINC00968	1.62546	5.3885e-05	0.000857288
ATP6V0E2	-1.35047	5.39979e-05	0.000858092
BICD1	-1.08714	5.4101e-05	0.000858092
IER5L	2.26714	5.41064e-05	0.000858092
ICAM5	2.25749	5.41287e-05	0.000858092
MAL	-1.59758	5.44733e-05	0.000862018
KDF1	-1.7055	5.47222e-05	0.000864826
GPRIN3	-1.20132	5.47577e-05	0.000864826
TRIQK	1.49188	5.48808e-05	0.000864826
HLA-DMB	-1.15477	5.50372e-05	0.000865668
MLKL	1.01464	5.5045e-05	0.000865668
PTGS2	-1.74189	5.52246e-05	0.000867543
ZNF251	-1.14011	5.52994e-05	0.000867543
PPEF1	1.62816	5.53107e-05	0.000867543
LOC100505549	-1.04001	5.55698e-05	0.000870071
ZFP30	-1.03361	5.57654e-05	0.00087234
CDC34	2.0128	5.58129e-05	0.00087234
RABGAP1L	-1.13571	5.60642e-05	0.000875498
PROX2	-1.48267	5.6188e-05	0.000876662
TNNI2	2.52074	5.62546e-05	0.000876931
ORM1	2.76194	5.65867e-05	0.000881335
RPL4	-1.36242	5.70949e-05	0.000888471
TLR3	-1.73662	5.7172e-05	0.000888778
LINC00506	-1.23558	5.72147e-05	0.000888778
ATP6V0E2-AS1	-1.1842	5.7606e-05	0.000893901
ZNF792	-1.08473	5.76451e-05	0.000893901
ECT2	1.12264	5.78019e-05	0.000894464
MED11	1.00953	5.78399e-05	0.000894464
CDK14	1.02377	5.78827e-05	0.000894464
LAMTOR5	1.65064	5.79497e-05	0.000894722
LANCL1	-1.64239	5.80901e-05	0.000896081
WNT10B	-1.76712	5.82888e-05	0.000897379
MTERF2	-1.48804	5.83239e-05	0.000897379
ZBTB9	-1.14683	5.91922e-05	0.000909166
CPNE2	1.45222	5.98184e-05	0.000916919
HNRNPR	-1.31594	6.09338e-05	0.000931889
CEACAM6	1.86979	6.13514e-05	0.000937468
PPP1R13B	-1.32833	6.16241e-05	0.000940826
ZNF514	-1.12989	6.19335e-05	0.000943929
C1QB	2.40308	6.22442e-05	0.000947224
HEATR9	-1.79571	6.25851e-05	0.000951411
ZNF507	-1.20066	6.26682e-05	0.000951465
PHF10	-1.24097	6.26957e-05	0.000951465
ZSCAN12	-1.02759	6.27836e-05	0.000951986
NCBP1	-1.00865	6.31698e-05	0.000956999
ZNF568	-1.25094	6.35247e-05	0.000959867
OSBPL10-AS1	-1.28497	6.38632e-05	0.000962607
NOG	-1.90132	6.39968e-05	0.000963803
CBR3	-1.67345	6.41188e-05	0.000964823
ZNF736	-1.15251	6.41794e-05	0.000964917
LILRA6	2.03106	6.4399e-05	0.000967401
LIMA1	-1.50278	6.5297e-05	0.000979089
S100A11	1.60751	6.53e-05	0.000979089
GFI1	-1.12533	6.53739e-05	0.000979089
C1RL-AS1	1.14433	6.53975e-05	0.000979089
DDX60	-1.42017	6.54594e-05	0.000979191
CYP2U1	-1.67846	6.55344e-05	0.000979488
ZFP3	-1.28767	6.57046e-05	0.000979945
B3GNT5	1.80695	6.57304e-05	0.000979945
C1orf177	-1.65011	6.5905e-05	0.000981725
RPS4X	-1.20937	6.60289e-05	0.000982747
OPRL1	1.88746	6.6134e-05	0.000983487
FBXO21	-1.06779	6.63138e-05	0.000984514
MDC1	-1.25165	6.63798e-05	0.00098467
PLAC4	-1.41838	6.66018e-05	0.000985496
ENTPD3	-1.91645	6.73765e-05	0.000996129
TMEM245	-1.10149	6.8188e-05	0.00100615
LY6G6D	1.93409	6.82515e-05	0.00100615
HAVCR1	-1.69305	6.86505e-05	0.00101076
LOC388813	2.66388	6.91074e-05	0.00101558
INPP4B	-1.78828	6.91905e-05	0.00101558
FAM166A	2.42593	6.92064e-05	0.00101558
PAX5	-1.76253	6.93672e-05	0.0010171
NEU1	1.05903	6.95507e-05	0.00101895
DPY19L3	1.32172	6.9702e-05	0.0010202
FAM122B	-1.27532	6.97579e-05	0.0010202
ROMO1	1.37406	6.98222e-05	0.0010202
ALDH4A1	1.6748	6.98659e-05	0.0010202
PFN1P2	-1.45556	6.99625e-05	0.00102077
DICER1-AS1	1.06407	7.04571e-05	0.00102715
MDM4	-1.0084	7.06726e-05	0.00102944
GALNT4	2.13878	7.08854e-05	0.00103122
LINC00884	1.82371	7.09103e-05	0.00103122
RTTN	-1.32678	7.18443e-05	0.00104309
STK19	1.04799	7.19423e-05	0.00104366
CLEC6A	1.93022	7.22934e-05	0.0010479
JAG1	1.13304	7.23783e-05	0.00104828
STRC	-1.66829	7.24579e-05	0.00104857
TSPO	3.83237	7.32044e-05	0.00105816
PRKCQ-AS1	-1.77609	7.32492e-05	0.00105816
LDHB	-1.61899	7.3299e-05	0.00105816
ITGA9	1.33147	7.37497e-05	0.00106294
OTUD7B	-1.12855	7.4095e-05	0.00106641
PCSK9	2.28353	7.42015e-05	0.00106686
YY2	-1.36212	7.43321e-05	0.00106787
HIST1H3G	2.10161	7.4897e-05	0.00107512
SLC10A5	-1.79939	7.49991e-05	0.00107571
COQ10A	-1.31464	7.5125e-05	0.00107665
GLTPD2	2.10457	7.53441e-05	0.00107871
PSRC1	1.29401	7.54446e-05	0.00107871
HIST1H3E	1.22756	7.54512e-05	0.00107871
SH3YL1	-1.49743	7.55575e-05	0.00107937
PRKACB	-1.85001	7.5818e-05	0.00108135
PTGR1	2.02418	7.59079e-05	0.00108176
TREML3P	1.75864	7.63687e-05	0.00108746
SPIN4	-1.53949	7.64742e-05	0.00108809
CCND1	-1.60893	7.65724e-05	0.00108861
PHKA1	-1.13517	7.71981e-05	0.00109663
COL4A4	-1.46971	7.74206e-05	0.00109805
KLRF1	-1.96899	7.74343e-05	0.00109805
RBM47	1.18361	7.74831e-05	0.00109805
HSD3B7	1.63652	7.79836e-05	0.00110361
SYTL2	-1.77717	7.79994e-05	0.00110361
HRASLS5	-1.86976	7.86976e-05	0.00111245
CYP3A5	-1.35787	7.87495e-05	0.00111245
LOC100506985	-1.98665	7.88575e-05	0.00111309
S100A5	1.36627	7.90611e-05	0.00111485
PPM1M	1.42596	7.91075e-05	0.00111485
ATG9B	-1.58325	7.93232e-05	0.001117
GNAO1	-1.29194	7.94364e-05	0.00111771
DOC2B	1.78223	7.95569e-05	0.00111852
MYO6	-1.31625	8.04996e-05	0.00112731
BATF	2.25098	8.05884e-05	0.00112767
KLRC3	-2.14886	8.07195e-05	0.00112815
RPL5	-1.46962	8.1505e-05	0.0011378
LGR6	-2.40237	8.18896e-05	0.00114228
SLC2A5	1.16398	8.23624e-05	0.00114696
COMTD1	1.61459	8.23967e-05	0.00114696
ZNF571-AS1	-1.8339	8.24433e-05	0.00114696
OXNAD1	-1.57219	8.24839e-05	0.00114696
ZNF395	-1.18526	8.26284e-05	0.00114808
ALDH18A1	-1.08223	8.29979e-05	0.00115231
AMIGO1	-1.60973	8.315e-05	0.00115312
PLCXD2-AS1	-1.61194	8.33771e-05	0.00115487
CD8A	-1.79268	8.3535e-05	0.00115587
ERVH48-1	-1.3205	8.35799e-05	0.00115587
C3orf49	-1.52371	8.40764e-05	0.00116129
RIPK3	1.35213	8.41023e-05	0.00116129
ACVRL1	1.35025	8.46722e-05	0.00116749
PHLPP1	1.09893	8.47483e-05	0.00116749
CMTM2	1.28307	8.48865e-05	0.00116849
FRAT1	1.27293	8.53934e-05	0.00117456
MBOAT2	1.25813	8.56133e-05	0.00117649
HLA-DRA	-1.35041	8.56663e-05	0.00117649
LOC100132111	-1.60474	8.60313e-05	0.00118059
APOA2	1.96618	8.62088e-05	0.00118211
CAMKK2	1.20888	8.65028e-05	0.00118523
PRSS36	2.14169	8.6587e-05	0.00118547
ITGAM	1.73503	8.69709e-05	0.00118981
LINC01215	-1.43125	8.70679e-05	0.00119022
RPL22	-1.4419	8.75053e-05	0.00119344
EVL	-1.58385	8.81303e-05	0.00120105
RGMB	-1.37066	8.87673e-05	0.00120752
PIK3R3	-1.41013	8.8809e-05	0.00120752
ANKRD2	1.49545	8.90229e-05	0.0012095
SLC25A24	1.23997	8.91861e-05	0.00121079
CSGALNACT2	1.24584	9.00855e-05	0.00122207
LINC01093	2.71052	9.02349e-05	0.00122316
RABAC1	2.56069	9.03584e-05	0.0012239
IFFO2	-1.17696	9.05239e-05	0.00122521
EMC1	-1.00208	9.06703e-05	0.00122591
ZNF19	-1.30896	9.07226e-05	0.00122591
HNRNPDL	-1.1848	9.07829e-05	0.00122591
COX5B	1.0913	9.25591e-05	0.00124504
RASA3	-1.17494	9.25631e-05	0.00124504
RPS27A	-1.51655	9.26084e-05	0.00124504
GALNT12	-1.60715	9.26196e-05	0.00124504
ANKEF1	-1.55101	9.2694e-05	0.0012451
HIST2H3D	3.04707	9.29161e-05	0.0012462
TC2N	-2.01657	9.30038e-05	0.00124643
CNOT6L	-1.27409	9.31988e-05	0.00124811
IPO5	-1.26537	9.33343e-05	0.00124864
ACE2	1.84297	9.39274e-05	0.00125503
OR56B4	1.63202	9.41888e-05	0.00125685
OR7E12P	-1.79813	9.4398e-05	0.00125848
HPD	1.87334	9.46165e-05	0.00126044
TRIM44	-1.16046	9.50237e-05	0.00126492
DDHD2	-1.52862	9.52046e-05	0.00126611
SMPDL3A	1.6742	9.52558e-05	0.00126611
USP29	2.89254	9.57104e-05	0.0012712
ZNF91	-1.34412	9.59142e-05	0.00127201
ACSL6	-1.21206	9.65139e-05	0.00127901
LRRC8C	-1.19334	9.66454e-05	0.00127957
SMYD5	-1.49385	9.67007e-05	0.00127957
HTR6	-1.53205	9.69418e-05	0.00128181
ZNF780B	-1.02996	9.70348e-05	0.00128209
ESYT1	-1.46653	9.71626e-05	0.00128282
QSOX1	2.24937	9.92225e-05	0.0013086
C12orf66	-1.42784	9.97595e-05	0.00131386
ZNF354C	-1.71546	9.98095e-05	0.00131386
TPRG1-AS1	1.13271	0.000100327	0.00131804
SLC8A1	1.07728	0.000100424	0.00131804
ZNF664	-1.24049	0.000100644	0.00131996
FILIP1L	-1.43101	0.000101396	0.00132885
SEPHS2	1.08953	0.000101607	0.00133062
UBE2J1	1.21507	0.000101829	0.00133254
RUNX3	-1.88523	0.000102005	0.00133331
RALGAPA2	1.12172	0.000102037	0.00133331
PQLC1	1.85674	0.000102625	0.00134001
ZNF280B	-1.26085	0.000103015	0.00134346
LOC100131257	-1.13604	0.000103041	0.00134346
RPS14P3	-1.59517	0.000103425	0.00134748
CLEC11A	2.33348	0.000103689	0.00134909
TRIM32	-1.33486	0.000103823	0.0013497
PIM3	1.80298	0.000104229	0.00135398
TMEM38A	1.22247	0.000104465	0.00135606
SYNCRIP	-1.20282	0.000105009	0.00136213
BCL7A	-1.42057	0.000105381	0.00136596
ZNF233	-1.73404	0.000105733	0.00136759
CDH26	1.16036	0.00010632	0.00137312
CENPV	-1.5539	0.000106467	0.00137402
LINC00504	-1.30707	0.000107237	0.00138268
HNRNPA1	-1.20275	0.000107322	0.00138268
LOC102467147	1.27143	0.000107551	0.00138399
THEMIS	-1.77983	0.000108143	0.00138896
CITED4	1.95629	0.000108172	0.00138896
TMEM220	-1.28413	0.000108286	0.00138942
SNORA71A	1.77766	0.000108493	0.00139107
SNORD49A	2.01988	0.000108831	0.00139378
TNFSF13	2.32126	0.000108907	0.00139378
SLC30A4	-1.28869	0.000108939	0.00139378
CA6	-1.88386	0.000109028	0.00139392
MIR6837	1.51856	0.000109389	0.00139411
GLIPR2	1.0431	0.000109392	0.00139411
ZNF781	-1.99813	0.000110635	0.00140838
NEIL3	1.79503	0.000111022	0.00141191
LDHA	1.27858	0.000111199	0.00141248
FAM102A	-2.28898	0.000111508	0.00141263
SAMD3	-1.72529	0.000111584	0.00141263
CD1E	-1.89978	0.000111605	0.00141263
HIST1H2AB	1.9614	0.000111769	0.0014137
DRC7	1.16039	0.000112331	0.00141879
LIPM	2.01659	0.000112421	0.00141891
PREPL	-1.19209	0.000112697	0.00141991
LOC400684	1.22396	0.000112914	0.00142111
GOLGA8A	-2.10828	0.000113749	0.00142958
SIGLEC9	1.74717	0.000113969	0.00143133
MIR7848	1.79784	0.000114443	0.00143628
RGS20	-1.56019	0.000114641	0.00143775
GADD45B	1.36488	0.000114878	0.00143949
ZFYVE28	-1.20475	0.000114942	0.00143949
NAP1L1	-1.53224	0.00011506	0.00143995
GLA	1.15569	0.000116506	0.00145599
ZFP62	-1.31536	0.000117109	0.0014625
ZMAT5	1.88654	0.000117321	0.0014636
IFIT1	-1.71038	0.000117362	0.0014636
AP3B2	2.07724	0.000117791	0.00146696
HNRNPH1	-1.24553	0.000117796	0.00146696
RARRES1	-1.60791	0.000118657	0.00147459
TBC1D2	1.47854	0.000119401	0.00148119
BRI3	1.49796	0.000119411	0.00148119
C19orf43	1.04207	0.000119438	0.00148119
HSPA1L	1.26257	0.000120054	0.00148507
LINC01127	1.80139	0.000120086	0.00148507
GABRR2	2.0267	0.000120523	0.00148944
CD83	-1.31758	0.000120769	0.00149144
CYSLTR2	-1.56657	0.000120995	0.00149251
MID2	-1.62244	0.000121023	0.00149251
MGA	-1.20326	0.000121696	0.00149976
PHEX	-1.53939	0.000122248	0.00150552
MLX	1.08666	0.00012275	0.00151066
ABCD2	-1.9959	0.000123095	0.0015128
CHAMP1	-1.02909	0.000123247	0.00151359
PLCE1	-1.83893	0.000124443	0.00152306
IFNGR1	1.04504	0.000124752	0.00152579
GPR160	1.48812	0.000124998	0.00152774
MRPL19	-1.28112	0.000125086	0.00152777
DPY19L1P1	1.6428	0.000125417	0.00152813
ANKUB1	-2.04993	0.000125459	0.00152813
FAM160A2	2.08953	0.00012555	0.00152819
ALOX15	-2.56523	0.000125745	0.00152822
ACP6	1.05003	0.000125784	0.00152822
LOC100288778	2.02681	0.00012595	0.00152858
LOC101928530	1.63758	0.000126161	0.00152934
NCR3LG1	-1.28524	0.000126393	0.0015311
LTF	2.76895	0.000126569	0.0015322
MSH2	-1.36713	0.00012742	0.00154109
ARID3A	1.49678	0.000127569	0.00154109
LINC01581	1.87739	0.000127651	0.00154109
LOC101928943	-1.58371	0.00012778	0.0015416
BFSP1	-1.63797	0.000127878	0.00154174
MIR6842	1.48919	0.000128221	0.00154322
EEF2K	-1.17681	0.000128262	0.00154322
ZNF254	1.16322	0.000128641	0.00154635
CTSF	-1.52945	0.000128696	0.00154635
LOC101929464	1.62866	0.000129769	0.00155819
ANK3	-1.79725	0.000130301	0.00156144
CTC-338M12.4	1.2727	0.000130363	0.00156144
OR7E14P	-1.59862	0.000130391	0.00156144
RBMX	-1.08088	0.000130691	0.00156265
LILRB4	1.34922	0.000130756	0.00156265
CCDC89	-1.75857	0.000131046	0.00156507
MSX2P1	-1.40949	0.000131241	0.00156635
CD47	-1.24079	0.000131475	0.00156774
TCN1	1.88261	0.000131615	0.00156774
ZNF230	1.26645	0.000131623	0.00156774
AGPAT2	2.66924	0.000132051	0.00157179
LOC100499484	-1.75175	0.000132318	0.00157391
MMP14	1.80668	0.000132921	0.00158003
ZNF461	-1.34901	0.000133597	0.00158577
PARM1	-2.0243	0.000133613	0.00158577
UNC5A	3.129	0.000133672	0.00158577
CD3D	-1.62155	0.000133953	0.00158698
LOC100996286	-1.81239	0.000134618	0.00159143
ANKRD20A12P	-2.16858	0.000134686	0.00159143
TIMM17B	1.66916	0.000134863	0.00159246
SAMD4A	-1.12667	0.000135411	0.00159787
ZNHIT6	-1.36609	0.000135595	0.00159791
FAM169A	-1.69252	0.000136071	0.00160247
ERLIN1	1.53762	0.000137445	0.00161757
CATSPER1	1.80012	0.00013796	0.00162256
SPDYE5	-1.09975	0.000138438	0.0016271
LOC653160	-1.32496	0.00013885	0.0016303
ABHD12B	1.43236	0.000138963	0.0016303
CCDC50	-1.30927	0.000139289	0.00163279
ZBTB38	-1.01962	0.000140918	0.00164971
ZSCAN23	-1.92495	0.000141255	0.00165129
CELSR1	-1.35872	0.000141376	0.00165129
PCDH1	-2.10894	0.000141407	0.00165129
FAM186A	-1.42384	0.000141518	0.00165129
LOC285593	-1.39482	0.000141924	0.00165492
RFX3-AS1	-1.91438	0.000142106	0.00165492
LINC00494	-1.74596	0.000142263	0.00165492
CCSER2	-1.07412	0.00014238	0.00165492
KLRB1	-2.04761	0.000142387	0.00165492
BLVRB	2.18697	0.000143909	0.00166933
SRA1	1.05402	0.000144161	0.00167116
CLIP3	-1.29784	0.000144387	0.00167268
HECW2	1.75181	0.0001445	0.00167291
PTMA	-1.10663	0.000144925	0.00167674
FKTN	-1.29881	0.000145129	0.001678
MIR4736	1.54934	0.000145702	0.00168208
HDAC11-AS1	1.53494	0.000145781	0.00168208
KIAA0825	1.18032	0.00014586	0.00168208
OLFML3	1.17811	0.000146254	0.00168444
DLL1	-1.66716	0.000146587	0.00168717
PPP4R2	1.11019	0.000147421	0.00169348
MOXD2P	1.95266	0.000147994	0.00169897
NPY6R	-1.97203	0.000148245	0.00170075
HIVEP3	-1.47865	0.000148547	0.00170282
DGKA	-1.06204	0.000148617	0.00170282
ASTN2	-1.00538	0.000149351	0.00170903
PSMG4	-1.01933	0.000150738	0.00172196
TAS2R3	-1.43739	0.000150772	0.00172196
TMEM11	1.1505	0.000150954	0.00172293
DNTTIP1	1.44717	0.000151075	0.00172321
RPS12	-1.32634	0.000151842	0.00173084
FAM151B	1.37143	0.000152113	0.00173282
C3AR1	1.76262	0.00015237	0.00173464
DHCR7	1.70531	0.000152614	0.0017363
TMEM144	1.24165	0.000152723	0.00173643
NUP160	-1.02753	0.000152993	0.00173839
SERPINF1	-1.01316	0.000153445	0.00174241
E2F2	1.40603	0.000153606	0.00174313
ADGRG3	2.57755	0.00015441	0.00175002
HIST1H2AL	2.17805	0.000154714	0.00175234
PEBP1	-1.09269	0.000155236	0.00175601
CDHR2	1.68771	0.000157324	0.00177737
PRH2	-1.89878	0.00015792	0.00178263
ARR3	-1.12715	0.000158021	0.00178263
ACOXL	1.49822	0.00015809	0.00178263
CYB561	-1.13026	0.000158722	0.00178749
CMTM1	1.73862	0.000159188	0.0017916
COLGALT1	1.3655	0.000159722	0.00179307
SMPD3	-2.23022	0.000159723	0.00179307
SNORA71C	1.91091	0.000160377	0.00179929
LOC100506136	-1.74079	0.000160574	0.00180024
UTP20	-1.48046	0.000160798	0.00180059
MIR6832	1.4181	0.000161026	0.00180105
BMS1P6	-1.01791	0.000161042	0.00180105
C22orf23	-1.01052	0.000161495	0.0018046
C17orf100	-1.25012	0.000161562	0.0018046
MIR29C	1.3744	0.000161886	0.00180708
RAB43	2.16812	0.000162094	0.00180827
ACAA1	1.6418	0.000162407	0.00181063
SLC4A10	-2.6819	0.000162587	0.00181149
CAND2	-1.35641	0.000162834	0.00181311
CXorf57	-2.00248	0.000164124	0.00182518
SH3BP5	1.34144	0.000164387	0.00182697
TXNDC17	1.13884	0.000164492	0.00182699
IL11RA	-1.47686	0.000165517	0.00183608
HERC5	-1.34339	0.000165663	0.00183655
CYB5RL	-1.10867	0.0001665	0.00184353
PSTPIP2	1.13706	0.000167397	0.00185115
ALOX12P2	-1.33047	0.000167841	0.00185361
ZNF84	-1.19277	0.000167938	0.00185361
RRAGD	1.05316	0.000168231	0.00185461
KREMEN1	1.98206	0.000168376	0.00185505
ZNF682	-1.07701	0.000169052	0.00186135
CATSPER2	-1.59923	0.000169326	0.0018621
TRAF1	-1.49335	0.000169413	0.0018621
TPP2	-1.18635	0.000169435	0.0018621
APBA1	-1.17408	0.00017144	0.0018806
SLC25A4	-1.34513	0.000171664	0.00188079
LOC101927156	-1.57604	0.000172596	0.00188921
SULT1A1	1.64823	0.000172645	0.00188921
CCDC92	-1.02088	0.000173182	0.00189391
MLLT3	-1.36844	0.000173287	0.00189391
PRKCA-AS1	-1.75157	0.000173547	0.0018946
SDK1	2.30814	0.000173564	0.0018946
FAM129B	2.1502	0.00017382	0.00189507
LY96	1.43917	0.000174073	0.00189666
ZNF618	-1.38494	0.000174531	0.00189933
CHRFAM7A	1.53107	0.000174812	0.00190093
LINC00515	-1.31302	0.000174895	0.00190093
MS4A6A	1.0244	0.000175	0.00190093
LINC01389	-1.85396	0.000175209	0.00190204
XRCC4	1.37729	0.000176211	0.00191058
ERMP1	-1.02749	0.000176623	0.00191388
MGAT4A	-1.13753	0.000176908	0.00191535
MIR6738	1.21153	0.000177055	0.00191535
TUBA4A	1.79212	0.000177096	0.00191535
TRIM25	1.20587	0.00017758	0.0019184
SBK1	-1.62187	0.000178329	0.00192306
AP3S2	1.37803	0.000178336	0.00192306
NPM1	-1.4342	0.000178714	0.00192569
PPP3CC	-1.30057	0.000178796	0.00192569
SACS	-1.56856	0.000179501	0.00193211
NEDD4	1.56884	0.000180207	0.00193682
LAMTOR1	1.12296	0.000180265	0.00193682
PSMD4	1.102	0.000180799	0.00194137
ZNF530	-1.12953	0.000181577	0.0019471
SERPIND1	-1.19679	0.000182283	0.00195232
PDE6H	1.65716	0.000182368	0.00195232
FBXL2	-1.1965	0.000183689	0.00196513
ALOX5	1.65694	0.000183818	0.00196513
DNAH17	1.88621	0.000183896	0.00196513
NEFL	-2.23517	0.000184104	0.00196617
SPATA13-AS1	-1.69893	0.000184449	0.00196665
ALDH5A1	-1.01088	0.000184461	0.00196665
GBP1	-1.20303	0.000185553	0.0019769
RPL27A	-1.06742	0.000186722	0.00198578
IFITM3	2.79001	0.000187187	0.0019895
KRT13	1.7946	0.000187296	0.0019895
PICK1	1.55332	0.000187478	0.00199016
LAT2	1.19947	0.000187749	0.00199075
ZNF727	-1.72933	0.000188241	0.00199358
ZC4H2	-1.30288	0.000189369	0.00200434
CNKSR2	-1.70683	0.000189871	0.00200726
UQCRBP1	-1.5936	0.000190133	0.00200883
IFITM1	1.79569	0.000190433	0.00200962
GTF2IRD1P1	1.50393	0.000190939	0.00201375
CFD	2.15575	0.000191353	0.00201693
LGALS1	2.24694	0.000191908	0.00202158
LOC100288846	1.44871	0.000193162	0.00203238
HIST2H2BF	1.28871	0.000194754	0.00204791
SNORD12	1.08364	0.000196055	0.00206038
HPGD	2.2615	0.000196901	0.00206682
PSENEN	1.23327	0.000197315	0.00206995
TNFSF13B	1.1483	0.000197511	0.00207078
ANKRD20A9P	-1.09458	0.000197771	0.00207228
GCNT4	-1.99887	0.000200058	0.00209378
PTGDR2	-2.46486	0.000200619	0.00209841
IL5RA	-2.12888	0.000201139	0.00210137
RPS3A	-1.60568	0.000201917	0.00210827
PRDX5	1.78785	0.000202395	0.00211202
PTCD3	-1.08426	0.000203549	0.00212
RPS27	-1.57286	0.00020373	0.00212
VEGFB	-1.15012	0.000203757	0.00212
ZNF30	-1.66409	0.000204144	0.00212154
NEMP2	-1.24645	0.000204389	0.00212161
NAP1L3	-1.84739	0.000205054	0.00212603
PCDHGB7	-1.38733	0.000205479	0.00212919
CERS4	1.5163	0.000207535	0.00214674
LOC100128176	-1.60593	0.000207916	0.00214818
RAD50	-1.24169	0.000208044	0.00214826
ZBTB40	-1.07273	0.000208927	0.00215613
ATIC	-1.22305	0.000209183	0.00215751
MIR3916	1.28023	0.000209349	0.00215797
GALNT2	1.13245	0.000210174	0.00216521
C9orf84	1.62255	0.000210461	0.00216567
CLRN1-AS1	2.04514	0.000210717	0.00216704
CDK5	1.17275	0.000211242	0.00216993
CD82	2.09503	0.000211507	0.0021714
CRISPLD2	1.39739	0.000211945	0.00217464
CXCL10	-2.09069	0.00021264	0.00217925
LOC101926943	-1.69785	0.000213054	0.00218224
BUB3	-1.06893	0.00021335	0.00218401
CES1	2.2588	0.000213781	0.00218716
C1R	1.04705	0.000214009	0.00218824
BCL6	1.44976	0.000214508	0.00219208
IQCH	-1.62214	0.0002152	0.00219663
THBS4	-1.17319	0.000215873	0.00220223
C1orf109	-1.03628	0.000216295	0.00220527
SDHAF3	1.72564	0.000217187	0.00221309
PIWIL4	1.27439	0.000218691	0.00222458
RTN2	1.82215	0.00022029	0.00223957
SH2D6	1.55429	0.000220502	0.00224045
PRR3	-1.00706	0.000221422	0.00224722
HRH4	-1.31945	0.000224231	0.00227173
KCNJ2-AS1	1.25339	0.000224952	0.00227655
FAM186B	-1.41939	0.00022565	0.00228147
TREML2	1.41395	0.000225699	0.00228147
ADGRG5	-1.97893	0.000225825	0.00228147
ZFP37	-1.57736	0.000225951	0.00228147
OVGP1	-1.59507	0.000226469	0.00228539
SPATA9	-1.76561	0.000227066	0.00228778
CLEC18B	1.47294	0.000227091	0.00228778
FLT3	2.02871	0.000227571	0.00229131
ABHD16A	1.3128	0.000228221	0.00229655
JAKMIP1	-1.03368	0.000228807	0.00229985
POLR1A	-1.08769	0.000229564	0.00230615
ZNF235	-1.1078	0.000231503	0.00232169
LOC101928673	1.05064	0.000232169	0.00232626
PRSS8	1.48865	0.0002337	0.00233845
GLMP	1.54934	0.000234409	0.0023429
SRGAP3	-1.66736	0.00023492	0.00234669
ZNF204P	-1.42906	0.000235197	0.00234814
LILRB5	1.66275	0.000236086	0.00235437
NSG1	-1.42143	0.000236405	0.00235622
SNORA34	1.81266	0.000237659	0.00236475
TCERG1	-1.08005	0.000238302	0.00236906
CCDC65	-1.35163	0.000238359	0.00236906
COMMD5	1.34569	0.000239975	0.00238245
TAS2R10	-1.59104	0.000240128	0.00238264
RPL7	-1.47902	0.000242305	0.00240206
LOC439994	1.23003	0.000242355	0.00240206
C17orf53	1.27671	0.000242819	0.00240532
LSMEM1	1.33886	0.00024424	0.00241804
OAT	1.2805	0.000245536	0.00242952
CTD-2201I18.1	-1.20175	0.000246086	0.00243301
ZNF789	-1.00113	0.000246202	0.00243301
UGDH-AS1	-1.0952	0.000246353	0.00243301
GZMB	-1.47636	0.00024693	0.00243653
ZDHHC14	-1.23223	0.00024712	0.00243705
SIGLEC8	-1.68454	0.000248383	0.00244679
SPICE1	-1.08461	0.00024862	0.00244777
TUBB4B	1.58028	0.000249149	0.00245162
RPS25	-1.15691	0.00025059	0.00246444
LINC00565	-1.59737	0.000251042	0.00246751
LOC101927543	-1.19872	0.000253644	0.00248486
ELP2	-1.1947	0.000253648	0.00248486
FAM214A	-1.05862	0.000254031	0.00248589
CDC25B	-1.85776	0.000254247	0.00248664
HIST2H2AC	1.62203	0.00025444	0.00248716
FZD5	1.06429	0.000255752	0.00249724
DIO1	-1.31026	0.000256262	0.0025003
IFT20	1.16421	0.000256348	0.0025003
RPARP-AS1	-1.13903	0.000257578	0.00250955
ZNF860	-1.91758	0.000258421	0.00251638
DDAH1	-1.78394	0.000261022	0.00253476
ELOVL3	1.68369	0.000261958	0.00254108
MIR765	1.58007	0.000262189	0.00254193
IL2RA	-1.16193	0.000262469	0.00254326
SLC5A3	-1.40178	0.000266855	0.00258153
ASNA1	1.33579	0.000267606	0.00258628
RFX2	1.95717	0.000267698	0.00258628
HEBP2	1.09167	0.000267809	0.00258628
RAB34	1.19386	0.000268264	0.00258812
LOC285740	-1.35627	0.000268695	0.00259047
GRAMD3	-1.55909	0.000268945	0.00259047
PPP1R16B	-1.40661	0.000269591	0.00259465
SLC24A1	-1.09784	0.000269671	0.00259465
CLEC4G	2.00966	0.000270445	0.00259702
EPHA4	-1.46338	0.000270482	0.00259702
SMKR1	-1.41514	0.000270501	0.00259702
FBLN7	-1.21149	0.000272759	0.00261487
PRSS33	-3.13794	0.000272803	0.00261487
HSP90AB1	-1.01966	0.000275809	0.00263516
MTUS2	-1.66275	0.000276623	0.00264112
MYL6	1.3646	0.00027713	0.00264352
NCF4	1.99486	0.000279397	0.00266226
LRRC4	1.30268	0.000279544	0.00266226
PRSS23	-1.09858	0.000281566	0.00267811
NOXRED1	1.39876	0.000281811	0.00267811
XPO4	-1.31869	0.000282815	0.00268402
CPSF6	-1.14633	0.000282887	0.00268402
MIR4651	1.77737	0.000283195	0.00268408
TACR1	-1.231	0.000283769	0.00268809
RPGRIP1L	-1.6059	0.000285324	0.00269994
NAGS	1.02702	0.000286185	0.00270368
TRAT1	-1.88556	0.000286328	0.00270368
RORC	-1.83199	0.000287323	0.0027102
ZNF83	-1.04284	0.000287997	0.00271511
RAB24	1.67581	0.000289187	0.00272489
NARF	1.29778	0.000289635	0.00272767
S100P	3.05158	0.000289923	0.00272776
ZFP90	-1.04758	0.000289952	0.00272776
TG	1.4269	0.000291057	0.00273572
PLIN5	1.94253	0.000291106	0.00273572
SPDYE6	-1.51977	0.000292936	0.00275146
SLC35G6	1.49215	0.000293099	0.00275154
PVRL3	-1.87973	0.000293449	0.00275191
TSPYL5	-1.40429	0.000294659	0.00275889
CERKL	-1.31944	0.000295114	0.00275922
SCN1B	2.11049	0.000296466	0.00276852
MAPK3	1.81738	0.000297261	0.00277304
IL12RB2	-1.23228	0.000297428	0.00277313
RPL23A	-1.26534	0.000298094	0.00277788
LOC100505915	-1.19623	0.000298275	0.00277812
RAPH1	-1.10053	0.00029868	0.00277897
HEATR1	-1.21728	0.000299488	0.00278503
DOK1	1.69252	0.000299769	0.00278619
IRAIN	1.15159	0.00030037	0.00278899
LINC01352	1.57591	0.000300384	0.00278899
STARD10	1.14248	0.000302114	0.00280359
SLC9B2	-1.40972	0.000303214	0.00280776
ZXDA	-1.5105	0.000303353	0.00280776
RPH3A	2.01807	0.000304389	0.00281588
LINC00612	-2.31395	0.000304988	0.00281995
HIST1H3J	1.6703	0.000305617	0.00282429
FAM153B	-1.21853	0.000307827	0.00284029
ANKRD61	-1.20856	0.000308339	0.00284354
TGFB3	-1.24271	0.000308942	0.00284762
CFAP44	-1.12387	0.000310359	0.00285623
RPS23	-1.45182	0.000311144	0.00286198
HKDC1	-1.59212	0.000311705	0.00286566
KCNAB1	-1.45509	0.000312052	0.0028662
SNORA76C	3.00337	0.000312941	0.0028714
HK2	1.19801	0.000312976	0.0028714
ZDBF2	-1.36763	0.000314509	0.00288149
NRADDP	1.59265	0.000314725	0.00288149
TSSK6	2.09055	0.000316328	0.00289319
DEPDC7	-1.95445	0.00031669	0.00289501
ANAPC1	-1.1292	0.000318908	0.00291229
KIF2A	-1.42458	0.000320055	0.00291944
RGS9	-1.29857	0.000320721	0.00292284
PLCG1	-1.59174	0.000321365	0.00292721
SERPINE3	1.04553	0.000323272	0.00294307
TNFRSF10D	1.05147	0.00032395	0.00294479
RCAN3AS	-1.56328	0.000323959	0.00294479
STXBP1	-1.00042	0.000324307	0.00294645
SLC39A14	-1.04895	0.000324477	0.00294649
FAM20C	2.1422	0.000324983	0.00294958
HIST1H3C	2.37295	0.000328835	0.0029815
DHRS12	1.05513	0.000329579	0.00298446
WHAMMP1	1.32626	0.000329718	0.00298446
FAM110B	1.40603	0.000330273	0.00298691
CRLF1	-1.39244	0.000332203	0.00299979
SH2D4B	1.3017	0.000332982	0.00300529
GLB1L2	-1.7547	0.000334249	0.00301447
ABHD14B	-1.18127	0.000334338	0.00301447
UQCRC1	1.57032	0.000335088	0.0030197
PFKFB4	1.81141	0.000335828	0.00302425
ANKRD50	1.04947	0.00033683	0.00302925
ATM	-1.26374	0.000338999	0.0030426
VWA8-AS1	2.32105	0.000340461	0.00305135
FCER1A	-2.23673	0.000344812	0.00308542
POMC	1.55779	0.000347052	0.00310234
TNIP2	1.21926	0.000350951	0.00313562
FAM109B	1.15384	0.000351619	0.00313917
TP53	-1.25174	0.000351701	0.00313917
CROCCP2	-1.132	0.000352207	0.0031421
ANGPTL7	-1.30551	0.000353214	0.00314793
VPS13C	-1.26663	0.000353792	0.0031515
CNN3	-1.54538	0.000354101	0.00315216
ANKRD35	1.48992	0.000354221	0.00315216
PDE6C	-1.47773	0.00035463	0.00315422
LOC374443	-1.14963	0.000355234	0.00315789
PGRMC2	-1.26762	0.000355725	0.00315815
SH3BP5L	1.65061	0.000355959	0.00315815
HBM	2.09221	0.000356342	0.00315815
GALK1	3.27919	0.00035644	0.00315815
ABCB6	1.00176	0.00035671	0.00315849
IFIH1	-1.08721	0.000358842	0.00317131
CD1C	-1.34594	0.000358872	0.00317131
INO80B	1.09615	0.000360007	0.00317818
HUWE1	-1.02549	0.000360674	0.00318191
PDE7A	-1.11987	0.000360787	0.00318191
RNF157-AS1	-1.34383	0.000361102	0.00318256
LINC00925	-1.64873	0.000362458	0.00319189
HIST1H2AI	1.8785	0.000363444	0.00319749
RDH5	1.43103	0.000364872	0.00320367
RAB30	-1.49699	0.000364961	0.00320367
LIN37	1.51646	0.000367002	0.0032158
TPRG1	-1.45609	0.000367289	0.0032158
SAMD12	-1.8167	0.000367344	0.0032158
CHPT1	1.26571	0.000367554	0.00321605
MYBPC3	2.34946	0.000372351	0.00325281
ACOT8	1.50991	0.000372595	0.00325281
MGST1	1.58343	0.00037267	0.00325281
FAM111B	-1.48742	0.000373721	0.00326038
KIAA0895L	1.28999	0.000373909	0.00326042
PCMTD2	-1.02528	0.00037463	0.0032651
HDAC4	1.28852	0.000374828	0.00326523
LDLRAD4-AS1	-1.37376	0.00037622	0.00327414
TTC3P1	-1.85408	0.000376575	0.00327564
LARGE	-1.22057	0.000378239	0.00328528
LOC100128239	-1.12085	0.000378865	0.00328911
LCK	-1.44427	0.000379102	0.00328956
EDARADD	-1.18593	0.000379772	0.00329376
SLC4A7	-1.38989	0.000381861	0.00331027
FAM209B	1.21877	0.000385858	0.00333515
IGFBP2	2.42239	0.000386813	0.00334178
LRRC71	1.27521	0.000387666	0.00334753
PDCL3P4	-1.78462	0.00038818	0.00335034
PRICKLE4	1.41148	0.000390638	0.00336665
PRSS2	-1.23177	0.000393528	0.00338827
LOC399715	1.48338	0.000394182	0.00338977
ZNF75A	-1.01297	0.000394904	0.0033919
ICE2	-1.05178	0.000401036	0.00344291
KLRC4	-1.90997	0.000401697	0.00344692
KIAA1671	-1.31692	0.000401983	0.0034477
MEF2BNB	1.07383	0.00040256	0.00345099
NR1I3	1.33386	0.000402819	0.00345154
PPP1R1A	1.3686	0.000405145	0.00346813
ST14	1.93262	0.000407423	0.00348594
FZD2	1.21318	0.000407738	0.00348696
SLC11A1	2.35349	0.000408278	0.0034899
FES	2.70407	0.000409749	0.00349743
LOC645513	1.25963	0.000411921	0.00351259
MIR646	1.47293	0.000413599	0.0035248
FASTKD2	-1.05603	0.000415003	0.00353367
TRPA1	-2.0306	0.000415187	0.00353367
RRN3	-1.15147	0.000416329	0.00354
INHBA	1.58489	0.000416559	0.00354025
ZNF391	-1.75178	0.000416995	0.00354226
ZNF775	1.99658	0.000417818	0.00354756
CNTNAP3B	1.61753	0.000419592	0.00355922
ANAPC11	1.17551	0.000420069	0.00355987
TARM1	1.54808	0.000421918	0.00357213
TMEM263	-1.55306	0.000422378	0.00357432
LINC00266-1	1.67298	0.000423083	0.00357859
IGIP	-1.33536	0.000427812	0.00361343
NLRP3	1.35516	0.000428119	0.0036143
RPL9	-1.49472	0.000428694	0.00361572
PPP4R1-AS1	1.52014	0.000429558	0.00362129
CCDC13	1.07849	0.000430261	0.00362549
LOC100133315	-1.04526	0.000433777	0.00364993
PATL2	-1.13886	0.000436211	0.00366216
SEZ6	1.25766	0.00043626	0.00366216
NIPA1	-1.35731	0.00043699	0.00366654
MLK7-AS1	1.14002	0.00043757	0.00366968
TSL	-1.16372	0.000438041	0.0036719
FRAT2	1.19316	0.000440138	0.00368465
SPATC1	2.362	0.000441083	0.00369044
C4orf48	2.07537	0.000441465	0.00369189
PIK3IP1-AS1	-1.65666	0.000441676	0.00369192
CFAP97	-1.44247	0.000442717	0.00369888
MSRB1	2.08137	0.000443217	0.00370132
LINC00399	1.7792	0.000445169	0.00371587
ADAM23	-1.91707	0.00044763	0.00373357
EBLN3	-1.00687	0.000447822	0.00373357
EEF1B2	-1.24116	0.000447956	0.00373357
CCDC40	1.362	0.00044834	0.00373357
HUS1B	-1.48716	0.000449525	0.00374169
SPC24	1.55051	0.00045224	0.00376106
NRP2	-1.47733	0.000453069	0.00376414
P2RX1	1.67024	0.000453429	0.00376523
ZNF287	-1.70772	0.000453624	0.00376523
RPL34	-1.25376	0.000455127	0.00377594
THOC5	1.06724	0.000456246	0.00378208
SCNN1A	1.40591	0.0004563	0.00378208
IRF2BPL	1.46621	0.000456506	0.00378208
CTAGE7P	-1.58865	0.000459035	0.00380127
HKR1	-1.05035	0.000467218	0.00385824
C9orf106	1.59313	0.000469541	0.00387224
CNR2	-1.79645	0.000469567	0.00387224
TIMP1	1.78288	0.000471439	0.00388407
ANXA1	1.05961	0.000472275	0.00388915
SRRM5	-1.29291	0.000472685	0.00389073
PA2G4P4	-1.29199	0.000474932	0.00390561
SNORD74	1.28833	0.000475672	0.00390808
FGF9	-1.83528	0.000477114	0.0039163
LOC93622	-1.3744	0.000477367	0.00391657
ZNF599	-1.51874	0.000478665	0.00392465
UGT2A3	-1.89811	0.000479015	0.00392465
DDX18	-1.04848	0.000482379	0.00394948
PTPRM	-1.50692	0.000482489	0.00394948
FTO-IT1	-1.60496	0.000485208	0.00396991
GLS	-1.18785	0.000486477	0.00397542
NDFIP2	-2.0071	0.000486482	0.00397542
FAM86C1	-1.41116	0.000487122	0.00397758
NLRP12	1.94662	0.000487266	0.00397758
SYCE2	-1.47948	0.000490074	0.00399867
CLTB	1.39906	0.000490894	0.0040024
MBLAC2	-1.61258	0.000491134	0.0040024
ALDH1A2	1.23263	0.000491207	0.0040024
TMIE	-1.22018	0.000494304	0.0040258
KATNAL2	-1.16909	0.0004954	0.00403287
RAB19	1.84912	0.000497863	0.00404921
LARS	-1.15811	0.000499224	0.00405842
MORC4	-1.62614	0.000501254	0.00406807
KCNK13	1.66886	0.000503405	0.00408121
MATR3	-1.03885	0.000503916	0.00408266
TPD52	-1.7562	0.000508146	0.0041028
HHAT	-1.00541	0.000508508	0.00410386
MIR618	1.58885	0.000510069	0.00411085
LIMD1	-1.03121	0.000511904	0.00412004
LAMA2	-1.48012	0.000517317	0.00415795
SYP	1.09306	0.000519391	0.0041707
MROH6	2.55105	0.000520436	0.00417349
EP400	-1.31755	0.000520583	0.00417349
OR52L1	1.40054	0.000520658	0.00417349
THEM5	-1.63725	0.000522176	0.00418188
SLCO5A1	1.94624	0.000522896	0.00418576
NFATC1	-1.03531	0.000525815	0.00420723
KLRAP1	-1.77846	0.000528702	0.00422285
CCDC152	-1.48896	0.00052876	0.00422285
IL1RN	1.25106	0.000528956	0.00422285
WFDC1	2.64052	0.000530313	0.00422989
RPL30	-1.23172	0.000532576	0.0042433
DUSP14	-1.01156	0.000533516	0.00424781
GRINA	2.33189	0.000534329	0.00425237
SESN3	-1.16378	0.000535931	0.00425865
PYCARD	1.98643	0.000537615	0.00426516
MAGED1	-1.14336	0.000538005	0.00426635
MIIP	2.80009	0.000539938	0.00427786
NAV3	-1.75511	0.000540942	0.0042796
C1RL	1.25149	0.000543676	0.00429789
ZNF433	-1.10347	0.000545229	0.00430826
RPL11	-1.09588	0.000549037	0.00433449
TSHZ2	-1.15313	0.000552114	0.00435685
ZBTB10	-1.40817	0.000552961	0.00435966
LOC102031319	-1.55214	0.000556335	0.00437849
CHRM3-AS2	-1.92908	0.000557439	0.00438524
XRCC6BP1	1.48863	0.000559536	0.00439978
NEO1	-1.04974	0.000560523	0.0044046
ETHE1	1.30885	0.000560644	0.0044046
CPA3	-2.07481	0.000562583	0.00441593
ZNF208	-1.52042	0.000564335	0.00442382
GAS6	1.72687	0.000565112	0.00442601
METAP1D	-1.50412	0.000565506	0.00442617
PLEKHA7	-1.41267	0.000565872	0.00442617
CBX8	1.18449	0.000566378	0.00442617
ITM2A	-1.44801	0.000567265	0.00443115
EPHB2	1.24974	0.000571141	0.00445751
MIR197	1.34565	0.000572096	0.00446068
C22orf46	-1.02054	0.000572171	0.00446068
RHOXF1P1	-1.77169	0.000574456	0.00447355
SNX3	1.13828	0.000574858	0.00447355
LIMS2	2.16543	0.000575156	0.00447355
ZNF23	-1.31046	0.000575211	0.00447355
MIR5690	2.13922	0.000576102	0.00447657
LOC254896	1.1545	0.000576596	0.00447698
GLP2R	1.49368	0.000576659	0.00447698
KIRREL3	1.49241	0.000578105	0.00448429
CHIC1	-1.76034	0.000578448	0.00448499
NPR2	-1.13819	0.000584002	0.00452411
SEPT5-GP1BB	1.95789	0.0005852	0.00452858
CCDC136	-1.31954	0.000585266	0.00452858
GPR18	-1.11364	0.000588527	0.00454925
LRRC70	2.10605	0.000588875	0.00454996
LINC00963	1.23769	0.00059021	0.00455829
TMTC1	1.52227	0.000591261	0.004563
STRBP	-1.33368	0.00059217	0.00456705
MIR29A	1.36744	0.000593373	0.00457158
RPL35A	-1.21379	0.000595674	0.00458654
MPP3	1.42388	0.000596194	0.00458656
LANCL1-AS1	-1.91294	0.000596505	0.00458697
PDE9A	-1.63965	0.000596892	0.00458796
PGBD1	-1.43231	0.000597514	0.00458976
SIGLEC6	-1.4848	0.000598499	0.00459435
LINC01271	1.66655	0.000600107	0.00460272
RPL3	-1.30164	0.00060058	0.00460436
ZNF146	-1.25017	0.000602094	0.0046135
FAM19A1	-1.8326	0.000602482	0.0046135
MAP3K7CL	-1.97192	0.000604426	0.00462587
ELOVL4	-1.98018	0.000604906	0.00462754
LOC101927557	-1.34533	0.000605981	0.00462855
TMEM150B	2.06616	0.000606073	0.00462855
MAK	1.26432	0.00060608	0.00462855
CD300C	1.46226	0.000606869	0.00463259
CCR2	1.04454	0.000607632	0.00463587
TMEM177	-1.08127	0.000609068	0.00464339
OR7E2P	-1.32074	0.000609364	0.00464365
TMUB2	1.14751	0.000609965	0.00464624
MLLT10P1	-1.9081	0.000611083	0.00465277
ZNF256	-1.30884	0.000611419	0.00465333
CD14	1.99682	0.000612804	0.00465988
C11orf42	1.50364	0.00061407	0.00466751
CMPK1	-1.3214	0.000614357	0.0046677
TMEM229B	-1.31652	0.000615385	0.00467351
ALOX15B	2.14623	0.000618083	0.00468999
TMEM8B	-1.38921	0.000618579	0.00469175
SIGLEC11	1.21254	0.000619097	0.00469368
ENPP3	-1.74947	0.000620444	0.00469965
CATIP	1.86554	0.000626035	0.00473819
FGF13	1.93229	0.000627578	0.00474582
SAP30	1.58392	0.000628226	0.0047487
FABP3	-1.39654	0.000629572	0.00475483
IFIT2	-1.13151	0.00063761	0.00481333
BAD	2.33234	0.000637859	0.00481333
DENND4C	-1.12313	0.000638434	0.00481427
IFNG-AS1	-1.98024	0.000638525	0.00481427
BDP1	-1.01162	0.000640016	0.00482346
SOWAHD	1.56318	0.000642396	0.00483525
SUPT3H	-1.25791	0.000642943	0.00483646
LOC101929897	1.38146	0.000643411	0.00483646
RPSA	-1.11074	0.000643645	0.00483646
LOC101927204	-1.05415	0.000646648	0.00485131
ARF5	1.17112	0.000646673	0.00485131
CSTA	1.09692	0.000646894	0.00485131
TST	1.37961	0.000647422	0.00485194
KIAA0125	-1.11436	0.000647617	0.00485194
CDADC1	1.30322	0.000648616	0.00485738
PARD6A	1.48154	0.00065015	0.00486477
OSBPL10	-1.49291	0.00065126	0.00487102
RPS17	-1.16189	0.000653239	0.00487712
USP30-AS1	-1.55268	0.000656219	0.00489164
ITPRIPL1	-1.05166	0.000657976	0.00490062
REREP3	-1.41641	0.000662953	0.00492943
EGOT	-1.33843	0.000663832	0.0049339
PM20D1	-1.34123	0.000664366	0.00493581
LINC00676	2.04799	0.00066854	0.00496059
C12orf79	-1.59495	0.00067075	0.00497491
TMEM123	-1.2304	0.000671683	0.00497976
KCNJ14	-1.18486	0.00067341	0.00499048
PROKR2	1.21959	0.000674068	0.00499327
SKA3	1.44825	0.00067487	0.00499505
IL23A	-1.25727	0.000679577	0.00502046
PLA2G4A	1.22722	0.000679715	0.00502046
ZNF510	-1.18725	0.000680112	0.0050213
FAM131A	1.30668	0.000683782	0.00504002
LMO7	-1.18026	0.000686161	0.00505546
NAA15	-1.09278	0.000688399	0.00506984
THBD	1.0922	0.000689352	0.00507266
LOC100129434	-1.04731	0.000690228	0.00507701
NECAB1	1.69751	0.000690799	0.0050791
METTL22	1.08905	0.000691679	0.00508347
CDC25C	1.54874	0.000692243	0.00508551
USP44	-1.66212	0.000693305	0.00509076
ADAM12	-1.35654	0.00069931	0.00512471
LINC00161	-1.46154	0.000702844	0.00514096
HTATSF1	-1.0018	0.000702892	0.00514096
INHBB	1.7375	0.000703283	0.00514096
ATP6V0B	1.59056	0.000703502	0.00514096
LOC100507006	1.23325	0.000703551	0.00514096
SNORA25	1.78855	0.000704471	0.00514556
KIF5C	-1.05508	0.000705382	0.0051501
ATR	-1.07977	0.000707185	0.00516115
FRMD4B	1.31928	0.00070927	0.00517423
PMEL	-1.16094	0.000712634	0.00519282
SPHK1	1.9263	0.000713662	0.00519774
N4BP2	-1.02454	0.000715237	0.00520695
KAZN	1.64067	0.000715548	0.00520695
PDGFD	-1.35581	0.000716669	0.0052111
PRELID1	1.38692	0.000718107	0.00521685
DYSF	2.44499	0.000718634	0.00521685
[truncated: 1,247 more rows]

## Sheet: Table2
DEGs of the AISB grade between the SCI group and HC group
Gene	logFC	P.Value	adjust.P.Value
ST3GAL4-AS1	3.33166	6.7066e-10	1.19183e-05
CLEC4D	3.75291	7.89826e-09	7.018e-05
ARG1	4.23861	2.52867e-08	0.00014979
MCEMP1	4.7445	3.97809e-08	0.000176737
SLC37A3	2.70916	7.4338e-08	0.000264212
CYSTM1	3.37769	9.04463e-08	0.000267887
QPCT	2.14277	1.17057e-07	0.000287196
NLRC4	2.33705	1.29288e-07	0.000287196
CD177	5.92991	1.56442e-07	0.000308903
GALNT14	3.05209	1.94012e-07	0.000344778
MAPK14	2.10103	2.63681e-07	0.000425989
LOC731424	2.66497	3.0898e-07	0.000440505
ANXA3	4.01039	3.22242e-07	0.000440505
CSNK1A1L	2.31405	3.48499e-07	0.00044237
GPR84	3.64149	3.84191e-07	0.000442958
KCNE1	2.3032	4.04619e-07	0.000442958
SLPI	3.20905	4.2374e-07	0.000442958
NAIP	2.505	4.51385e-07	0.000445642
BMX	3.73109	4.98651e-07	0.000466397
GYG1	3.14589	5.47299e-07	0.000482708
CASP5	3.22221	5.87386e-07	0.000482708
PROK2	2.89886	5.97579e-07	0.000482708
S100A8	3.00191	6.54021e-07	0.000496152
SLC26A8	3.11828	6.84737e-07	0.000496152
TLR5	2.69357	7.2244e-07	0.000496152
PLBD1	2.23292	7.25898e-07	0.000496152
LMNB1	2.36937	7.69983e-07	0.000506791
PLSCR1	2.79174	8.55602e-07	0.000525703
DRC7	2.44405	8.5788e-07	0.000525703
IRAK3	2.45762	9.24229e-07	0.000547483
ZNF438	2.13727	1.0274e-06	0.000585422
ACSL1	2.75095	1.05416e-06	0.000585422
CYP1B1	2.50545	1.25773e-06	0.000675214
IL18R1	2.97227	1.31846e-06	0.000675214
SH3PXD2B	3.24311	1.32984e-06	0.000675214
CR1	2.57694	1.37951e-06	0.00068098
SLC22A4	2.20655	1.65041e-06	0.000792688
SLC2A3	1.86926	1.70157e-06	0.000795751
NR2E1	2.8289	1.7773e-06	0.000809857
LIN7A	2.12743	1.88859e-06	0.000839053
KCNH7	2.92121	2.14725e-06	0.000930702
MCTP2	1.7609	2.37858e-06	0.00100642
ANKRD22	3.1484	2.5726e-06	0.0010632
AHNAK2	-2.39824	2.73797e-06	0.00109188
EXT1	1.84484	2.83285e-06	0.00109188
DCANP1	-1.94084	2.84148e-06	0.00109188
SRPK1	2.154	2.88777e-06	0.00109188
NSUN7	2.58173	3.06811e-06	0.0011359
GPR141	2.25939	3.14149e-06	0.00113933
TGFA	2.36462	3.25628e-06	0.00115735
GRB10	2.47664	3.68834e-06	0.0012852
ZNF608	3.2542	3.88921e-06	0.00129296
S100A12	3.82448	3.92674e-06	0.00129296
KLHL2	2.44753	3.9959e-06	0.00129296
ETS2	1.77467	4.00163e-06	0.00129296
MIR4772	3.37026	4.11472e-06	0.00130576
PPP1R3D	1.77436	4.4015e-06	0.00137226
SERPINB1	1.66473	4.56017e-06	0.00139722
LOC101927153	3.16988	4.65345e-06	0.00140164
PYGL	2.04334	4.97481e-06	0.00145506
INSC	2.6688	5.12664e-06	0.00145506
EDNRB	2.92819	5.13275e-06	0.00145506
SPARC	-1.85714	5.15833e-06	0.00145506
FCGR1A	2.96036	5.74118e-06	0.00159416
CHSY1	1.57174	6.5387e-06	0.00178768
SIPA1L2	2.12049	6.72511e-06	0.00181079
SULT1B1	2.50838	7.30338e-06	0.00193714
CD163	1.97737	7.43128e-06	0.00194208
KIF26B	-1.94917	7.94348e-06	0.00203503
ZAK	1.93356	8.02298e-06	0.00203503
SLC1A3	3.17491	8.1305e-06	0.00203503
SLC9A7P1	1.93804	8.31223e-06	0.00204851
AXIN2	-1.65179	8.41492e-06	0.00204851
CLEC4E	2.0279	8.66932e-06	0.00208193
PFKFB2	2.91697	8.87587e-06	0.00210311
CD59	1.75263	1.00457e-05	0.00234897
CKLF	1.84357	1.07474e-05	0.00248041
DHRS7B	1.40593	1.13659e-05	0.00255942
MSL3	1.4899	1.14008e-05	0.00255942
CARD6	1.73615	1.15218e-05	0.00255942
BST1	1.72494	1.21126e-05	0.00265744
NFATC2	-1.7904	1.23666e-05	0.00268007
LOC344887	3.17378	1.33227e-05	0.00285179
SLC51A	2.25677	1.34798e-05	0.00285179
B4GALT5	1.8047	1.37193e-05	0.0028683
LRRN1	3.10741	1.50197e-05	0.00310367
MKNK1-AS1	1.9989	1.5313e-05	0.00312789
HP	4.26009	1.62247e-05	0.00327646
ACE2	3.37797	1.64424e-05	0.00328312
AQP9	1.76345	1.68043e-05	0.0033181
TBC1D8	1.60911	1.84835e-05	0.00360956
FAM198B	1.72273	1.91511e-05	0.00369929
MGAM2	2.66962	1.97014e-05	0.00373596
OR2B11	2.70722	1.97614e-05	0.00373596
FLJ21408	2.82262	2.01555e-05	0.00377035
CDC42EP3	1.53612	2.07043e-05	0.00383267
WDFY3	1.80749	2.10096e-05	0.00384908
YIPF1	1.48505	2.13286e-05	0.00386765
DRAM1	1.64311	2.22371e-05	0.00398235
GPAT3	1.76821	2.24092e-05	0.00398235
IL1R2	2.39897	2.37351e-05	0.0041762
SLA	1.58533	2.47446e-05	0.00429722
TMED8	1.79917	2.49065e-05	0.00429722
LINC01093	3.64381	2.62977e-05	0.00449362
CARD16	2.0025	2.65595e-05	0.00449514
GCA	2.04041	2.7589e-05	0.00462533
PHTF1	2.13114	2.8495e-05	0.00466689
CD55	1.95899	2.86104e-05	0.00466689
LOC101928673	1.3995	2.86605e-05	0.00466689
KIF1B	1.7546	2.88874e-05	0.00466689
TUBB1	-1.83555	2.97536e-05	0.00475693
TGFA-IT1	2.94998	2.99801e-05	0.00475693
GRAP2	-1.73609	3.10275e-05	0.00483965
F5	2.27718	3.10461e-05	0.00483965
CMTM4	1.33477	3.18618e-05	0.00492361
HMGB2	1.57688	3.24499e-05	0.00497127
ASPH	1.99222	3.34041e-05	0.00507371
CEP19	1.59523	3.42391e-05	0.00515647
TNFSF13B	1.77057	3.48308e-05	0.0051934
IL18RAP	2.61316	3.50688e-05	0.0051934
ROPN1L	2.34686	3.65296e-05	0.00536502
RALB	1.58515	3.68489e-05	0.00536755
LIPN	2.72637	3.74137e-05	0.00540552
SYN2	3.04818	3.77436e-05	0.00540921
MAOA	3.47711	3.8351e-05	0.00545229
BASP1	1.89062	3.95912e-05	0.00558393
GUCY2C	2.423	4.02155e-05	0.00562732
TMCO3	1.44728	4.24442e-05	0.00588431
CFAP58	2.01294	4.27143e-05	0.00588431
GK3P	2.16895	4.39061e-05	0.00600197
RAB20	1.68725	4.48319e-05	0.00608174
FCGR1B	2.48864	4.70002e-05	0.00632758
LINC01127	2.02067	5.12508e-05	0.00682189
CNTNAP3B	2.55199	5.18009e-05	0.00682189
FAM189A1	-2.13303	5.18258e-05	0.00682189
TOMM40L	1.19063	5.22074e-05	0.00682189
CAPN13	1.92686	5.5e-05	0.00709844
CYP19A1	3.88124	5.51226e-05	0.00709844
FKBP5	1.99425	5.66774e-05	0.00724615
MERTK	2.49754	5.89869e-05	0.00748754
BCL2A1	2.10283	6.01254e-05	0.00754397
CYP1B1-AS1	2.68032	6.08605e-05	0.00754397
TLR8	1.66381	6.08699e-05	0.00754397
MANSC1	2.04456	6.11295e-05	0.00754397
ANO10	1.61058	6.39362e-05	0.00783593
TNIK	-1.2876	6.65683e-05	0.00805798
GPR87	2.75137	6.66549e-05	0.00805798
FAM46C	-1.72185	6.88495e-05	0.00826705
MAP2K6	2.17764	7.19843e-05	0.00858546
TMEM260	1.81581	7.26254e-05	0.00860417
PLXNC1	1.40044	7.43655e-05	0.00868951
ATP9A	2.12363	7.54671e-05	0.00868951
PPARG	3.66462	7.59435e-05	0.00868951
TRABD2A	-1.58868	7.63562e-05	0.00868951
ABHD12B	2.27124	7.66375e-05	0.00868951
CACNA1E	2.54296	7.67199e-05	0.00868951
UPP1	2.14335	7.76685e-05	0.00868951
MRVI1	1.66672	7.78586e-05	0.00868951
PPP1R3B	1.57564	7.8107e-05	0.00868951
CNGA4	2.08079	7.89034e-05	0.00868951
CSGALNACT1	1.25701	7.92903e-05	0.00868951
LOC553103	1.54625	7.94699e-05	0.00868951
PLAU	1.98734	7.97023e-05	0.00868951
SLC28A3	2.0371	8.12429e-05	0.00880346
SKAP1	-1.29343	8.45012e-05	0.00901452
HLA-DRA	-1.54697	8.46899e-05	0.00901452
METTL7B	2.24317	8.47125e-05	0.00901452
SMA5	2.06192	8.65597e-05	0.00915627
CCND2	-1.54786	8.80588e-05	0.00925972
FLVCR2	1.56749	8.86253e-05	0.00926448
SLC22A15	1.59434	9.27253e-05	0.00962838
C5orf45	-1.04138	9.34404e-05	0.00962838
MGAM	2.26749	9.37319e-05	0.00962838
CES1	2.58175	9.47593e-05	0.00967798
LOC105747689	1.53268	9.6277e-05	0.00975397
PLBD1-AS1	2.24917	9.66011e-05	0.00975397
CLRN1	3.87288	0.000100642	0.0101046
HLA-DPB1	-1.59397	0.000101324	0.0101159
MSRA	1.33162	0.0001023	0.0101563
LAMB3	1.56858	0.000103279	0.0101965
CDKL5	1.43066	0.000106165	0.0104208
CLTCL1	1.49398	0.000106934	0.0104208
KL	3.20266	0.00010746	0.0104208
CDK5R1	1.62653	0.000107896	0.0104208
HFE	1.33361	0.000109716	0.0105393
CRYBA1	1.89878	0.000110685	0.0105752
TAS2R40	2.64937	0.000111419	0.0105884
KIAA0825	1.62372	0.000114723	0.0107992
CA2	-1.75968	0.000114853	0.0107992
ZNF831	-1.61255	0.000118669	0.0110698
SORT1	1.38034	0.000118977	0.0110698
HTATIP2	1.45111	0.000120753	0.0111621
DIRC2	1.68404	0.000121225	0.0111621
MBOAT1	1.14115	0.000122832	0.0112518
PRDM11	-1.31088	0.000123886	0.0112902
RABGEF1	1.27639	0.000125166	0.0113274
CECR6	1.79572	0.00012557	0.0113274
GBP4	-1.38178	0.00012625	0.0113313
RSPH14	1.77089	0.000129305	0.0114673
VSIG4	1.86818	0.000130121	0.0114673
MSRB2	1.33455	0.000130519	0.0114673
LOC101927851	1.85191	0.000130826	0.0114673
ADAM9	2.05978	0.000130992	0.0114673
MS4A4A	2.82709	0.000134603	0.0117014
NANS	1.07379	0.000134984	0.0117014
PTGFR	3.42451	0.000136517	0.0117769
DDI1	-2.43973	0.000137268	0.0117845
MYO16-AS1	2.28173	0.000140158	0.0119747
PSTPIP2	1.32761	0.000143127	0.0121216
LOC729739	1.83964	0.000143241	0.0121216
HSPA1B	1.25898	0.000144762	0.0121832
LOXHD1	2.04751	0.000145341	0.0121832
ARHGAP24	1.57016	0.000149198	0.0124479
C20orf24	1.70358	0.000150206	0.0124584
METTL9	1.81943	0.000151825	0.0124584
FGD4	1.55007	0.000151865	0.0124584
MARC1	1.83749	0.000152129	0.0124584
LY9	-1.30432	0.000154343	0.0125574
IL1R1	1.87715	0.000154961	0.0125574
LTB4R	1.65086	0.000155457	0.0125574
APOA2	2.43659	0.000157935	0.0126697
HLA-DMB	-1.52679	0.000159376	0.0126697
SIRPD	1.65245	0.000159455	0.0126697
PGM1	1.33505	0.000159699	0.0126697
LOC102724323	1.84628	0.000160814	0.0127015
KCNJ2	1.43801	0.000161822	0.0127055
TRIM9	2.50571	0.000162295	0.0127055
PNPLA1	1.63925	0.000167921	0.0130882
IKZF3	-1.72572	0.000171065	0.0132751
PEAR1	-1.46621	0.000175684	0.0135527
KIF24	1.22245	0.000176909	0.0135527
NOXRED1	2.00699	0.00017693	0.0135527
2022-03-03	1.67756	0.000177707	0.0135538
FAM45A	1.19887	0.000180231	0.0135792
SMA4	1.65294	0.000180317	0.0135792
SQRDL	1.1614	0.000181072	0.0135792
GS1-279B7.1	2.69275	0.000181402	0.0135792
MIR3605	2.20838	0.000181861	0.0135792
KBTBD7	1.41407	0.000184883	0.0136398
SERPINF1	-1.11262	0.000185166	0.0136398
FCER1G	1.80949	0.000185675	0.0136398
HPR	1.68377	0.000185742	0.0136398
OSBPL1A	1.76145	0.000186561	0.0136435
LIPM	3.06237	0.000189917	0.0138251
IL10RB	1.30349	0.000190599	0.0138251
HAUS4	1.40897	0.000193009	0.0139261
NR1I3	1.86595	0.000193843	0.0139261
GNS	1.0453	0.000194343	0.0139261
SLED1	2.20573	0.000196957	0.0140567
DOCK4	1.96793	0.000198093	0.0140813
CPEB4	1.2282	0.000200929	0.0142259
LINC01268	2.18339	0.000203445	0.0143469
VNN1	3.21481	0.00020447	0.0143622
VNN2	1.61938	0.000208642	0.0145976
LOC100129550	1.49609	0.00021112	0.0146832
EPB41	-1.07427	0.000211519	0.0146832
CDH26	1.62176	0.000215644	0.0149113
RNASEL	1.08808	0.000217683	0.014994
TRIM58	-1.07124	0.000221979	0.0151349
ECRP	2.64381	0.000221993	0.0151349
SDPR	-1.90656	0.000222283	0.0151349
SLC25A38	-1.06986	0.000226668	0.0152239
MKNK1	1.76884	0.000226887	0.0152239
B3GNT5	1.99317	0.000227638	0.0152239
LOC101929023	2.0234	0.000228185	0.0152239
SELL	1.22435	0.000229148	0.0152239
ATP2C2	2.28552	0.000229449	0.0152239
PFDN1	1.15247	0.00023029	0.0152239
RETN	3.41004	0.000230444	0.0152239
FNDC3B	1.22383	0.000233088	0.015334
FAM209B	2.153	0.000233837	0.015334
TGFBR3	-1.97606	0.000234915	0.0153481
MAB21L2	-1.3981	0.00024009	0.015583
TNFAIP6	2.11135	0.000240264	0.015583
HTRA1	2.36839	0.000242858	0.0156939
FCAR	2.33871	0.000244869	0.0157665
DUSP13	3.14846	0.000251081	0.0161081
LOC399715	2.24545	0.000254134	0.0162453
DIP2C	-1.34271	0.00025774	0.016405
RAB19	1.64328	0.000258477	0.016405
KCNJ2-AS1	1.75614	0.000261782	0.0165205
NRBF2	1.24621	0.000262156	0.0165205
GADD45A	2.70397	0.000264213	0.0165599
ALPK1	1.40392	0.000264646	0.0165599
RAB31	1.27141	0.000268842	0.0167096
RALGAPA2	1.37986	0.000268919	0.0167096
RAB6B	-1.30224	0.000270135	0.0167268
BCAT1	2.17151	0.000273221	0.0167804
LOC102724958	2.20619	0.000274133	0.0167804
ARL4C	-1.71652	0.000274679	0.0167804
PELO	1.13155	0.000275134	0.0167804
ST6GAL1	-1.31322	0.000276576	0.0167804
DPY19L3	1.73306	0.000276667	0.0167804
DHRS13	1.88669	0.000289968	0.0175273
MTUS2	-1.87949	0.000293162	0.0176603
LYVE1	2.01703	0.000294417	0.0176759
CASP4	1.16711	0.000296399	0.0177037
PXK	1.4987	0.000296904	0.0177037
PECR	1.52186	0.000297867	0.0177037
ANKS6	-1.01386	0.000300839	0.0178207
GK	1.40058	0.000305591	0.0178691
ACVR1B	1.50757	0.000306018	0.0178691
OMG	2.0816	0.000306266	0.0178691
VCAN	1.56305	0.000306993	0.0178691
LOC100505984	1.53281	0.00030797	0.0178691
BCL11B	-1.75356	0.000308386	0.0178691
FAM126B	1.56794	0.000308695	0.0178691
RNF135	1.10904	0.000309858	0.0178782
PCED1B-AS1	-1.07038	0.000312341	0.0179385
WSB1	1.2267	0.000312921	0.0179385
RNASE1	2.70787	0.000317952	0.0181161
COL13A1	-1.92285	0.000318058	0.0181161
TLR2	1.43921	0.000321174	0.0182321
RPH3A	2.29118	0.000322148	0.0182321
TLR4	1.34069	0.000325193	0.0183084
LINC00937	2.25431	0.000325556	0.0183084
LOC728743	-1.6389	0.000328658	0.0184246
SETD8	1.0518	0.000330314	0.0184591
LSMEM1	1.9021	0.000334738	0.0185728
CRISP3	2.51987	0.000335329	0.0185728
RNF141	1.29048	0.000335484	0.0185728
FBN2	1.9417	0.000340047	0.018767
C1orf198	-1.2977	0.000341202	0.0187724
MYO10	1.24533	0.000349522	0.0190185
RNF175	2.11651	0.000350103	0.0190185
RNF125	-1.10927	0.000350296	0.0190185
MLK7-AS1	2.16939	0.000351611	0.0190185
FLJ38122	-1.38321	0.000352407	0.0190185
ERLIN1	1.67694	0.000353173	0.0190185
FGFBP2	-2.00521	0.000354007	0.0190185
PLD1	1.65683	0.000356314	0.01904
HECW2	2.33637	0.000356778	0.01904
PTGDR2	-2.86634	0.000358901	0.0190959
TRIB2	-1.32417	0.000360041	0.0190994
TPST1	1.88435	0.000362035	0.019148
PCYT1A	1.3877	0.000364044	0.0191729
TMEM45B	1.38307	0.000364664	0.0191729
UBXN2B	1.45737	0.000369091	0.0193484
CEBPB	1.45847	0.000370558	0.0193682
SBF2	1.11757	0.000372216	0.019385
CCDC71L	1.70739	0.000373897	0.019385
CNIH4	1.71905	0.000374151	0.019385
SCAMP5	-1.8817	0.000380403	0.0196516
NME8	1.73682	0.00038179	0.0196661
CLEC5A	2.96098	0.00038321	0.0196821
ZNF230	1.56034	0.000386622	0.019751
TXN	1.54816	0.000386773	0.019751
SND1-IT1	1.33505	0.000389688	0.0198428
GNG5	1.63751	0.000392814	0.0199449
RPL15	-1.47045	0.000398506	0.0200619
PGPEP1L	2.02402	0.000403822	0.0202721
FAM129A	1.29936	0.000407108	0.0203795
LINC00211	1.73755	0.000411363	0.0204771
CCDC141	-1.50441	0.000412901	0.0204936
TCAIM	1.6776	0.000414991	0.0204936
RAB33B	1.50938	0.000415154	0.0204936
BEND7	2.05074	0.0004192	0.0205918
WDFY3-AS2	2.60481	0.00041946	0.0205918
PFKFB3	2.61338	0.000421695	0.0206045
CKAP4	2.04484	0.000422037	0.0206045
CD3E	-1.77514	0.000423539	0.0206211
ITGA7	2.12124	0.000425101	0.0206406
MLC1	-1.97796	0.000427643	0.0207075
TMEM132D	1.96281	0.000429498	0.0207408
EEF1A1	-1.9326	0.000431438	0.020778
ABCA13	1.95905	0.000438295	0.021016
IL24	-1.43706	0.000438744	0.021016
HSDL2	1.45081	0.000446542	0.021332
ZNF281	1.43278	0.000456541	0.0217512
OIT3	2.03487	0.000457843	0.0217549
MFHAS1	-1.04628	0.000461279	0.0218432
ST6GALNAC3	2.73884	0.00046216	0.0218432
RHOH	-1.32268	0.000473255	0.0223082
C9orf84	2.36179	0.000476154	0.0223855
ADGRE4P	-2.08792	0.000494174	0.0231104
TAS2R39	2.43248	0.000496998	0.0231361
DNAJC3-AS1	1.80111	0.000497327	0.0231361
ECHDC3	2.18531	0.00050114	0.0232526
KIF3C	1.49106	0.00050391	0.0233203
KIAA0040	1.03724	0.000506682	0.0233877
ALOX12P2	-1.39456	0.000511106	0.0234743
TESPA1	-1.17053	0.000511201	0.0234743
SAMSN1	2.22773	0.000515106	0.0235682
ATP6V1C1	1.51849	0.000515898	0.0235682
FAM20A	1.29277	0.000523989	0.0237797
RRAGD	1.40325	0.000524115	0.0237797
SOCS3	1.87812	0.000524543	0.0237797
LITAF	1.0858	0.00052638	0.0238023
RASGRP1	-1.57232	0.000529357	0.0238762
MAK	1.65899	0.000535353	0.0240855
CAND2	-1.3351	0.000537836	0.0241361
ENTPD7	1.744	0.000539778	0.0241622
LINC00399	1.98898	0.000541145	0.0241625
CNOT11	1.08528	0.000569316	0.0252933
NIPAL4	1.42655	0.000573725	0.0253126
DACH1	2.26292	0.000573726	0.0253126
S100A9	2.38404	0.000574024	0.0253126
RBP7	1.43603	0.000582281	0.0256132
C5orf67	2.54119	0.000586554	0.0256473
TAS2R38	2.08843	0.00058673	0.0256473
AFF2	1.12078	0.000587387	0.0256473
LOC101929412	2.15674	0.000592328	0.0257997
GSG1L	1.8602	0.000594136	0.0258151
PRMT5	1.05058	0.000595911	0.0258291
GABRR2	1.80501	0.000605686	0.0261335
SLCO4A1	1.66817	0.000605874	0.0261335
HIST1H1T	2.01103	0.00062537	0.0268831
TLR1	1.13679	0.000627781	0.0268831
LOC285847	1.68984	0.000627792	0.0268831
HSPA1A	1.32644	0.000632354	0.0270134
RNF149	1.1439	0.00063902	0.027216
CEACAM1	1.78551	0.000640269	0.027216
TFDP2	-1.04869	0.0006445	0.027216
CEBPD	1.636	0.000644756	0.027216
SLCO4C1	1.47861	0.000649054	0.0273326
ARMC12	1.73465	0.000652851	0.0274274
MDN1	-1.16377	0.00065787	0.0275106
TCONS_00029157	-1.62994	0.000657925	0.0275106
CAPNS2	1.91625	0.00066251	0.0276372
LDHA	1.30743	0.000667167	0.0277663
TMSB4X	-1.35206	0.000678048	0.0281314
LINC01094	2.08232	0.000688041	0.0284353
KLRD1	-1.3294	0.000690441	0.0284389
CNEP1R1	1.399	0.000693545	0.0284389
RPL23A	-1.59967	0.000694529	0.0284389
GSTO2	1.49892	0.000699672	0.0285836
KLF14	1.40268	0.000706589	0.0288
IL10RB-AS1	1.02998	0.000712684	0.0289158
F13A1	-1.42805	0.000717916	0.0290371
LOC285819	2.01512	0.000718941	0.0290371
SEMA6B	2.87854	0.000729464	0.0293952
PPP4R2	1.49431	0.000733627	0.0294475
SEPT6	-1.09068	0.000734075	0.0294475
CTNNA1	1.06973	0.000736437	0.0294757
FCGR2A	1.19488	0.000741676	0.0296187
PRR5L	-1.60968	0.000744567	0.0296675
ANKRD6	1.17319	0.000746641	0.0296836
TREML4	1.68838	0.000751649	0.029816
STXBP1	-1.33839	0.000754002	0.0298427
TP53I3	1.57565	0.00075792	0.0299311
DHRS3	-1.42521	0.000762564	0.0300477
GPER1	1.73555	0.000764687	0.0300647
SCN9A	2.40983	0.000782377	0.0306923
IFNAR1	1.16213	0.00079239	0.0310167
SGMS2	1.83968	0.000797253	0.0310781
LEF1	-1.36863	0.000801633	0.0311725
MIR4435-2HG	1.05953	0.000813256	0.0315554
LRIG1	-1.13867	0.000817459	0.0315806
IFNGR2	1.05465	0.000822463	0.0316708
FBXL5	1.31458	0.00082488	0.0316708
ANKRD35	1.75199	0.000825141	0.0316708
TDRD9	2.45132	0.000831345	0.0317797
ADGB	2.97967	0.000831555	0.0317797
RAB27A	1.26072	0.00084642	0.0322784
MMP8	3.5781	0.000849619	0.032331
CC2D2A	1.33195	0.00085342	0.0323677
LINC00676	2.74882	0.000854878	0.0323677
CD58	1.68689	0.000856717	0.0323677
LOC101927780	1.14884	0.000857868	0.0323677
PPP1R13B	-1.17661	0.000861901	0.0324509
RPS20	-1.60372	0.000873618	0.0327533
LRRC71	1.49521	0.000877658	0.0328355
DSE	1.09741	0.000883437	0.0329368
SRGAP3	-1.66181	0.000884072	0.0329368
RASL11A	1.38179	0.000893002	0.0331999
OTUB2	-1.02787	0.000902606	0.0333476
KIF13A	1.10236	0.00090698	0.0333664
UGCG	2.3036	0.000907654	0.0333664
BACH2	-1.26147	0.000908745	0.0333664
CHMP7	-1.10698	0.000915758	0.0335435
FCMR	-1.47812	0.000917475	0.0335435
CAPN5	-2.17036	0.000919232	0.0335435
CST7	2.12585	0.000923522	0.0335558
TREML3P	1.5545	0.00092639	0.0335558
ETS1	-1.64012	0.000926654	0.0335558
KMT2A	-1.19314	0.000927123	0.0335558
OPTN	-1.10616	0.000934983	0.0337636
OR52W1	2.30785	0.000937242	0.0337636
POC1A	1.48457	0.000938565	0.0337636
RAB32	1.41101	0.000946603	0.033984
LPCAT2	1.35702	0.000950778	0.0340251
CA4	2.62846	0.000951576	0.0340251
KLHL3	-1.17606	0.000954347	0.0340313
MIR646	1.64371	0.00095558	0.0340313
CNTNAP3	1.95714	0.000969425	0.0344553
MPZL3	1.0795	0.000976535	0.0345697
ITK	-1.506	0.000988275	0.0349158
C1RL-AS1	1.09206	0.000992399	0.0349655
CXCL8	-2.1106	0.000993616	0.0349655
LOC102723927	-1.66145	0.00100093	0.0351531
CLCN1	1.78861	0.00100531	0.0352376
SCPEP1	1.05898	0.00101299	0.0354368
SH3GLB1	1.38833	0.00102003	0.035613
PHLPP1	1.05346	0.00102856	0.0358402
CSGALNACT2	1.52582	0.00103586	0.0359147
EFNA1	1.59394	0.0010364	0.0359147
NQO2	1.88568	0.00104197	0.0359147
NBPF18P	1.73699	0.00104341	0.0359147
ST3GAL4	2.0791	0.00104541	0.0359147
MARCO	2.11467	0.00104632	0.0359147
DYNLT1	1.28209	0.0010466	0.0359147
ITGB3	-1.54905	0.00104686	0.0359147
DOK6	-1.71373	0.00105229	0.0360312
NMNAT2	1.70565	0.00106161	0.0361308
TUBBP5	3.13902	0.00106229	0.0361308
FAM171A1	-1.31895	0.00106333	0.0361308
SERPINB2	2.08672	0.0010776	0.0365433
CPD	1.41118	0.00107958	0.0365433
GMPR	-1.15168	0.001102	0.0372156
SCML4	-1.05507	0.00110422	0.0372156
LOC100499194	1.08756	0.00110887	0.0372156
SLC5A9	1.47919	0.00111274	0.0372156
DOCK4-AS1	2.21401	0.00111319	0.0372156
AGFG1	1.6019	0.00111351	0.0372156
OLFM1	-2.0172	0.00111499	0.0372156
PCDH1	-2.11267	0.00111674	0.0372156
SDCBP	1.27834	0.00111829	0.0372156
ZDHHC9	1.47397	0.00113525	0.037614
KCNA6	-1.46065	0.00113543	0.037614
AGAP1	-1.58758	0.00113778	0.037614
TEF	-2.36929	0.00113873	0.037614
ST20	1.70081	0.00114674	0.0378084
LBH	-1.77987	0.00115087	0.0378741
PF4	-1.79375	0.00115563	0.0379606
NFIL3	1.41352	0.00116259	0.0380176
NTN1	-1.71811	0.00116494	0.0380176
SPRED2	1.41298	0.0011735	0.0381467
TTN-AS1	1.2406	0.00117417	0.0381467
GNAZ	-1.16876	0.00118793	0.0384978
ADAM17	1.064	0.00118969	0.0384978
UPB1	1.76214	0.00119361	0.0384978
SEC14L2	-1.00118	0.00119508	0.0384978
CELF3	1.60771	0.00119581	0.0384978
IGFBP4	-1.71627	0.00120831	0.0387826
GPR160	1.75461	0.00120902	0.0387826
AIM2	1.86715	0.00121745	0.0389825
MTF1	1.34103	0.0012251	0.0391571
PDZD8	1.29232	0.00123141	0.039275
UTRN	-1.18913	0.00123322	0.039275
SYP	1.28625	0.00125495	0.0398244
HHEX	1.27856	0.00126222	0.0399837
MIR646HG	1.36241	0.00126909	0.0401299
CACNA1C-AS1	-1.62268	0.00127675	0.0402291
ITGA1	2.09795	0.00128351	0.0403639
ZBED2	-1.25001	0.00128558	0.0403639
APBB2	1.41124	0.00129288	0.0405215
PPP4R1L	1.31163	0.00129942	0.040655
LAMTOR5	2.03541	0.00131045	0.0409281
LOC101928977	1.64306	0.00131674	0.0410522
EIF4E3	1.12605	0.00132179	0.0411374
RPL27A	-1.34715	0.00132951	0.0413053
ABLIM1	-1.46082	0.00133399	0.0413724
RPS25	-1.42913	0.00136641	0.0422304
CD247	-1.96445	0.00137662	0.0423704
EPHX2	-1.23423	0.00137898	0.0423704
STX16-NPEPL1	1.08892	0.00138063	0.0423704
HRASLS5	-2.12839	0.00138286	0.0423704
KCNJ15	1.79662	0.00139529	0.0426303
ALOX15	-2.86718	0.00139614	0.0426303
PROKR2	1.68068	0.00141054	0.0429225
C6orf229	1.62194	0.0014229	0.0432244
GM2A	1.26328	0.00142534	0.0432246
LOC286370	1.33589	0.00143087	0.0432322
EMILIN2	1.43003	0.00143742	0.0432322
IDI1	1.90602	0.00143797	0.0432322
LINC01057	1.35356	0.0014384	0.0432322
INADL	-1.09582	0.0014391	0.0432322
FZD5	1.50238	0.00144123	0.0432322
EXOC6	1.51312	0.00144349	0.0432322
NR3C2	-1.37514	0.00144505	0.0432322
MIR373	1.62074	0.0014506	0.0433253
F8A1	1.18172	0.00146345	0.0435794
LINC00266-1	1.49706	0.00146401	0.0435794
ADAMTS3	2.89372	0.00147501	0.0436902
MEIS1-AS2	-1.1556	0.00147576	0.0436902
STON2	-1.12057	0.00147901	0.0436902
PASK	-1.20626	0.00148408	0.0436902
TTC26	1.13748	0.00148567	0.0436902
HLA-DPA1	-1.51202	0.00148808	0.0436902
LINC00861	-1.31657	0.00148902	0.0436902
LDOC1L	-1.13216	0.00149102	0.0436902
PPAP2B	1.45438	0.00149205	0.0436902
RCAN3	-1.13107	0.00149232	0.0436902
ZNF750	-1.85177	0.00149651	0.0437409
HLA-DOA	-1.19189	0.00150229	0.0438377
PCOLCE2	3.00751	0.00150655	0.0438901
ACSL4	1.50431	0.00151473	0.0439902
PCED1B	-1.58964	0.00151494	0.0439902
LY96	1.78002	0.00153593	0.044527
RFTN1	-1.07862	0.00153983	0.0445674
CLC	-2.26704	0.00154249	0.0445716
LRBA	-1.534	0.00155753	0.0448603
PRSS33	-3.30684	0.00157431	0.0451192
SLC38A1	-1.66396	0.00157572	0.0451192
TMEM204	-1.9337	0.00157713	0.0451192
MYO16	1.87555	0.001584	0.0451192
MRVI1-AS1	1.51973	0.00158429	0.0451192
MBLAC1	-1.41774	0.00159066	0.0452282
PTGS1	-1.10501	0.00161059	0.0457218
SPON2	-3.1465	0.00162318	0.0459413
LINC01270	1.77721	0.0016235	0.0459413
NDUFB3	1.6039	0.00164517	0.0464807
TMEM144	1.69793	0.00164996	0.0465004
STARD9	-1.21779	0.0016511	0.0465004
IL7R	-1.81043	0.00166024	0.0466836
RORA	-1.81803	0.00166619	0.0467771
OSGIN2	1.38765	0.00167335	0.046904
UBE2J1	1.46794	0.00167789	0.0469571
MEF2A	1.22963	0.00168194	0.0469599
MGST1	2.21195	0.00168514	0.0469599
LTA4H	1.16508	0.00169048	0.0470135
SDK1	1.73572	0.00171102	0.0475102
RP2	1.20716	0.00171699	0.0476017
FCRL3	-1.2094	0.00172542	0.0477608
MOSPD2	1.3118	0.00173298	0.0477644
ACOX2	1.22461	0.00173355	0.0477644
NFATC3	-1.09001	0.00173759	0.0477854
UBE2R2	1.01015	0.00174113	0.0477854
PCAT29	-1.51589	0.00174244	0.0477854
ZDHHC19	2.81003	0.00174893	0.0478151
RBPMS2	-1.66935	0.00175277	0.0478151
ACOT2	-1.41967	0.00176429	0.048014
KIRREL3	1.65951	0.00177841	0.0483244
UBAP1	1.33146	0.00178169	0.0483396
SMPD3	-3.0467	0.00178889	0.0483927
LOC100289650	1.81866	0.00178909	0.0483927
RNF165	-1.44416	0.00179848	0.0485727
ARHGAP26-IT1	1.66504	0.00180558	0.0486903
PLB1	2.31456	0.00180984	0.0487313
C7orf25	1.4076	0.00181533	0.0487804
MCF2L	-1.63921	0.00181835	0.0487804
PLP2	1.56413	0.0018199	0.0487804
HMCN1	2.27279	0.0018369	0.0490882
CCDC149	1.02194	0.00184632	0.0491918
LOC100131635	2.62889	0.00185567	0.0493669
ECEL1P2	2.33995	0.00185967	0.049385
CCM2L	1.53881	0.00186191	0.049385
ALDH1A2	1.53708	0.00186804	0.0494739
DEGs: differentially expressed genes; AIS: American Spinal Cord Injury Association Impairment Scale; SCI: spinal cord injury; HC: healthy uninjured control

## Sheet: Table3
DEGs of the AISC grade between the SCI group and HC group
Gene	logFC	P.Value	adjust.P.Value
CYSTM1	3.4761	5.49224e-09	4.13866e-05
CLEC4D	3.43411	6.12646e-09	4.13866e-05
S100A8	2.58444	6.98665e-09	4.13866e-05
S100A12	3.67394	1.14057e-08	5.06725e-05
ARG1	4.00508	1.55886e-08	5.54049e-05
SLC37A3	2.56115	1.9017e-08	5.63252e-05
ST3GAL4-AS1	2.6726	2.40095e-08	6.09533e-05
AXIN2	-1.85672	3.27637e-08	7.15881e-05
HAUS4	1.88911	3.62553e-08	7.15881e-05
ANXA3	3.44776	5.22398e-08	9.28353e-05
QPCT	1.76217	5.90486e-08	9.53956e-05
SH3PXD2B	3.63944	1.09815e-07	0.000151693
CYP1B1	2.57458	1.10971e-07	0.000151693
BMX	3.29668	1.19504e-07	0.000151693
LIN7A	1.94179	1.43026e-07	0.000169447
TLR5	2.13831	2.00193e-07	0.000213264
SLC2A3	1.98039	2.05402e-07	0.000213264
MGAM2	2.5145	2.35906e-07	0.000213264
SLC22A4	1.97141	2.43204e-07	0.000213264
ZNF827	-1.89457	2.49078e-07	0.000213264
NLRC4	2.09691	2.70952e-07	0.000213264
SKAP1	-2.20684	2.87632e-07	0.000213264
IRAK3	1.99654	2.87641e-07	0.000213264
GALNT14	3.05823	2.88016e-07	0.000213264
MIR6781	2.18522	3.63158e-07	0.000258147
CD177	7.0319	3.95268e-07	0.000269904
CD3E	-2.33866	4.1123e-07	0.000269904
MCEMP1	4.59989	4.2526e-07	0.000269904
CSNK1A1L	2.05782	4.54262e-07	0.000276221
MAPK14	1.86679	4.71418e-07	0.000276221
EDNRB	2.88936	4.81844e-07	0.000276221
ECHDC3	2.91449	5.6094e-07	0.00029059
SLC9A7P1	1.78954	5.67772e-07	0.00029059
ACSL1	2.22224	5.85556e-07	0.00029059
VNN1	2.94344	5.85985e-07	0.00029059
POC1A	2.21006	5.88669e-07	0.00029059
HPCAL4	-2.427	6.43806e-07	0.00030049
LMNB1	1.81191	6.55109e-07	0.00030049
PLBD1	1.80149	6.64995e-07	0.00030049
CCND2	-1.94582	6.7636e-07	0.00030049
CR1	2.11948	6.97865e-07	0.000302482
LOC731424	2.16343	7.96682e-07	0.000331156
SOCS3	2.81158	8.0864e-07	0.000331156
ETS2	1.6254	8.19924e-07	0.000331156
NFATC2	-2.27333	8.45046e-07	0.000333718
PYGL	1.80977	8.84517e-07	0.000335836
SEMA6B	4.43739	8.88206e-07	0.000335836
GATA3	-2.35757	9.33724e-07	0.000345692
SIPA1L2	2.31816	1.0268e-06	0.000370345
ST6GAL1	-1.47596	1.04199e-06	0.000370345
ZNF438	1.80847	1.11986e-06	0.000390216
GBP4	-1.97996	1.25864e-06	0.000426002
TP53I3	2.44169	1.29081e-06	0.000426002
LOC100996286	-2.54242	1.38451e-06	0.000426002
SLC26A8	2.58373	1.38917e-06	0.000426002
RORC	-2.39566	1.42904e-06	0.000426002
BST1	1.77864	1.43905e-06	0.000426002
LINC00861	-2.36939	1.43979e-06	0.000426002
RCAN3	-1.81051	1.44799e-06	0.000426002
KLHL2	2.0571	1.45904e-06	0.000426002
FAM171A1	-2.47378	1.47754e-06	0.000426002
NR3C2	-2.26754	1.5098e-06	0.000426002
RETN	4.77572	1.51022e-06	0.000426002
ZNF831	-2.07724	1.70999e-06	0.000474815
GRB10	3.01718	1.77318e-06	0.000479898
LEF1	-2.17661	1.7823e-06	0.000479898
CLTCL1	1.89337	2.04165e-06	0.000541526
FCGR1A	2.52958	2.18151e-06	0.000570111
SFMBT1	-1.64373	2.2168e-06	0.000570939
C1RL-AS1	1.70693	2.26138e-06	0.0005741
SIRPG	-1.97049	2.32445e-06	0.0005818
ANTXRLP1	-1.76615	2.42148e-06	0.000597669
GPR141	2.09338	2.55383e-06	0.0006217
PPP1R3D	1.53222	2.71921e-06	0.000653015
CASP5	1.86494	2.82159e-06	0.000668567
IL18RAP	2.36593	2.92257e-06	0.000676367
RRP1B	-1.167	2.93063e-06	0.000676367
RHOH	-1.42881	3.04175e-06	0.000682429
TRABD2A	-2.06618	3.0568e-06	0.000682429
GYG1	2.72491	3.1333e-06	0.000682429
TMED8	2.1456	3.15801e-06	0.000682429
TESPA1	-1.89462	3.1748e-06	0.000682429
ZDHHC19	4.76596	3.22915e-06	0.000682429
SLED1	2.62152	3.2334e-06	0.000682429
B4GALT5	1.63271	3.28913e-06	0.000682429
DHRS13	2.45292	3.30251e-06	0.000682429
CD163	2.27635	3.45512e-06	0.000705757
TMCO3	1.62853	3.57088e-06	0.000720142
TOMM40L	1.60498	3.64814e-06	0.000720142
SLAMF1	-1.95799	3.6579e-06	0.000720142
HTRA1	2.87737	3.68763e-06	0.000720142
MIR4772	3.16215	3.76069e-06	0.000726426
HSPA1B	1.62458	3.83649e-06	0.0007331
KCNE1	2.19178	3.95739e-06	0.000740556
PROK2	2.14167	3.95886e-06	0.000740556
NAIP	2.27571	4.15435e-06	0.000761226
UPP1	2.83116	4.16975e-06	0.000761226
KCNH7	2.24445	4.21474e-06	0.000761226
IKZF3	-1.9917	4.2407e-06	0.000761226
GNG10	2.42056	4.30168e-06	0.000764451
NANS	1.14614	4.63806e-06	0.000802106
EPHX2	-1.77491	4.64681e-06	0.000802106
CEBPB	1.7585	4.64897e-06	0.000802106
CD3G	-1.74316	4.91936e-06	0.000840596
ZBED2	-2.04077	5.28262e-06	0.000894071
BCL11B	-2.55459	5.44912e-06	0.00091355
DHRS7B	1.28796	5.75635e-06	0.000956039
SEPT6	-1.25566	5.90418e-06	0.000957251
GPR84	3.98623	5.91059e-06	0.000957251
TGFA	1.89171	5.92525e-06	0.000957251
GPAT3	1.50904	6.02077e-06	0.00096392
ANKS6	-1.24302	6.18362e-06	0.000981153
ARHGAP24	1.6674	6.25289e-06	0.000983363
AQP3	-1.56997	6.34149e-06	0.000988549
FCMR	-1.95612	6.41457e-06	0.000991043
BACH2	-1.96289	6.5175e-06	0.000991043
AMIGO1	-1.59085	6.57848e-06	0.000991043
ETS1	-2.16587	6.59656e-06	0.000991043
LRIG1	-1.21925	6.68895e-06	0.000991043
LOC102723927	-1.74275	6.69209e-06	0.000991043
LOC400685	-2.10526	6.78458e-06	0.000996436
SYNJ2	-1.24001	7.02402e-06	0.00102315
CDKN2D	2.10094	7.2672e-06	0.00104541
ASPH	1.78839	7.29448e-06	0.00104541
SLC22A15	1.53015	7.59047e-06	0.00107061
TRIB2	-1.75386	7.59085e-06	0.00107061
SRPK1	1.56759	7.78984e-06	0.00108434
PNPLA1	1.89188	7.81025e-06	0.00108434
SULT1B1	1.91918	8.14238e-06	0.00112169
SLPI	2.49069	8.34019e-06	0.00113419
LIPN	2.53478	8.38312e-06	0.00113419
MGAM	2.3175	8.4494e-06	0.00113419
ITGA7	3.62528	8.48841e-06	0.00113419
KMT2A	-1.60272	8.63467e-06	0.00114512
RAB19	2.50487	8.91074e-06	0.00117298
NSUN7	2.10048	9.51949e-06	0.0012439
SYN2	2.69511	9.64668e-06	0.00124719
MCTP2	1.38593	9.68503e-06	0.00124719
CKAP4	2.4213	9.83416e-06	0.00125729
CCDC141	-1.87686	1.00014e-05	0.00126814
EDAR	-2.11164	1.00618e-05	0.00126814
RAB20	2.01271	1.01884e-05	0.00127218
PRKCDBP	2.66586	1.0237e-05	0.00127218
COL23A1	2.4367	1.0331e-05	0.00127494
PCED1B	-1.8263	1.08188e-05	0.00132262
APMAP	2.01581	1.08662e-05	0.00132262
DCANP1	-1.88664	1.09974e-05	0.00132948
TBC1D8	1.9537	1.1291e-05	0.00135173
IL1R2	2.50738	1.13335e-05	0.00135173
RGMA	2.03387	1.14827e-05	0.0013604
FAM198B	1.79955	1.16055e-05	0.00136583
MKNK1	2.113	1.17542e-05	0.00136937
ECHDC2	-1.1943	1.17896e-05	0.00136937
PLSCR1	2.15909	1.22043e-05	0.00140833
RBP5	1.98831	1.22867e-05	0.00140869
ROPN1L	2.2588	1.25216e-05	0.00142642
OLFML2B	1.38864	1.28813e-05	0.00145805
LRRN1	2.71153	1.29845e-05	0.00146043
CNGA4	2.52397	1.31513e-05	0.00146099
RASGRP1	-2.16271	1.31539e-05	0.00146099
LY9	-1.58914	1.34923e-05	0.00148927
ZNF544	-1.07934	1.37839e-05	0.00151206
PFKFB2	3.12679	1.40468e-05	0.00151755
F5	1.71859	1.40838e-05	0.00151755
DRAM1	1.21475	1.41965e-05	0.00151755
CYP1B1-AS1	2.55632	1.42175e-05	0.00151755
C10orf35	-1.89116	1.43023e-05	0.00151755
DRC7	2.32049	1.44449e-05	0.00151755
RNF144A	-1.42893	1.45295e-05	0.00151755
CA2	-2.12577	1.45358e-05	0.00151755
IL7R	-2.8237	1.46777e-05	0.00151755
MYO10	1.65756	1.47392e-05	0.00151755
HSPA1A	1.6741	1.47733e-05	0.00151755
ITK	-2.07713	1.49715e-05	0.00152907
PFKFB3	3.38756	1.56065e-05	0.00157616
ANKRD22	2.67006	1.56421e-05	0.00157616
KIF1B	1.74163	1.56986e-05	0.00157616
HMGB2	1.4575	1.64463e-05	0.00164195
SLFN13	-1.2552	1.68746e-05	0.00167529
CD59	1.44356	1.72271e-05	0.00169186
PCNXL2	-1.48069	1.73115e-05	0.00169186
ABLIM1	-1.96326	1.73755e-05	0.00169186
IL24	-2.10194	1.74222e-05	0.00169186
CD63	1.59409	1.76533e-05	0.00170498
F12	2.20305	1.78459e-05	0.00171427
COLQ	-1.22289	1.79963e-05	0.00171485
CES1	2.6563	1.80449e-05	0.00171485
PGD	2.44258	1.83806e-05	0.00173745
DDAH2	2.39543	1.87134e-05	0.00175498
CSTB	1.26911	1.87635e-05	0.00175498
NFATC3	-1.28497	1.89607e-05	0.00176414
TNIK	-1.82665	1.91868e-05	0.00176777
FCGR1B	2.1137	1.92053e-05	0.00176777
PPP1R13B	-1.44781	1.92981e-05	0.00176777
ADAM9	1.89866	1.95374e-05	0.00178051
CD2	-2.05356	1.97628e-05	0.00178921
ORM1	2.89489	1.9883e-05	0.00178921
MKNK1-AS1	1.98189	1.9935e-05	0.00178921
GCA	1.48366	2.01324e-05	0.00179786
SCML4	-1.59808	2.08233e-05	0.00185025
CACNA1E	2.91566	2.09644e-05	0.00185247
S100A9	2.37381	2.10567e-05	0.00185247
TUB	-1.666	2.12502e-05	0.00185681
DUSP13	3.71628	2.14191e-05	0.00185681
MYO7A	1.99527	2.14464e-05	0.00185681
SLA	1.21307	2.15656e-05	0.00185681
WDFY3	1.48202	2.16285e-05	0.00185681
TAS2R38	2.11375	2.18228e-05	0.00186448
MDN1	-1.21425	2.25707e-05	0.00191237
CEBPA	2.38228	2.25985e-05	0.00191237
CKLF	1.46619	2.27895e-05	0.0019194
TAS2R40	2.16052	2.29107e-05	0.0019205
OPTN	-2.09433	2.36429e-05	0.00197257
SLAMF6	-1.75887	2.39391e-05	0.00198795
CD40LG	-1.82776	2.42157e-05	0.00199442
MSL3	1.1325	2.42782e-05	0.00199442
FCAR	2.68333	2.44421e-05	0.00199442
IRS1	-1.70895	2.44659e-05	0.00199442
RASL11A	1.54866	2.50822e-05	0.00202824
KLHL3	-1.77231	2.5109e-05	0.00202824
MAF	-1.98629	2.59096e-05	0.00208343
P2RY10	-2.34929	2.66711e-05	0.00213501
CAND2	-1.37619	2.71862e-05	0.00216649
FAM46C	-1.79848	2.76481e-05	0.00219346
BCL2A1	1.61035	2.78279e-05	0.00219791
PCAT29	-1.37888	2.81294e-05	0.00221189
FBN2	1.84195	2.90193e-05	0.00226359
LTB4R	1.76559	2.90416e-05	0.00226359
PPP1R3B	1.35679	2.92642e-05	0.00227098
PLBD1-AS1	2.13374	2.95902e-05	0.0022863
PLIN3	2.42121	3.03172e-05	0.00233233
ZNF787	2.32099	3.07681e-05	0.00235681
SLC41A1	-1.34639	3.09193e-05	0.00235823
PHTF1	1.65298	3.15977e-05	0.00237853
RASGRP3	-2.14412	3.17085e-05	0.00237853
LOC344887	2.34408	3.17209e-05	0.00237853
CLIC5	-2.29623	3.19055e-05	0.00238232
INADL	-1.53114	3.20468e-05	0.00238286
ASGR2	2.16696	3.24705e-05	0.00240431
TUBB1	-1.66054	3.31735e-05	0.00244617
CMTM4	1.26376	3.38521e-05	0.00248589
CA4	3.28493	3.5485e-05	0.00259508
EXT1	1.48418	3.57237e-05	0.00260183
YIPF1	1.09855	3.60184e-05	0.00261258
MAPRE2	-1.20672	3.65764e-05	0.00264227
AHNAK2	-1.7456	3.67596e-05	0.00264476
KIF3C	2.21092	3.72634e-05	0.00267019
PRKCQ	-1.46766	3.76234e-05	0.00267492
SLC35G3	1.6825	3.76304e-05	0.00267492
ANKRD35	2.14646	3.78653e-05	0.00268089
ATP2C2	2.65664	3.80264e-05	0.00268162
SLCO4A1	2.0034	3.82267e-05	0.00268509
OSM	2.97059	3.83935e-05	0.00268618
CBLB	-1.51592	3.87716e-05	0.002702
ADM	2.32517	3.96773e-05	0.0027116
MTHFS	2.73579	3.96984e-05	0.0027116
BASP1	1.57119	3.97376e-05	0.0027116
KIRREL3	2.41299	3.97616e-05	0.0027116
TLR8	1.17198	3.98014e-05	0.0027116
FLJ21408	1.84682	3.99496e-05	0.0027116
PCED1B-AS1	-1.07348	3.99774e-05	0.0027116
LOC102724323	1.97975	4.05504e-05	0.00271726
MMP14	1.9429	4.0657e-05	0.00271726
ACE2	2.25124	4.06631e-05	0.00271726
TOX	-1.90281	4.06725e-05	0.00271726
GUCY2C	1.83477	4.25984e-05	0.00282356
SPTBN4	1.77112	4.28113e-05	0.00282356
RILPL1	2.76125	4.2892e-05	0.00282356
SFXN5	1.99011	4.28992e-05	0.00282356
BCL2	-1.99652	4.3394e-05	0.00284383
ICAM5	2.35014	4.3587e-05	0.00284383
XCL1	-2.61895	4.36872e-05	0.00284383
AUTS2	-2.07386	4.44513e-05	0.0028618
PRMT5	1.20038	4.46103e-05	0.0028618
PSMD9	1.22745	4.47839e-05	0.0028618
SLC22A23	-1.07871	4.49041e-05	0.0028618
SLFN5	-2.04816	4.49049e-05	0.0028618
TGFBR3	-2.17219	4.49813e-05	0.0028618
MANSC1	1.69223	4.50906e-05	0.0028618
PGM1	1.33945	4.53836e-05	0.00287015
FKBP5	1.70267	4.60317e-05	0.00290081
SORT1	1.74726	4.6252e-05	0.00290439
ANO10	1.38256	4.7052e-05	0.00294007
SFMBT2	-1.03946	4.7151e-05	0.00294007
LOC553103	1.41234	4.74935e-05	0.00295107
STYXL1	1.08333	4.83562e-05	0.00299393
PELO	1.27522	4.85201e-05	0.00299393
IL18R1	2.245	4.91218e-05	0.00301037
FSTL3	1.79032	4.91254e-05	0.00301037
C20orf24	1.89648	4.94437e-05	0.00301262
PRDM11	-1.09473	4.95529e-05	0.00301262
NOL3	2.29054	4.96708e-05	0.00301262
DUSP3	1.07222	5.07198e-05	0.00306579
PPARG	3.10482	5.19194e-05	0.00312766
SLC1A3	2.57896	5.2586e-05	0.00314531
SPARC	-1.50003	5.26542e-05	0.00314531
DRC1	2.01286	5.27434e-05	0.00314531
ATG9B	-1.30477	5.33479e-05	0.00317072
OR52W1	2.26768	5.40501e-05	0.00320175
STARD9	-1.49379	5.47566e-05	0.00323282
ACVR1B	1.77436	5.61586e-05	0.00330233
FOLR3	3.44177	5.67168e-05	0.00330276
SLC38A1	-2.05953	5.68113e-05	0.00330276
TBC1D14	1.23443	5.68705e-05	0.00330276
LOC101928977	1.79934	5.77703e-05	0.00334115
MAFG	2.07492	5.80788e-05	0.00334115
RNF43	-1.21655	5.80955e-05	0.00334115
MIR5187	1.99377	5.87574e-05	0.00336436
INSC	2.19565	5.92634e-05	0.00336436
LINC00937	2.34296	5.93437e-05	0.00336436
MAL	-1.42203	5.94616e-05	0.00336436
MAP2K6	1.92477	5.96139e-05	0.00336436
LPAR5	-1.30196	5.9635e-05	0.00336436
FGF13	2.6737	5.98269e-05	0.0033645
SERPINB1	1.20268	6.04185e-05	0.00336611
GPR27	3.92533	6.06567e-05	0.00336611
STX11	1.26684	6.07121e-05	0.00336611
LGALS8-AS1	1.93502	6.09762e-05	0.00336611
SDPR	-2.07253	6.09835e-05	0.00336611
OR2B11	1.83201	6.11733e-05	0.00336611
TUBA1A	1.42844	6.11814e-05	0.00336611
FGD4	1.25103	6.18047e-05	0.00338565
MARC1	1.61812	6.21029e-05	0.00338565
NR1I3	1.88098	6.24801e-05	0.00338565
ARL4C	-2.03423	6.25671e-05	0.00338565
GK3P	1.77042	6.26585e-05	0.00338565
MSRA	1.5674	6.26795e-05	0.00338565
GZMK	-2.56105	6.29651e-05	0.00339076
LINC01127	1.94126	6.40438e-05	0.00342901
ANKH	-1.22066	6.41753e-05	0.00342901
ADAMTS2	2.5693	6.43052e-05	0.00342901
MYO1D	-1.73331	6.44472e-05	0.00342901
SERPINB2	2.03987	6.54552e-05	0.00346223
TREML5P	2.30103	6.54611e-05	0.00346223
CD28	-2.21248	6.56613e-05	0.00346251
ARL10	-1.22648	6.77866e-05	0.00356401
ASGR1	2.32688	6.98831e-05	0.00364515
PWARSN	-1.60652	6.99452e-05	0.00364515
CD96	-2.17826	7.22293e-05	0.00375318
THEM5	-1.9128	7.33461e-05	0.0038001
FAM186B	-1.62215	7.38074e-05	0.00380982
GOLGA7B	-1.41742	7.40921e-05	0.00380982
ATIC	-1.17871	7.4515e-05	0.00380982
MOXD2P	1.80198	7.46024e-05	0.00380982
THEMIS	-1.94355	7.46056e-05	0.00380982
LINC00342	-1.28444	7.53619e-05	0.00383741
OR52L1	1.87654	7.59396e-05	0.0038493
LILRA5	2.96844	7.61457e-05	0.0038493
TCEA3	-1.54508	7.64196e-05	0.0038493
ANKRD36	-1.74638	7.64618e-05	0.0038493
LBH	-1.60002	7.78123e-05	0.00390622
C1orf122	1.3524	7.86724e-05	0.00393713
EMX1	2.50335	7.89708e-05	0.00393713
EPB41	-1.23722	7.90927e-05	0.00393713
SQRDL	1.09919	8.07654e-05	0.00400917
DIRC2	1.33731	8.11409e-05	0.00401659
GCSAM	-2.2932	8.14915e-05	0.00402274
LAMB3	2.01347	8.18262e-05	0.00402807
SLFN12L	-1.79968	8.28553e-05	0.00405091
SLC51A	2.40054	8.30077e-05	0.00405091
CEBPD	1.6429	8.30884e-05	0.00405091
LAMA2	-1.84204	8.3202e-05	0.00405091
THRA1/BTR	-2.20239	8.38481e-05	0.00407121
MID2	-2.21471	8.49039e-05	0.00409383
CST7	2.49159	8.49678e-05	0.00409383
CXCL8	-3.08352	8.52099e-05	0.00409383
HGF	1.88026	8.52354e-05	0.00409383
MRVI1	1.35377	8.62556e-05	0.00410801
PRKCH	-1.88988	8.6342e-05	0.00410801
ROM1	2.01579	8.63644e-05	0.00410801
FAM153A	-1.88221	8.65295e-05	0.00410801
LINC01547	1.46859	8.66864e-05	0.00410801
CCR3	-2.82595	8.72402e-05	0.00412326
FCGR1C	2.20586	8.74981e-05	0.00412448
KCNE5	1.66708	8.77954e-05	0.00412755
TSC22D1	-1.34068	8.82479e-05	0.00413787
PIGL	-1.10466	8.89035e-05	0.00414673
TCTN3	-1.16583	8.91502e-05	0.00414735
SMARCD3	1.74908	9.02809e-05	0.00416192
TSHZ3	1.47867	9.02951e-05	0.00416192
INSL3	1.80331	9.03693e-05	0.00416192
CD55	1.37588	9.04002e-05	0.00416192
EMILIN2	1.58823	9.07547e-05	0.00416745
CTNNA1	1.07368	9.44294e-05	0.00432272
RASGRF2	-1.63172	9.46226e-05	0.00432272
IL4R	2.72365	9.49472e-05	0.00432643
NELL2	-2.40045	9.54205e-05	0.00433687
TRAF5	-1.72743	9.76039e-05	0.00441786
ZMIZ1-AS1	-1.63497	9.77225e-05	0.00441786
B3GNT5	1.62223	9.79481e-05	0.00441786
KCNA3	-1.6643	9.86476e-05	0.00443814
FHL1	-1.37091	9.95188e-05	0.00445833
ST3GAL4	2.32755	9.95981e-05	0.00445833
TCF7	-1.83125	0.000100602	0.00448864
MYBPHL	1.81047	0.00010078	0.00448864
APOA2	2.46378	0.000101171	0.00448889
ZFP36L2	-1.60386	0.000101432	0.00448889
HLA-DOA	-1.28618	0.000101544	0.00448889
CARD16	1.31918	0.000101979	0.00449697
KIAA0895L	1.53651	0.000102868	0.00451581
CITED4	1.98399	0.000102915	0.00451581
RAB32	1.50696	0.000106015	0.00464036
MFHAS1	-1.10447	0.000106497	0.00465001
GBAP1	1.88227	0.000107245	0.00466365
RORA-AS1	-2.00168	0.000107405	0.00466365
NTN4	-2.62358	0.000107596	0.00466365
CARD6	1.40717	0.000108436	0.00468862
SIGLEC6	-2.24173	0.000109174	0.00469819
CCDC13	1.36878	0.000109385	0.00469819
BCL11A	-1.42529	0.000109905	0.00469819
KBTBD7	1.29393	0.000110084	0.00469819
CHSY1	1.05346	0.000110234	0.00469819
ZNF792	-1.17254	0.000110576	0.00469819
RORA	-2.729	0.000110635	0.00469819
GBP5	-1.84636	0.000111165	0.00469819
RNF125	-1.18111	0.00011125	0.00469819
MKL2	-1.55336	0.000111628	0.00469819
CECR6	1.60005	0.00011183	0.00469819
ZXDB	-1.50761	0.00011317	0.00474325
KCNA6	-1.68477	0.000113642	0.00475183
SCPEP1	1.12996	0.00011426	0.00476645
MARCO	2.33611	0.000114987	0.00478557
METTL7B	3.56975	0.000115537	0.00479722
LRBA	-1.79288	0.000117815	0.00486905
KL	2.40717	0.000118629	0.00487687
CYB5D1	1.43306	0.000119063	0.00487687
DYRK2	-1.81836	0.000119075	0.00487687
STON2	-1.21532	0.000119102	0.00487687
GLS2	-1.43296	0.000120091	0.00490608
FBXO32	-1.5848	0.000120476	0.00490951
CENPV	-1.79782	0.000120728	0.00490951
SIDT1	-1.41365	0.000121165	0.00491605
CAMK4	-2.11861	0.000122049	0.00494062
HTATIP2	1.06711	0.000122579	0.00495079
KIF24	1.44829	0.000123074	0.00495953
IER3	1.62967	0.000123553	0.00496247
TREML4	1.47005	0.000123706	0.00496247
RGL4	2.19532	0.000123992	0.00496277
FCRL3	-1.74233	0.000125833	0.00501384
SERPINB10	2.17746	0.000126523	0.00503006
IL5RA	-2.59501	0.00012728	0.00504888
GVINP1	-1.55127	0.000128444	0.00508368
FLVCR2	1.59917	0.000129393	0.00510132
LOC101927153	2.43362	0.000129654	0.00510132
HN1	1.44268	0.00012975	0.00510132
TTC39C	-1.16618	0.000130137	0.00510521
IGFBP4	-1.55618	0.000130742	0.00511627
HRASLS5	-2.35501	0.000130994	0.00511627
DIP2C	-1.62918	0.000132607	0.00516789
ASAP2	-1.3233	0.000133973	0.00520971
SLC36A1	1.75514	0.000135665	0.00526397
AAK1	-1.0075	0.000136879	0.00529953
PAQR4	1.86882	0.000137485	0.00531142
NRADDP	2.2197	0.000139212	0.00534693
JMJD6	1.28364	0.00013941	0.00534693
LRRC37A4P	-1.08815	0.000139806	0.00534693
MMP9	5.03514	0.000139909	0.00534693
LINC01093	2.28566	0.000142411	0.00542511
HEMGN	-2.14042	0.000142565	0.00542511
IFNGR2	1.04899	0.000142965	0.0054287
MS4A4A	2.40063	0.000143619	0.00544192
CYP26C1	2.13232	0.00014506	0.00548481
ALDH2	1.43324	0.000146472	0.00552492
GRAP2	-1.26817	0.000146742	0.00552492
RIC3	-2.06619	0.000148083	0.00555321
ARHGEF3	-1.13113	0.000148119	0.00555321
COL13A1	-1.77704	0.000149859	0.00560663
LINC00299	-1.78825	0.00015077	0.00562884
GNA15	1.69823	0.000152071	0.00565894
WSB1	1.07907	0.000152213	0.00565894
KLF12	-2.30266	0.000154161	0.00571942
ZNF608	2.40487	0.000154975	0.0057318
IL10RB-AS1	1.05726	0.000155143	0.0057318
RPS20	-1.71713	0.000155463	0.0057318
MAGIX	1.85114	0.000156699	0.00576456
UGT2B11	-3.08807	0.000157	0.00576456
RNF135	1.00824	0.000157786	0.00576503
METTL9	1.51029	0.000157862	0.00576503
PTGFR	2.45744	0.000157986	0.00576503
OTUB2	-1.01495	0.000161481	0.00587078
ANKRD36C	-1.6177	0.000161563	0.00587078
SRSF8	-1.31277	0.000161875	0.00587078
HCG8	-1.34686	0.000162588	0.00588116
NDRG2	-1.18754	0.000162823	0.00588116
LOC100132111	-2.36367	0.000165424	0.0059509
SLC25A37	1.48141	0.000166309	0.00597065
SOX8	-1.58866	0.000167135	0.00597618
TRPM2-AS	2.2553	0.000169268	0.0060403
DOCK9	-1.34035	0.000169609	0.00604034
MIR646	2.00524	0.000174054	0.00618624
JAG1	1.1951	0.000174624	0.0061941
LINC01215	-1.7965	0.000175267	0.0061955
PASK	-1.14278	0.000175361	0.0061955
FCER1G	1.60161	0.000178386	0.00628988
RASGEF1A	1.38054	0.000179912	0.00633112
ELOVL4	-2.9412	0.000180315	0.00633276
MIR8085	1.50466	0.000180816	0.00633784
SETBP1	-1.54049	0.000184897	0.00646029
C9orf84	1.94011	0.000185037	0.00646029
ANKRD36B	-1.33671	0.000185413	0.00646072
PVALB	-1.86034	0.000186695	0.00649267
LOC399715	2.10183	0.000189194	0.00656673
MAGEE1	-1.77338	0.00019044	0.00659709
IL10RB	1.06622	0.000191035	0.00660483
ELK4	-1.46785	0.000191421	0.00660533
OPLAH	4.85132	0.000192507	0.00662994
SMAD3	-1.22207	0.000195737	0.00671071
C15orf41	-1.59937	0.000195985	0.00671071
HKDC1	-2.33927	0.000198308	0.00675677
PLAU	1.63148	0.000198428	0.00675677
SPATA41	1.30093	0.000198486	0.00675677
MAD2L2	1.8386	0.000198852	0.00675677
DDX24	-1.10126	0.000199502	0.00676592
BIK	1.75885	0.000200669	0.00679254
ISM1	-2.13319	0.00020147	0.00680077
LOC101927851	1.47341	0.000202029	0.00680077
RARRES1	-2.00347	0.00020206	0.00680077
ENPP3	-2.51653	0.000202999	0.00681948
LOC101929412	2.01832	0.000203999	0.00684013
PLEKHB1	-1.01609	0.000206823	0.00692175
TFDP1	1.01063	0.000211757	0.0070603
PRR15L	-1.82845	0.00021271	0.00707878
LOC100288778	2.66562	0.000214291	0.00711807
GALNT4	2.54404	0.000214927	0.00712493
SIRPD	1.23621	0.0002153	0.00712493
KAT6B	-1.01359	0.000216525	0.00715217
TSPYL2	-1.54255	0.000217032	0.0071556
DNASE1L3	-1.97391	0.000218983	0.00719284
PCYT1A	1.43723	0.000219493	0.00719284
UBASH3A	-1.26667	0.000219776	0.00719284
HABP4	-1.51437	0.00021978	0.00719284
COMTD1	1.51236	0.000220427	0.00719803
KLRG1	-2.02495	0.000220749	0.00719803
IER5L	2.19976	0.000222724	0.00724421
SEPT11	-1.20198	0.000223711	0.00724421
ALOX5AP	1.47399	0.000224203	0.00724421
CBX5	-1.08007	0.000226593	0.00730815
MTR	-1.32508	0.000228053	0.00734192
ASAP1-IT1	1.29589	0.000228812	0.00735302
LAX1	-1.18925	0.000230324	0.00738091
SLC39A1	1.34651	0.000230511	0.00738091
BCL7A	-1.41601	0.000231264	0.00739172
BLOC1S1	1.95633	0.000232015	0.00740176
LOC101928674	2.22751	0.000232411	0.00740176
ZBTB9	-1.14004	0.000233408	0.00742019
DCP1B	-1.23037	0.000235808	0.00748311
LPP-AS2	1.25671	0.000237641	0.00752783
KLRD1	-1.44971	0.000239904	0.00758599
CLEC2D	-1.7799	0.000241962	0.00763749
UGT2B28	-2.33321	0.000243157	0.0076609
ROGDI	2.95836	0.000243956	0.0076609
DNASE1L1	2.10824	0.000243997	0.0076609
MAOA	2.91659	0.000244839	0.0076738
SLC8A1	1.00297	0.000248816	0.0077847
RFTN1	-1.22174	0.00025358	0.00791982
MAMLD1	-1.28477	0.000255141	0.00795458
KIAA1147	-1.59527	0.00025829	0.00803418
GORASP2	-1.00051	0.000258801	0.00803418
STK16	1.36557	0.00025905	0.00803418
PRDM5	2.03603	0.000260437	0.00806312
GAS7	2.07586	0.000261064	0.00806847
LINC00565	-1.4628	0.000262505	0.00809892
A2M-AS1	-2.53488	0.000262996	0.00809894
WIPI1	1.09374	0.000263506	0.00809894
RNF215	1.13978	0.000263873	0.00809894
RNF165	-1.38627	0.000270112	0.00826189
SH2D6	1.70969	0.000272732	0.00831342
LINC00482	1.91305	0.000273615	0.00832606
CYP7B1	-2.18146	0.000277611	0.0084332
EFNA1	1.58982	0.000281862	0.0085225
ZAK	1.13065	0.000281944	0.0085225
TMSB4X	-1.31971	0.000281989	0.0085225
ATP9A	2.48128	0.000283377	0.00854989
AQP9	1.09004	0.000285635	0.00860096
NCAM1	-1.93716	0.000286252	0.00860096
HP	3.5416	0.000286907	0.00860096
FADD	1.22325	0.000287005	0.00860096
CXCR2P1	-1.50149	0.000291164	0.00869626
CYP19A1	3.1099	0.000292548	0.00872295
C3orf52	-1.7679	0.000296672	0.00880055
PLB1	2.42788	0.000296937	0.00880055
TDRD9	2.35817	0.000297132	0.00880055
CDKL5	1.02441	0.00029913	0.00884499
INPP4B	-1.90274	0.000300608	0.0088662
FLOT1	2.30242	0.000300895	0.0088662
KIAA0825	1.17402	0.000301344	0.0088662
FAM20A	1.15011	0.00030238	0.00887658
ALDH18A1	-1.02999	0.000302915	0.00887658
RAG1	-2.15284	0.000303195	0.00887658
HPD	2.37593	0.000306481	0.008958
PPM1K	-1.1185	0.000307613	0.00896162
NOLC1	-1.21844	0.000315118	0.00915263
IL1R1	1.44501	0.000315199	0.00915263
PTCH1	-1.59488	0.00031623	0.00916757
TMEM45B	1.15102	0.000317815	0.00917075
DIEXF	-1.23431	0.000317853	0.00917075
DNAH6	-2.12938	0.000317888	0.00917075
FAM117B	-1.04774	0.000320545	0.00922663
LRRN3	-2.43196	0.000320863	0.00922663
LINC00925	-1.79935	0.000323884	0.00927143
LOXHD1	1.99073	0.000324625	0.00927143
HOMER3	2.40922	0.000324862	0.00927143
AMOT	-1.96108	0.000325812	0.00927143
TNFSF13B	1.00281	0.000326089	0.00927143
LOC653160	-1.15122	0.000326596	0.00927143
C19orf38	2.2444	0.00032679	0.00927143
LOC100507387	-2.55871	0.000326808	0.00927143
PGS1	1.90483	0.000327116	0.00927143
JPH3	-1.43716	0.000330862	0.00934921
DOK6	-1.84245	0.000330913	0.00934921
ABHD12B	1.47309	0.000333831	0.00940177
TLR3	-2.36924	0.000336897	0.00945079
OSBPL3	-1.40294	0.000337017	0.00945079
BIRC3	-2.27036	0.000337167	0.00945079
LINC01128	-1.20579	0.000339068	0.0094891
CLRN1	2.71978	0.000340848	0.00952392
TC2N	-2.24152	0.000342333	0.0095504
NAP1L1	-1.77085	0.000343483	0.00956284
IMMP2L	-2.10305	0.000343856	0.00956284
SIRT4	-1.55218	0.00034512	0.00957389
GPRC5C	1.42482	0.00034533	0.00957389
VNN2	1.17733	0.00034669	0.00958406
CDH26	1.36844	0.000346776	0.00958406
PABPC1	-1.20224	0.00034778	0.00959689
UBTD1	3.22965	0.000348578	0.00960399
CLVS1	2.32098	0.00035197	0.00966579
HEG1	-1.39232	0.000352024	0.00966579
MMEL1	1.62073	0.000352996	0.00966579
CD99L2	1.0744	0.000354806	0.00968497
LPCAT3	1.07001	0.000355046	0.00968497
TOX2	1.57983	0.000356055	0.00968497
RALGAPA2	1.23913	0.0003563	0.00968497
SSBP3-AS1	-1.18737	0.000356806	0.00968497
DOC2B	1.3881	0.000356967	0.00968497
ACSS2	1.14311	0.000359957	0.00974299
DOK4	2.00086	0.000360202	0.00974299
MIR3605	1.72374	0.000360779	0.00974377
MAGOH2P	-1.88303	0.000362231	0.00976813
S100A2	1.65278	0.000363454	0.00978627
ZNF320	-1.07254	0.000364264	0.00979275
PPP4R1L	1.34566	0.000365146	0.00979275
HSP90AB1	-1.18915	0.000365348	0.00979275
MS4A1	-2.45657	0.000368681	0.00985978
LDHB	-1.93816	0.000368958	0.00985978
LINC00906	2.3262	0.000372306	0.00993432
ANK3	-1.61574	0.000376331	0.0100064
BNIP3L	-1.26608	0.000377395	0.0100064
FMNL3	-1.29406	0.000378044	0.0100064
PIK3R3	-1.67854	0.00037815	0.0100064
ZMAT4	-2.23632	0.000378667	0.0100064
CDR2	-1.26281	0.000379244	0.0100064
CLEC5A	2.44134	0.000379512	0.0100064
MGC70870	-1.65814	0.00038381	0.0101047
SEC14L1P1	-1.51077	0.000386045	0.0101389
ST20-AS1	1.07098	0.000386251	0.0101389
NSG1	-1.64963	0.000387163	0.0101433
NQO2	1.73704	0.000387557	0.0101433
C4orf48	1.98028	0.0003905	0.0102053
NFIL3	1.14872	0.000392904	0.0102453
FECH	-1.12576	0.000393185	0.0102453
LINC00989	-1.85388	0.000395411	0.0102882
NUP88	-1.00242	0.000396014	0.0102888
EXOSC4	2.99926	0.000396776	0.0102936
ALDH5A1	-1.10713	0.000401418	0.0103988
LRRC16A	-1.30255	0.000404774	0.0104705
SNCA	-1.84252	0.000405871	0.0104816
RBPMS2	-1.79774	0.000406494	0.0104816
AFAP1-AS1	-2.12214	0.000406972	0.0104816
C10orf128	-1.66548	0.000411497	0.0105828
RYR2	-2.06748	0.000412247	0.0105832
TXN	1.25366	0.000412734	0.0105832
LOC100133315	-1.05049	0.000413883	0.0105832
TMEM260	1.20622	0.000414513	0.0105832
PECR	1.44104	0.000414978	0.0105832
FCER1A	-2.39831	0.000415085	0.0105832
CCR6	-1.244	0.000417155	0.0106207
RPS25	-1.49271	0.000420901	0.0106704
LOC101929241	-2.29092	0.000420919	0.0106704
DOCK9-AS2	-1.95878	0.000421131	0.0106704
APOBEC3C	-1.00446	0.000422519	0.0106704
PLAC4	-1.53687	0.000423242	0.0106704
PLSCR2	1.8224	0.000423489	0.0106704
TRPV4	2.02357	0.000423909	0.0106704
MLX	1.23487	0.000427305	0.0107406
DNAJC6	-1.65829	0.000429766	0.0107696
APOL6	-1.15442	0.000429767	0.0107696
GLT1D1	1.64834	0.000430387	0.0107696
RAB43	2.47595	0.00043142	0.0107696
GPR174	-2.00938	0.000431487	0.0107696
ST6GALNAC3	2.38175	0.000433539	0.0107776
GAS6	2.18206	0.000433601	0.0107776
CTSH	1.13812	0.000433628	0.0107776
LOC101929231	1.31212	0.000435371	0.0108058
ZNF853	-1.03368	0.000440202	0.0109105
ADGRE4P	-2.03329	0.00044102	0.0109155
CPA3	-2.2633	0.000441695	0.0109171
CNKSR2	-1.8991	0.000448268	0.0110488
PXK	1.06961	0.00044961	0.0110665
SAMSN1	1.83326	0.000452979	0.0111189
JMY	-1.63607	0.000452991	0.0111189
STEAP3	1.49592	0.000455106	0.0111554
TTC3	-1.47917	0.000458168	0.011207
MCF2L	-1.24618	0.000458471	0.011207
ZSWIM5	-1.29564	0.000462225	0.0112826
PTGDR	-1.82932	0.000462832	0.0112826
PIP4K2A	-1.11912	0.000464262	0.0113019
C11orf42	1.99261	0.0004667	0.0113302
CCDC71L	1.39325	0.000468291	0.0113456
TSEN34	1.69068	0.000468608	0.0113456
LEF1-AS1	-1.96414	0.000469503	0.0113518
CLC	-2.48537	0.000472417	0.0114067
DDRGK1	1.16091	0.000474734	0.0114364
ARL8A	1.53055	0.000475803	0.0114364
IGFBP2	2.48449	0.00047628	0.0114364
AK5	-2.1073	0.000476583	0.0114364
NR2E1	1.57039	0.000478385	0.0114574
PRKACB	-1.87105	0.000479479	0.0114647
DHRS12	1.26929	0.000480525	0.0114647
TTC12	-1.19257	0.000480625	0.0114647
FUT7	3.93127	0.000483456	0.0115144
ALPL	3.36263	0.000484007	0.0115144
DLG3	-2.00917	0.000485526	0.0115351
LOC101927156	-1.70369	0.000487329	0.0115358
TXK	-2.09724	0.000487502	0.0115358
HLCS	-1.04967	0.000488495	0.011544
STRC	-1.681	0.00049025	0.01157
SCN1B	2.80305	0.000491055	0.0115737
IMPA2	1.56129	0.000493805	0.0116231
CAMK2D	-1.6831	0.00049537	0.0116381
C5orf66	1.03781	0.000496167	0.0116381
CDHR2	1.60476	0.0004969	0.0116381
PPP1R27	1.78718	0.000497062	0.0116381
ARID3A	1.71849	0.000498067	0.0116463
CLEC11A	1.89649	0.000500202	0.011664
SPON1	-1.61637	0.000501119	0.011664
TCN2	1.93716	0.000501421	0.011664
FAM153B	-1.89135	0.000501452	0.011664
PHLDB2	-2.05868	0.000505449	0.0117416
STAC3	1.02213	0.000508217	0.0117905
RILPL2	1.07517	0.000510009	0.0117943
KLRB1	-2.70848	0.000510328	0.0117943
RALB	1.04616	0.000511033	0.0117943
MMD	-1.82513	0.000511034	0.0117943
GGT1	2.77527	0.000512768	0.0118041
DOCK10	-1.70258	0.000512788	0.0118041
OLAH	2.17213	0.000515297	0.0118465
STAT4	-2.24865	0.000516417	0.0118519
GPRASP1	-1.58204	0.000517606	0.0118519
SLCO4C1	1.16958	0.000518002	0.0118519
NEU1	1.24292	0.000518198	0.0118519
CNST	-1.33487	0.000521249	0.0119063
SIT1	-1.3705	0.000525682	0.0119856
CYFIP1	1.00908	0.000526766	0.0119856
RPL23A	-1.47686	0.000527456	0.0119856
SCARNA20	1.09819	0.000528619	0.0119856
MBNL3	-1.6661	0.000529194	0.0119856
STXBP1	-1.55958	0.000529562	0.0119856
DCAF4	-1.14471	0.000529881	0.0119856
VSIG4	1.4376	0.000530114	0.0119856
SCN9A	1.77713	0.000531497	0.0120016
HCG18	-1.17257	0.000533562	0.0120329
SPRED2	1.21738	0.00053441	0.0120368
C12orf42	-2.10029	0.000536464	0.0120575
PTPN4	-1.99754	0.00053705	0.0120575
CA6	-1.68626	0.000540199	0.0121058
MILR1	1.29424	0.000542263	0.0121367
CDYL2	1.14739	0.000543738	0.0121445
FFAR3	2.21958	0.000544206	0.0121445
MIR3161	1.09207	0.000544659	0.0121445
SIL1	1.22221	0.000549331	0.0122333
ALMS1	-1.39995	0.000554684	0.0123062
FCGR2A	1.01765	0.000556022	0.0123205
PYHIN1	-1.99396	0.0005574	0.0123357
BACE2	-1.23216	0.000560498	0.0123788
LOC105747689	1.03036	0.000560741	0.0123788
NFASC	1.71907	0.000562081	0.012393
DGAT2	1.84118	0.000563595	0.0124011
GCNT4	-2.37219	0.000563846	0.0124011
TMOD1	-1.1399	0.000571723	0.0125025
SLC35G6	1.5596	0.000571843	0.0125025
TK2	1.06281	0.000571971	0.0125025
ELMO2	1.09591	0.000575954	0.0125477
GOLGA2P5	-1.25719	0.000576449	0.0125477
LINC00266-1	1.76236	0.000576867	0.0125477
TCAIM	1.21362	0.000578022	0.0125575
CTDP1	1.73781	0.000579905	0.012576
FPR2	1.55934	0.000580518	0.012576
ANKRD20A5P	-1.96831	0.000580998	0.012576
GABRR2	1.59513	0.000584442	0.0126352
FOXN3-AS2	-1.39353	0.000585944	0.0126523
PHC1	-1.14902	0.000588311	0.0126744
PPP1R3E	-1.0385	0.000588395	0.0126744
PZP	-2.48686	0.00059131	0.0127218
LRRC71	1.51106	0.000592487	0.0127287
ANKRD2	1.8614	0.000593065	0.0127287
MAP3K7CL	-2.63747	0.000594274	0.0127393
ST13	-1.2007	0.000595832	0.0127573
SLC4A10	-2.65387	0.000597489	0.0127774
ELOVL3	1.33458	0.000598609	0.0127859
GADD45A	2.14631	0.000603922	0.0128839
AJAP1	-2.01692	0.000607579	0.0129279
TRIM32	-1.04097	0.000608167	0.0129279
EPHA4	-1.46794	0.000613832	0.0130327
ARL11	1.26149	0.000616828	0.0130807
TRIM25	1.50953	0.000622879	0.013163
MYBL1	-2.29472	0.000624413	0.013163
NAP1L3	-2.28793	0.00062552	0.0131708
MTX3	-1.26713	0.000627109	0.0131735
BCL6	1.74834	0.000627135	0.0131735
ABCA13	1.75796	0.000633292	0.0132872
FBXO7	-1.17744	0.00063492	0.0133056
SH3BP5	1.4123	0.00063802	0.0133548
FKBP9	1.27386	0.000641295	0.0134076
ATP7B	1.07822	0.000644489	0.0134442
FAM120C	-1.25742	0.00064568	0.0134442
A2MP1	-2.42715	0.000646277	0.0134442
CCR7	-1.1615	0.000646828	0.0134442
FABP6	1.76952	0.000655347	0.0135563
CDK5R1	1.36894	0.000655798	0.0135563
POLR1E	-1.16196	0.000656308	0.0135563
CTD-2201I18.1	-1.48383	0.000656333	0.0135563
TRPM2	3.21106	0.000656799	0.0135563
APCDD1	1.25912	0.000661469	0.0136262
SH2D1B	-1.71482	0.000661719	0.0136262
ANG	1.47006	0.000665483	0.0136879
GSPT1	-1.28625	0.000666552	0.013694
HK2	1.44563	0.000670109	0.0137512
MAB21L2	-1.38367	0.00067191	0.0137722
MIR26B	2.03193	0.000673115	0.013781
FKBP6	-1.12595	0.000674088	0.0137851
POR	2.72909	0.000677824	0.0138354
THBS3	1.38472	0.000678109	0.0138354
PURA	-1.21332	0.000681323	0.0138851
EPHB2	1.27731	0.000691446	0.0140702
ITPKC	1.722	0.000692896	0.0140725
MIR223	1.85578	0.000697905	0.0141416
DPP4	-2.23548	0.000699349	0.0141416
FRAT2	1.4862	0.000700439	0.0141416
ITM2A	-1.91344	0.000701098	0.0141416
LAMTOR5	1.65165	0.000701488	0.0141416
BTNL8	1.35468	0.000701916	0.0141416
LMO7	-1.65929	0.000703085	0.0141416
ALPK1	1.00672	0.000704222	0.0141416
LDLRAD3	1.06645	0.000704253	0.0141416
PDZD8	1.0081	0.000706109	0.0141628
ZNF571-AS1	-2.33009	0.000708428	0.0141933
RNF10	1.42419	0.00071321	0.014273
MIR6075	1.5083	0.000716963	0.014332
CLIP3	-1.01881	0.000718334	0.0143433
EEF1A1	-1.80421	0.000724685	0.0144376
CACNA1C-AS1	-1.35902	0.00072607	0.0144389
ZNF618	-1.02862	0.000726374	0.0144389
PROKR2	1.30983	0.000734887	0.0145918
SEPHS2	1.15066	0.000739774	0.0146561
CNIH4	1.27844	0.000745897	0.0147459
RPSA	-1.29054	0.000746754	0.0147459
TULP4	-1.05949	0.000746793	0.0147459
PHEX	-2.08872	0.000755188	0.0148785
SEZ6L	-1.31402	0.000757523	0.014908
ABCD2	-2.0777	0.000760586	0.0149517
RPS3A	-1.8602	0.000765166	0.0150115
SLC26A6	2.28148	0.000765317	0.0150115
LINC00856	1.98754	0.000769448	0.0150759
IL2RB	-2.3624	0.000771004	0.0150898
TRAT1	-2.14536	0.000772004	0.0150927
TPT1	-1.48732	0.000774435	0.015111
PARP15	-1.01708	0.000775059	0.015111
ZNF26	-1.23594	0.000775488	0.015111
CD226	-1.6536	0.000777697	0.0151374
WWOX	-1.08883	0.000779549	0.0151568
ACSL6	-1.46631	0.000783973	0.0152129
MIR629	1.84671	0.000784292	0.0152129
CD3D	-1.61419	0.000785854	0.0152129
IARS	-1.46706	0.000786877	0.0152161
GBA	1.86443	0.000790122	0.0152622
LTA	-1.14521	0.000795408	0.0153321
HK3	3.75825	0.00079803	0.0153321
PHLPP1	1.08883	0.000799515	0.0153321
LOC728743	-1.45292	0.000799902	0.0153321
HDC	-1.22972	0.000800252	0.0153321
VWA8-AS1	2.29633	0.0008006	0.0153321
ENO2	-1.12617	0.000800774	0.0153321
GLIPR2	1.08596	0.000801108	0.0153321
RBM47	1.26957	0.000801503	0.0153321
ANKUB1	-2.23178	0.000803406	0.015336
KIF2A	-1.62357	0.000803435	0.015336
SRSF9	1.0263	0.000806486	0.015362
HRH2	2.04796	0.000807494	0.015364
RPL30	-1.53802	0.000812186	0.0154291
HLA-DMB	-1.16172	0.000814425	0.0154291
ALK	-1.29144	0.000814962	0.0154291
FASLG	-1.92181	0.000815249	0.0154291
TESC	1.93382	0.000815258	0.0154291
LINC01011	-1.1255	0.000821214	0.0155253
SERPINE3	1.00316	0.000824187	0.015565
RPL9	-1.86254	0.000828551	0.0156308
LOC100129550	1.06082	0.000832496	0.0156788
CCDC136	-1.37446	0.000832863	0.0156788
LOC642943	-1.46454	0.000833996	0.015683
IKZF2	-2.24769	0.00083485	0.015683
ZBTB25	-1.28328	0.00083617	0.0156912
ZMYND11	-1.69874	0.00084537	0.0158304
TMEM255B	1.65594	0.000849037	0.015881
TMEM120A	2.34373	0.000858467	0.0159914
SLC8A1-AS1	1.52254	0.000863131	0.0160302
RPS27A	-1.74211	0.000864982	0.0160302
MTF1	1.09257	0.000865354	0.0160302
UBAP1	1.31215	0.000865756	0.0160302
MTA3	-1.21173	0.00086596	0.0160302
GYPA	-2.4183	0.000866877	0.0160305
C1orf145	-1.19783	0.000868032	0.0160351
DCAF16	-1.03042	0.000871883	0.016089
PPBP	-2.18521	0.000876444	0.016089
KCNJ15	1.52624	0.000876487	0.016089
TARSL2	-1.76543	0.000877054	0.016089
CPNE2	1.59939	0.000877191	0.016089
TRIB1	1.2113	0.000878191	0.016089
RPS27	-1.84553	0.000880976	0.0161143
MIR373	1.58022	0.000881386	0.0161143
RPL38	-1.27654	0.000886861	0.0161764
RAB41	-1.48948	0.000887512	0.0161764
FAM129B	2.29412	0.000892088	0.0162382
ALOX12B	-1.27209	0.000892733	0.0162382
PRPF40B	-1.17569	0.000894853	0.0162602
CRELD2	1.0028	0.000903449	0.0163828
OXNAD1	-1.62968	0.00090458	0.0163866
TMEM234	1.1377	0.000906294	0.016401
NCALD	-2.00993	0.00090826	0.0164198
SLC22A14	1.53177	0.000911431	0.0164508
ZNF239	-2.05486	0.000912348	0.0164508
OSCAR	1.90073	0.000912785	0.0164508
CLEC3B	1.81369	0.000914737	0.0164532
SCFD2	-1.18223	0.000917218	0.016463
LOXL3	1.00315	0.000918057	0.016463
BMP6	-1.30794	0.000919015	0.0164635
BTBD18	-1.03248	0.000921656	0.0164942
LPIN1	-1.06488	0.000922897	0.0164998
B9D2	1.8451	0.000924782	0.016501
RCVRN	1.5505	0.000924823	0.016501
LIPM	1.98965	0.000925793	0.0165018
MRVI1-AS1	1.17078	0.000926798	0.0165031
DACH1	1.81332	0.000928889	0.0165073
HLF	-1.73962	0.000929881	0.0165084
RGS10	-1.36843	0.000933019	0.0165476
SRGAP3	-1.35878	0.000935851	0.0165813
LOC285847	1.04203	0.000938146	0.0166054
MLLT3	-1.64305	0.000941954	0.0166562
LINC00426	-1.59539	0.000945489	0.0166936
GSTZ1	1.12099	0.000946279	0.0166936
OAS2	-1.05823	0.000947829	0.0166936
AGFG1	1.3237	0.000949749	0.0167109
TRIM51	-2.07762	0.000959203	0.0168472
RNASE1	2.24416	0.000962268	0.0168671
PFDN1	1.34805	0.000964835	0.0168927
F2R	-1.07752	0.000972994	0.017002
ZNF607	-1.56773	0.00098433	0.0171755
ZNF83	-1.28431	0.000989266	0.0172355
LOC100506178	-2.11037	0.00099321	0.0172366
PRR5L	-1.49136	0.000995149	0.0172366
GBGT1	2.26545	0.0010001	0.0173055
GRHL2	-1.37259	0.00100177	0.0173175
PPP3CC	-1.45535	0.00100843	0.0173988
SRA1	1.16327	0.00101053	0.0174182
ZNF594	-1.37842	0.00101272	0.0174238
SLC25A4	-1.47937	0.00101282	0.0174238
PTPRK	-1.80628	0.00101524	0.0174486
LOC101927132	1.09247	0.00102556	0.0176089
LOC101928891	1.10672	0.0010294	0.0176578
ERLIN1	1.26264	0.00103073	0.0176635
HLA-DPB1	-1.3963	0.00103317	0.0176814
PIM3	1.98009	0.00104228	0.0177758
HLA-DRA	-1.34685	0.00104797	0.0178385
PAX5	-1.7088	0.00105197	0.0178896
NFKBIL1	1.84494	0.00105438	0.0179056
KREMEN1	2.32531	0.00105573	0.0179056
STOX1	-2.26749	0.00105594	0.0179056
WWP1	-1.36488	0.00105854	0.0179156
FAM95C	-1.81564	0.00106205	0.0179495
MAEA	1.46702	0.00106256	0.0179495
EEF1B2	-1.54516	0.00106488	0.0179715
BRI3	1.65057	0.00106809	0.0180086
IRAIN	1.40158	0.00107792	0.0181486
TIMM9	-1.41218	0.00107844	0.0181486
LRP3	2.68865	0.00109125	0.0183433
ZNF385D	-1.89325	0.00109207	0.0183433
SH2D1A	-2.27319	0.00109436	0.0183643
ZNF860	-2.20815	0.00110372	0.0184861
ACOT2	-1.27692	0.00110473	0.0184861
THBS4	-1.15253	0.00110621	0.0184934
STRADB	-1.40659	0.00110865	0.0184958
HERC6	-1.40138	0.00110948	0.0184958
SESN3	-1.25976	0.00111346	0.0185448
DHRS3	-1.03219	0.00111876	0.0185694
NLRP3	1.13433	0.00112058	0.0185694
SERPINF1	-1.06428	0.0011211	0.0185694
CAMKK2	1.45593	0.00112145	0.0185694
ZNF542P	-1.1714	0.00112308	0.0185694
GRID2IP	1.97773	0.00112328	0.0185694
SLC47A2	-1.26757	0.00112341	0.0185694
NUDT10	-2.06482	0.00112434	0.0185694
TUBBP5	2.47335	0.00112981	0.0186424
TNFSF13	2.5053	0.00113611	0.0187289
CHRNA2	1.57721	0.0011425	0.018812
A2M	-2.36829	0.00114326	0.018812
MTX1	2.04851	0.00114895	0.0188741
ENKUR	-1.91055	0.00114916	0.0188741
LOC101927204	-1.42568	0.00115353	0.0189267
RPS6	-1.74036	0.0011545	0.0189267
SCAMP5	-1.44821	0.00116106	0.0190167
CCR4	-1.29089	0.00116467	0.0190583
LOC101927950	-1.44217	0.00116689	0.0190771
CLEC4G	1.60535	0.00116915	0.0190964
KAZN	2.15294	0.00117368	0.0191211
GNG5	1.12112	0.00117389	0.0191211
MYO16-AS1	1.61323	0.00117623	0.0191418
QSOX1	2.47017	0.00118082	0.0191989
DPY19L3	1.33056	0.001184	0.0192218
SPTLC3	-2.20307	0.00118439	0.0192218
IDI1	1.5939	0.00118802	0.0192492
HEATR1	-1.34835	0.00118825	0.0192492
COQ10A	-1.57342	0.00119014	0.0192622
PWAR5	-2.0158	0.0011938	0.0193007
CBR3	-1.69069	0.00119469	0.0193007
MIR762HG	-1.11284	0.00119867	0.0193344
ATP10A	-1.00057	0.00119994	0.0193344
TET1	-1.6541	0.00120003	0.0193344
OSBPL1A	1.13413	0.00120437	0.0193695
EIF4B	-1.39884	0.00120936	0.0194318
ZNF507	-1.19819	0.001213	0.0194726
FMN1	1.53436	0.00121622	0.0194819
PCGF5	-1.46741	0.00121687	0.0194819
ENHO	-1.87039	0.00122208	0.0195159
FILIP1L	-1.59474	0.00122448	0.0195159
SPDYE3	-1.66277	0.00122661	0.0195282
RPS23	-1.68676	0.00123618	0.0196495
TBC1D4	-1.85951	0.00124704	0.0198044
EOMES	-2.19913	0.00125774	0.0199209
ALOX5	1.96652	0.00126085	0.0199524
LINC00612	-1.89792	0.00126336	0.0199743
ANKEF1	-1.69985	0.00127252	0.0200622
FSTL4	1.80659	0.00127345	0.0200622
C2orf88	-1.87737	0.00127407	0.0200622
MRPL28	1.79964	0.00127569	0.0200622
LOC283194	-1.88114	0.00127786	0.0200643
GOLGA8B	-1.84173	0.00127808	0.0200643
PSTPIP2	1.13894	0.00128266	0.0200839
AKT3	-1.73637	0.00128312	0.0200839
FAM170B-AS1	-1.26297	0.00128422	0.0200839
RPS4X	-1.43999	0.00128498	0.0200839
SAMD3	-2.02962	0.00129113	0.0201445
RAB30	-1.61423	0.00129332	0.020161
CYP4F35P	-2.0445	0.00129655	0.020176
FAM208B	-1.2522	0.00130101	0.0202161
C17orf100	-1.50266	0.00130306	0.0202242
UTP20	-1.29804	0.00130452	0.0202292
SLC1A1	-1.786	0.00130862	0.0202635
E2F2	1.59573	0.00131004	0.0202635
SMG1P5	2.45403	0.00131015	0.0202635
LRPPRC	-1.28039	0.00131209	0.0202757
PEBP1	-1.05875	0.00131641	0.0203248
GNPNAT1	-1.06669	0.00131904	0.0203478
HLA-DOB	-1.17468	0.00132892	0.0204648
UNC5A	3.78121	0.00132979	0.0204648
CXCL5	-1.87421	0.00133008	0.0204648
ENTPD7	1.74826	0.0013317	0.020472
RAB34	1.01582	0.00133299	0.0204741
HOXB3	-1.46497	0.00133688	0.0205161
RFX2	2.37442	0.00133885	0.0205261
TREML3P	1.38837	0.00133984	0.0205261
ZKSCAN8	-1.10952	0.00134124	0.0205299
NEMP1	-1.30726	0.00134621	0.0205864
BNC2	-1.77572	0.00134725	0.0205864
CYSLTR2	-1.84538	0.00134975	0.0205931
CAMP	1.52305	0.00135	0.0205931
ABCG2	-1.75173	0.00135253	0.0206139
MEOX1	-1.69953	0.00135796	0.0206547
COX8A	1.71956	0.00135839	0.0206547
ANAPC1	-1.29384	0.00135887	0.0206547
ARHGAP10	-1.54952	0.00135986	0.0206547
CCND1	-1.69984	0.00136363	0.0206944
GALNT2	1.69019	0.00136505	0.0206983
SMKR1	-1.62178	0.00137121	0.0207479
NLRC3	-1.33347	0.00137183	0.0207479
JDP2	1.6736	0.00137581	0.0207728
LOC104054148	-1.54757	0.00137809	0.0207871
CARS2	1.07002	0.0013791	0.0207871
LOC101928279	-1.45408	0.00138177	0.020795
VCAN	1.35641	0.00138212	0.020795
LDHA	1.15124	0.0013834	0.020795
P2RX4	1.04038	0.0013843	0.020795
ACOT4	-1.62471	0.0013897	0.0208409
AFF3	-1.06036	0.00139108	0.020844
RPL6	-1.54917	0.00139558	0.0208937
TRG-AS1	-1.12861	0.00139948	0.0208941
RDH5	1.70517	0.00139957	0.0208941
RPL35A	-1.60079	0.00140031	0.0208941
SNORA78	2.39878	0.00140183	0.0208993
HRH4	-1.20554	0.00140616	0.0209193
AFAP1	-1.17628	0.00140671	0.0209193
NFE2	2.20262	0.00141089	0.0209639
EBF1	-1.5194	0.00141322	0.0209811
MIR7848	1.70435	0.00143027	0.0211811
RPL34	-1.57041	0.00143409	0.021211
SLC9B2	-1.49284	0.00143526	0.021211
GFI1	-1.09921	0.00143635	0.021211
FAM169A	-2.07415	0.00143706	0.021211
IPO5	-1.33817	0.00144095	0.0212477
LOC101928140	-2.05554	0.00144353	0.0212477
RFX7	-1.21266	0.0014454	0.0212477
NUCKS1	-1.64136	0.00144553	0.0212477
PHF10	-1.34363	0.00144993	0.0212947
ZFP90	-1.21803	0.00145331	0.0213229
OR56B4	1.69724	0.00146088	0.0213718
BICD1	-1.19474	0.00146119	0.0213718
CACNB4	-1.72628	0.0014644	0.0214013
SPATC1	2.67494	0.00147009	0.0214193
APBB2	1.08095	0.00147115	0.0214193
ZNF192P1	-1.67699	0.00147175	0.0214193
TMEM245	-1.12534	0.00147611	0.0214193
OR2A4	-2.06758	0.0014785	0.0214193
ASS1	-1.06012	0.00147854	0.0214193
HSPA8	-1.40139	0.00147933	0.0214193
NRCAM	-2.97682	0.00147968	0.0214193
DNTTIP1	1.59334	0.00148013	0.0214193
UTRN	-1.21169	0.00148057	0.0214193
LY6G6C	1.67806	0.00148131	0.0214193
FUT8	-1.33542	0.00148532	0.0214413
CAPN13	1.22541	0.00148645	0.0214413
LOC101927854	-2.1891	0.00148797	0.0214459
MIR6819	1.28714	0.00149072	0.0214681
GOLGA8A	-2.00761	0.00149739	0.0215466
CNN3	-1.5781	0.00150738	0.0216728
MARS2	-1.14791	0.00151071	0.0217032
ESYT2	-1.08025	0.00151278	0.0217134
PRKCQ-AS1	-1.71722	0.0015151	0.0217136
ZC4H2	-1.38782	0.00151785	0.0217354
RTTN	-1.2916	0.00153024	0.0218953
NDRG1	1.19935	0.00153463	0.0219108
GPR183	-1.69961	0.00153503	0.0219108
AMIGO2	-1.33131	0.00154153	0.021986
IFNG-AS1	-2.01953	0.00154587	0.0220125
OSBPL10	-1.64441	0.00155855	0.0221676
ACSM3	-1.63987	0.00155925	0.0221676
LINC00536	1.31564	0.00157443	0.0223655
CR2	-1.74573	0.00158438	0.0224889
OLFML3	1.41588	0.0015918	0.0225581
ZNF529	-1.00907	0.00159586	0.0225745
TARBP1	-1.43863	0.00159677	0.0225745
BEND2	-1.33007	0.00160111	0.0226006
PRKAR2A	1.06331	0.00160117	0.0226006
CCNJL	1.52579	0.00160243	0.0226006
CCSER2	-1.12683	0.00160409	0.022606
ZNF775	2.23476	0.00160683	0.0226268
AGK	-1.20929	0.00161341	0.0227014
FBLN7	-1.13649	0.00161696	0.0227334
GTF2I	-1.02675	0.00162053	0.0227546
FAT4	-1.93302	0.00162172	0.0227546
LOC101928530	1.27484	0.00162431	0.0227546
TMEM144	1.33872	0.00162773	0.0227767
FYN	-1.08376	0.0016337	0.0228422
DAAM2	2.62569	0.00163766	0.0228707
MTVR2	1.96498	0.0016542	0.0230714
CARS	1.01999	0.00165528	0.0230714
ST14	2.19684	0.00165969	0.023089
MIR4697HG	-1.4126	0.00166165	0.023089
PMS2P4	-1.20836	0.00166287	0.023089
FCRLA	-1.62113	0.00166304	0.023089
GM2A	1.13386	0.00167057	0.0231384
GYPB	-2.26339	0.00167286	0.0231384
ADAM28	-1.60956	0.00167331	0.0231384
ANGPT1	-1.73069	0.00167337	0.0231384
TDRKH	-1.02998	0.0016743	0.0231384
TXNIP	-1.15229	0.00167571	0.0231384
COLGALT1	1.58391	0.00168339	0.0232264
ZNF287	-1.82869	0.0016899	0.023298
PROX2	-1.17604	0.00169267	0.0233182
TCTN1	-1.54652	0.0016946	0.0233266
OMG	1.22615	0.00169735	0.0233464
PTGDR2	-2.05578	0.00170673	0.0234573
C9orf163	1.40273	0.00171242	0.0235173
PTCD3	-1.20608	0.00171704	0.0235298
CNR2	-1.69992	0.00171717	0.0235298
HOOK1	-1.94187	0.0017173	0.0235298
EIF4EBP3	1.70047	0.00172486	0.0236151
SATB1-AS1	-2.04624	0.00172853	0.0236472
LINC01550	-1.1919	0.00173684	0.0237416
PQLC1	1.80374	0.00174089	0.0237416
SOCS2	-1.41063	0.00174104	0.0237416
LINC00671	1.56262	0.00174459	0.0237571
PAPPA	-1.50831	0.00174747	0.0237782
TBC1D19	-1.59913	0.00175153	0.023805
TAMM41	-1.10842	0.00175212	0.023805
LILRA6	2.15548	0.0017607	0.0238868
FAHD2CP	-1.27217	0.00176496	0.0238906
ACTA2-AS1	-1.36309	0.00176594	0.0238906
SMPDL3A	1.98948	0.00176649	0.0238906
DDX31	-1.0112	0.00177057	0.0239125
UNG	-1.39306	0.0017708	0.0239125
IL2RA	-1.45047	0.00177247	0.0239168
CCDC175	-2.7535	0.00178227	0.0240126
RPARP-AS1	-1.25675	0.00178381	0.0240153
EBF4	-1.54881	0.00178558	0.0240208
FBLN5	-1.73627	0.00178697	0.0240213
RPL4	-1.50576	0.0017918	0.024068
PAIP2B	-1.15786	0.00179652	0.0240951
RPL7	-1.66916	0.00180811	0.0242323
MIR372	1.70753	0.00181554	0.0243135
RAB27B	-1.74139	0.0018232	0.0243793
E2F5	-2.22364	0.00182881	0.0244346
EVA1C	-1.134	0.00183009	0.0244346
TBC1D2	1.62401	0.00183481	0.0244421
ZNF19	-1.34901	0.00183538	0.0244421
RABGAP1L	-1.13299	0.00183598	0.0244421
ZNF251	-1.00444	0.00183656	0.0244421
LOC388282	1.19852	0.00183793	0.0244421
TMEM177	-1.13317	0.00183992	0.0244421
CCDC64	-1.09871	0.00184477	0.0244724
BANK1	-1.80532	0.00185156	0.024537
GNG11	-1.79393	0.00187346	0.0248086
AGAP1	-1.87922	0.0018814	0.0248953
CRISPLD2	1.52556	0.00188714	0.0249428
LRG1	2.4658	0.00188834	0.0249428
PM20D1	-1.27211	0.00188928	0.0249428
MGA	-1.25938	0.0018906	0.0249428
MFAP3L	-1.436	0.00189508	0.0249648
SNORD87	-2.40113	0.0018989	0.0249933
PLCXD2-AS1	-1.56129	0.00190006	0.0249933
ZFP92	1.33869	0.00190689	0.0250402
MXD3	1.86025	0.00190785	0.0250402
PADI4	2.62401	0.00191173	0.0250726
AKR1C3	-1.62502	0.00191494	0.0250777
GNAO1	-1.13551	0.00192632	0.0251618
ZNF395	-1.18647	0.00192703	0.0251618
ACER2	-1.14094	0.00193223	0.0252113
PLEKHA1	-1.39583	0.00193595	0.0252412
MCOLN2	-1.30003	0.00193756	0.0252436
PRKX-AS1	-1.32071	0.00194166	0.0252785
MIR646HG	1.34676	0.00194568	0.0253124
PGPEP1L	1.2378	0.00194752	0.0253177
ITGA4	-1.45166	0.00195223	0.0253419
MBOAT4	-1.22444	0.00195545	0.0253599
CSGALNACT2	1.10186	0.00195932	0.0253599
MAMDC2	-1.79024	0.00196772	0.0254259
SSBP3	-1.16188	0.00196821	0.0254259
ZNF573	-1.31665	0.00196906	0.0254259
TNNI2	2.55683	0.00197015	0.0254259
RPL21	-1.70435	0.00197324	0.0254262
CLYBL	-1.85837	0.00197459	0.0254262
ADAM12	-1.54594	0.00197524	0.0254262
PHLPP2	-1.0203	0.00198346	0.0255035
RPL31	-1.40852	0.00199731	0.0256035
FAAH2	-1.32287	0.00199881	0.0256035
LINC00968	1.57674	0.00199994	0.0256035
BTN3A3	-1.23252	0.00200077	0.0256035
GRHL1	-2.37117	0.0020012	0.0256035
DNAH17	2.22359	0.00200419	0.0256059
ACKR3	-1.02532	0.00200426	0.0256059
CAPNS2	1.27142	0.00200891	0.0256468
LOC102723809	-1.59108	0.00201313	0.0256733
NECAB1	1.87571	0.00201536	0.0256733
TTC27	-1.28729	0.00201542	0.0256733
RAB6B	-1.13603	0.00201729	0.0256733
SEZ6	1.34737	0.00201967	0.0256733
NT5DC2	1.88633	0.0020243	0.0256733
NME8	1.18334	0.0020244	0.0256733
ZNF532	-1.13743	0.00202487	0.0256733
SPEF2	-1.6379	0.00202566	0.0256733
RPL5	-1.69208	0.00203404	0.0257273
NCL	-1.31162	0.00203841	0.0257643
BTBD11	-1.12158	0.00204516	0.0258312
SGMS2	1.19645	0.00205235	0.0259018
CCR8	-1.85978	0.00205367	0.0259018
LINC01094	1.2143	0.00205523	0.0259032
TBCB	1.11968	0.00205947	0.0259326
DNM3	-1.4761	0.00206248	0.0259326
LOC729739	1.07864	0.00206309	0.0259326
CLECL1	-1.60924	0.0020634	0.0259326
UHRF2	-1.07176	0.0020701	0.0259857
MERTK	1.8563	0.00207055	0.0259857
USP24	-1.11951	0.00208486	0.0261468
RPS12	-1.48269	0.00208854	0.0261673
CD300LG	1.15597	0.00208944	0.0261673
FBXL16	-1.56008	0.00209737	0.0262294
SMYD5	-1.17194	0.00209794	0.0262294
FAM66C	-1.66327	0.00209883	0.0262294
LILRP2	2.03454	0.00210779	0.0263109
RPL24	-1.26644	0.00210831	0.0263109
STK19	1.01169	0.00211086	0.0263168
FRAT1	1.24426	0.00211174	0.0263168
DTHD1	-2.09052	0.00211373	0.0263231
ADORA2A	1.79513	0.00211749	0.0263515
FLJ38576	-1.34964	0.00213577	0.0265284
PAXIP1-AS1	-1.04591	0.00213697	0.0265284
SNX25	-1.58806	0.00213781	0.0265284
PPP2R3B	1.74118	0.00214026	0.0265284
SLC25A28	1.0047	0.00214041	0.0265284
LOC100506985	-1.74706	0.00215237	0.0266384
ADCY3	1.59971	0.00215772	0.026684
LOC101929089	-1.77724	0.00216176	0.0266992
CD247	-1.55571	0.00216196	0.0266992
CHRM3-AS2	-2.246	0.00217302	0.02678
FAM159A	-1.33538	0.00217623	0.026801
MSH2	-1.47665	0.00218073	0.0268192
ZNF30	-1.68957	0.00218436	0.0268276
NOXRED1	1.10484	0.00218443	0.0268276
MYCBP2	-1.12762	0.00219357	0.0268656
FAM98B	-1.40637	0.00219694	0.0268883
OPRL1	1.96291	0.00220283	0.0269216
LAMTOR1	1.18573	0.00220595	0.0269216
TSPO	3.66328	0.00220763	0.0269216
RSPH14	1.44933	0.00220955	0.0269216
SUPT3H	-1.44357	0.00221026	0.0269216
HSD3B7	1.84344	0.00222193	0.02703
PARP14	-1.27516	0.0022222	0.02703
SYTL2	-1.9786	0.00222923	0.0270531
NOP10	1.14045	0.00223051	0.0270531
SULT1A2	1.65038	0.00223856	0.0270531
DYNLT1	1.05233	0.00223898	0.0270531
PERP	-1.7205	0.00223936	0.0270531
MLK7-AS1	1.27379	0.00223954	0.0270531
RGMB	-1.43778	0.0022415	0.0270531
MIR8072	1.36973	0.00224227	0.0270531
LOC100128239	-1.2067	0.00224483	0.0270531
STRBP	-1.62785	0.0022449	0.0270531
MTMR8	-1.3951	0.00224542	0.0270531
LOC100505984	1.02742	0.00224758	0.0270608
EIF5B	-1.15938	0.00225087	0.0270638
EXOC6	1.12301	0.0022617	0.0271644
KCTD11	1.58601	0.0022623	0.0271644
IL4	-1.44094	0.00226713	0.0271949
RPL22	-1.5976	0.0022679	0.0271949
CNTNAP3	1.70116	0.00226988	0.0272003
CFAP44	-1.28617	0.00227613	0.0272306
HSF5	-1.81773	0.00228011	0.0272494
FITM1	1.51752	0.00228382	0.0272754
TEF	-1.0568	0.00228678	0.0272923
HYAL2	2.23598	0.0022974	0.0273824
MYCT1	-1.62446	0.00232596	0.0276857
FZD5	1.13044	0.00233135	0.0277104
CAPN3	1.18743	0.00233231	0.0277104
OR10V2P	1.21724	0.00233272	0.0277104
NPM1	-1.62254	0.00233507	0.0277198
ITGAM	1.93498	0.00234972	0.0278471
AGPAT2	2.78482	0.0023505	0.0278471
LINC01151	-2.25251	0.00235749	0.0278951
ATP6V1C1	1.13639	0.00235769	0.0278951
ICE2	-1.1494	0.00236824	0.0279621
TSL	-1.07256	0.0023687	0.0279621
FZD2	1.26387	0.0023702	0.0279621
SLC4A4	-2.22091	0.00237122	0.0279621
ALOX15	-2.41842	0.00237618	0.0279835
HGD	-1.93908	0.00237996	0.0280053
SH3BGRL2	-1.73445	0.00238118	0.0280053
GJD3	1.34829	0.0023834	0.0280128
PVRL3	-2.2362	0.00238501	0.0280133
HOOK2	1.32779	0.00239445	0.0281055
CD1C	-1.5756	0.00240058	0.0281589
PRKAR2B	-1.89438	0.00241039	0.0282367
STK39	-1.22439	0.0024397	0.0285237
CHN1	-1.71271	0.00244678	0.0285688
LILRB5	1.80467	0.00245741	0.0286553
LOC254896	1.14287	0.00246258	0.0286845
CAPG	2.31895	0.00246314	0.0286845
SP7	-1.32466	0.00247718	0.028743
ATF7IP2	-1.57534	0.00247735	0.028743
SH3BP5L	1.92764	0.00247788	0.028743
CCIN	1.7858	0.00249466	0.0288812
CHRM5	-1.1179	0.00250333	0.0289627
C5orf63	-1.61373	0.00252139	0.0291018
C2orf44	-1.15971	0.00252312	0.0291018
TNFAIP6	1.37413	0.00252398	0.0291018
CD72	-1.09814	0.00252707	0.0291018
ZDBF2	-1.47265	0.00252977	0.0291018
CDHR1	-1.5508	0.00253232	0.0291018
SLC16A10	-1.9303	0.00253284	0.0291018
TMEM95	1.50741	0.00253337	0.0291018
RTKN	-1.2062	0.00254287	0.0291647
CDC14B	-1.39069	0.00254377	0.0291647
MAK	1.10109	0.00255792	0.0292892
FNBP4	-1.06711	0.00256741	0.0293541
HLA-DQA1	-1.74279	0.00256952	0.0293541
STAT5B	1.10865	0.00257206	0.0293565
TPI1P2	1.53262	0.00258139	0.0294215
CAMSAP3	1.83137	0.00258354	0.0294215
NMNAT2	1.23102	0.00258782	0.0294215
TPD52L2	1.13511	0.00258865	0.0294215
DLC1	1.97188	0.00258895	0.0294215
KIF21A	-1.8135	0.00259254	0.0294215
C1RL	1.49065	0.00259265	0.0294215
GIMAP7	-1.20767	0.00259848	0.029438
RPS17	-1.35939	0.00259908	0.029438
PINK1	2.31396	0.0026249	0.0296926
FAM189A1	-1.12836	0.00263295	0.0297369
METAP1D	-1.64518	0.0026355	0.0297369
FAM102A	-1.96579	0.0026391	0.0297486
LRRC4	1.44363	0.00263989	0.0297486
ANKS1A	1.32691	0.00264304	0.0297608
USP28	-1.30427	0.00264595	0.0297608
FAM207A	1.1651	0.002646	0.0297608
TMEM150B	2.18232	0.00265069	0.0297947
CD47	-1.23818	0.002663	0.0298953
RTKN2	-1.93665	0.00267751	0.0300392
CHMP3	1.08533	0.00268591	0.0300954
OTUD7B	-1.10235	0.0026908	0.0301146
GZMA	-2.30503	0.00269102	0.0301146
RASL10B	1.14275	0.00269663	0.0301584
LOC101930452	-2.16571	0.00270421	0.0302242
ANO2	-1.49746	0.00271617	0.0303116
ZNHIT1	1.07301	0.00273874	0.0305142
SNHG5	-1.40615	0.00274138	0.0305245
TNIP2	1.33736	0.00274562	0.0305374
ZNF600	-1.50562	0.00275417	0.0305807
PKIA	-2.10359	0.00275516	0.0305807
AKAP11	-1.19527	0.00275848	0.0305807
IL1RN	1.41556	0.00276247	0.0305868
DENND5B	-1.00325	0.00277014	0.0306526
KIAA1462	1.71188	0.00278639	0.0308133
TRIQK	1.35758	0.00279173	0.0308531
COL4A4	-1.09697	0.00279865	0.0309104
CATSPER1	1.62875	0.00280344	0.0309248
NPAT	-1.19568	0.00281053	0.0309713
PGAM1	1.10726	0.00281114	0.0309713
ZCCHC18	-1.27761	0.00281897	0.0310384
GTF2H2C_2	1.21678	0.00282314	0.0310458
BTLA	-1.56337	0.00282639	0.0310623
LILRB4	1.22172	0.00283321	0.0310988
LINC00883	-1.81684	0.00284099	0.0311649
GALK1	3.36101	0.0028443	0.031182
C1R	1.11828	0.00284849	0.0312087
IDO1	-1.4937	0.00285754	0.0312826
ALOX15B	1.82054	0.00285876	0.0312826
ARHGEF12	-1.353	0.00287345	0.0314047
VPS9D1	2.33678	0.0028776	0.0314308
SH3YL1	-1.42503	0.00288325	0.0314603
FAM166A	2.28663	0.00288452	0.0314603
PACSIN2	1.1239	0.00288562	0.0314603
ZNF568	-1.26248	0.00288792	0.0314661
FAM160A2	2.15946	0.00289526	0.0315185
COL5A2	-1.62233	0.00289628	0.0315185
ZNF664	-1.40617	0.00290547	0.0315992
KCNA2	-1.12768	0.00290872	0.0316035
ACAA1	1.76043	0.00290942	0.0316035
SLC35F2	-1.42216	0.00291318	0.031625
STAT1	-1.02879	0.00291501	0.0316255
MAML2	-1.18466	0.00292605	0.0317015
ARMC12	1.2664	0.00292915	0.0317015
SALL2	-1.28486	0.00294177	0.0318187
NOTCH3	1.59945	0.00295787	0.0319345
C15orf54	-2.12523	0.0029601	0.0319392
CAPN5	-1.30852	0.0029851	0.0321615
ST7-AS1	-1.26613	0.00298793	0.0321615
LSMEM1	1.13568	0.00299019	0.0321662
BTG1	-1.05522	0.00299978	0.0321687
LINC00383	1.06908	0.00300068	0.0321687
ANKRD50	1.12798	0.00300127	0.0321687
CAPRIN2	-1.06424	0.00300619	0.0322019
ADGRG3	2.7252	0.00301053	0.0322096
POLR1B	-1.00612	0.00302017	0.0322453
HOXB4	-1.11081	0.00302113	0.0322453
PRSS33	-2.69542	0.00302763	0.0322659
DENND4C	-1.33173	0.00303114	0.0322659
PGLYRP1	3.69323	0.00303557	0.0322659
RPS13	-1.39908	0.00303583	0.0322659
ELOVL7	-1.50813	0.00303653	0.0322659
TTC39B	-1.41074	0.00303758	0.0322659
MIR6837	1.21712	0.00304124	0.0322854
FRMD5	-1.42015	0.00304486	0.0323044
WNT16	-1.7135	0.003051	0.0323159
PIK3R1	-1.07463	0.00305138	0.0323159
ROMO1	1.19016	0.00305634	0.0323491
FAM20C	2.18161	0.00305942	0.0323624
LOC285593	-1.47533	0.00306427	0.0323945
ITGA1	1.47404	0.00306639	0.0323977
PBX1	-1.40151	0.0030747	0.0324468
UBE2J1	1.07243	0.00308736	0.0325288
NVL	-1.0381	0.00308795	0.0325288
SCAND1	1.50888	0.00309302	0.0325629
FPR1	1.83619	0.00310387	0.0326578
YBX2	1.61099	0.00312345	0.0328185
BPI	1.99803	0.00312543	0.0328185
NCOA4	-1.13517	0.00312768	0.0328185
FGF9	-2.16115	0.00312838	0.0328185
TTC39C-AS1	-1.56239	0.00313161	0.0328257
NOG	-1.7762	0.00313276	0.0328257
VPS9D1-AS1	1.70528	0.00314253	0.0328986
CXCR6	-1.01134	0.00314342	0.0328986
ZNF367	-1.59596	0.00316322	0.0330668
SIM2	-1.34107	0.00316954	0.0330953
LINC00494	-1.85788	0.00316967	0.0330953
C6orf201	-1.58186	0.00317172	0.0330973
OSGEPL1	-1.5539	0.00317646	0.0331273
SACS	-1.45222	0.00319222	0.0332672
FBXL2	-1.26045	0.00319539	0.0332672
CD82	2.34938	0.00319805	0.0332672
APOL3	-1.1588	0.00319924	0.0332672
SEPT14	1.06493	0.00320661	0.0332951
PRICKLE2	-1.87768	0.00320754	0.0332951
MIR5194	1.26559	0.00321389	0.0333084
LOC645513	1.39608	0.00321442	0.0333084
ACVR2B	-1.1223	0.00321646	0.0333084
RPL27A	-1.06493	0.00321884	0.0333084
FDXR	1.77505	0.00323003	0.033392
PLCE1	-1.6864	0.00323617	0.0334271
C12orf66	-1.35566	0.00323764	0.0334271
BMS1	-1.0103	0.00325364	0.0335535
MPHOSPH9	-1.22158	0.00326047	0.0335894
TRERF1	-1.04924	0.00326365	0.0335902
TPD52	-1.87774	0.00326607	0.0335902
LCMT2	-1.09379	0.00326624	0.0335902
RNY3	-3.24853	0.0032681	0.0335902
URI1	-1.42641	0.00327238	0.0336147
LOC101927539	-1.23471	0.0032743	0.033615
IPW	-2.02427	0.00327955	0.033642
PCDHGA11	-1.27649	0.00328071	0.033642
KDF1	-1.02988	0.00328652	0.0336436
SPATA9	-1.77838	0.00328884	0.0336436
FAM109B	1.07039	0.00329022	0.0336436
ZNF439	-1.29818	0.0032946	0.033653
NIPAL4	1.09736	0.00329637	0.033653
RUNX3	-1.49977	0.00329846	0.033653
RABAC1	2.38441	0.00329883	0.033653
LINC00607	1.16381	0.00330484	0.0336949
SPARCL1	-1.17644	0.00331288	0.0337576
CCDC17	1.3155	0.00331624	0.0337715
LINC00987	-1.68623	0.00331805	0.0337715
MIR4440	1.88825	0.00332719	0.0338258
TPGS1	1.81488	0.00333402	0.0338372
LOC374443	-1.18494	0.00333471	0.0338372
C1QA	2.00053	0.00333593	0.0338372
SH3RF3-AS1	1.70092	0.00334369	0.0338623
LOC93622	-1.48887	0.00334412	0.0338623
LOC101926943	-1.64048	0.00336327	0.0339981
FAM69A	-1.62763	0.0033703	0.0340348
CLDN20	-1.15896	0.00337265	0.0340348
RAB24	1.78011	0.00338142	0.034104
ALDH4A1	1.54099	0.00340425	0.0342758
JOSD2	2.42935	0.00340884	0.034283
GCOM1	-2.28965	0.00340939	0.034283
LARS	-1.25131	0.00342936	0.0343816
LOC101927179	-1.56398	0.00343362	0.0343816
TMEM91	1.54531	0.00343459	0.0343816
LINC01534	-1.23863	0.00343552	0.0343816
SH3BP4	-1.00953	0.00343659	0.0343816
TPP2	-1.25499	0.00343797	0.0343816
CX3CR1	-1.44257	0.0034581	0.0345635
SAC3D1	1.32951	0.00346043	0.0345674
HECW2	1.52203	0.00346829	0.034607
ZFP3	-1.15536	0.00349094	0.0348134
NDFIP2	-1.88214	0.00349376	0.034822
CDK6	-1.34189	0.00352425	0.0350346
STAB1	2.94169	0.00353783	0.0350925
NEO1	-1.09899	0.00353867	0.0350925
MIS18A	-1.4258	0.00354548	0.0351404
FAM86DP	-1.01414	0.00355042	0.0351691
UPB1	1.55291	0.00355516	0.0351748
AKAP6	-1.75804	0.00355687	0.0351748
AFAP1L2	-1.12367	0.00356837	0.0352689
C1QB	2.17941	0.00357119	0.0352772
NR1D2	-1.8564	0.0035773	0.0353179
C5orf67	1.61925	0.0035796	0.035321
ZFP62	-1.30595	0.00359842	0.0354673
CMTM1	1.6936	0.00360568	0.0354995
LOC730202	1.06831	0.00361383	0.03556
NKTR	-1.09263	0.00361627	0.0355643
RPL23	-1.28414	0.00362192	0.0355893
CLTB	1.49077	0.0036251	0.0355907
OCIAD2	-1.64294	0.00363029	0.0355907
AIM2	1.24417	0.0036308	0.0355907
LOC101929340	-1.5122	0.00363097	0.0355907
RPS15A	-1.41438	0.00363395	0.0356003
ADAM20P1	-1.66895	0.00364309	0.0356701
RGCC	-1.39799	0.00364861	0.0356984
NEFL	-2.10484	0.00365087	0.0356984
MYL10	1.44051	0.00365595	0.0356984
PF4V1	-1.67036	0.00365602	0.0356984
CFL2	-1.74872	0.00365891	0.035707
CAMK2N1	-1.3206	0.0036907	0.0359975
MYO7B	1.99767	0.00369408	0.0360107
MLH3	-1.17967	0.00370475	0.0360553
IL23A	-1.07834	0.00371057	0.0360725
OR52B2	1.49443	0.00371599	0.0360777
PKIA-AS1	-1.38623	0.00371882	0.0360777
DDHD1	-1.13995	0.00372072	0.0360777
SERTAD1	1.4282	0.00372634	0.0361073
ATP8B2	-1.22311	0.00372949	0.0361181
SERTAD3	1.1319	0.00373236	0.0361263
RPL39	-1.56356	0.00373734	0.036133
ICOS	-1.87838	0.00373791	0.036133
SPICE1	-1.15444	0.00375138	0.0361865
PPM1M	1.46424	0.00375179	0.0361865
GADD45G	1.73935	0.00375623	0.0361995
IGFBP3	-1.44376	0.00376383	0.0362372
KCNG2	1.38224	0.00376422	0.0362372
SET	-1.44699	0.00378366	0.0363648
ADAMTS1	-1.43982	0.00378701	0.0363648
PSENEN	1.20085	0.0037877	0.0363648
MPZ	1.0476	0.00379804	0.0364051
KALRN	-1.11915	0.00380028	0.0364053
BTN3A2	-1.19024	0.00382323	0.0365873
LOC101928100	-1.66233	0.00382576	0.0365918
SLC22A18	2.29263	0.00385972	0.0368571
TREML2	1.38771	0.00386842	0.0369203
CADM1	-2.1088	0.0038834	0.0370434
TMTC1	1.64286	0.00389405	0.0371251
CNOT6L	-1.23302	0.00390346	0.037194
GIMAP6	-1.02778	0.00393747	0.0374386
USP44	-1.78714	0.0039458	0.0374978
CLIC1	1.11115	0.00394796	0.0374982
GPRIN1	1.47042	0.0039618	0.0375937
GLS	-1.3063	0.00396396	0.0375937
SEPT5-GP1BB	2.08421	0.00396435	0.0375937
PCDHGB7	-1.34206	0.00398436	0.0377431
LINC01503	1.50033	0.00399524	0.0378162
RPL26	-1.53346	0.00399633	0.0378162
MIR1250	1.80869	0.00400912	0.037917
RAD50	-1.13372	0.00401651	0.0379667
BTN3A1	-1.26195	0.00403345	0.0380661
DYSF	3.01527	0.0040382	0.0380832
WRAP73	1.02925	0.00404228	0.0380888
SPATA32	1.6401	0.00405455	0.0381841
LINGO3	2.79228	0.00405987	0.038202
PPP1R16B	-1.14706	0.00406454	0.0382175
TRIM61	-1.29309	0.00406881	0.0382233
MIR3175	1.62969	0.00406947	0.0382233
RPL10A	-1.27974	0.00407937	0.0382961
LOC100128176	-1.5507	0.00408377	0.0383172
SLC11A1	2.62889	0.00408739	0.0383309
WDFY3-AS2	1.48394	0.00409553	0.0383667
METRNL	1.62028	0.00410326	0.0383784
TMEM220	-1.09058	0.00411859	0.0384647
RPL12	-1.06146	0.00412595	0.0385096
PTPN13	-1.51123	0.00413978	0.038591
CCDC65	-1.33038	0.00414118	0.038591
ALKBH3-AS1	-1.68866	0.0041484	0.0386193
DLGAP1	-1.85456	0.00415538	0.0386624
ENKD1	1.71625	0.00416223	0.0386856
HDAC4	1.50873	0.00417054	0.0387201
GPR160	1.22359	0.00417079	0.0387201
USP14	-1.0388	0.00418975	0.0388196
ZNF891	-1.43993	0.00419303	0.0388298
ARHGAP26-AS1	1.17466	0.00420557	0.0389256
PRR25	1.71659	0.00422706	0.0391042
N6AMT1	-1.53776	0.00423389	0.039147
ZBTB46-AS1	-1.17768	0.00423965	0.0391595
CD8A	-1.51392	0.00425448	0.0392556
HDGFRP2	1.58808	0.00426273	0.0392956
SEPT8	-1.03706	0.00426323	0.0392956
MIR4523	1.59034	0.00426987	0.0393096
SMCO4	1.03142	0.00427912	0.0393426
KITLG	-2.34367	0.00428162	0.0393426
RNFT2	-1.0352	0.00428412	0.0393453
RBM20	-1.33083	0.00428704	0.0393471
MCOLN1	1.89664	0.00428875	0.0393471
LINCR-0001	1.1229	0.00429835	0.0394149
HERC5	-1.4395	0.0043087	0.0394461
ODC1	-1.20566	0.00431367	0.0394461
GSDMB	-1.05695	0.00431449	0.0394461
RSU1	-1.05275	0.00431494	0.0394461
TAS2R3	-1.52649	0.00432573	0.0395029
BLVRB	1.91826	0.00433159	0.0395093
FSIP2	-2.28193	0.00434372	0.0395858
MMP8	3.13307	0.00434975	0.0396089
PLIN5	1.90433	0.00435071	0.0396089
C12orf75	-1.88605	0.00438446	0.0398345
SLFN14	-1.44057	0.00440393	0.0399712
BMPR1A	-1.83986	0.00440458	0.0399712
KCNQ5-IT1	-1.86568	0.00440625	0.0399712
CYP2U1	-1.69571	0.00444982	0.040274
ZNF32	-1.19188	0.00445076	0.040274
EDEM2	1.0883	0.00445487	0.040274
ADAT2	-1.05695	0.00445602	0.040274
MGAT4A	-1.15283	0.00445776	0.040274
GPER1	1.90638	0.00448209	0.0403706
BUB3	-1.10842	0.00448481	0.0403746
CHMP2A	1.42391	0.00449538	0.0404288
TULP3	-1.05077	0.00450688	0.0404898
NTNG2	1.83587	0.00450784	0.0404898
KLHL14	-1.74432	0.00450899	0.0404898
OXTR	-1.66816	0.00451311	0.0405063
KIAA1324L	-1.95838	0.00452463	0.0405687
ABCA11P	-1.19529	0.00453187	0.0405918
B3GNTL1	1.06966	0.00453524	0.0405918
GRAMD1A	2.73285	0.00454261	0.0406275
DISP1	-1.10025	0.00455681	0.0407135
MAPK3	1.92344	0.00456002	0.0407216
KCNH8	-1.7733	0.0045721	0.0408091
HNRNPDL	-1.22282	0.00457859	0.0408154
SIGLEC9	1.7113	0.00458125	0.0408154
ACSM1	-1.21553	0.00458188	0.0408154
TMEM11	1.20521	0.004582	0.0408154
PTMA	-1.3024	0.00459764	0.0409137
FRMPD3	-1.3492	0.00460332	0.0409436
PMEPA1	-1.21019	0.00460574	0.0409436
LINC01352	1.57996	0.00462887	0.0410441
PSMD4	1.04063	0.00463077	0.0410441
TARP	-1.83095	0.00463878	0.0410946
MSC-AS1	-1.45024	0.00468771	0.0414867
SIGLEC8	-1.58065	0.00470576	0.0415992
CASQ1	1.02709	0.00471611	0.0416551
RCCD1	-1.35401	0.00474814	0.0419171
SRF	1.20245	0.00476883	0.0420375
CPSF6	-1.08866	0.00476961	0.0420375
ADAM1A	-1.01765	0.00477985	0.0420745
PRSS36	1.69715	0.00478493	0.0420955
NUP205	-1.0157	0.00479215	0.0421382
C21orf62-AS1	-1.12577	0.00480157	0.0421625
TRIM9	1.29476	0.00480408	0.0421625
CD14	2.14577	0.00480553	0.0421625
KCNS2	1.23161	0.00480672	0.0421625
SLC4A7	-1.46177	0.0048091	0.0421625
GUSBP4	-1.04301	0.00480915	0.0421625
LOC105372795	-1.74789	0.00483275	0.0423068
DPP3	1.03168	0.00486011	0.0425253
MPST	1.77177	0.0048789	0.042615
GBP1	-1.1523	0.00488853	0.0426655
MIR604	1.26573	0.00489053	0.0426655
MTMR3	1.18609	0.00490562	0.0427115
RPL14	-1.1822	0.00490855	0.0427115
STK3	1.18238	0.00491263	0.0427115
RPS7	-1.1319	0.00491941	0.0427186
TUBB4B	1.59026	0.00492066	0.0427186
PSMB3	1.15098	0.00492459	0.0427319
MAP3K4	-1.05501	0.0049405	0.0428281
IRS2	1.12331	0.00497003	0.0430421
MSRB1	2.24832	0.00497722	0.0430834
AR	-1.21913	0.00498545	0.0431127
BEND7	1.23798	0.00499359	0.043162
KCTD21	1.0724	0.00500491	0.0432352
ZNF354C	-1.62934	0.00501442	0.0432352
ZDHHC23	-1.43755	0.00501611	0.0432352
TSPAN5	-1.13286	0.00501631	0.0432352
ASNA1	1.29257	0.00501666	0.0432352
DOK1	1.70052	0.00502017	0.0432436
MPO	1.94683	0.0050225	0.0432436
C3orf18	-1.02993	0.00502924	0.0432807
RIPK3	1.37723	0.00504146	0.0433648
HLA-DPA1	-1.2723	0.00504574	0.0433785
TGFA-IT1	1.3806	0.00505627	0.0434292
CYP4F2	1.66409	0.0050629	0.0434651
MAP4K5	-1.26823	0.00507237	0.0435136
HCK	1.77644	0.00507344	0.0435136
CCNI2	-1.3455	0.00510093	0.043686
PARM1	-1.61181	0.00512314	0.0438551
MEIS1	-1.23688	0.00513074	0.0438991
IL10	1.04816	0.00514946	0.0440185
TIMD4	-1.4388	0.00516014	0.0440869
MIR3164	1.05947	0.005163	0.0440902
IL11RA	-1.20439	0.00518932	0.0442653
STAMBPL1	-1.21294	0.00519098	0.0442653
CDC42SE2	-1.13761	0.0051938	0.0442681
TSPYL5	-1.34626	0.00521035	0.0443341
ZFP82	-1.47555	0.00521081	0.0443341
GRAMD3	-1.63153	0.00521152	0.0443341
OAZ3	-1.13179	0.0052278	0.0444345
LINC00892	-1.63804	0.00523013	0.0444345
TMEM204	-1.03133	0.00523083	0.0444345
LRP1B	-1.94976	0.00524516	0.044535
TG	1.34799	0.00524898	0.0445461
RLN2	-2.22941	0.00525537	0.0445791
NLRP12	2.16556	0.00526191	0.0445988
ZFP37	-1.75954	0.00527891	0.0447015
FGR	1.86581	0.00527987	0.0447015
CD83	-1.40051	0.00529228	0.0447853
NCR3LG1	-1.20989	0.00530149	0.0448419
ZFYVE9	-1.4504	0.00530659	0.0448483
LAT2	1.17724	0.0053073	0.0448483
TOLLIP	1.42102	0.00533092	0.0449837
ZNF17	-1.07456	0.00533599	0.0450051
CEACAM4	1.46686	0.00535771	0.0451241
WDR60	-1.12056	0.00536279	0.0451288
USB1	1.62309	0.00536588	0.0451288
VPS13A	-1.26038	0.00536934	0.0451288
SAV1	-1.32008	0.00536969	0.0451288
TMUB2	1.23191	0.00537097	0.0451288
GAS2	-1.87904	0.00538299	0.0451426
ZNF784	1.32962	0.00538531	0.0451426
MGC16025	1.8305	0.00539037	0.0451426
PLEKHA8P1	-1.28279	0.00539039	0.0451426
LOC100507091	-1.33272	0.00539965	0.045161
IFITM10	1.56269	0.00540275	0.045161
SPINT2	1.03918	0.00542551	0.0452421
RARRES3	-1.4107	0.00542773	0.0452421
GCSAML	-1.26202	0.00544362	0.0453515
C1orf21	-1.74749	0.00544596	0.0453515
FFAR2	1.4354	0.00546773	0.0454866
ZNF540	-1.6098	0.00546835	0.0454866
LINC01420	-1.23232	0.00547003	0.0454866
MYLK	-1.30328	0.00547242	0.0454866
SUCNR1	-1.67939	0.00549585	0.045596
GRINA	2.4988	0.00551302	0.0457171
PEAR1	-1.16814	0.00552546	0.0457989
USP51	-1.69142	0.00553538	0.0458222
STX18-AS1	-1.30835	0.00556161	0.0460128
TAZ	1.30853	0.00556529	0.0460189
MYBPC3	2.49157	0.00556876	0.0460189
MIR4638	1.16177	0.00558175	0.0460936
RYR3	-1.40158	0.00558601	0.0461073
SAMD15	1.83192	0.00561353	0.0462485
NOP58	-1.35216	0.00563015	0.0463447
CD300LF	1.01049	0.00563042	0.0463447
HNCAT21	1.37248	0.00564479	0.0464216
CYP4F29P	-1.90425	0.00566374	0.0465388
LANCL1	-1.41819	0.00566448	0.0465388
PICK1	1.33297	0.00567279	0.0465855
THOC5	1.15314	0.00567574	0.0465883
SH2D4B	1.33406	0.00568539	0.0466345
SLAMF7	-1.15609	0.00568703	0.0466345
ZNF519	-1.37781	0.00568924	0.0466345
NLGN1	-1.33461	0.00570784	0.0467653
FAM41C	1.08121	0.00571771	0.0468031
LIMA1	-1.43732	0.00572912	0.0468749
LOC728084	-1.73927	0.00573664	0.0469028
RAB3A	1.36187	0.00573782	0.0469028
SSBP2	-1.11748	0.00575852	0.0470231
NKIRAS2	1.02148	0.00576372	0.0470231
SIGLEC17P	-1.20654	0.00576766	0.0470231
PFKFB4	1.93781	0.00576841	0.0470231
LOC101928163	1.26016	0.00577719	0.0470566
HLX	1.8338	0.00577825	0.0470566
CCDC176	-1.63918	0.00578046	0.0470566
PSMB6	1.0623	0.0057984	0.0471379
RAP1GAP	2.24359	0.00580754	0.0471906
MROH6	2.75458	0.0058237	0.0472787
TUBA4A	1.62772	0.00583357	0.0473371
RPS24	-1.31951	0.0058525	0.0474691
IL1B	1.03278	0.00585738	0.047487
OMD	-1.98434	0.00586937	0.0475408
LINC00884	1.30323	0.00587275	0.0475465
IRF2BPL	1.36174	0.00587629	0.0475535
IGF2BP3	-1.22438	0.00589179	0.0476356
AGBL3	-1.66924	0.00589764	0.0476474
CXorf57	-1.89692	0.00590833	0.0476945
NAPEPLD	-1.06255	0.0059111	0.0476945
CCDC50	-1.22377	0.00591918	0.0476945
CCDC9	1.48045	0.00592054	0.0476945
ZNF157	-1.63707	0.00598939	0.0481618
UGCG	1.52326	0.00599304	0.0481693
PDGFRA	-1.94423	0.00600999	0.0482658
MSX2P1	-1.32088	0.00601048	0.0482658
CD2AP	-1.4035	0.00602585	0.0483586
ENDOD1	-1.3252	0.00602748	0.0483586
COBLL1	-1.50825	0.00603703	0.0483884
BATF	1.86777	0.0060373	0.0483884
RNF175	1.13699	0.00604042	0.0483884
ABCB1	-1.68908	0.00605096	0.0483884
SLC39A10	-1.35973	0.00605193	0.0483884
IFITM3	2.59187	0.00605297	0.0483884
XPO4	-1.24626	0.00605673	0.0483886
SLC29A4	1.19207	0.00605871	0.0483886
ZNF880	-1.49393	0.00606655	0.0483886
FLJ23867	1.37671	0.00606662	0.0483886
DDX18	-1.16922	0.00607331	0.0484097
FAM157A	2.04635	0.0060799	0.0484097
CDC14A	-1.09158	0.00608067	0.0484097
MEF2BNB	1.11938	0.00608529	0.0484097
LOC100130298	-1.0544	0.00608728	0.0484097
ARSJ	-1.52755	0.00608791	0.0484097
LOC101928093	1.31082	0.00608833	0.0484097
SLC4A9	1.22414	0.0060996	0.0484776
CMSS1	-1.88011	0.00610694	0.0484928
SLC15A3	2.07268	0.00610696	0.0484928
NARF	1.28501	0.00611347	0.0485228
RPL23AP87	1.16054	0.00611744	0.0485255
CCDC157	1.37546	0.00611928	0.0485255
RHBDD1	-1.07488	0.00612843	0.0485527
CCDC89	-1.75505	0.00612895	0.0485527
ZNF823	-1.3472	0.00613352	0.0485527
SNHG9	1.66051	0.00613626	0.0485527
SOX5	-1.81007	0.00613636	0.0485527
MIPEP	-1.25818	0.00614889	0.0485916
SULT1A1	1.36074	0.00614948	0.0485916
ADK	-1.10297	0.00617759	0.0487054
S100A11	1.51948	0.00617977	0.0487054
CFH	-1.92957	0.00618163	0.0487054
TDRD15	-2.00354	0.00619102	0.0487464
HNRNPA1	-1.09994	0.00620511	0.0488357
PQBP1	1.12829	0.00621557	0.0488469
PROSER2	-1.10464	0.00621753	0.0488469
GRAMD1C	-2.01783	0.00628856	0.0493178
ARMC3	-1.94092	0.00630942	0.0493846
ABHD16A	1.24886	0.00631207	0.0493846
ZNF510	-1.30938	0.00632195	0.0493967
KCNK10	-1.12728	0.00632245	0.0493967
ST6GALNAC1	-1.2654	0.00632364	0.0493967
DDR2	-1.28599	0.00633616	0.049451
PREPL	-1.03426	0.00633997	0.049459
MIR3679	-1.14915	0.00634302	0.0494611
KLF14	1.72901	0.0063461	0.0494634
RTN2	1.73391	0.0063514	0.049483
MFSD7	2.09909	0.0063603	0.0494873
ZNF502	-1.51894	0.00637844	0.0496067
SERINC2	1.13829	0.00638895	0.0496422
CEACAM1	1.56447	0.00639139	0.0496422
CPLX2	-1.36499	0.00642074	0.0497976
PER3	-1.17039	0.00642127	0.0497976
DDHD2	-1.37133	0.00642725	0.0498071
DDX60	-1.11146	0.00643961	0.0498071
CD300C	1.64841	0.00644224	0.0498071
IFITM1	1.48298	0.00644475	0.0498071
TMEM263	-1.82531	0.00644514	0.0498071
CATSPERB	-1.99458	0.00644625	0.0498071
ARHGAP26-IT1	1.07557	0.00646003	0.0498919
PF4	-1.14615	0.00647455	0.0499382
KRT13	1.66371	0.00647792	0.0499382
RRN3	-1.25467	0.00648843	0.0499382
MIR326	-1.58987	0.00648851	0.0499382
LOC101928767	-1.33658	0.00649386	0.0499558
DEGs: differentially expressed genes; AIS: American Spinal Cord Injury Association Impairment Scale; SCI: spinal cord injury; HC: healthy uninjured control

## Sheet: Table4
DEGs of the AISD grade between the SCI group and HC group
Gene	logFC	P.Value	adjust.P.Value
HIST1H2AB	2.67987	3.8114e-09	4.82745e-05
SEMA6B	3.21348	6.71728e-09	4.82745e-05
AFF2	1.79298	8.14943e-09	4.82745e-05
LIN7A	1.61395	1.12203e-08	4.98489e-05
QPCT	1.52473	2.07224e-08	7.36514e-05
NFATC2	-1.90502	2.69487e-08	7.67925e-05
AAK1	-1.46665	3.27318e-08	7.67925e-05
HIST2H2AB	2.38702	3.45698e-08	7.67925e-05
LGALS8-AS1	2.21769	4.36942e-08	8.46315e-05
S100A12	3.05197	5.0482e-08	8.46315e-05
SNORA78	3.54614	5.23857e-08	8.46315e-05
PRDM11	-1.41594	5.7881e-08	8.5717e-05
JPH3	-1.79022	6.32313e-08	8.64372e-05
PPP1R27	2.25278	8.21705e-08	0.000104304
GATA3	-1.94662	9.91818e-08	0.000117504
FCGR1A	2.31412	1.19868e-07	0.000133136
S100A8	1.86361	1.48046e-07	0.000144267
HIST1H4J	3.26014	1.50894e-07	0.000144267
LOC101928075	1.99438	1.54244e-07	0.000144267
FAM198B	1.4739	1.79436e-07	0.000151165
UST	-1.18224	1.83734e-07	0.000151165
SCARNA20	1.53514	2.06456e-07	0.000151165
SLFN13	-1.30474	2.15055e-07	0.000151165
YLPM1	-1.28868	2.15952e-07	0.000151165
SNORA47	2.46316	2.17381e-07	0.000151165
ANKH	-1.3208	2.21191e-07	0.000151165
ZNF750	-1.71019	2.45128e-07	0.000151165
CLEC4D	2.56859	2.48366e-07	0.000151165
HDAC11-AS1	1.85433	2.53673e-07	0.000151165
SNORD12C	2.48433	2.58241e-07	0.000151165
PRKCA	-1.08018	2.67629e-07	0.000151165
HIST1H4H	2.39855	2.72201e-07	0.000151165
CMTM2	1.61757	2.89722e-07	0.00015602
OR2B11	2.01973	3.28499e-07	0.000171699
CSNK1A1L	1.74596	3.38936e-07	0.000172093
HIST2H2AC	2.20507	3.67585e-07	0.000181454
HIST1H3J	2.57593	3.99295e-07	0.00019178
ZNF831	-1.53358	4.40614e-07	0.000204861
RETN	3.42362	4.49584e-07	0.000204861
SLC37A3	1.90372	4.85578e-07	0.000211319
ABI2	-1.12146	4.94232e-07	0.000211319
ZBED2	-1.8743	5.07736e-07	0.000211319
IKZF3	-1.49887	5.20187e-07	0.000211319
CCND2	-1.51872	5.23214e-07	0.000211319
EXOG	-1.07778	5.59273e-07	0.000220863
LINC00342	-1.42119	5.81614e-07	0.000224693
HIST2H2BF	2.07843	6.51955e-07	0.000241126
PRKCA-AS1	-1.94335	6.5252e-07	0.000241126
ANKS6	-1.2496	6.70109e-07	0.000241126
NLRC4	1.57227	6.86129e-07	0.000241126
SLC22A4	1.69482	6.91993e-07	0.000241126
ZNF37BP	-1.23795	7.09871e-07	0.000242598
HSPA1B	1.20324	7.39439e-07	0.000247935
CBX5	-1.22196	7.58015e-07	0.000249457
IER5L	2.82653	7.75607e-07	0.000250606
CYSTM1	2.18163	8.61254e-07	0.000271618
HIST2H3D	3.98183	8.71208e-07	0.000271618
TUBA1A	1.35349	9.16079e-07	0.000274199
BST1	1.3432	9.4419e-07	0.000274199
GADD45G	3.09439	9.64051e-07	0.000274199
SLPI	2.53591	9.65651e-07	0.000274199
KMT2A	-1.4646	9.84962e-07	0.000274199
DYNLT1	1.50861	9.92053e-07	0.000274199
PRNCR1	-1.10161	9.98815e-07	0.000274199
PARP15	-1.25926	1.01351e-06	0.000274199
GALNT14	2.05761	1.01835e-06	0.000274199
ANXA3	2.77386	1.03827e-06	0.000275391
COMTD1	1.85217	1.0859e-06	0.000281022
MIR3605	2.29881	1.10491e-06	0.000281022
DHRS7B	1.0056	1.10695e-06	0.000281022
MTHFS	2.38328	1.12933e-06	0.000282666
HCG8	-1.83525	1.16469e-06	0.000287469
HIST1H4I	3.24158	1.20408e-06	0.000291323
MAP3K9	-1.04017	1.2131e-06	0.000291323
GJD3	2.25715	1.26385e-06	0.000297997
CARD16	1.65219	1.27442e-06	0.000297997
CYP3A5	-1.6496	1.29884e-06	0.000299762
MALAT1	-1.86776	1.34616e-06	0.000303332
ODF2L	-1.0664	1.34845e-06	0.000303332
OTUD3	-1.09616	1.37545e-06	0.000303951
FCMR	-1.38351	1.39638e-06	0.000303951
SLC7A6	-1.01864	1.40738e-06	0.000303951
GPRASP1	-1.83737	1.41961e-06	0.000303951
CFD	2.84812	1.4769e-06	0.000308001
SCARNA22	2.14896	1.48154e-06	0.000308001
ADM	2.34495	1.49052e-06	0.000308001
MIR4736	2.02957	1.52822e-06	0.00031216
TUBA4B	3.04387	1.56778e-06	0.000315553
ENDOG	1.89348	1.58034e-06	0.000315553
SIDT1	-1.15456	1.6074e-06	0.000317319
KCTD7	-1.0534	1.63047e-06	0.000317319
FAM166A	3.66533	1.64275e-06	0.000317319
ABCA13	2.25733	1.67063e-06	0.000317324
SSBP3-AS1	-1.79114	1.67858e-06	0.000317324
FOXN3-AS2	-1.77882	1.70967e-06	0.000317324
HP	3.16712	1.7142e-06	0.000317324
MCEMP1	3.20251	1.80931e-06	0.000326549
LINC00861	-1.66216	1.81495e-06	0.000326549
LOC653160	-1.39591	1.83736e-06	0.000326549
VAMP3	1.04096	1.83754e-06	0.000326549
SLC6A16	-1.24513	1.87154e-06	0.000329299
SNORA71C	2.10191	1.90907e-06	0.00032996
BACH2	-1.45065	1.93851e-06	0.00032996
MDP1	1.24948	1.95009e-06	0.00032996
HIST1H3I	2.38233	1.98369e-06	0.00032996
MIR7845	3.01336	2.01456e-06	0.00032996
ZNF827	-1.14676	2.02612e-06	0.00032996
UPP1	2.06711	2.03812e-06	0.00032996
FGD4	1.42998	2.0424e-06	0.00032996
ST3GAL4-AS1	1.95778	2.06464e-06	0.000330548
HIST1H2AL	2.7604	2.19435e-06	0.000348177
CDC25C	2.16884	2.36374e-06	0.000370434
MDM4	-1.01828	2.37632e-06	0.000370434
HIST1H2AI	2.54572	2.61403e-06	0.000403948
SLC35G6	2.04938	2.65386e-06	0.000406031
BCL11B	-1.79898	2.69825e-06	0.000406031
RBP7	1.32972	2.70005e-06	0.000406031
PPM1K	-1.1246	2.71891e-06	0.000406031
RNF125	-1.13167	2.74652e-06	0.000406269
COX5B	1.26808	2.82094e-06	0.000406269
GSDMB	-1.4142	2.85693e-06	0.000406269
AUTS2	-1.50987	2.89223e-06	0.000406269
TPGS1	2.29343	2.90769e-06	0.000406269
LOC285740	-1.47601	2.90816e-06	0.000406269
EXOSC4	2.58949	2.91396e-06	0.000406269
GLRX	1.20087	2.92625e-06	0.000406269
SERPIND1	-1.62568	2.95794e-06	0.000407485
ZNF438	1.40217	3.03313e-06	0.000411251
IFNGR2	1.01287	3.04376e-06	0.000411251
GK5	-1.01683	3.06029e-06	0.000411251
PRKX-AS1	-1.85221	3.07896e-06	0.000411251
MIR4697HG	-1.98003	3.1128e-06	0.000411251
MTX3	-1.28702	3.14936e-06	0.000411251
ABALON	1.09293	3.16665e-06	0.000411251
FCGR1C	1.94523	3.17042e-06	0.000411251
MAF	-1.41067	3.21664e-06	0.000414224
SLC26A8	1.80513	3.29215e-06	0.000420898
TLR5	1.65736	3.388e-06	0.000430058
MIR191	2.96971	3.43469e-06	0.000432892
CKLF	1.38824	3.57148e-06	0.000444923
MIR4651	2.23609	3.58022e-06	0.000444923
LOC100131257	-1.06022	3.61819e-06	0.00044652
TRIB2	-1.34313	3.75133e-06	0.000459758
CES1	2.47281	3.81988e-06	0.000464392
RELL1	1.50273	3.86339e-06	0.000464392
IL24	-1.40091	3.92222e-06	0.000467797
SULT1B1	1.75744	4.13941e-06	0.000489634
CCR2	1.23847	4.16685e-06	0.000489634
HUS1B	-2.08478	4.20087e-06	0.000489634
IRAK3	1.41741	4.21874e-06	0.000489634
TESPA1	-1.4272	4.24307e-06	0.000489634
INADL	-1.31405	4.47669e-06	0.000509654
STARD9	-1.26217	4.49974e-06	0.000509654
CACNB2	-1.24724	4.50259e-06	0.000509654
HERC2P7	-1.11124	4.61831e-06	0.000519443
PLAU	1.68172	4.65044e-06	0.000519768
CITED4	1.9323	4.69102e-06	0.000521025
ETS1	-1.78572	5.01328e-06	0.000546747
HIST3H2A	2.41273	5.0149e-06	0.000546747
HIST1H4A	1.91547	5.09855e-06	0.000552477
MDN1	-1.21093	5.22076e-06	0.000560842
DHRS13	1.95039	5.23886e-06	0.000560842
CBLB	-1.21444	5.36214e-06	0.000570602
KIF3A	-1.02251	5.46868e-06	0.000571967
ELK4	-1.37953	5.47152e-06	0.000571967
MCTP1	1.24438	5.55035e-06	0.000573461
IL1B	1.34259	5.58533e-06	0.000573739
IER3	1.49369	5.66615e-06	0.000575389
MIR223	2.03506	5.75635e-06	0.000577944
CD63	1.23035	6.04925e-06	0.000601621
CYP1B1	1.6277	6.10403e-06	0.000601621
MIR1254-1	-1.36034	6.11604e-06	0.000601621
SLC28A3	1.23109	6.14244e-06	0.000601621
SPON1	-1.79477	6.18591e-06	0.000601621
PCED1B-AS1	-1.12716	6.1953e-06	0.000601621
SNORA71A	2.00891	6.33025e-06	0.00060808
CYP4V2	-1.0214	6.63571e-06	0.00062637
MBOAT2	1.4988	6.66163e-06	0.00062637
PLIN3	1.9811	6.71336e-06	0.000627882
ZNF320	-1.14541	6.74838e-06	0.000627882
SPDYE1	-1.44815	6.79063e-06	0.000628522
MIR600HG	-1.23617	6.98524e-06	0.000643185
DOCK9	-1.46769	7.14596e-06	0.00064948
LOC100133985	1.48555	7.15241e-06	0.00064948
PLCE1	-2.11436	7.34749e-06	0.000662803
DPM3	2.33811	7.43581e-06	0.000667382
LOC101928306	1.86354	7.49001e-06	0.000668869
AKAP5	-1.047	7.55646e-06	0.000671429
PRKCDBP	2.54613	7.74302e-06	0.00067739
HIST1H3D	2.52443	7.75988e-06	0.00067739
FAM117B	-1.04178	7.76608e-06	0.00067739
HIST1H2AG	2.32229	7.78113e-06	0.00067739
HIST1H3C	3.19009	7.81413e-06	0.00067739
ANO10	1.15349	7.9482e-06	0.000680632
DCAF16	-1.11727	7.97939e-06	0.000680632
CASP4	1.09853	8.03542e-06	0.000680632
HIST1H4F	2.27465	8.0439e-06	0.000680632
RPL23AP64	-1.01104	8.07954e-06	0.000680632
C20orf24	1.50859	8.08133e-06	0.000680632
GPR84	2.28397	8.13673e-06	0.000682065
TNRC6A	-1.0894	8.19063e-06	0.00068336
NOP10	1.33239	8.31645e-06	0.000687459
HIST1H4D	2.40934	8.32567e-06	0.000687459
C1orf145	-1.77603	8.38548e-06	0.000687459
KLHL2	1.55806	8.39449e-06	0.000687459
SLC2A3	1.22547	8.56748e-06	0.000696401
HIST1H4K	3.46885	8.58206e-06	0.000696401
TXN	1.35436	8.67878e-06	0.000697822
MDC1	-1.11677	8.67909e-06	0.000697822
TCF7	-1.74632	8.71738e-06	0.000697822
TLR8	1.07917	8.84604e-06	0.000701673
HAUS4	1.33498	8.88394e-06	0.000701673
HIST1H2AJ	2.33164	9.0739e-06	0.000712266
RILPL1	2.25271	9.11286e-06	0.000712266
LINC00506	-1.10108	9.13829e-06	0.000712266
GNA15	1.78117	9.31184e-06	0.000722623
KAT6B	-1.06118	9.44642e-06	0.000729879
PROX2	-1.36838	9.54637e-06	0.000731243
TRAF5	-1.31081	9.67112e-06	0.00073762
HIST1H2BD	1.58203	9.83406e-06	0.000746843
SNORA5C	2.56676	9.95822e-06	0.000753053
SNORD74	2.67731	1.00222e-05	0.000754681
HIST1H2AE	2.08995	1.01543e-05	0.000761403
KCNJ14	-1.58067	1.03108e-05	0.000769888
FAM120C	-1.33945	1.0508e-05	0.000781329
JMY	-1.3472	1.07533e-05	0.000794841
LILRA5	2.56824	1.08006e-05	0.000794841
H2AFJ	1.02954	1.0943e-05	0.000794841
KCNQ1OT1	-1.13927	1.09888e-05	0.000794841
CAMK2N1	-1.95198	1.10497e-05	0.000794841
PABPC1	-1.04128	1.10599e-05	0.000794841
HIST1H3A	2.91732	1.11113e-05	0.000794841
ABLIM1	-1.56095	1.1137e-05	0.000794841
SNORD37	1.84097	1.12988e-05	0.000800693
MARC1	1.44692	1.13091e-05	0.000800693
MRS2P2	-1.09837	1.14412e-05	0.000804684
COL23A1	1.69784	1.1456e-05	0.000804684
GOLGA8B	-1.92382	1.15064e-05	0.000805038
ARG1	2.68245	1.16315e-05	0.000809266
HEG1	-1.25834	1.16579e-05	0.000809266
ATP8B1	-1.06363	1.19482e-05	0.000826195
SNORA76C	3.52342	1.21391e-05	0.00083614
FFAR3	1.96137	1.22071e-05	0.000836374
SLC39A1	1.26464	1.23525e-05	0.000836374
HIST1H3G	2.84999	1.24372e-05	0.000836374
LINC00504	-1.15012	1.24449e-05	0.000836374
VNN2	1.16729	1.25129e-05	0.000836374
H2AFX	2.05328	1.25177e-05	0.000836374
KLLN	1.53612	1.2519e-05	0.000836374
NAIP	1.56071	1.26506e-05	0.00083942
BLOC1S1	1.76157	1.26591e-05	0.00083942
SLC24A1	-1.10402	1.28115e-05	0.000843237
KLHL29	-1.23216	1.29333e-05	0.000845763
LOC646214	-1.01101	1.29451e-05	0.000845763
GRHL2	-1.49979	1.3111e-05	0.000853464
HIST1H2AK	2.26612	1.31859e-05	0.000855204
STAG3L5P	-1.38105	1.32799e-05	0.00085817
SKAP1	-1.22518	1.34608e-05	0.00086671
HIST1H2AM	1.89314	1.37278e-05	0.000877544
BCL2A1	1.70038	1.39008e-05	0.000884445
TNFAIP6	1.99315	1.40579e-05	0.000884445
GOLGA2P5	-1.2927	1.41172e-05	0.000884445
MIR6832	1.66166	1.41322e-05	0.000884445
DPY19L1P1	2.03393	1.42184e-05	0.000886581
MIR4638	1.6014	1.45219e-05	0.000901499
SYNJ2BP	-1.14209	1.4598e-05	0.000901499
CKMT2	-1.54107	1.4673e-05	0.000901499
LOC100506551	-1.00627	1.4725e-05	0.000901499
HPCAL4	-1.9924	1.47559e-05	0.000901499
RORA-AS1	-1.67789	1.4762e-05	0.000901499
SNORA68	1.93889	1.51134e-05	0.000919796
RAB34	1.40997	1.52246e-05	0.000923285
CHMP3	1.39183	1.52746e-05	0.000923285
LMNB1	1.48071	1.53965e-05	0.000927497
KCNH7	1.83884	1.54768e-05	0.000927853
MIR3916	1.4463	1.55069e-05	0.000927853
VSIG4	1.76466	1.56277e-05	0.000931947
SNHG19	2.56482	1.58038e-05	0.000933121
SOCS3	1.95145	1.58049e-05	0.000933121
TRPM2-AS	2.2125	1.60652e-05	0.000942225
TMEM75	-2.06549	1.61998e-05	0.00094655
GNG10	1.90012	1.62454e-05	0.00094655
LOC104054148	-1.65642	1.66303e-05	0.000958228
EDNRB	1.80972	1.66615e-05	0.000958228
PROK2	1.43241	1.68855e-05	0.000964199
ECRP	2.30302	1.69281e-05	0.000964199
DDIT4	1.48571	1.70004e-05	0.000965219
ICAM5	1.88371	1.74832e-05	0.000986329
NEIL3	2.02256	1.77324e-05	0.00099408
ANKRD44-IT1	-1.10429	1.78519e-05	0.000997627
ANKRD20A9P	-1.07969	1.8048e-05	0.00100394
CEBPA	1.96314	1.81232e-05	0.00100394
HIST1H2BF	1.63275	1.81792e-05	0.00100394
USP29	3.05174	1.82856e-05	0.00100605
LOC101927950	-1.80852	1.85576e-05	0.00101786
MIR8085	1.89768	1.88018e-05	0.00102493
SNAI1	3.35106	1.94798e-05	0.00105541
CASP5	2.03902	1.95544e-05	0.00105623
KIAA1147	-1.47147	1.96448e-05	0.0010579
HIST1H4L	2.05297	1.99711e-05	0.001069
SPATA41	1.0284	2.00533e-05	0.00107017
PWARSN	-1.3161	2.03465e-05	0.00108156
ASGR1	1.92664	2.03885e-05	0.00108156
BCL11A	-1.31983	2.06837e-05	0.0010848
ANGPT2	-1.19465	2.06937e-05	0.0010848
ZFP36L2	-1.02169	2.07611e-05	0.00108514
PSMB3	1.39983	2.08646e-05	0.0010866
LIPN	1.84161	2.09114e-05	0.0010866
ROM1	1.41845	2.14969e-05	0.00111341
ADAM1A	-1.38894	2.1796e-05	0.00111947
MKL2	-1.39268	2.20162e-05	0.00112158
C6orf99	1.28357	2.20175e-05	0.00112158
SNORA64	1.83052	2.209e-05	0.0011216
HIST1H3B	2.0539	2.3064e-05	0.00115755
HIST1H4B	2.86206	2.30662e-05	0.00115755
EPHB2	1.49261	2.3085e-05	0.00115755
CD3E	-1.52519	2.31236e-05	0.00115755
HOXB3	-1.45214	2.32582e-05	0.00116101
MAB21L2	-1.56521	2.34552e-05	0.00116757
TAS2R40	2.26797	2.35222e-05	0.00116763
HIVEP2	-1.08198	2.37009e-05	0.00117323
TMEM108	-1.39831	2.38922e-05	0.00117615
ZNF787	1.74844	2.4022e-05	0.00117927
TSL	-1.21536	2.43751e-05	0.00119331
SNORA80B	2.75086	2.48855e-05	0.00121143
ADAT2	-1.21349	2.49499e-05	0.00121143
C4orf48	2.20504	2.53546e-05	0.00122073
SERTAD1	1.76586	2.54088e-05	0.00122073
TRIM21	1.00668	2.56342e-05	0.00122788
GADD45B	1.69447	2.57304e-05	0.00122834
ZNHIT1	1.19209	2.5782e-05	0.00122834
HN1	1.17529	2.58552e-05	0.00122854
FRMD5	-1.74887	2.60203e-05	0.00123309
SMARCD3	1.56984	2.64172e-05	0.00124856
AP3B2	1.76455	2.71232e-05	0.00127515
ZNF789	-1.05149	2.72126e-05	0.00127597
LEF1	-1.60495	2.7522e-05	0.00128679
C1QTNF3	-1.81589	2.76204e-05	0.00128679
ANTXRLP1	-1.31977	2.80404e-05	0.00129767
GPR27	3.07439	2.82368e-05	0.00130285
POU6F1	-1.05445	2.84523e-05	0.00130285
CLTCL1	1.2142	2.84797e-05	0.00130285
LOC285847	1.80997	2.85189e-05	0.00130285
LOC101927153	2.20373	2.88522e-05	0.0013031
SCAND1	1.85399	2.8875e-05	0.0013031
HIST1H2BL	2.51602	2.89625e-05	0.0013031
CEBPB	1.32462	2.90193e-05	0.0013031
FADD	1.00381	2.90266e-05	0.0013031
BMX	2.09562	2.9111e-05	0.0013031
SEZ6L	-1.80418	2.98675e-05	0.00132579
MYLPF	1.90364	2.99162e-05	0.00132579
HIST1H2BK	1.31233	3.00452e-05	0.00132819
LOC100289511	1.58921	3.02898e-05	0.00133109
HIST2H2BC	1.33038	3.03006e-05	0.00133109
PRKCH	-1.38101	3.04497e-05	0.00133109
PCDHGB7	-1.74481	3.04622e-05	0.00133109
ARHGEF26-AS1	-1.14009	3.06136e-05	0.00133109
LOC388282	1.54868	3.06279e-05	0.00133109
NKTR	-1.16297	3.06352e-05	0.00133109
IRS1	-1.12207	3.0882e-05	0.00133855
HIST1H2BN	1.82576	3.10569e-05	0.00134285
ENOSF1	-1.00302	3.12528e-05	0.00134804
ANKRD61	-1.17901	3.16015e-05	0.00135714
HIST1H3F	2.86458	3.17937e-05	0.00135714
HTRA1	2.25309	3.18396e-05	0.00135714
SEC14L1P1	-1.62126	3.20499e-05	0.00135714
TUBB4B	2.11542	3.21154e-05	0.00135714
MSI2	-1.02245	3.21408e-05	0.00135714
HSPA2	2.77741	3.22452e-05	0.00135714
SNORA70	1.99438	3.25363e-05	0.00135714
SCARNA12	2.3274	3.25748e-05	0.00135714
STK16	1.31918	3.27344e-05	0.00135714
SNORA71D	2.05894	3.28425e-05	0.00135731
LOC154761	-1.1171	3.30654e-05	0.00135954
RSPH14	1.78057	3.30747e-05	0.00135954
MIR6781	2.01637	3.31399e-05	0.00135954
AFF3	-1.1052	3.33355e-05	0.00136028
FCER1G	1.24335	3.33737e-05	0.00136028
ERVH48-1	-1.18288	3.36999e-05	0.00136912
LOC100505915	-1.15784	3.37445e-05	0.00136912
A2M-AS1	-2.22282	3.41304e-05	0.00138162
HIST1H2BC	1.92709	3.42222e-05	0.00138219
HIST4H4	2.79416	3.44076e-05	0.00138532
ASNA1	1.62908	3.44802e-05	0.00138532
LOC102723927	-2.03989	3.45336e-05	0.00138532
SNORD25	1.89528	3.46201e-05	0.00138566
CAND1.11	1.92421	3.52677e-05	0.00140211
LOC101927211	-1.06203	3.56471e-05	0.00140775
LIX1	-1.9447	3.58802e-05	0.00141189
DDHD1	-1.121	3.59111e-05	0.00141189
LOC101929231	1.14586	3.59942e-05	0.00141204
AQP11	-1.60899	3.63e-05	0.00141846
CECR6	1.28818	3.71802e-05	0.00144288
AXIN2	-1.6491	3.73262e-05	0.00144288
SRSF8	-1.00465	3.73489e-05	0.00144288
DYRK2	-1.48708	3.76389e-05	0.00144766
ALK	-1.43864	3.7717e-05	0.00144766
MCTS2P	-1.19511	3.78401e-05	0.00144809
LOC400553	-1.51968	3.78911e-05	0.00144809
PRR25	2.13048	3.83615e-05	0.00145979
POMC	1.52641	3.85556e-05	0.00146306
ZBTB25	-1.16638	3.86375e-05	0.00146306
MMP14	1.66234	3.87746e-05	0.00146306
SNORA34	2.14519	3.88075e-05	0.00146306
TOB1-AS1	1.22001	3.88589e-05	0.00146306
CNIH4	1.36277	3.92001e-05	0.00146954
AASS	-1.0771	3.92793e-05	0.00146954
FUT7	3.56689	3.93815e-05	0.00147027
FLJ21408	1.6612	4.00398e-05	0.00148859
SFMBT1	-1.02459	4.08673e-05	0.0015096
AHNAK	-1.13092	4.10033e-05	0.0015096
DOK6	-1.46827	4.11648e-05	0.0015096
LOC730202	1.50806	4.12057e-05	0.0015096
NR3C2	-1.553	4.12845e-05	0.0015096
GPAT3	1.14166	4.15186e-05	0.00151504
HSDL2	1.01985	4.2301e-05	0.00153988
PLSCR1	1.56695	4.25189e-05	0.00154048
RNF181	1.3881	4.25624e-05	0.00154048
ACSL1	1.30289	4.28435e-05	0.0015475
PLBD1	1.12692	4.32426e-05	0.00155301
MORC2-AS1	-1.03304	4.33095e-05	0.00155301
PHF10	-1.26053	4.33221e-05	0.00155301
EXOSC1	1.05564	4.34193e-05	0.00155301
LOC643406	-1.03787	4.34695e-05	0.00155301
PPP2R3B	1.84856	4.35222e-05	0.00155301
C1QA	2.20694	4.38174e-05	0.00155634
THRA1/BTR	-1.92793	4.39561e-05	0.00155634
FGF5	-1.00999	4.43934e-05	0.00156842
GNPNAT1	-1.11377	4.45616e-05	0.00157124
CA4	2.4421	4.48671e-05	0.00157888
MIR4449	2.10621	4.50809e-05	0.00158327
TP53I3	1.58502	4.54895e-05	0.00159133
TRABD2A	-1.48037	4.56934e-05	0.00159532
SLC1A1	-1.86018	4.62972e-05	0.00160608
IGFBP2	2.33913	4.63631e-05	0.00160608
RNF43	-1.18243	4.65719e-05	0.00160988
CD28	-1.65487	4.66541e-05	0.00160988
GBAP1	1.42325	4.71749e-05	0.00161731
C12orf57	1.65785	4.71946e-05	0.00161731
HIST1H1B	2.53086	4.72335e-05	0.00161731
TGFB3	-1.17117	4.80729e-05	0.00163701
RFTN1	-1.07758	4.84222e-05	0.0016422
LOC730183	1.49447	4.91894e-05	0.0016591
MILR1	1.2011	4.92318e-05	0.0016591
TGFA	1.29062	4.9294e-05	0.0016591
LINC01093	2.22076	4.96573e-05	0.00166188
TMED8	1.23487	5.04664e-05	0.00168061
TSEN34	1.50354	5.06641e-05	0.00168061
GMFG	1.01988	5.07852e-05	0.00168061
HIST1H2AC	2.19802	5.08129e-05	0.00168061
SLC35G3	1.63992	5.08257e-05	0.00168061
FGGY	1.53054	5.0879e-05	0.00168061
CLEC3B	1.83704	5.11355e-05	0.00168595
NDUFAF3	1.38682	5.19182e-05	0.00170229
PGD	1.62678	5.23464e-05	0.00170845
POC1A	1.4411	5.23598e-05	0.00170845
ZNF233	-1.38574	5.23945e-05	0.00170845
DALRD3	1.39941	5.31765e-05	0.00172818
LINC00472	-1.28323	5.329e-05	0.00172818
OSM	2.0245	5.32915e-05	0.00172818
FAM122B	-1.23754	5.36092e-05	0.00173025
WHAMMP1	1.43236	5.36547e-05	0.00173025
TMEM91	1.70232	5.38422e-05	0.00173025
S100A9	1.61834	5.44497e-05	0.00174347
ASGR2	1.76907	5.48635e-05	0.00174959
CSF2RA	1.08265	5.54711e-05	0.00175718
HCG18	-1.08177	5.62006e-05	0.00177281
APMAP	1.42082	5.6264e-05	0.00177281
OPLAH	3.59416	5.67424e-05	0.00177996
DRC1	1.93931	5.68815e-05	0.00177996
ANKRD36	-1.30384	5.68914e-05	0.00177996
HMGB2	1.08259	5.69915e-05	0.00177996
RGS20	-1.75086	5.72555e-05	0.00178507
FLJ20021	1.62316	5.74023e-05	0.00178651
ZNF749	-1.04357	5.75795e-05	0.00178795
ROMO1	1.22326	5.76497e-05	0.00178795
OTUB2	-1.14592	5.81666e-05	0.0017977
IMPA2	1.29752	5.84444e-05	0.00180315
PYGL	1.12467	5.85483e-05	0.00180323
PPP1R14A	2.01759	5.88389e-05	0.00180644
SYCE2	-1.53335	5.98141e-05	0.00182859
LOC731424	1.53615	6.0492e-05	0.00184392
TUB	-1.50486	6.09456e-05	0.00184527
MIR6837	1.6957	6.09686e-05	0.00184527
HIST1H2AH	2.90564	6.10556e-05	0.00184527
GABBR2	-1.71671	6.17544e-05	0.00186006
NPIPB11	-1.52403	6.19184e-05	0.00186185
PRDM5	1.69714	6.24247e-05	0.00186598
MTR	-1.00078	6.32423e-05	0.0018846
BCL2	-1.44889	6.39545e-05	0.00189739
PSRC1	1.00759	6.48526e-05	0.00191763
L2HGDH	-1.04853	6.51467e-05	0.00191919
TNIK	-1.18374	6.51687e-05	0.00191919
SMAD3	-1.09738	6.54163e-05	0.00192151
GALK1	3.60303	6.57697e-05	0.0019287
COX8A	1.63302	6.59786e-05	0.00193164
PZP	-2.17963	6.63626e-05	0.00193659
LGALS1	2.40322	6.64012e-05	0.00193659
SLFN5	-1.22297	6.69937e-05	0.00194762
LINC00987	-2.01995	6.70724e-05	0.00194762
SMCR5	-1.27993	6.73544e-05	0.00195262
ECHDC3	1.9984	6.75514e-05	0.00195514
LOC101927539	-1.22536	6.7683e-05	0.00195576
S100A5	1.46119	6.79575e-05	0.00195809
CCDC89	-1.83713	6.80265e-05	0.00195809
SLCO4A1	1.45829	6.86995e-05	0.00197031
LTB4R	1.29107	6.90647e-05	0.00197641
EGOT	-1.64804	6.94005e-05	0.00197825
MIR425	1.55406	6.94631e-05	0.00197825
CROCCP2	-1.11346	6.97269e-05	0.00198259
MAN1C1	-1.00067	6.9935e-05	0.00198533
UCP3	-1.09381	7.04171e-05	0.00198869
PRMT5-AS1	1.35435	7.0501e-05	0.00198869
DDX39B	1.58865	7.16359e-05	0.00201721
ASPH	1.32989	7.1782e-05	0.00201721
FNBP4	-1.00171	7.18525e-05	0.00201721
TAF3	-1.15367	7.24997e-05	0.00202434
SYN2	2.18881	7.30928e-05	0.00203594
PLSCR2	1.82169	7.35134e-05	0.00204126
SIM2	-1.71495	7.42548e-05	0.00205863
SNORA5A	1.78523	7.52673e-05	0.00208005
TXNDC17	1.08378	7.53785e-05	0.00208005
ZNF593	1.78929	7.63106e-05	0.00209925
EEF1A1	-1.35194	7.66442e-05	0.00210517
ZNF594	-1.30895	7.77044e-05	0.00212396
FBXO32	-1.25632	7.78253e-05	0.00212396
GBA	1.35239	7.80242e-05	0.00212396
LRRC37A4P	-1.0446	7.80452e-05	0.00212396
FAM95C	-1.4612	7.8191e-05	0.00212467
LOC101927374	-1.04051	7.88152e-05	0.0021351
PLAC4	-1.4471	7.91057e-05	0.0021395
KCNA3	-1.1494	7.92184e-05	0.0021395
LOC400685	-1.97775	7.95494e-05	0.00214325
CLEC11A	2.20647	7.95986e-05	0.00214325
SNORD48	1.40858	7.98225e-05	0.00214603
PDCL3P4	-2.14495	8.16252e-05	0.0021813
PIP5K1P1	-1.53269	8.33727e-05	0.00222227
IFITM1	1.75937	8.34087e-05	0.00222227
SNORA52	2.85326	8.40205e-05	0.00223522
LOC100507091	-1.39045	8.45057e-05	0.00224477
PLET1	-1.34393	8.50296e-05	0.00225195
COL10A1	-1.04627	8.52008e-05	0.0022529
C22orf46	-1.00264	8.64231e-05	0.00226055
PHKA1	-1.3506	8.64727e-05	0.00226055
HIST1H4C	1.73435	8.65172e-05	0.00226055
MIR646HG	1.18265	8.65666e-05	0.00226055
UTRN	-1.02673	8.67534e-05	0.00226055
LY96	1.52559	8.72669e-05	0.0022706
HIST1H2BG	1.77723	8.74311e-05	0.00227155
LINC00671	1.43183	8.8073e-05	0.0022759
LYSMD4	-1.04061	8.8111e-05	0.0022759
IKZF2	-1.70765	8.85493e-05	0.00228327
NME8	1.34884	8.91032e-05	0.00228645
TERC	3.60115	8.92885e-05	0.00228645
FSTL3	1.35918	8.93307e-05	0.00228645
TSHZ2	-1.20357	8.98452e-05	0.00229402
LY9	-1.06126	9.02614e-05	0.00229883
B9D2	1.67153	9.02924e-05	0.00229883
TGFBR3	-1.53362	9.05542e-05	0.0023022
TNFRSF12A	1.801	9.12743e-05	0.00231719
MYO7A	1.47896	9.15556e-05	0.00232102
SNORA10	1.56603	9.18942e-05	0.00232426
OPTN	-1.04156	9.3084e-05	0.00234288
RIC3	-1.43505	9.3209e-05	0.00234288
RPS14P3	-1.25434	9.38812e-05	0.00235312
CHAC1	1.7751	9.5704e-05	0.00239543
TSPYL6	-1.61386	9.60015e-05	0.0023995
IL17RC	1.75396	9.65603e-05	0.00241008
TMEM255B	1.561	9.67327e-05	0.00241099
SLC9A7P1	1.14194	9.80685e-05	0.00243745
USP24	-1.08742	9.88916e-05	0.00244949
MXD3	1.87429	9.89665e-05	0.00244949
NEMP1	-1.19258	9.93066e-05	0.00245108
KLHL3	-1.2606	0.000100603	0.00247962
RASGRP1	-1.42605	0.000101004	0.00248606
GLS2	-1.00045	0.000101982	0.00249976
MIR6892	1.38377	0.000102808	0.00250447
FLJ37453	1.06422	0.000102911	0.00250447
GUSBP4	-1.13801	0.000102955	0.00250447
MIR548P	-1.68471	0.000102999	0.00250447
TOX	-1.52134	0.000103084	0.00250447
CATIP	2.1775	0.000103143	0.00250447
ZNF26	-1.08449	0.000103185	0.00250447
BLVRB	2.18562	0.000103627	0.00250447
F5	1.1786	0.000103725	0.00250447
NEU1	1.05947	0.00010401	0.00250795
NTN4	-2.11245	0.000104999	0.00252494
MAD2L2	1.43798	0.000105258	0.00252776
CAPG	2.21744	0.000105997	0.00253863
TXK	-1.44739	0.000106635	0.00254364
RASA4	-1.42718	0.000106831	0.0025449
ZNF514	-1.20825	0.000107734	0.00255955
LOC400684	1.0283	0.000108367	0.00256773
DLSTP1	-1.14904	0.000109217	0.00258442
PQLC1	1.75503	0.000110408	0.00260565
METTL7B	2.25602	0.00011075	0.00261027
LOC101928131	-1.0555	0.000111406	0.00261878
DIP2C	-1.19746	0.000111908	0.00262711
C19orf38	1.78629	0.000112247	0.00262758
TMEM14E	-1.01849	0.000112355	0.00262758
AMOT	-1.35301	0.000112372	0.00262758
ZNF608	1.94265	0.000112838	0.00263338
RNU86	1.82117	0.000113311	0.00263338
RNASE2	1.93553	0.000113361	0.00263338
RAB32	1.24404	0.000114595	0.0026551
MBOAT4	-1.38343	0.000114852	0.0026576
TMEM176A	2.60665	0.000115504	0.00266728
NTN1	-1.44899	0.00011557	0.00266728
ACVR2B	-1.26736	0.000116282	0.00267923
CD3G	-1.13789	0.00011639	0.00267923
CSTA	1.38576	0.000116792	0.00268462
B4GALT2	1.40667	0.000117105	0.00268462
SH3PXD2A	-1.09632	0.000117111	0.00268462
GYG1	1.6526	0.000117228	0.00268462
ELANE	2.87054	0.000117842	0.00269521
KCNJ2-AS1	1.14169	0.000118781	0.00270376
BEND5	-1.62982	0.000119441	0.00271085
POU5F1B	-1.55551	0.000119941	0.00271674
HIST1H2BB	1.94169	0.000121959	0.00275742
TSPO	3.58562	0.000122496	0.00276253
ZKSCAN8	-1.07089	0.000123243	0.00277238
CLDN20	-1.26754	0.000123245	0.00277238
PTGDR	-1.1742	0.000123606	0.002777
LOC102723809	-1.48094	0.00012529	0.00280924
SPDYE6	-1.50075	0.000125406	0.00280924
ANG	1.57454	0.000125591	0.00280924
SNORD88C	2.0502	0.000125832	0.00280924
OSTCP1	-1.72695	0.000127121	0.00282738
GRB10	1.73487	0.000127331	0.00282849
ANAPC11	1.21587	0.000127528	0.0028291
CD163	1.25787	0.000127676	0.0028291
CCDC136	-1.29485	0.000128445	0.00284259
KLHDC8B	1.42272	0.00012898	0.00284734
ADH4	-1.64082	0.000129488	0.00285391
LINC01353	1.26244	0.000133555	0.00292291
CEMIP	-1.15575	0.000133728	0.0029231
DOHH	1.5775	0.000135316	0.00295056
SNORD49A	1.97007	0.000135513	0.00295096
TST	1.65197	0.00013789	0.00298835
FAM153B	-1.53565	0.000139127	0.00300417
FLOT1	1.71192	0.000139322	0.00300472
MRPL28	1.65635	0.00013958	0.00300664
PRRG2	1.40873	0.000140569	0.00301696
LSM7	1.13962	0.000143945	0.00307457
DUSP23	1.01291	0.000144577	0.00308436
UROD	1.04365	0.000146198	0.00311004
LIMD1-AS1	1.66894	0.00014635	0.00311004
PFN1P2	-1.38698	0.000146451	0.00311004
LOC100190986	-1.12014	0.000146781	0.00311004
SHF	1.20999	0.000147152	0.00311004
ANKRD36B	-1.05124	0.000147162	0.00311004
SNORA16A	1.94775	0.000147181	0.00311004
LOC100499484	-1.5927	0.000148106	0.00311487
GOLGA7B	-1.06205	0.00014811	0.00311487
CIRBP-AS1	1.99393	0.000148568	0.0031208
LOC100507387	-1.93389	0.000149042	0.00312707
HIST1H2BO	2.17116	0.000149695	0.00313338
MYL6	1.40863	0.000150217	0.0031406
CCDC141	-1.33104	0.000151179	0.0031496
YY2	-1.3086	0.000151638	0.00315546
PMS2P5	-1.06224	0.000152086	0.00316108
BIVM	-1.0629	0.000152606	0.00316447
CLIC5	-1.47933	0.00015306	0.0031702
HYAL2	2.10527	0.000153522	0.00317607
PARD6A	1.65563	0.000154474	0.00318531
OSBPL3	-1.05501	0.000155122	0.00318917
RABAC1	2.3719	0.000155292	0.00318917
EFNA5	-1.04594	0.000155412	0.00318917
ARL4C	-1.41418	0.000155675	0.00319088
CLIC1	1.13806	0.000155955	0.00319295
HTR6	-1.53091	0.000157289	0.00321654
TSHZ1	-1.044	0.00015828	0.00322568
HIST1H2BI	2.11456	0.000158847	0.00323206
HIST1H2BE	1.52048	0.000158957	0.00323206
LOC102467147	1.23905	0.000159431	0.00323801
PCED1B	-1.14643	0.000160047	0.00324316
FDXR	1.82552	0.00016005	0.00324316
SDF2L1	1.37326	0.000161086	0.00325672
ZNHIT6	-1.22734	0.000161584	0.00325737
KCNK5	1.36746	0.000161668	0.00325737
TMEM160	1.48853	0.000162352	0.00326374
HIST1H3E	1.06778	0.000163552	0.00327675
SPDYE5	-1.17761	0.000164422	0.00328509
MFSD6	-1.02033	0.000164523	0.00328509
CATSPER1	1.81815	0.00016547	0.00329659
PLEKHG1	-1.26495	0.000167374	0.00332091
ZNF337	-1.00839	0.000167438	0.00332091
GPX1	1.97452	0.000168383	0.00333222
GLIPR1L2	-1.12296	0.000168863	0.003338
HNRNPA1P10	-1.11359	0.000169138	0.00333973
PPIAP30	-1.26756	0.000169564	0.00334383
PYCARD	2.23345	0.000170138	0.00334383
LRRC37A11P	1.66004	0.000171544	0.00335739
ANGPTL7	-1.29108	0.000172833	0.00337148
TMEM120A	1.94003	0.000173299	0.00337686
PDZK1	-1.54032	0.000173849	0.00338387
AZU1	2.60315	0.000175204	0.00339177
EHMT1-IT1	-1.1569	0.00017525	0.00339177
PASK	-1.02817	0.000176283	0.00340144
FAM109B	1.25462	0.000179389	0.00344268
EXOC6	1.17697	0.000179935	0.00344944
ALMS1-IT1	-1.41691	0.000181199	0.00346246
FOLR3	3.29534	0.000182835	0.00348248
TBCB	1.00026	0.000183205	0.00348579
DDAH2	1.42769	0.000183719	0.00348691
HOMER3	1.96849	0.000183852	0.00348691
SDK1	2.33938	0.000185294	0.00350304
LOC642943	-1.44959	0.000186737	0.00352657
PLEKHA1	-1.18077	0.000187369	0.00353475
TRIM44	-1.07777	0.000187952	0.00353824
NFASC	1.59004	0.00018866	0.0035478
CCDC107	1.71128	0.000189311	0.00355147
FNDC9	-1.10397	0.000189339	0.00355147
SNORA7B	1.63607	0.000189654	0.00355147
GCA	1.03796	0.000190595	0.00356534
ST20-AS1	1.07719	0.000191517	0.00357881
STOML1	1.28055	0.000191778	0.00357992
HIST1H2BH	1.69386	0.000192011	0.0035805
NPHP3	-1.01099	0.00019237	0.00358345
MGAM	1.40333	0.000193686	0.00360041
TCERG1	-1.06709	0.000194472	0.00360748
LOC101928093	2.75344	0.00019534	0.00361704
LOC100507006	1.6112	0.000198905	0.00366308
LAMTOR1	1.19206	0.000199157	0.00366379
SPHK1	1.96613	0.000199802	0.00367185
RUNX1-IT1	-1.07964	0.000200586	0.00368246
KLKB1	-2.11717	0.000201675	0.00369326
GFAP	1.31353	0.000201798	0.00369326
UBTD1	2.48711	0.000203475	0.00371629
NELL2	-1.65399	0.000204538	0.00372687
TMEM220	-1.13605	0.000204683	0.00372687
SH3PXD2B	2.17238	0.000204913	0.00372723
COL4A4	-1.29017	0.000206588	0.00375003
MIR3124	1.30707	0.000207413	0.00375733
MCOLN2	-1.15463	0.000208794	0.00377465
AK5	-1.70258	0.000211795	0.00382113
LY6G6D	1.31229	0.000212827	0.00382885
IL1R2	1.65688	0.000212869	0.00382885
LOC101929526	-1.23386	0.000213266	0.00383209
BAD	2.40833	0.000213733	0.00383661
ATG101	1.24103	0.000214486	0.00384191
HMBS	1.4379	0.000214676	0.00384191
CTD-2201I18.1	-1.46196	0.000215605	0.00385077
CDKN2D	1.18234	0.000216496	0.00385893
MAGIX	1.49318	0.000217496	0.00387286
SPTBN4	1.50782	0.000218031	0.00387624
ITK	-1.26479	0.00022133	0.00390928
PRSS8	1.61168	0.000221527	0.00390928
ZNF682	-1.02426	0.000222542	0.00391446
C20orf173	-1.41128	0.000222944	0.00391446
PIK3IP1-AS1	-1.54221	0.000223055	0.00391446
MAGEE1	-1.32344	0.000223431	0.00391577
RASGRF2	-1.21202	0.000224424	0.00392543
MRVI1	1.02655	0.000225346	0.00393381
PAQR4	1.43997	0.000228576	0.00396861
CAMP	1.60822	0.000228679	0.00396861
DNASE1L1	1.51508	0.000229617	0.00397712
YY1AP1	1.03674	0.000229857	0.00397739
FAH	1.14271	0.000231692	0.00399947
EEF2K	-1.04345	0.000231808	0.00399947
BASP1	1.0839	0.000235415	0.00405383
VKORC1	1.1279	0.000236542	0.00406706
ANKRD20A5P	-1.70587	0.000237662	0.00407672
SIPA1L2	1.18759	0.000238279	0.00407839
RGL4	1.37171	0.000238984	0.00408112
SNHG9	1.99074	0.000239119	0.00408112
TNFSF13	2.17377	0.000239296	0.00408112
PSENEN	1.2077	0.000240977	0.00410585
LOC100505716	-1.05688	0.000242618	0.00411996
BIK	1.19191	0.00024391	0.00413129
IL2RB	-1.75572	0.000245879	0.00414959
NPIPB5	-1.2513	0.00024679	0.00415313
HK3	2.95089	0.00024742	0.00415594
BATF	1.8793	0.000247659	0.00415594
SPC25	-1.05206	0.000249732	0.00417104
NLRC3	-1.11194	0.000250344	0.00417733
CD177	3.87716	0.000251008	0.00418057
MPV17L2	1.27261	0.000254276	0.00422706
ZXDB	-1.13589	0.000256996	0.00425635
RPP25L	1.20952	0.000259701	0.0042812
ASMT	-1.00347	0.00026242	0.00430209
A2M	-2.11078	0.000262909	0.00430613
PLK2	1.85789	0.000263484	0.00431158
ST14	1.95731	0.000264012	0.00431624
CATIP-AS1	1.63864	0.000265191	0.00433153
LINC01355	1.00099	0.000266553	0.00434941
CCDC64	-1.118	0.000266775	0.00434941
LOC100507462	-1.31278	0.00026758	0.00435454
GOLGA8A	-1.8421	0.00026878	0.00437008
CD14	2.14251	0.000269157	0.00437221
ATP9A	1.16935	0.000270728	0.00438969
PRKCQ	-1.03486	0.000271304	0.00439103
FBXL15	1.57187	0.00027252	0.00440669
PWAR5	-1.60727	0.000275142	0.00444504
POR	2.00077	0.000276535	0.0044635
ARSE	1.33435	0.000277849	0.0044806
KCNJ15	1.30335	0.000278225	0.0044806
CCND1	-1.31459	0.000281382	0.00452189
POLR2M	1.15591	0.000281726	0.00452189
PAIP2B	-1.05454	0.000282002	0.00452189
PRDX5	1.74181	0.000282129	0.00452189
CPEB1	-1.28013	0.000283381	0.00452849
TEX29	-1.03849	0.00028362	0.00452849
NXNL2	-1.05979	0.000293908	0.0046669
ZFP62	-1.19936	0.000294212	0.0046669
LOC101928940	-1.00418	0.000295205	0.00467566
OSBPL10-AS1	-1.25486	0.000296952	0.00469687
TACR1	-1.43297	0.000297073	0.00469687
TMPRSS5	-1.22042	0.00029825	0.00470647
NSUN7	1.20999	0.000298895	0.00470647
HMGN2P46	-1.10868	0.000300004	0.00470647
TIMM17B	1.57732	0.000300561	0.00470647
AP2S1	1.00173	0.000301801	0.00470647
PFKFB3	1.89218	0.000301848	0.00470647
ALPL	2.49006	0.000301917	0.00470647
SNORD43	1.7498	0.000302202	0.00470668
SPG20-AS1	1.6474	0.000303467	0.0047182
ETV2	1.33944	0.000309397	0.0048062
TRPV4	1.43161	0.000309672	0.00480628
CEBPD	1.3159	0.000310595	0.0048126
ATP8B4	1.33822	0.000312515	0.00483351
SLC30A4	-1.18795	0.000313701	0.0048416
DUSP13	2.26908	0.000313742	0.0048416
TMEM205	1.04419	0.000313856	0.0048416
LOC254896	1.356	0.000314385	0.00484556
KIAA0825	1.06042	0.000317142	0.00487239
CD96	-1.22644	0.000317845	0.00487239
LOC101928674	1.67757	0.000318848	0.00487239
LRP3	2.25025	0.00031913	0.00487239
AGAP9	-1.26904	0.000319141	0.00487239
TBC1D22A-AS1	-1.06626	0.000320051	0.0048779
FAM171A1	-1.27158	0.000320642	0.00487853
LOC102723439	-1.18821	0.000325796	0.00494848
DOK1	1.7124	0.00032661	0.00495661
LOC101928731	-1.27786	0.000334611	0.00505425
NOTCH4	1.14131	0.00033609	0.00507016
STARD10	1.22753	0.000338514	0.00509808
PA2G4P4	-1.31096	0.000339769	0.00511265
ANKRD22	1.60669	0.000340106	0.00511339
NDUFB3	1.22538	0.000345171	0.00516767
FAM66C	-1.67949	0.000346443	0.00517976
EIF4B	-1.08012	0.000346561	0.00517976
CCDC126	1.49279	0.000350867	0.00523092
ZCCHC18	-1.32251	0.000351531	0.00523643
ATP6V0B	1.8011	0.000352862	0.00525186
PLEKHB1	-1.08643	0.000354348	0.00526514
LOC100506178	-2.06387	0.000355615	0.00527515
RNF165	-1.47313	0.000358436	0.00530117
TRAPPC5	3.55232	0.000358886	0.00530117
MPRIP	-1.02117	0.000358946	0.00530117
SLFN12L	-1.19804	0.000361255	0.00531005
CCDC134	1.21222	0.000364498	0.00534006
SPC24	1.56692	0.00036807	0.00538352
SNORA25	1.94072	0.000371438	0.00541908
MIR3945	1.94769	0.000373419	0.00543491
PTCH1	-1.31115	0.000374892	0.00544593
TARBP1	-1.19975	0.000375708	0.00544593
LOXHD1	1.37851	0.000379048	0.00548067
LOC100131496	-1.28407	0.000379118	0.00548067
JOSD2	2.12327	0.000379339	0.00548067
CDC34	1.89096	0.000382074	0.00551023
FOLR2	1.43762	0.000382315	0.00551023
THBS4	-1.24608	0.000383646	0.00551961
MANSC1	1.05489	0.000383761	0.00551961
ATP2C2	1.45952	0.000383897	0.00551961
AGPAT2	2.44741	0.0003854	0.00552941
SULT1A1	1.57756	0.000385512	0.00552941
CNN3	-1.36169	0.000386194	0.00553459
DNM3OS	-1.41619	0.000387455	0.00554385
CA6	-1.97531	0.000389871	0.00556944
SOWAHD	1.43605	0.000390622	0.0055757
MPST	1.70591	0.000391721	0.00558528
HPD	1.56024	0.000394952	0.00561945
UBE2S	2.06066	0.000398015	0.00565279
ELMO1-AS1	-1.13825	0.000398093	0.00565279
SH3D19	-1.69004	0.000398249	0.00565279
IFI30	1.32143	0.000400773	0.00567516
FCGR1B	1.41718	0.000400784	0.00567516
SNORD12B	1.02779	0.000405621	0.00572542
ASS1	-1.1708	0.000406429	0.00572832
FAM184B	-1.04279	0.000407101	0.00573264
EMC6	1.16623	0.000408257	0.00573529
NOG	-1.81395	0.000415053	0.00582581
ACTL10	1.0789	0.00041793	0.00585728
ZNF235	-1.042	0.000420067	0.00586652
OSBPL1A	1.02136	0.000420086	0.00586652
KLF12	-1.40094	0.000420867	0.00586652
FCAR	1.52497	0.00042099	0.00586652
ERMN	-1.48488	0.00042123	0.00586652
LOC101929897	1.50905	0.000423088	0.00588629
FAAHP1	-1.08552	0.000423312	0.00588629
RORA	-1.52869	0.000424992	0.00590042
RNASE1	1.85443	0.000426257	0.00591336
GAS6	1.5198	0.000426819	0.00591654
CHIT1	2.02264	0.000429368	0.00593705
LOC101929452	-1.4877	0.000429635	0.00593705
CCDC64B	1.89945	0.000430523	0.00594388
MIR4420	1.16875	0.000433087	0.00597009
IL7R	-1.49362	0.00043337	0.00597009
HTRA3	1.69027	0.00043604	0.00598861
SNORA80A	1.4181	0.000436822	0.00599441
HIST1H4E	2.18886	0.000437313	0.00599652
FAM111B	-1.28006	0.000438697	0.00600623
MPO	1.80708	0.000439437	0.00601173
LOC101927817	-1.08717	0.0004406	0.00601837
CLEC4A	1.01325	0.00044281	0.00603085
FMNL3	-1.06572	0.000442871	0.00603085
HIST2H2BA	1.43336	0.000447917	0.00606922
IPW	-1.74201	0.000448075	0.00606922
PINK1	2.05411	0.00044863	0.00606922
CMTM5	1.85322	0.000448651	0.00606922
DOK4	1.29521	0.000448762	0.00606922
ECE2	1.07757	0.000450026	0.00606988
DIP2A-IT1	-1.77114	0.000450177	0.00606988
INSC	1.48819	0.000452347	0.00607608
PIM3	1.59598	0.000454253	0.00608787
LIMS2	2.23229	0.000455935	0.00609415
GRHPR	1.1907	0.000456365	0.00609415
BTNL8	1.12795	0.000458685	0.00611499
MGAM2	1.68814	0.000459776	0.00612494
JARID2-AS1	-1.41103	0.000462835	0.00615187
MTX1	1.65019	0.000464085	0.00616387
CCDC85B	1.98385	0.000466671	0.00619359
HERC2P9	-1.17497	0.000467545	0.00620056
FAM129B	1.85916	0.000468922	0.00621417
CDK5	1.10176	0.000469637	0.00621901
C1QB	1.96905	0.000470194	0.00622176
NUCKS1	-1.30668	0.000471713	0.00623257
NT5DC2	1.53097	0.000472164	0.0062339
ZAR1L	1.08718	0.000473026	0.00623821
C18orf65	1.30865	0.000473616	0.00623821
S100A2	1.34121	0.000473894	0.00623821
CUBN	-1.05094	0.000474274	0.00623839
RORC	-1.0958	0.000474962	0.00623839
LOC100128176	-1.56747	0.000475741	0.00624015
OMG	1.62853	0.000476911	0.00624267
WFDC1	2.5536	0.000477395	0.00624267
ADAMTS18	-1.02684	0.000480252	0.00626859
ZMYND11	-1.17698	0.000480443	0.00626859
LZTS3	-1.26296	0.000480789	0.00626859
LRG1	1.99708	0.000481967	0.00627935
F12	1.35996	0.000482354	0.00627979
SULT1E1	-1.07052	0.000486519	0.0063233
FKSG29	-1.30053	0.000486763	0.0063233
A2MP1	-2.05046	0.000489192	0.00634557
LINC00852	-1.00609	0.000491216	0.00636535
PGS1	1.33649	0.000497332	0.00641371
EVA1B	1.68194	0.000500587	0.00644166
SNORD83B	1.33453	0.000503164	0.00647014
ETHE1	1.3574	0.000505779	0.00649169
SH2D1B	-1.4007	0.000505936	0.00649169
PRICKLE4	1.21277	0.000506759	0.00649755
PRSS36	1.73203	0.000509553	0.00652867
LOC101928943	-1.46294	0.000510589	0.00653723
ZMAT5	1.7018	0.000516689	0.00660581
MSRB1	2.12317	0.000518685	0.00661705
SPDYE3	-1.41537	0.000519697	0.00662045
NKAPP1	-1.19796	0.000520623	0.00662751
TBC1D4	-1.34153	0.0005227	0.00664918
KSR2	-1.01124	0.000525393	0.00666911
BANP	1.39406	0.000526559	0.00667914
GRIA4	-1.15275	0.000530303	0.00670288
POLR2J	1.83082	0.000531469	0.00670857
SRPK1	1.02331	0.000531899	0.00670857
SMG1P5	1.9164	0.000535614	0.00674107
MMP9	3.29357	0.00053932	0.00676852
EDAR	-1.64689	0.000539699	0.00676852
KATNAL2	-1.30225	0.000549263	0.00683062
GVINP1	-1.00597	0.000550307	0.00683404
WDR38	1.25463	0.00055684	0.00689109
MIR4518	-1.29246	0.000557751	0.00689557
PAX5	-1.54584	0.000557978	0.00689557
GPR52	-1.08682	0.000558977	0.00689579
SCARNA2	3.35919	0.000559713	0.00689579
ROPN1L	1.45542	0.000569025	0.00698891
TBRG4	1.62717	0.00056907	0.00698891
MIR1976	1.5546	0.000573319	0.00700373
DPP6	-1.35546	0.000573824	0.00700373
KRT13	1.59074	0.000575412	0.00701829
LINC01206	-1.32142	0.000578259	0.00704395
TTC19	-1.00075	0.000578521	0.00704395
ITGA6	-1.28586	0.000583194	0.00707202
PRR15L	-1.39765	0.00058433	0.00707848
AHNAK2	-1.72651	0.000587515	0.00711111
ROGDI	2.01613	0.000587824	0.00711111
THOC6	1.09283	0.000593231	0.00716189
MIR150	1.69731	0.00059388	0.00716486
SNORA74B	1.89286	0.000594887	0.00716934
CLEC4E	1.1269	0.000597556	0.00718867
LOC101927557	-1.37422	0.000597995	0.00718867
UQCRC1	1.48603	0.000602548	0.00721143
NPIPB4	-1.189	0.000603015	0.00721143
DEFA4	1.69824	0.00060367	0.00721215
ACOT8	1.44527	0.000603937	0.00721215
LOC101929464	1.4268	0.000608813	0.00725055
ZNF775	1.77467	0.000609857	0.00725055
HAGH	1.19684	0.000609958	0.00725055
MARK4	1.18197	0.000611357	0.00726231
CECR5	1.04193	0.000611912	0.00726406
KIAA0125	-1.0039	0.000616559	0.00730946
NAA38	1.64379	0.000617289	0.00731323
GOLGA2P9	1.3326	0.000621215	0.00734505
PDE7A	-1.03823	0.000622094	0.00735055
LOC101928100	-1.58736	0.000625043	0.00738049
CNKSR2	-1.46643	0.00062554	0.00738102
FTO-IT1	-1.51696	0.000625919	0.00738102
ENTPD3	-1.76963	0.000630128	0.00741349
SNORD88A	2.05418	0.000630172	0.00741349
FKBPL	1.06227	0.000630454	0.00741349
FILIP1L	-1.17526	0.000630758	0.00741349
WNT10B	-1.15368	0.000631987	0.00742303
CD36	1.16806	0.000634052	0.00744237
LOC101929378	-1.14495	0.000637726	0.00746019
ST3GAL4	1.5256	0.000637923	0.00746019
HECW2	1.4228	0.00063832	0.00746019
UFSP1	1.32683	0.000638509	0.00746019
SNORA73A	2.00769	0.000639163	0.00746292
DNTTIP1	1.26362	0.000639599	0.00746311
TAS2R31	-1.25216	0.000642635	0.00749361
DIO2	-1.24675	0.00064487	0.00750575
ARL17A	-1.0331	0.000646568	0.00751974
GTF3C2-AS1	-1.1617	0.000650223	0.0075573
KLRD1	-1.00328	0.000657994	0.00762593
SKA3	1.40173	0.000658488	0.00762593
S100A6	1.07738	0.000658702	0.00762593
ACKR4	-1.60659	0.000659642	0.00763184
HOXB4	-1.21661	0.000661579	0.00764927
ACAN	-1.35871	0.000663177	0.0076528
HIST3H2BB	1.79784	0.000665926	0.00766959
CENPV	-1.38813	0.000666645	0.0076729
C2orf54	-1.43851	0.000668081	0.00767947
ZNF433	-1.07138	0.000668642	0.00768096
MAGOH2P	-1.27893	0.000672312	0.00769083
PMS2P9	-1.14331	0.000672754	0.00769083
FPR2	1.15458	0.000672902	0.00769083
LRFN4	1.43638	0.000673248	0.00769083
BPI	1.73879	0.000673396	0.00769083
CCDC50	-1.06878	0.000674205	0.00769512
ITGA7	1.87247	0.000679131	0.00773643
TESC	1.43461	0.000681672	0.00776041
KCNE1	1.27269	0.000682418	0.00776393
IQCH-AS1	-1.03063	0.000683091	0.00776661
NFKBIL1	1.28877	0.00068447	0.00777648
NDUFS7	2.79902	0.000686085	0.00778074
EGFL7	1.82705	0.000691559	0.00781401
GLT1D1	1.13352	0.000692175	0.00781401
MIR4673	1.41755	0.000694791	0.0078295
FAM186A	-1.37004	0.000698375	0.0078605
RARRES1	-1.17102	0.000700359	0.00787229
LINC01389	-1.41472	0.000705278	0.00791807
CR2	-1.63015	0.000707782	0.00793565
NPPA	-1.19162	0.000709481	0.00794467
LRRN3	-2.01758	0.00071699	0.00800061
ALMS1	-1.05027	0.000719023	0.00800061
LRBA	-1.08213	0.000719092	0.00800061
ANGPTL2	-1.02927	0.000719218	0.00800061
FPR1	1.56339	0.000719569	0.00800061
LOC101927972	-1.18354	0.000720482	0.00800231
EPHX2	-1.15769	0.000722647	0.00801633
ADAM20	-1.30376	0.00072581	0.00803595
SAMSN1	1.36998	0.000728723	0.00805858
RDH16	-1.1688	0.000729554	0.00806275
MYO7B	1.73107	0.000734833	0.00810587
LARGE-AS1	-1.6824	0.0007382	0.0081203
RAB26	2.18659	0.000738417	0.0081203
TAS2R43	-1.54239	0.000739377	0.00812463
ADAM20P1	-1.38944	0.000739724	0.00812463
COL4A1	1.6848	0.000740442	0.00812494
NCR1	1.3647	0.000741828	0.00812494
SCN2A	-1.46122	0.000742591	0.00812494
ITPKC	1.23209	0.000744478	0.00812494
GABRR2	1.21754	0.000744809	0.00812494
DGCR6L	2.0955	0.000745463	0.00812494
DUSP4	-1.38208	0.000745978	0.00812494
CDK6	-1.07921	0.000746611	0.00812494
HAVCR1	-1.35088	0.000750671	0.00815414
NDUFB7	2.27063	0.000756775	0.00819866
SAC3D1	1.36389	0.000757076	0.00819866
THOC7-AS1	-1.38691	0.000760141	0.00822183
HNRNPH1	-1.0195	0.000762215	0.00823173
RAB43	1.68715	0.000764333	0.00824709
EFNA1	1.0535	0.000764983	0.00824892
SNHG25	1.69614	0.000765431	0.00824892
MLLT10P1	-1.43801	0.000769418	0.00828185
RILP	1.40367	0.00077299	0.00830051
NCL	-1.04035	0.00077302	0.00830051
SNORA67	1.34922	0.000781005	0.00835093
RALY-AS1	1.00905	0.00078288	0.00835538
MAEA	1.11691	0.000785028	0.00836374
SOCS1	1.06807	0.000789068	0.00839672
ACOXL	1.1558	0.000798105	0.00847766
FASLG	-1.43952	0.000798864	0.00848066
CAMK2D	-1.17319	0.000806194	0.00854316
TUBA4A	1.51824	0.000814856	0.00862466
FRAT1	1.06087	0.000818836	0.00865901
ARL13A	-1.40697	0.000819212	0.00865901
LINC00612	-1.71664	0.000819563	0.00865901
PADI4	2.06853	0.000823356	0.0086836
ACADS	1.97589	0.000826093	0.0087073
TEPP	1.5654	0.000832387	0.00875287
OR7E2P	-1.0109	0.000834385	0.00875515
XKR7	1.09448	0.000837601	0.00877027
GGT1	1.85846	0.000837998	0.00877027
MRPL41	1.63061	0.00084031	0.00877904
HIST1H3H	2.36866	0.000841133	0.00878248
AGAP1	-1.14372	0.00084192	0.00878553
SLC26A6	1.5939	0.000852007	0.00888138
ARHGEF10L	1.45749	0.000852604	0.00888138
CRISPLD2	1.31136	0.00085465	0.00889226
PTRH1	1.42623	0.000859004	0.00892752
LINC00565	-1.51939	0.000861693	0.00894459
FAM102A	-1.58245	0.000864742	0.00897101
NPY6R	-1.73721	0.000865664	0.0089715
SCARNA21	2.22524	0.000865799	0.0089715
PLB1	1.58997	0.000867574	0.00897993
LINC00298	-1.45911	0.000867762	0.00897993
SNORA45A	1.55907	0.000869459	0.00898334
C5orf63	-1.28259	0.00086947	0.00898334
CTSB	1.05915	0.000871001	0.008985
PPARG	1.81207	0.000872153	0.00898524
TPH1	-1.7207	0.000872182	0.00898524
SIRPG	-1.0128	0.000876677	0.00899771
TMED9	1.05984	0.000876698	0.00899771
LOC100132111	-1.66016	0.000877236	0.00899771
ZNF664	-1.01765	0.000881782	0.00902658
MGC70870	-1.30547	0.00088418	0.00903552
LAT2	1.02509	0.000885228	0.00903748
VAMP5	1.71972	0.000886217	0.00903912
LSM10	1.26559	0.000886567	0.00903912
LOC101927827	-1.5995	0.000887778	0.00903925
SF3B5	1.63582	0.000888106	0.00903925
HIST1H2BJ	1.7014	0.000889951	0.00904046
MIR573	-1.65709	0.000890111	0.00904046
PPM1M	1.17724	0.000892638	0.00905944
MS4A4A	1.69446	0.000893954	0.00906761
LOC100507424	-1.10041	0.000896451	0.00908544
RPARP-AS1	-1.00629	0.000898192	0.00908985
COL19A1	-1.66465	0.000900033	0.00909532
DGAT2	1.30463	0.000901908	0.00909638
CFAP58-AS1	1.20731	0.000904567	0.00911285
EIF6	1.50672	0.000907243	0.00912429
STAB1	2.56649	0.000907889	0.00912562
THNSL1	-1.05108	0.000913473	0.00917655
ALOX15B	1.51106	0.000914141	0.00917808
ADAM12	-1.19169	0.000915085	0.0091795
BRWD1-IT2	1.00415	0.000917846	0.0091945
AVEN	-1.17799	0.000919739	0.00920827
PGLYRP1	3.02238	0.000926112	0.00926164
EPHB3	1.4582	0.000928306	0.00927837
BCL7A	-1.05081	0.000943141	0.0093933
HIST1H2BM	1.18826	0.000950017	0.00943698
CR1	1.03959	0.000955897	0.00948479
MRPL55	1.53136	0.000957708	0.00949745
SLC38A1	-1.13656	0.000958603	0.00950103
LOC101927056	-1.34726	0.000959981	0.00950923
ADAM9	1.04896	0.000961724	0.00950976
VNN1	1.82153	0.00096216	0.00950976
GP9	2.66116	0.000964786	0.00953041
ENPP7P13	-1.04192	0.000966563	0.00954266
KRT73	-1.56341	0.000974441	0.00960443
CLTB	1.29312	0.000976294	0.00960647
MIR641	-1.12556	0.000977179	0.00960647
CACNA1E	1.60041	0.000979011	0.00960789
PMEPA1	-1.05852	0.000980915	0.00961491
SLC5A9	1.01917	0.00098302	0.00963024
EP400	-1.12715	0.000984781	0.0096417
NCAM1	-1.15052	0.000994273	0.00969771
LINC01506	1.2466	0.000998175	0.00973043
PALLD	-1.19475	0.00100271	0.00975124
TNNI2	2.00574	0.00100313	0.00975124
GPR141	1.04795	0.00100517	0.00976115
CLYBL	-1.11584	0.00100651	0.00976586
CCAT2	-1.72661	0.00100957	0.0097874
ANKRD36C	-1.06636	0.00101088	0.00978983
AIM2	1.2585	0.00101512	0.00982559
ZNF280B	-1.20518	0.00101937	0.00986129
RNASEK	1.06506	0.00102208	0.00987676
PTGR1	1.62709	0.00102547	0.00990413
LOC101928140	-1.67459	0.00102831	0.00991298
POLR2L	1.40449	0.00102923	0.00991298
PMM1	1.35474	0.00102973	0.00991298
ADAM28	-1.23678	0.0010305	0.00991499
IL4R	1.66847	0.00103116	0.00991594
LINC00540	-1.67305	0.00103423	0.00993091
LAMB2	1.67736	0.00103495	0.00993091
GPR135	-1.03037	0.00104082	0.00997645
SFXN5	1.15766	0.00104638	0.0100243
STXBP1	-1.21273	0.00105141	0.0100671
PM20D1	-1.26667	0.00105248	0.010072
S100A11	1.30519	0.00105416	0.0100758
NCR3LG1	-1.085	0.00105458	0.0100758
TNFRSF8	1.49183	0.0010578	0.0100956
CYP1B1-AS1	1.55448	0.00105838	0.0100958
SNORA71E	1.56893	0.00106164	0.0101117
SNORD23	1.32224	0.00106748	0.0101523
ERVFRD-1	-1.05165	0.00107049	0.0101731
ALKBH3-AS1	-1.44474	0.00107643	0.0102165
PTPN22	1.01538	0.00108063	0.0102409
PLBD1-AS1	1.14307	0.00108109	0.0102409
HRASLS5	-1.74192	0.00108466	0.0102693
RFXAP	-1.2883	0.00109373	0.0103167
POLR2I	1.02486	0.00110242	0.0103821
MIR29C	1.1653	0.00111179	0.0104537
SET	-1.03923	0.00112982	0.0105952
GALNT12	-1.27516	0.00113183	0.0106086
HCG4B	1.8214	0.00113434	0.0106152
MIF-AS1	1.4988	0.00114029	0.0106653
GBGT1	1.54532	0.00114234	0.0106789
JUN	1.10685	0.00114571	0.0107047
ZNF439	-1.11289	0.00116091	0.0108013
FAM153A	-1.33378	0.00116363	0.0108144
SNX17	1.04526	0.00116383	0.0108144
TIGIT	-1.34646	0.00116414	0.0108144
MPG	2.03931	0.00117107	0.0108731
C1orf21	-1.39029	0.0011736	0.0108795
NDUFA3	1.56036	0.00117692	0.010899
C14orf2	1.01937	0.00118103	0.0109313
MMP8	1.7178	0.00118233	0.010932
FES	2.52433	0.00118406	0.0109422
LOC102724484	-1.04938	0.00118623	0.0109509
SERPINB10	1.86315	0.00118724	0.0109545
LDLRAD4-AS1	-1.5731	0.00118966	0.0109655
MYBL1	-1.40241	0.00119221	0.0109662
ECM2	-2.02599	0.00119282	0.0109662
SRRM5	-1.18187	0.00119381	0.0109676
CDH4	-1.15069	0.00119421	0.0109676
TH2LCRR	-1.49749	0.00119706	0.0109844
MIR141	1.31905	0.00119728	0.0109844
HLF	-1.46579	0.00120066	0.0110011
S1PR1	-1.08115	0.00120095	0.0110011
JUNB	2.26046	0.00120161	0.0110015
RASL11A	1.09685	0.00120449	0.0110089
RNU1-13P	1.76594	0.00120476	0.0110089
SMTN	1.6485	0.00120985	0.0110314
STK3	1.10273	0.00121246	0.0110438
OSGIN1	1.65961	0.00121932	0.011095
MARCO	1.59939	0.00122223	0.0111158
C9orf106	1.43559	0.00122363	0.0111229
COMMD5	1.19775	0.00122604	0.0111334
OR7E14P	-1.37902	0.00122728	0.0111389
SNORA73B	1.7902	0.00122802	0.0111399
LY6G6F	1.4379	0.00123276	0.0111489
COL4A3	-1.60178	0.00123289	0.0111489
SGPP2	-1.08756	0.0012332	0.0111489
DBH-AS1	-1.30656	0.00123326	0.0111489
EIF5AL1	-1.17236	0.00123402	0.0111489
LOC101927391	-1.46469	0.00123885	0.0111584
CAPN14	-1.4612	0.00124353	0.0111807
TAS2R13	-1.40011	0.00124832	0.011204
DGKK	-1.78001	0.00125461	0.0112377
OVGP1	-1.22381	0.00126742	0.0113296
NDUFA13	2.14154	0.00127185	0.0113579
LINC00937	1.52798	0.00128166	0.0114207
HIVEP3	-1.00361	0.00128796	0.0114592
PLCL1	-1.22777	0.00128899	0.0114592
PPAN	1.09156	0.00128901	0.0114592
PYHIN1	-1.16514	0.0012928	0.0114827
RNVU1-7	1.61978	0.00130146	0.011541
UQCRBP1	-1.58549	0.00130485	0.0115653
GCHFR	1.13604	0.00131433	0.0116146
SLC24A2	-1.08837	0.00131551	0.0116193
CLRN1	1.93486	0.00131645	0.0116218
MIR342	-1.2407	0.00133082	0.0116964
LOC100506985	-1.43061	0.00133197	0.0117006
LAMTOR5	1.1769	0.00133551	0.0117204
ZFHX2	-1.39745	0.00133554	0.0117204
GALNT4	1.60799	0.00133707	0.011728
RELB	1.19968	0.00134059	0.011733
ATP5E	1.5571	0.00134646	0.0117722
DIO1	-1.24062	0.0013474	0.0117722
PCCA-AS1	-1.41066	0.00135156	0.0118027
SPIN4	-1.19654	0.00136001	0.0118358
SERPINB2	1.24118	0.00136324	0.0118581
LOC100506136	-1.56019	0.00136789	0.0118814
ARF5	1.12331	0.00136792	0.0118814
MFSD7	1.87206	0.00137012	0.0118884
TRPM2	2.10622	0.0013732	0.0119012
HNMT	1.00288	0.00137726	0.0119094
PPP4R1-AS1	1.35733	0.00137758	0.0119094
ALKBH7	1.68308	0.00138179	0.0119319
ERI3-IT1	-1.13793	0.00138406	0.0119457
LAMTOR2	1.28141	0.00138573	0.0119493
NANOS3	1.17791	0.00138888	0.0119582
LOC200772	-1.61394	0.00139365	0.0119761
AGTRAP	2.00838	0.00140148	0.0120134
FAM173A	1.89251	0.00140192	0.0120134
NUDT11	-1.71808	0.00140441	0.0120279
KCNIP4-IT1	-1.3848	0.00140674	0.012042
TSR3	1.59536	0.00141012	0.0120651
CLEC18B	1.10184	0.00141236	0.0120785
OPRL1	1.51449	0.00141842	0.0120954
SMIM18	-1.59613	0.00142486	0.0121328
XRCC6BP1	1.42784	0.00142687	0.0121383
STK32C	1.18317	0.00143701	0.0122012
TMEM176B	2.25604	0.00143857	0.0122086
TCN2	1.67424	0.00144773	0.0122686
CYBA	2.76546	0.00144909	0.0122686
PWWP2B	1.24383	0.00145225	0.0122895
NFE2	1.58511	0.00145436	0.0122956
OMD	-1.816	0.00145832	0.0123115
CDHR2	1.10202	0.00145952	0.0123158
COMT	1.33021	0.00146251	0.0123352
LOC100996447	-1.15207	0.00146358	0.0123383
DLG3	-1.10789	0.00146461	0.0123412
CAMK4	-1.34555	0.00146804	0.0123642
ABLIM2	-1.28494	0.00146953	0.0123709
DOCK10	-1.06162	0.00147089	0.012374
LINC01501	-1.21395	0.00147216	0.012374
C12orf79	-1.61532	0.00147291	0.012374
ST6GALNAC3	1.4954	0.00147338	0.012374
TMEM253	1.31778	0.00147855	0.0123942
CYP26C1	1.19071	0.00148562	0.0124474
ST7-AS1	-1.23037	0.00148984	0.0124651
CLEC2D	-1.09063	0.00149638	0.0125003
VPREB3	-1.03043	0.00149639	0.0125003
FCRL2	-1.28728	0.00149817	0.0125003
NUDT18	1.3084	0.00150067	0.0125087
NLRP12	1.81578	0.00150402	0.0125189
GAPDH	1.38452	0.00150584	0.0125224
RTN2	1.41767	0.00151501	0.012586
FAT4	-1.86309	0.00151561	0.012586
OXNAD1	-1.1976	0.00152705	0.0126632
PDE6H	1.36859	0.00152887	0.0126665
PRELID1	1.33914	0.00153226	0.0126827
NUDT14	1.4581	0.00153328	0.0126852
CD83	-1.04859	0.0015348	0.0126919
ALDH4A1	1.24631	0.00153758	0.012709
MIIP	2.53832	0.00154032	0.0127257
LINC01271	1.29916	0.00154411	0.0127427
ESRP2	-1.06045	0.00154594	0.0127427
APOBEC4	-1.31058	0.00154758	0.0127475
ANK3	-1.32918	0.00154797	0.0127475
CYP19A1	1.76178	0.00155159	0.0127713
ABHD16A	1.08369	0.001556	0.0127929
SRGAP3	-1.37381	0.00155611	0.0127929
ZNF519	-1.15647	0.00155636	0.0127929
FRAT2	1.04165	0.00155811	0.0128013
LOC101927851	1.06126	0.00156256	0.0128319
RHBDD3	1.15832	0.00156486	0.0128328
GPR108	1.59407	0.00156816	0.0128482
HNRNPR	-1.03924	0.00156943	0.0128527
CORO6	1.40704	0.00157675	0.0128954
TALDO1	1.42481	0.0015774	0.0128954
CST7	1.43177	0.00157789	0.0128954
WFDC3	1.05776	0.00157826	0.0128954
EPN2	-1.05719	0.00157916	0.0128954
C20orf195	1.17411	0.00157969	0.0128954
OSBPL10	-1.40439	0.00158308	0.0129004
MKNK1-AS1	1.02012	0.00158636	0.0129081
MGST1	1.29844	0.00159188	0.012943
DRC7	1.39856	0.00159608	0.0129634
C17orf59	1.30333	0.00159893	0.0129807
FAM186B	-1.17939	0.00160024	0.0129853
DOK3	2.16672	0.0016052	0.0130078
CNTNAP3	1.12915	0.00161006	0.0130353
ZNHIT2	2.10645	0.00162335	0.0131034
CXCR1	1.29968	0.00162731	0.0131145
SLC35F2	-1.03128	0.00165184	0.0132387
COL13A1	-1.62083	0.00165232	0.0132387
CPNE2	1.12339	0.00165413	0.0132472
FAM98B	-1.02681	0.00165764	0.0132634
DDI1	-1.39163	0.00165868	0.0132657
C9orf117	-1.22184	0.00166664	0.0133114
STX10	1.55541	0.00167754	0.0133621
RBFOX2	-1.12796	0.00167826	0.0133621
LOXL1	1.11463	0.00168249	0.0133838
ARHGEF5	-1.10422	0.00168439	0.0133884
ARL2	1.35774	0.00168826	0.0133953
ZBTB10	-1.27447	0.00170303	0.0135012
KIZ-AS1	-1.03917	0.00170332	0.0135012
NRADDP	1.29599	0.00170847	0.0135299
GPM6B	-1.24442	0.00171301	0.0135478
ZP3	1.30627	0.00172915	0.0136486
TAS2R3	-1.10446	0.00173073	0.0136515
OR52W1	1.54539	0.00173239	0.0136534
CFAP69	-1.68885	0.00173622	0.0136766
ORM1	2.049	0.00173971	0.0136919
CFP	1.89672	0.00174063	0.0136931
SNORA9	1.27855	0.00174351	0.0137036
TYROBP	1.49614	0.00174503	0.0137095
CITED2	1.22798	0.0017602	0.0138104
LOC102724323	1.13188	0.00176195	0.0138119
CTSG	1.94454	0.00176987	0.0138618
CLDN5	1.93232	0.00177171	0.0138701
TMEM144	1.05749	0.00178802	0.0139547
GADD45GIP1	1.77407	0.00179234	0.0139762
TNIP2	1.03262	0.00179672	0.0139967
ZBTB20-AS3	-1.31188	0.00181033	0.0140609
NCF4	1.73434	0.0018127	0.014067
ANKRD2	1.18982	0.00181473	0.0140714
C9orf89	1.64564	0.00182158	0.0140994
ELOVL3	1.30648	0.00182197	0.0140994
LINC00963	1.14327	0.00183768	0.0141795
DDHD2	-1.19381	0.00183873	0.0141795
NEUROD1	-1.09078	0.00186423	0.0143169
TSPAN4	1.92396	0.00187278	0.0143639
QSOX1	1.64604	0.00187376	0.0143652
CNR2	-1.44457	0.00188343	0.0144186
TDRD1	-1.11394	0.00188514	0.0144214
FLJ42393	-1.01281	0.00188955	0.0144446
MIR599	-1.01812	0.00188981	0.0144446
AURKAIP1	2.22179	0.00189347	0.0144613
SLC4A10	-1.79037	0.00189865	0.0144873
SNORA48	1.28865	0.00190074	0.014497
ASPN	-1.75837	0.00190356	0.0145061
SIGLEC9	1.33949	0.00192315	0.0146177
C6orf1	1.15842	0.00192938	0.0146589
SLC35F3	-1.20708	0.00193388	0.0146867
HSBP1L1	-1.10247	0.00195728	0.0148282
RYR3	-1.21959	0.00195887	0.0148322
CD300C	1.31382	0.00196866	0.0148682
SSR4	1.26928	0.00197349	0.0148921
TRPA1	-1.67416	0.00197898	0.0149127
CD300LD	2.00744	0.00198042	0.0149127
UNC93B1	1.76383	0.00199554	0.0149822
FARSA	1.33819	0.00200417	0.0150406
FAM228B	1.32764	0.00200691	0.0150522
C8orf46	-1.10756	0.00200741	0.0150522
B3GNT8	2.3633	0.00201482	0.0150828
WDR18	1.51329	0.00201489	0.0150828
BRMS1	1.53574	0.0020393	0.0152343
IL1RN	1.05374	0.00203942	0.0152343
BCAP31	1.03508	0.00204092	0.0152351
KAT8	1.0791	0.00204124	0.0152351
PCSK9	1.11499	0.00204419	0.0152448
FLJ45079	1.03003	0.00204734	0.015255
ZNF461	-1.10087	0.00205163	0.0152806
CDCA3	1.38291	0.00206119	0.0153389
LINC00528	1.00477	0.00207044	0.015382
P2RY10	-1.19482	0.00207603	0.0154077
SCARNA6	1.52469	0.00207838	0.0154077
OCLM	-1.19907	0.00208151	0.0154127
NQO2	1.15649	0.0020937	0.0154628
LYL1	2.28688	0.0020983	0.0154854
NRCAM	-2.37737	0.00210134	0.0154947
FCN1	1.51396	0.00210392	0.0154947
SENP8	-1.01845	0.0021094	0.0155158
TULP2	1.47855	0.00211604	0.0155508
RAB40C	1.56001	0.0021202	0.0155508
SCN1B	1.83012	0.00212373	0.0155632
LOC100506422	-1.18041	0.00213373	0.0156236
CARD9	1.88431	0.0021379	0.0156412
FGF9	-1.75052	0.00214005	0.0156506
STRC	-1.34515	0.00214241	0.0156613
SOX6	1.23609	0.00215146	0.0157016
LINC00482	1.30659	0.00215339	0.0157054
ACAA1	1.33637	0.00215458	0.0157054
MAPK3	1.50416	0.00215639	0.0157119
TMEM101	1.04107	0.00215938	0.0157272
LOC101928978	1.07818	0.00216091	0.0157319
LINC00607	1.16774	0.00217523	0.0157955
TSSK6	1.65831	0.00217676	0.0157955
MGP	-1.02486	0.00218103	0.0158136
PRKCQ-AS1	-1.29524	0.00218712	0.0158448
CNN1	1.20986	0.00219173	0.0158717
SNORA57	2.5449	0.00219915	0.015906
LMNA	1.01445	0.00220124	0.0159147
PHGDH	1.30731	0.00220527	0.0159373
TIMD4	-1.24046	0.00221044	0.0159617
MYBL2	1.15502	0.00221732	0.0160048
CHD5	1.29889	0.00222534	0.0160436
LOC100507537	-1.0027	0.00222539	0.0160436
ELOVL4	-1.78984	0.00223656	0.0160979
OR13D1	-1.54825	0.00225013	0.016176
GAS7	1.18783	0.00225286	0.016189
RNF157-AS1	-1.25395	0.00226651	0.0162805
MROH6	2.11159	0.00227712	0.016331
SNORD10	2.50981	0.00228869	0.0163935
SPSB2	1.37479	0.00230674	0.0164925
LINC01220	1.33134	0.00230807	0.0164925
PFKFB4	1.60038	0.00231303	0.0165212
ALDH16A1	1.29131	0.00232428	0.0165816
FFAR2	1.19387	0.00232955	0.0166059
HERC2P4	-1.01628	0.00233137	0.0166122
MIR765	1.41265	0.00234741	0.0167186
POLD1	2.02247	0.0023492	0.0167191
LINC00426	-1.15702	0.002352	0.0167257
SLC11A1	2.07907	0.00235873	0.0167668
WDFY3-AS2	1.19399	0.0023808	0.0169034
LINC00494	-1.75148	0.00238438	0.0169153
LOC101929241	-1.35001	0.00238824	0.0169359
LMOD2	-1.48554	0.00238969	0.0169394
SNORA24	1.5338	0.00239621	0.0169753
BRD7P3	-1.07437	0.00240238	0.0170015
APOA2	1.26133	0.00240716	0.0170128
LENG9	1.67461	0.00240739	0.0170128
GSDMD	1.95733	0.00240769	0.0170128
NUDT22	1.79748	0.00240946	0.0170185
ERCC5	1.29735	0.00241074	0.0170208
SLC5A3	-1.12059	0.00241705	0.0170518
SDF4	1.56661	0.00241982	0.0170645
EMILIN1	1.22704	0.00242621	0.0171028
SLC38A11	-1.86998	0.00242879	0.0171142
COLGALT1	1.0896	0.00243309	0.0171258
RASD1	1.25806	0.00243603	0.0171313
LOC101926943	-1.20069	0.00243815	0.0171332
CCNI2	-1.18323	0.00243823	0.0171332
MYOT	-1.60738	0.00243954	0.0171356
LOC101928063	1.16363	0.00244291	0.0171525
MFSD3	1.40081	0.00245337	0.0172015
DCANP1	-1.25162	0.00245874	0.0172279
SAMD12	-1.28645	0.00246195	0.0172385
ADPRHL2	1.11728	0.00247044	0.0172699
GRAMD3	-1.31084	0.00247082	0.0172699
NUBP2	2.16003	0.00247226	0.0172699
MEX3C	-1.08161	0.00247705	0.0172897
CYSLTR2	-1.25879	0.00247932	0.017292
GYS1	1.40524	0.00248511	0.0173127
LINC01215	-1.00223	0.00250165	0.0173999
TYMP	2.36896	0.00250282	0.0174012
PHPT1	1.71928	0.00250406	0.0174031
LEF1-AS1	-1.5838	0.00250975	0.0174358
GNRHR	-1.47946	0.00251092	0.0174371
NUDT10	-1.62368	0.00252833	0.0175306
TWF2	2.33252	0.00252945	0.0175316
SMIM1	1.39623	0.00253646	0.0175664
DDR2	-1.11723	0.00254398	0.0175928
LINC01503	1.16205	0.00254621	0.0175928
CKAP4	1.12616	0.00255989	0.0176462
C16orf86	1.45888	0.00257231	0.0177043
CD68	1.14658	0.00258445	0.0177672
LOC100507346	-1.04579	0.00259244	0.0178084
HMOX1	1.0688	0.00260364	0.0178577
PQBP1	1.06945	0.00260624	0.0178687
LOC100130880	-1.15735	0.00260941	0.0178765
EID2B	-1.28106	0.00261626	0.0179095
HBM	1.5603	0.00262406	0.0179365
SNORD13	1.35032	0.0026274	0.0179365
C17orf100	-1.11365	0.0026372	0.0179769
TPD52	-1.32963	0.00264676	0.0180213
MIR4523	1.21443	0.00264887	0.0180218
LIN37	1.25369	0.00265301	0.0180431
AQP10	1.36896	0.00265551	0.0180463
HNRNPU-AS1	-1.05312	0.00266361	0.0180806
SBK1	-1.25937	0.00266462	0.0180806
EMP3	1.18953	0.00268934	0.0182344
MYEOV	1.16047	0.00270702	0.0183293
MIR29A	1.1868	0.00271042	0.0183293
APCDD1	1.16673	0.00271143	0.0183293
EIF4EBP1	1.57058	0.002733	0.0184319
NME3	2.006	0.00275057	0.0185293
PRH2	-1.20131	0.00276131	0.0185735
RIN1	1.71473	0.00276716	0.0185988
ZNF204P	-1.10149	0.00276829	0.0185994
CDHR1	-1.01293	0.00277082	0.0186023
MSI1	-1.02315	0.00277562	0.0186134
DTX3	-1.16767	0.0027847	0.0186585
SH3BP5L	1.39898	0.00278782	0.0186663
CHMP2A	1.14502	0.00278876	0.0186663
RASSF6	-1.05736	0.00279173	0.0186792
COBLL1	-1.36336	0.0027999	0.0187197
S1PR4	2.90282	0.00280536	0.0187439
LOC100505736	-1.02267	0.00280563	0.0187439
CMTM1	1.32599	0.00281665	0.0188034
FLOT2	2.2367	0.00283499	0.0188833
NPIPB3	-1.41154	0.00284963	0.0189737
AFAP1L1	1.09188	0.00286213	0.0190121
CLEC12A	1.54282	0.00288059	0.0191154
GSTP1	1.51917	0.00288349	0.0191275
CYP4F29P	-1.59669	0.00289118	0.0191713
ZMYND10	1.40476	0.00290614	0.0192634
TNNC2	1.14849	0.00290867	0.0192729
LOC100506747	1.28999	0.00291976	0.0193392
MIR548AR	-1.572	0.00292091	0.0193396
NOSIP	1.68553	0.00293299	0.0193835
CRISP3	1.48573	0.00293462	0.019387
TRIQK	1.13553	0.00293732	0.0193976
PROX1	-1.31151	0.00296421	0.0195534
MIR570	-1.01752	0.00297128	0.0195928
DPP4	-1.35896	0.00300515	0.0197648
CCDC9	1.20809	0.00301123	0.0197879
ZNF860	-1.55221	0.003012	0.0197879
DTHD1	-1.47044	0.00301436	0.019796
SULT1A2	1.37338	0.00301811	0.0198134
STUB1	1.63527	0.00302678	0.019863
MORC4	-1.34254	0.00302849	0.0198669
TOLLIP	1.06979	0.00303384	0.0198829
NAPRT	2.51219	0.00303429	0.0198829
ZNF571-AS1	-1.24137	0.00303573	0.019885
ABCB1	-1.11722	0.00303933	0.0198939
LINC00331	-1.08577	0.00304344	0.0199075
SIVA1	1.70837	0.003046	0.0199082
RAB30	-1.0994	0.00304762	0.0199115
FAM195B	1.77175	0.00306555	0.0199846
LINC01094	1.02046	0.0030902	0.0201157
ARPC1B	1.8111	0.00309609	0.0201393
CERS4	1.12841	0.00310701	0.0201808
AKAP6	-1.46817	0.00311169	0.0202038
APOBEC3B-AS1	-1.1721	0.00311585	0.0202234
IRF7	2.62784	0.00312724	0.0202678
ODF3B	2.6475	0.00314433	0.020334
PLCXD2-AS1	-1.36191	0.00314867	0.0203399
CHMP6	1.22216	0.00316133	0.0203984
HRH2	1.28882	0.00317717	0.0204676
RRAS	1.46051	0.00318192	0.0204728
ABCB4	-1.32232	0.00320684	0.0205884
SNORA32	1.77652	0.00321362	0.0206205
MAMDC2	-1.27814	0.00323736	0.0207319
SH3YL1	-1.03319	0.00323894	0.0207346
RUNX3	-1.17162	0.00325628	0.0208306
FBXL19	1.53771	0.00325862	0.0208381
FSCN1	1.67521	0.00328962	0.0209846
RIC8A	1.3395	0.00330582	0.0210641
STRBP	-1.21138	0.00332328	0.0211526
B3GALT4	1.46619	0.00333293	0.02119
LOC102723604	-1.16721	0.00333751	0.02119
SNHG12	1.22473	0.00335248	0.0212774
UBXN6	1.54515	0.00335846	0.0213027
TIMP1	1.38166	0.00335956	0.0213027
GUK1	2.004	0.00336066	0.0213027
RPS19BP1	1.57258	0.00336125	0.0213027
ZNF354C	-1.20538	0.00337319	0.0213707
USF1	1.00159	0.00337582	0.0213727
NOL3	1.15702	0.00337731	0.0213727
TBC1D2	1.09829	0.00338375	0.0213943
PATE4	-1.06722	0.00340049	0.0214825
ABCA8	-1.35894	0.0034108	0.0215235
TSSC4	1.97813	0.00341091	0.0215235
METTL12	1.01668	0.00341183	0.0215235
COPG2IT1	-1.43203	0.00341865	0.0215512
TTC21B-AS1	-1.11331	0.0034247	0.0215664
TPI1	1.27131	0.00342615	0.0215679
SLC7A5P1	1.45718	0.00345325	0.0217154
PPEF1	1.01674	0.00345669	0.0217293
FBXL16	-1.01496	0.00347216	0.0218035
ENKD1	1.30349	0.00351319	0.0219911
SGK223	-1.09362	0.00352154	0.0220279
XRCC4	1.13511	0.00352393	0.0220351
FBXO6	1.29725	0.00355228	0.0221683
IFITM3	2.23637	0.00355272	0.0221683
LINC00656	1.56888	0.00356981	0.0222594
SLC9A9-AS1	-1.13816	0.00357903	0.0223012
MIR6075	1.04741	0.0035858	0.0223277
NT5M	1.13822	0.00360375	0.0224002
TECRL	-1.34064	0.00361153	0.0224263
ZC3H12A	1.33386	0.00361551	0.0224263
CLEC5A	1.42522	0.00363148	0.0224647
IFITM2	1.75984	0.00363819	0.0224963
SLC15A3	1.61804	0.00365167	0.0225717
ALOX5	1.25879	0.00365411	0.022579
RNU4-1	1.23311	0.00366362	0.0226299
WDR13	1.90045	0.00366766	0.0226462
LOC728613	-1.08185	0.00368805	0.0227176
ADGRG3	1.90186	0.00372121	0.0228901
PC	1.16564	0.00373993	0.0229735
S100P	2.39474	0.00374947	0.0230082
RAG1	-1.25034	0.00376552	0.0230828
ANAPC1P1	-1.16462	0.00378111	0.0231624
DNAH11	-1.23755	0.0037901	0.0232095
TCEB2	2.08363	0.00379709	0.0232302
ZNRF2P1	-1.10214	0.00380011	0.0232302
LINC00884	1.17775	0.00380134	0.0232302
NDUFB11	1.00826	0.00380937	0.0232585
LOC105274304	1.06066	0.00380989	0.0232585
CD82	1.59133	0.00381166	0.0232613
DANT2	-1.01989	0.00382225	0.0232909
ATP6V0D1	1.61688	0.00383533	0.0233337
NDUFA11	1.73275	0.0038412	0.0233524
LMF1-AS1	-1.01974	0.0038531	0.0233928
GPRC5C	1.19405	0.00388154	0.0235342
CYP2U1	-1.14024	0.00388678	0.0235384
ABHD8	1.62017	0.00389015	0.0235384
FAM89B	1.7534	0.00389167	0.0235384
HSD17B10	1.02734	0.00389249	0.0235384
MAP2K6	1.07265	0.00389693	0.0235552
TMEM141	1.03193	0.00389864	0.0235575
SNORD102	-1.55591	0.00391783	0.0236544
DTL	1.02295	0.00392169	0.0236544
C9orf163	1.36353	0.00392533	0.0236544
TAS2R4	-1.41578	0.00393035	0.0236767
IFI35	1.35814	0.00394522	0.0237502
USP12-AS1	-1.25042	0.00395422	0.0237882
C9orf139	1.22558	0.00398109	0.0239022
RENBP	1.95067	0.0039891	0.0239333
PKIA-AS1	-1.39382	0.00401833	0.0240842
CEP78	-1.08958	0.00406003	0.0242605
ASL	1.6732	0.00406556	0.0242854
C19orf70	1.5743	0.0040785	0.0243463
PLEKHJ1	1.39497	0.00408803	0.0243868
KLRG1	-1.21856	0.0040978	0.0244287
SSSCA1	1.33887	0.00411957	0.0245256
TAS2R10	-1.26708	0.00412878	0.0245639
KIAA2013	1.07068	0.00413087	0.0245654
SLC16A3	2.2127	0.00413593	0.0245654
YIF1B	1.44295	0.00414952	0.0246132
SLC4A4	-1.15862	0.00415276	0.0246235
2022-03-02	1.1709	0.00415403	0.0246235
DEDD2	1.30349	0.00417678	0.0247214
CYP3A4	-1.21763	0.0041775	0.0247214
MRPL54	1.51296	0.00419097	0.0247846
CAPN1	1.77053	0.00420481	0.0248499
DHH	1.02397	0.00423737	0.0249924
MIR4772	1.4374	0.00425385	0.0250367
BRI3	1.04779	0.00429939	0.025218
C19orf60	1.4531	0.00430145	0.025218
GPX4	1.65822	0.00430188	0.025218
LMAN2	1.53256	0.00430738	0.025218
ADAP1	2.05073	0.00430927	0.025218
PDZK1P1	-1.39564	0.00432139	0.0252699
PRO1804	-1.28612	0.00435127	0.0254196
IGIP	-1.17352	0.0043602	0.025458
LOC101929162	-1.09872	0.0043607	0.025458
TSTA3	1.01258	0.0043627	0.0254613
LOC646029	-1.20769	0.00437817	0.0255431
DDAH1	-1.65101	0.0043928	0.0256041
PTGFR	1.53023	0.00439294	0.0256041
BIRC3	-1.2442	0.00439665	0.0256174
EPHA4	-1.10886	0.00440311	0.0256466
FUOM	1.54589	0.00442119	0.0257435
LOC100422556	-1.11638	0.00443967	0.0258236
DCXR	1.74559	0.00444077	0.0258236
ZNF32-AS2	-1.34103	0.00445422	0.0258874
LINC01187	-1.17941	0.00445611	0.0258874
OR7E12P	-1.36556	0.00447333	0.0259705
MIR7161	-1.2005	0.0045143	0.0261741
SIGLEC8	-1.42107	0.00452146	0.0261985
RNF216-IT1	-1.32777	0.00453598	0.0262741
HIST1H1E	1.8221	0.00454057	0.0262921
HSD3B7	1.12307	0.00456102	0.0263761
TRPC5	-1.08743	0.00456681	0.026401
E4F1	1.69965	0.00462597	0.0266736
LOC389834	-1.30324	0.00464049	0.02674
UNC45A	1.26293	0.00468067	0.0269066
MIR3679	-1.18046	0.00469879	0.0269362
SNORD94	1.18909	0.00471406	0.0270063
ARHGAP44	-1.21424	0.00472194	0.027034
ILDR2	-1.13348	0.00472749	0.0270483
IL18RAP	1.37505	0.00477666	0.0272245
UBE2D1	1.04774	0.0047853	0.0272475
LOC103191607	-1.08138	0.00483924	0.0274842
ADCK4	1.57334	0.0048431	0.0274886
PTPRK	-1.24378	0.00486572	0.0275994
OR2A4	-1.29662	0.00487467	0.0276328
LINGO3	2.0214	0.00490973	0.0277957
ZFAT-AS1	-1.04227	0.00492865	0.0278595
ACSBG2	-1.30043	0.00492941	0.0278595
MIR3175	1.1266	0.00493844	0.0278872
CYP7B1	-1.70489	0.00495515	0.0279372
RPPH1	2.58466	0.00496872	0.0279644
MIR497HG	1.0739	0.00496926	0.0279644
PLAUR	1.31469	0.00497559	0.0279644
LINC00368	-1.01121	0.00498818	0.0280007
IGLL1	1.40498	0.00498848	0.0280007
CCDC61	1.09102	0.00500828	0.0280707
ELK2AP	1.7346	0.00500885	0.0280707
ECI1	1.40011	0.00502218	0.0281365
MIR4521	1.14799	0.00502505	0.0281438
MIR8072	1.08185	0.00502727	0.0281473
JDP2	1.12156	0.00503916	0.0281784
C7orf50	1.19714	0.00504729	0.0282061
GOLGA8N	-1.36387	0.00507895	0.0283709
CTSD	2.37783	0.00508826	0.0283993
MAOA	1.90511	0.00518039	0.028773
A1BG	1.31611	0.00518518	0.0287776
GPR174	-1.08866	0.00519288	0.0288023
NDUFS8	1.87538	0.00520398	0.0288347
RAB41	-1.11804	0.00520521	0.0288347
GPD1	1.04017	0.00520865	0.0288358
METAP1D	-1.12968	0.00521905	0.0288754
TPST1	1.21939	0.00526902	0.0290885
GSN	1.57463	0.00527366	0.029105
KLF1	1.38602	0.00527936	0.0291184
LOC100996286	-1.4871	0.00530944	0.0292571
PCP2	1.27989	0.00536003	0.0294719
RNASEK-C17orf49	1.37651	0.00536612	0.0294752
VPS18	1.41393	0.00536727	0.0294752
MIR26B	1.38487	0.00537062	0.0294845
SLC1A5	1.09076	0.00539838	0.0296003
SCO2	1.4238	0.00541713	0.0296708
FAM212A	1.49141	0.00541791	0.0296708
FLYWCH2	1.03467	0.00542001	0.0296731
SCN3A	-1.37728	0.00543866	0.0297294
NUSAP1	1.04464	0.00544325	0.0297454
HIST1H2AD	1.34332	0.00547122	0.0298248
PADI6	1.06017	0.00547778	0.0298514
CXCL8	-1.25606	0.00548313	0.0298675
LANCL1	-1.04879	0.00548408	0.0298675
EOMES	-1.19665	0.00549305	0.0298866
TOX2	1.19905	0.00549626	0.0298866
ST7-AS2	-1.41483	0.00550941	0.029932
SH2D6	1.33914	0.00551472	0.0299518
LOC100131303	1.10098	0.00552719	0.0299792
MIR6813	1.06484	0.0055287	0.0299792
LRRC6	1.13342	0.00553158	0.0299792
FAM188A	1.05624	0.00554252	0.0300202
S100A4	1.03281	0.00555077	0.0300478
KLF14	1.24418	0.005551	0.0300478
TNF	1.24113	0.00555291	0.0300489
ITPK1-AS1	-1.16795	0.00556075	0.0300822
NTMT1	1.0186	0.00558198	0.030142
DES	1.15351	0.00562779	0.0302911
MAF1	1.11589	0.00565084	0.0303662
MPP3	1.23711	0.00565658	0.0303859
HS3ST1	-1.27957	0.00565963	0.0303859
COL7A1	1.56417	0.00566535	0.0304074
CUEDC2	1.24068	0.00566901	0.0304179
NCF1C	2.50878	0.00567669	0.0304499
TMEM30B	-1.3337	0.00568473	0.0304838
CHRFAM7A	1.11686	0.00570079	0.0305351
ANGPTL3	-1.36142	0.00570264	0.0305351
BTNL9	-1.34479	0.00570627	0.0305351
CLCN1	1.13797	0.00570652	0.0305351
GLI3	-1.19949	0.00571202	0.0305384
STAT4	-1.06654	0.00573671	0.0306424
BSG	1.57443	0.00576877	0.0307581
GNB1L	1.54721	0.0057912	0.030842
RFX2	1.37765	0.00579471	0.030842
CATSPER2	-1.14913	0.00579605	0.030842
SSNA1	1.58782	0.00579883	0.0308443
RFXANK	1.57577	0.00580267	0.0308556
SH2D1A	-1.18932	0.00580688	0.0308687
PRTN3	1.21854	0.00581547	0.0308743
NTHL1	1.06663	0.00581618	0.0308743
CADM4	1.16006	0.00581661	0.0308743
ZDHHC19	1.93642	0.00582808	0.0309209
LILRA6	1.34513	0.00582888	0.0309209
ZNF891	-1.04132	0.0058663	0.0310645
RASSF1-AS1	1.5222	0.00586644	0.0310645
VTRNA1-1	1.42573	0.00587788	0.0311066
RGS9	-1.11341	0.00588097	0.0311137
ARSJ	-1.30595	0.00589651	0.0311587
ISM1	-1.30254	0.00589913	0.0311633
DYDC2	-1.10765	0.00593987	0.0312908
LINC01336	-1.26469	0.00594439	0.0312908
MAPK11	1.09154	0.0059777	0.0314196
LINC00266-1	1.04274	0.00597994	0.0314221
MAOB	1.36563	0.00599894	0.031494
ALOX15	-2.11978	0.00600266	0.0315042
LINC00597	-1.19854	0.00602916	0.031606
PICK1	1.03692	0.00603247	0.031614
PPP4C	1.44565	0.00605461	0.031702
LOC650293	-1.29708	0.00607705	0.031782
PI3	1.23058	0.00608513	0.0318039
TMEM102	1.10244	0.00609343	0.0318151
LINC00664	1.32559	0.00609462	0.0318151
C5orf67	1.4528	0.00613362	0.0319556
SYBU	-1.17342	0.00616992	0.0321071
EME2	1.84112	0.00617651	0.0321229
FIS1	1.36795	0.00624319	0.0323935
FAM160A2	1.42924	0.00629935	0.0326182
TMEM263	-1.21086	0.00636262	0.0328597
LOC100131635	1.3013	0.00636846	0.0328803
PEX6	1.06855	0.00639505	0.0329792
ST7-OT4	-1.04263	0.00641389	0.0330476
ANKRD18B	-1.38798	0.00641698	0.033054
CERS3	-1.24486	0.00642343	0.033068
ADGRE4P	-1.53822	0.00646848	0.0332421
SRRM2	-1.1618	0.00658528	0.0336329
ZNF408	1.25248	0.00658615	0.0336329
RGS14	1.99265	0.00660073	0.033688
KIF21A	-1.12281	0.00660724	0.0337115
SLC22A16	1.32331	0.00661057	0.0337188
COX20	1.23261	0.00662749	0.0337664
BCKDHA	1.54443	0.00665991	0.033883
MCOLN3	-1.14111	0.00666423	0.0338896
DFNB59	-1.37689	0.00666502	0.0338896
OIT3	1.10613	0.00668861	0.0339854
SYNGR2	1.47228	0.00670007	0.0340191
SH3TC1	1.61918	0.00672382	0.0341202
GCSAM	-1.02845	0.00673049	0.0341443
ITGAM	1.12535	0.00674226	0.034165
CHCHD5	1.3997	0.00674449	0.0341666
FGF13	1.51577	0.00676655	0.0342295
TNRC18P1	-1.04757	0.00676977	0.0342361
ZSCAN23	-1.31356	0.00679754	0.0343472
NUDT9P1	-1.47953	0.00681074	0.0343998
ZDHHC12	1.87102	0.00681182	0.0343998
LST1	1.36015	0.00684487	0.0345176
ARID5A	1.84824	0.00686107	0.0345601
RAB24	1.2099	0.00687037	0.0345776
ALDH3B1	1.16307	0.00692507	0.034774
ARHGEF40	1.58409	0.00692984	0.0347882
SPATA6L	-1.41519	0.00694193	0.0348292
MIR3138	1.23687	0.00699611	0.0350318
OR7E37P	-1.15166	0.00701605	0.0350921
TUFM	1.24349	0.00702434	0.0351138
LINC01262	1.41967	0.00703453	0.035131
MIR7848	1.08341	0.00705602	0.0352226
IFNG-AS1	-1.18617	0.0070965	0.0353354
ZNF540	-1.20455	0.00710246	0.0353452
KCNH8	-1.63828	0.00711291	0.0353873
STEAP1B	-1.58496	0.00711689	0.0353972
SECTM1	1.36788	0.00713287	0.035437
CD151	1.56645	0.00714877	0.0354764
LOC728554	-1.21098	0.00720722	0.0356878
CNGA1	-1.02916	0.00721225	0.0356917
PLCB3	1.16528	0.00725495	0.0358232
MIR590	-1.05198	0.00731487	0.036069
MAP3K6	1.42179	0.00738441	0.0363011
HCFC1R1	1.11254	0.00741083	0.0363555
MVP	1.80071	0.00741184	0.0363555
B3GAT1	-1.24056	0.0074175	0.0363729
KLHL32	-1.01566	0.00741973	0.0363729
MIR6753	1.543	0.00746319	0.0365178
TCN1	1.09658	0.00747362	0.0365576
CDNF	-1.20769	0.00748029	0.0365801
LILRA2	1.21871	0.00752189	0.0367432
ICAM3	1.90346	0.00754031	0.0368119
SBNO2	2.48424	0.00754359	0.0368119
SPIN3	-1.01184	0.00755537	0.0368459
CORO1B	1.86476	0.00758414	0.0369472
LOC100128770	1.08941	0.00759275	0.0369674
LOC644554	-1.23002	0.00759734	0.0369795
RNU11	1.47883	0.00762234	0.0370708
RELL2	1.19284	0.00766961	0.0372599
RNU6ATAC	1.38017	0.0077331	0.0374584
LRRC71	1.06436	0.00782893	0.0378271
WDR45	1.02989	0.00784454	0.0378613
BBC3	1.40304	0.0078781	0.0379636
VWA7	1.33042	0.00788639	0.0379705
MYO5B	-1.0176	0.00791028	0.0380649
CEACAM6	1.22158	0.00792294	0.0381155
UNQ6494	1.09743	0.00794527	0.0381609
LINC00161	-1.16315	0.00797754	0.0382439
FAM20C	1.3606	0.00798314	0.0382439
BCL7C	1.04547	0.00798408	0.0382439
SLC25A11	1.00004	0.00800838	0.03835
SNORA23	1.2074	0.00803073	0.038426
BDNF	-1.13827	0.00804249	0.0384573
LOC101928696	-1.16941	0.00804378	0.0384573
HGF	1.00513	0.00807439	0.038583
ASB14	-1.08625	0.00810104	0.0386878
CYC1	1.38468	0.00811132	0.0387069
CLEC6A	1.3266	0.0081134	0.0387069
MTUS2	-1.23727	0.00812305	0.0387425
DOC2B	1.24577	0.00816988	0.0388824
SCN9A	1.23652	0.00820626	0.0389929
HCAR3	1.00587	0.00821053	0.0389952
FUT8-AS1	1.02473	0.00821174	0.0389952
PUF60	1.27552	0.00821333	0.0389952
RNH1	1.50507	0.00832863	0.0393743
PEX16	1.56438	0.00833367	0.0393877
ARMC6	1.46086	0.00836724	0.0395358
SNORA21	1.25792	0.00836954	0.0395362
DNAH6	-1.09844	0.00839983	0.0396257
CTHRC1	-1.24167	0.00840194	0.0396257
PIN1	1.44576	0.0084041	0.0396257
LOC101928279	-1.07251	0.0084181	0.0396812
LIMK2	1.11304	0.00843507	0.0397042
NR1D2	-1.08974	0.0084575	0.0397732
OLFM4	1.48047	0.00847894	0.0398412
FBRSL1	-1.01349	0.00850192	0.0399154
FKBP8	2.30368	0.00850373	0.0399154
YIF1A	1.39442	0.00852755	0.0399789
FAM24B	-1.05782	0.00856276	0.0400866
SPRY1	-1.09372	0.00856726	0.0400971
ZNF165	-1.02418	0.00859417	0.0402019
SERF2	1.22619	0.00861021	0.0402557
SNORA18	1.18144	0.00865477	0.0404321
COL9A3	1.36337	0.00866128	0.0404519
METRN	1.04527	0.00867482	0.0404939
TTC3P1	-1.35725	0.0086808	0.0405112
HPS6	1.20678	0.00871158	0.0405995
MVD	1.65879	0.0087128	0.0405995
LINC01489	-1.09984	0.00871343	0.0405995
ABHD17A	1.64548	0.00873211	0.0406287
SNORA71B	1.18689	0.00873335	0.0406287
FAM96B	1.04095	0.0087467	0.0406798
MICU3	-1.41727	0.00877321	0.0407818
LOC102031319	-1.22487	0.00880714	0.0408906
LOC100288778	1.48838	0.00882492	0.0409258
RHBDL1	1.14375	0.00885432	0.04103
HSF5	-1.14336	0.00886019	0.0410465
HMGN5	-1.25387	0.00888138	0.0411018
LINC00707	-1.03371	0.00890757	0.0411949
FAM195A	1.47644	0.00891077	0.0411949
FAM3A	1.37706	0.00891878	0.0412212
SCARNA16	1.42477	0.00892154	0.0412233
C11orf42	1.07702	0.00896191	0.0413024
MICALL2	1.12537	0.00899525	0.0414024
ZNF192P1	-1.12997	0.00900044	0.0414155
BRE-AS1	1.07375	0.00901531	0.0414607
CRACR2B	1.55536	0.00902746	0.0414862
HCK	1.20795	0.00905368	0.0415529
OSCAR	1.06914	0.00906127	0.041577
MGC2889	-1.19603	0.00908848	0.0416696
ETFB	1.1135	0.00915707	0.0419196
RNVU1-1	1.33227	0.00915717	0.0419196
HSPA6	1.18761	0.00917411	0.0419864
ILVBL	1.13844	0.00918086	0.0420028
HIST1H1C	1.56663	0.00918828	0.0420028
ASPRV1	1.10562	0.00918971	0.0420028
CCDC159	1.03893	0.00919187	0.0420028
COPE	1.91793	0.00920064	0.0420212
EAF2	1.04758	0.00923939	0.0421548
DNASE1L2	1.19531	0.00926861	0.0422556
SCGB1C1	1.23318	0.00927445	0.0422628
CHRM3-AS2	-1.43491	0.00931464	0.0423934
IQSEC3	-1.15572	0.00932104	0.0424076
MBD3	2.04074	0.00933543	0.0424514
C5AR2	1.00245	0.00934281	0.0424741
C16orf13	1.08021	0.00941904	0.0427222
SPATA2L	1.71826	0.00944827	0.0428111
GCAT	1.30784	0.00945359	0.0428134
KGFLP1	-1.28462	0.00945941	0.0428134
ACVR1C	-1.37144	0.00946322	0.0428134
RUVBL2	1.4402	0.00946733	0.042821
SCARNA9	1.3918	0.00950816	0.0429402
[truncated: 96 more rows]

## Sheet: Table5
DEIGs of the AISA grade between the SCI group and HC group
Gene	logFC	P.Value	adjust.P.Value
A2M	-2.73046	4.85e-05	0.000789397
ACKR4	-1.38259	0.00185781	0.0105682
ACVR1B	1.63114	2.32e-06	9.26e-05
ACVR1C	-2.24262	5.2e-05	0.000834909
ACVR2B	-1.41339	5.6e-06	0.000167645
ACVRL1	1.35025	8.47e-05	0.00116749
ADM	2.3941	1.27e-07	1.27e-05
AHNAK	-1.57749	1.26e-05	0.000293151
AKT3	-1.21685	0.00218957	0.0119478
ANGPTL3	-1.59743	0.00226939	0.012303
ANGPTL7	-1.30551	0.000353214	0.00314793
APOBEC3A	1.39511	0.00962899	0.0362612
APOBEC3C	-1.22165	1.6e-05	0.000350421
AQP9	1.24741	2.39e-06	9.45e-05
AREG	1.97469	0.0015232	0.00914793
AZU1	3.19197	2.75e-05	0.000528851
B2M	-1.01206	0.00581752	0.0248876
BACH2	-2.00827	2.43e-06	9.53e-05
BCL3	1.9578	0.00566436	0.0243673
BDNF	-1.2291	0.00803802	0.0316516
BLNK	-1.31543	0.00208598	0.0115001
BMPR1A	-1.22442	0.0024139	0.0128976
BPI	2.46451	7.64e-07	4.42e-05
C3AR1	1.76262	0.00015237	0.00173464
CAMP	2.1658	1.66e-06	7.37e-05
CARD11	-1.38545	0.00224268	0.0121694
CBLB	-1.55967	4.64e-07	3.03e-05
CCR3	-2.13803	1.59e-06	7.24e-05
CCR5	-1.04567	0.00098396	0.00666131
CCR7	-1.36475	0.00119674	0.00769993
CCR8	-1.36658	0.00295577	0.0149649
CCR9	-1.1184	0.00348281	0.0169642
CD14	1.99682	0.000612804	0.00465988
CD1C	-1.34594	0.000358872	0.00317131
CD1E	-1.89978	0.000111605	0.00141263
CD247	-1.77732	2.82e-06	0.00010515
CD28	-2.25799	9.38e-07	5.16e-05
CD3D	-1.62155	0.000133953	0.00158698
CD3E	-2.61178	9.83e-07	5.29e-05
CD3G	-1.96211	1.56e-07	1.44e-05
CD4	-1.21309	0.00368086	0.0177318
CD40LG	-1.5097	1.55e-05	0.000342788
CD8A	-1.79268	8.35e-05	0.00115587
CDNF	-1.18916	0.0117477	0.0421412
CHIT1	2.97053	5.8e-07	3.56e-05
CKLF	1.77888	3.2e-07	2.37e-05
CLEC11A	2.33348	0.000103689	0.00134909
CMTM1	1.73862	0.000159188	0.0017916
CMTM2	1.28307	8.49e-05	0.00116849
CR2	-1.39965	0.00142235	0.0087251
CRLF1	-1.39244	0.000332203	0.00299979
CSF2RA	1.3101	6.84e-06	0.000192262
CTSB	1.16492	0.000856649	0.00597469
CTSG	3.23269	2.04e-06	8.51e-05
CTSL	1.11136	0.0013879	0.008564
CX3CR1	-2.10023	1.29e-06	6.21e-05
CXCL10	-2.09069	0.00021264	0.00217925
CXCL16	1.38781	0.00137284	0.00849777
CXCL8	-2.9922	1.28e-06	6.21e-05
CXCR1	1.32437	0.00211714	0.0116158
CXCR5	-1.14523	0.00979382	0.0366876
CYSLTR2	-1.56657	0.000120995	0.00149251
DEFA4	2.75309	3.85e-07	2.69e-05
DES	1.08676	0.0118508	0.0424086
EDNRB	2.74734	1.92e-08	3.37e-06
ELANE	3.78574	3.13e-06	0.00011231
ERAP2	-1.28987	0.00111653	0.0072975
ESM1	-1.16236	0.00791056	0.0312884
ESRRA	1.39345	0.00957933	0.0361278
FABP3	-1.39654	0.000629572	0.00475483
FASLG	-2.39149	9.86e-08	1.04e-05
FCER1G	1.89635	2.98e-08	4.41e-06
FGF13	1.93229	0.000627578	0.00474582
FGF9	-1.83528	0.000477114	0.0039163
FGR	1.56119	0.00105953	0.00701263
FLT3	2.02871	0.000227571	0.00229131
FPR1	1.95724	3.47e-05	0.000620365
FPR2	1.4973	3.35e-05	0.000605596
FYN	-1.11643	1.49e-05	0.000333373
GDF11	-1.30685	3.18e-07	2.37e-05
GLP2R	1.49368	0.000576659	0.00447698
GMFG	1.12253	4.79e-05	0.000785072
GNRHR	-1.63739	0.00158392	0.00943611
GPER1	2.18772	2.11e-05	0.00043546
GZMB	-1.47636	0.00024693	0.00243653
HBEGF	1.18699	0.00547815	0.0237734
HCK	1.52299	0.00096983	0.0065807
HGF	2.12856	9.76e-07	5.29e-05
HLA-DMB	-1.15477	5.5e-05	0.000865668
HLA-DOA	-1.34394	1.85e-06	7.92e-05
HLA-DOB	-1.05708	0.00194699	0.0109251
HLA-DPA1	-1.24776	0.0013358	0.00831761
HLA-DPB1	-1.51672	8.64e-07	4.86e-05
HLA-DQA1	-1.35776	0.00259572	0.0136221
HLA-DRA	-1.35041	8.57e-05	0.00117649
HMOX1	1.29887	0.00175152	0.0101551
HSP90AB1	-1.01966	0.000275809	0.00263516
HSPA1A	1.56299	3.2e-07	2.37e-05
HSPA1B	1.70547	1.95e-08	3.37e-06
HSPA1L	1.26257	0.000120054	0.00148507
HSPA6	1.27191	0.00346934	0.0169192
HSPA8	-1.01333	0.00301569	0.015212
ICOS	-1.76803	0.000952741	0.00649699
IDO1	-1.2239	0.00159806	0.00947902
IFI30	1.21368	0.00126358	0.00799399
IFIH1	-1.08721	0.000358842	0.00317131
IFITM1	1.79569	0.000190433	0.00200962
IFNG	-1.95503	0.000953295	0.00649828
IFNGR1	1.04504	0.000124752	0.00152579
IFNGR2	1.08491	4.02e-06	0.000134001
IKBKG	1.32533	0.00836881	0.0325931
IL10RB	1.10165	3.29e-06	0.000116142
IL11RA	-1.47686	0.000165517	0.00183608
IL12RB2	-1.23228	0.000297428	0.00277313
IL17RC	1.45023	0.0039972	0.0188198
IL17RE	-1.16095	0.00191592	0.010802
IL18R1	2.67116	1.26e-06	6.17e-05
IL18RAP	2.65834	5.56e-09	1.41e-06
IL1B	1.32309	1.8e-05	0.000384619
IL1R1	1.42409	1.59e-05	0.000350421
IL1R2	3.07611	4.67e-08	5.97e-06
IL1RN	1.25106	0.000528956	0.00422285
IL23A	-1.25727	0.000679577	0.00502046
IL24	-2.31076	5.67e-06	0.000168425
IL2RA	-1.16193	0.000262469	0.00254325
IL2RB	-3.20748	1.81e-05	0.000386525
IL4R	2.37115	6.62e-06	0.000188217
IL5RA	-2.12888	0.000201139	0.00210137
IL7R	-2.38834	2.12e-06	8.77e-05
INHBA	1.58489	0.000416559	0.00354025
INHBB	1.7375	0.000703283	0.00514096
INSL3	1.03846	0.0122519	0.0434706
IRF7	2.28123	0.00865872	0.0335311
ITK	-1.93809	1.63e-06	7.32e-05
JAG1	1.13304	7.24e-05	0.00104828
KL	2.83939	9.05e-07	5.03e-05
KLKB1	-1.83751	0.00140865	0.00866195
KLRC1	-1.6541	0.00690604	0.0284
KLRC2	-1.98957	0.00106539	0.00703568
KLRC3	-2.14886	8.07e-05	0.00112815
KLRC4	-1.90997	0.000401697	0.00344692
KLRD1	-1.66354	4.38e-07	2.93e-05
KLRK1	-1.7711	0.00348334	0.0169642
LANCL1	-1.64239	5.81e-05	0.000896081
LCK	-1.44427	0.000379102	0.00328956
LCN2	1.96403	4.11e-05	0.000702137
LGR6	-2.40237	8.19e-05	0.00114228
LILRB3	1.3294	0.0108739	0.0396471
LTB4R	1.95122	2.75e-08	4.15e-06
LTBR	1.42711	0.00485849	0.0218031
LTF	2.76895	0.000126569	0.0015322
MAPK14	1.71939	1.12e-09	4.6e-07
MAPK3	1.81738	0.000297261	0.00277304
MARCO	2.15313	4.83e-05	0.000788133
MMP9	4.69064	4.39e-06	0.000141635
MPO	2.9783	1.52e-07	1.42e-05
MX1	-1.00292	0.00809761	0.0318368
NCR1	1.22463	0.00269311	0.0139823
NEDD4	1.56884	0.000180207	0.00193682
NEO1	-1.04974	0.000560523	0.0044046
NFATC1	-1.03531	0.000525815	0.00420723
NFATC2	-2.70087	6.19e-10	3.14e-07
NFATC3	-1.27886	1.25e-06	6.15e-05
NFKBIA	1.14286	7.49e-06	0.000205312
NLRX1	1.88928	0.00343994	0.0168102
NR1D2	-1.76456	2.95e-05	0.000556662
NR1I3	1.33386	0.000402819	0.00345154
NR2E1	1.6668	9.6e-06	0.000241012
NR3C2	-1.98006	7.34e-07	4.29e-05
NRP2	-1.47733	0.000453069	0.00376414
OLR1	1.81317	0.00122162	0.00781476
OPRL1	1.88746	6.61e-05	0.000983487
ORM1	2.76194	5.66e-05	0.000881335
OSGIN1	1.38817	0.00816804	0.032016
OSM	2.60489	3.86e-06	0.000130178
PDGFD	-1.35581	0.000716669	0.0052111
PDGFRB	-1.75463	0.00281763	0.0144466
PGLYRP1	3.70957	3.98e-05	0.000688632
PGLYRP2	1.04918	0.0074267	0.0299886
PGRMC2	-1.26762	0.000355725	0.00315815
PIK3R1	-1.11978	5.07e-05	0.000816636
PIK3R3	-1.41013	8.88e-05	0.00120752
PLAU	1.8791	1.83e-06	7.91e-05
PLAUR	1.34741	0.00210293	0.0115629
PLCG1	-1.59174	0.000321365	0.00292721
PLSCR1	2.30278	2.89e-09	9.52e-07
PLTP	1.20617	0.00262951	0.0137358
POMC	1.55779	0.000347052	0.00310234
PPARG	3.66142	3.56e-09	1.09e-06
PPP3CC	-1.30057	0.000178796	0.00192569
PPP4C	1.52256	0.00332802	0.0163962
PRF1	-1.66337	0.00362694	0.0175481
PRKCA	-1.07315	1.7e-06	7.47e-05
PRKCQ	-1.3906	1.08e-06	5.73e-05
PROK2	2.21957	1.79e-09	6.35e-07
PRTN3	2.66925	2.74e-06	0.00010302
PSMD4	1.102	0.000180799	0.00194137
PTGDR	-2.02089	1.76e-07	1.54e-05
PTGDR2	-2.46486	0.000200619	0.00209841
PTGFR	2.72861	9.19e-06	0.000234951
PTGS2	-1.74189	5.52e-05	0.000867543
PTX3	1.42796	0.00507576	0.0224974
RASGRP1	-2.23193	1.22e-08	2.64e-06
RASGRP3	-1.31196	0.000840582	0.00589502
RBP7	1.38118	2.5e-05	0.000493663
RELB	1.17527	0.00127914	0.00805799
RETN	5.48591	4.02e-12	6.5e-09
RFX5	-1.07696	8.58e-06	0.000222016
RFXANK	1.51486	0.00779846	0.0309849
RFXAP	-1.31381	0.000742797	0.0053616
RLN2	-1.82133	0.00182743	0.0104489
RNASE2	2.14098	8.71e-06	0.000223984
RNASE3	1.48283	0.00195939	0.0109843
RORA	-2.75263	4.06e-08	5.6e-06
RORC	-1.83199	0.000287323	0.0027102
RSAD2	-1.33367	0.00105469	0.00700541
RXFP2	1.18278	0.00275351	0.0141998
S100A11	1.60751	6.53e-05	0.000979089
S100A12	4.19809	7.84e-13	3.35e-09
S100A2	1.85267	1.31e-05	0.000302803
S100A5	1.36627	7.91e-05	0.00111484
S100A6	1.37093	3.61e-05	0.000640577
S100A8	2.49234	1.42e-10	9.33e-08
S100A9	2.27025	1.65e-06	7.32e-05
S100P	3.05158	0.000289923	0.00272776
S1PR1	-1.39635	8.84e-07	4.94e-05
SECTM1	1.29018	0.010987	0.0399775
SEMA4A	1.52315	0.00204249	0.0113181
SEMA4B	1.68304	0.00801408	0.0315853
SEMA6B	4.93449	2.26e-10	1.3e-07
SERPIND1	-1.19679	0.000182283	0.00195232
SH2D1A	-2.13932	7.71e-06	0.000208415
SH2D1B	-2.2538	1.76e-06	7.64e-05
SLC11A1	2.35349	0.000408278	0.0034899
SLPI	2.88547	1.5e-08	2.95e-06
SOCS3	2.6553	2.2e-08	3.53e-06
SORT1	1.68928	1.29e-06	6.21e-05
STAB2	1.26059	0.00147627	0.00896913
STAT1	-1.21845	1.49e-05	0.000333373
TACR1	-1.231	0.000283769	0.00268809
TG	1.4269	0.000291057	0.00273572
TGFA	1.9312	1.02e-08	2.32e-06
TGFB3	-1.24271	0.000308942	0.00284762
TGFBR3	-2.38613	3.91e-09	1.14e-06
TLR2	1.17123	1.12e-05	0.000269427
TLR3	-1.73662	5.72e-05	0.000888778
TLR8	1.37007	1.14e-06	5.89e-05
TNFRSF10D	1.05147	0.00032395	0.00294479
TNFRSF12A	1.80331	3.05e-05	0.000570842
TNFRSF13C	-1.22733	0.00773356	0.0308284
TNFRSF25	-1.36565	0.00202228	0.0112552
TNFRSF8	1.24438	0.00377116	0.0180371
TNFSF13	2.32126	0.000108907	0.00139378
TNFSF13B	1.1483	0.000197511	0.00207078
TNFSF14	1.03606	0.00210906	0.0115886
TPT1	-1.2911	4.86e-05	0.000790561
TXK	-2.06012	3.1e-06	0.000111644
TYMP	2.01355	0.00833746	0.0325208
TYROBP	1.43977	0.0019323	0.0108629
UNC93B1	1.57733	0.00486892	0.0218278
VAV1	1.28841	0.00327637	0.016214
VEGFB	-1.15012	0.000203757	0.00212
XCL1	-1.23551	0.00918889	0.0349744
DEIGs: differentially expressed immune- related genes; AIS: American Spinal Cord Injury Association Impairment Scale; SCI: spinal cord injury; HC: healthy uninjured control

## Sheet: Table6
DEIGs of the AISB grade between the SCI group and HC group
Gene	logFC	P.Value	adjust.P.Value
MAPK14	2.10103	2.63681e-07	0.000425989
SLPI	3.20905	4.2374e-07	0.000442958
PROK2	2.89886	5.97579e-07	0.000482708
S100A8	3.00191	6.54021e-07	0.000496152
PLSCR1	2.79174	8.55602e-07	0.000525703
IL18R1	2.97227	1.31846e-06	0.000675214
NR2E1	2.8289	1.7773e-06	0.000809857
TGFA	2.36462	3.25628e-06	0.00115735
S100A12	3.82448	3.92674e-06	0.00129296
EDNRB	2.92819	5.13275e-06	0.00145506
CKLF	1.84357	1.07474e-05	0.00248041
NFATC2	-1.7904	1.23666e-05	0.00268007
AQP9	1.76345	1.68043e-05	0.0033181
IL1R2	2.39897	2.37351e-05	0.0041762
GRAP2	-1.73609	3.10275e-05	0.00483965
CMTM4	1.33477	3.18618e-05	0.00492361
IL18RAP	2.61316	3.50688e-05	0.0051934
TNFSF13B	1.77057	3.48e-05	0.0051934
TLR8	1.66381	6.08699e-05	0.00754397
PLAU	1.98734	7.97023e-05	0.00868951
PLXNC1	1.40044	7.43655e-05	0.00868951
PPARG	3.66462	7.59435e-05	0.00868951
HLA-DRA	-1.54697	8.46899e-05	0.00901452
HLA-DPB1	-1.59397	0.000101324	0.0101159
KL	3.20266	0.00010746	0.0104208
HFE	1.33361	0.000109716	0.0105393
SORT1	1.38034	0.000118977	0.0110698
PTGFR	3.42451	0.000136517	0.0117769
HSPA1B	1.25898	0.000144762	0.0121832
IL1R1	1.87715	0.000154961	0.0125574
LTB4R	1.65086	0.000155457	0.0125574
HLA-DMB	-1.52679	0.000159376	0.0126697
FCER1G	1.80949	0.000185675	0.0136398
IL10RB	1.30349	0.000190599	0.0138251
NR1I3	1.86595	0.000193843	0.0139261
RNASEL	1.08808	0.000217683	0.014994
RETN	3.41004	0.000230444	0.0152239
TGFBR3	-1.97606	0.000234915	0.0153481
ACVR1B	1.50757	0.000306018	0.0178691
TLR2	1.43921	0.000321174	0.0182321
TLR4	1.34069	0.000325193	0.0183084
PTGDR2	-2.86634	0.000358901	0.0190959
CD3E	-1.77514	0.000423539	0.0206211
IL24	-1.43706	0.000438744	0.021016
SOCS3	1.87812	0.000524543	0.0237797
RASGRP1	-1.57232	0.000529357	0.0238762
S100A9	2.38404	0.000574024	0.0253126
RBP7	1.43603	0.000582281	0.0256132
TLR1	1.13679	0.000627781	0.0268831
HSPA1A	1.32644	0.000632354	0.0270134
TMSB4X	-1.35206	0.000678048	0.0281314
KLRD1	-1.3294	0.000690441	0.0284389
SEMA6B	2.87854	0.000729464	0.0293952
GPER1	1.73555	0.000764687	0.0300647
IFNAR1	1.16213	0.00079239	0.0310167
IFNGR2	1.05465	0.000822463	0.0316708
BACH2	-1.26147	0.000908745	0.0333664
ITK	-1.506	0.000988275	0.0349158
CXCL8	-2.1106	0.000993616	0.0349655
MARCO	2.11467	0.00104632	0.0359147
PF4	-1.79375	0.00115563	0.0379606
CD247	-1.96445	0.00137662	0.0423704
NR3C2	-1.37514	0.00144505	0.0432322
HLA-DPA1	-1.51202	0.00148808	0.0436902
HLA-DOA	-1.19189	0.00150229	0.0438377
IL7R	-1.81043	0.00166024	0.0466836
RORA	-1.81803	0.00166619	0.0467771
NFATC3	-1.09001	0.00173759	0.0477854
DEIGs: differentially expressed immune-related genes; AIS: American Spinal Cord Injury Association Impairment Scale; SCI: spinal cord injury; HC: healthy uninjured control

## Sheet: Table7
DEIGs of the AISC grade between the SCI group and HC group
Gene	logFC	P.Value	adjust.P.Value
A2M	-2.36829	0.00114326	0.018812
ACKR3	-1.02532	0.00200426	0.0256059
ACVR1B	1.77436	5.62e-05	0.00330233
ACVR2B	-1.1223	0.00321646	0.0333084
ADM	2.32517	3.97e-05	0.0027116
AKT3	-1.73637	0.00128312	0.0200839
ANGPT1	-1.73069	0.00167337	0.0231384
APOBEC3C	-1.00446	0.000422519	0.0106704
AQP9	1.09004	0.000285635	0.00860096
AR	-1.21913	0.00498545	0.0431127
BACH2	-1.96289	6.52e-06	0.000991043
BMP6	-1.30794	0.000919015	0.0164635
BMPR1A	-1.83986	0.00440458	0.0399712
BPI	1.99803	0.00312543	0.0328185
CAMP	1.52305	0.00135	0.0205931
CBLB	-1.51592	3.88e-05	0.002702
CCR3	-2.82595	8.72e-05	0.00412326
CCR4	-1.29089	0.00116467	0.0190583
CCR6	-1.244	0.000417155	0.0106207
CCR7	-1.1615	0.000646828	0.0134442
CCR8	-1.85978	0.00205367	0.0259018
CD14	2.14577	0.00480552	0.0421625
CD1C	-1.5756	0.00240058	0.0281589
CD247	-1.55571	0.00216196	0.0266992
CD28	-2.21248	6.57e-05	0.00346251
CD3D	-1.61419	0.000785854	0.0152129
CD3E	-2.33866	4.11e-07	0.000269904
CD3G	-1.74316	4.92e-06	0.000840596
CD40LG	-1.82776	2.42e-05	0.00199442
CD72	-1.09814	0.00252707	0.0291018
CD8A	-1.51392	0.00425448	0.0392556
CKLF	1.46619	2.28e-05	0.0019194
CLEC11A	1.89649	0.000500202	0.011664
CMTM1	1.6936	0.00360568	0.0354995
CMTM4	1.26376	3.39e-05	0.00248589
CR2	-1.74573	0.00158438	0.0224889
CX3CR1	-1.44257	0.0034581	0.0345635
CXCL5	-1.87421	0.00133008	0.0204648
CXCL8	-3.08352	8.52e-05	0.00409383
CXCR6	-1.01134	0.00314342	0.0328986
CYSLTR2	-1.84538	0.00134975	0.0205931
EDNRB	2.88936	4.82e-07	0.000276221
F2R	-1.07752	0.000972994	0.017002
FABP6	1.76952	0.000655347	0.0135563
FASLG	-1.92181	0.000815249	0.0154291
FCER1G	1.60161	0.000178386	0.00628988
FGF13	2.6737	5.98e-05	0.0033645
FGF9	-2.16115	0.00312838	0.0328185
FGR	1.86581	0.00527987	0.0447015
FPR1	1.83619	0.00310387	0.0326578
FPR2	1.55934	0.000580518	0.012576
FYN	-1.08376	0.0016337	0.0228422
GPER1	1.90638	0.00448209	0.0403706
GRAP2	-1.26817	0.000146742	0.00552492
HCK	1.77644	0.00507344	0.0435136
HGF	1.88026	8.52e-05	0.00409383
HLA-DMB	-1.16172	0.000814425	0.0154291
HLA-DOA	-1.28618	0.000101544	0.00448889
HLA-DOB	-1.17468	0.00132892	0.0204648
HLA-DPA1	-1.2723	0.00504574	0.0433785
HLA-DPB1	-1.3963	0.00103317	0.0176814
HLA-DQA1	-1.74279	0.00256952	0.0293541
HLA-DRA	-1.34685	0.00104797	0.0178385
HSP90AB1	-1.18915	0.000365348	0.00979275
HSPA1A	1.6741	1.48e-05	0.00151755
HSPA1B	1.62458	3.84e-06	0.0007331
HSPA8	-1.40139	0.00147933	0.0214193
ICOS	-1.87838	0.00373791	0.036133
IDO1	-1.4937	0.00285754	0.0312826
IFITM1	1.48298	0.00644475	0.0498071
IFNGR2	1.04899	0.000142965	0.0054287
IL10	1.04816	0.00514946	0.0440185
IL10RB	1.06622	0.000191035	0.00660483
IL11RA	-1.20439	0.00518932	0.0442653
IL18R1	2.245	4.91e-05	0.00301037
IL18RAP	2.36593	2.92e-06	0.000676367
IL1B	1.03278	0.00585738	0.047487
IL1R1	1.44501	0.000315199	0.00915263
IL1R2	2.50738	1.13e-05	0.00135173
IL1RN	1.41556	0.00276247	0.0305868
IL23A	-1.07834	0.00371057	0.0360725
IL24	-2.10194	1.74e-05	0.00169186
IL2RA	-1.45047	0.00177247	0.0239168
IL2RB	-2.3624	0.000771004	0.0150898
IL4	-1.44094	0.00226713	0.0271949
IL4R	2.72365	9.49e-05	0.00432643
IL5RA	-2.59501	0.00012728	0.00504888
IL7R	-2.8237	1.47e-05	0.00151755
INSL3	1.80331	9.04e-05	0.00416192
ITK	-2.07713	1.5e-05	0.00152907
JAG1	1.1951	0.000174624	0.0061941
KITLG	-2.34367	0.00428162	0.0393426
KL	2.40717	0.000118629	0.00487687
KLRD1	-1.44971	0.000239904	0.00758599
LANCL1	-1.41819	0.00566448	0.0465388
LTA	-1.14521	0.000795408	0.0153321
LTB4R	1.76559	2.9e-05	0.00226358
MAPK14	1.86679	4.71e-07	0.000276221
MAPK3	1.92344	0.00456002	0.0407216
MARCO	2.33611	0.000114987	0.00478557
MMP9	5.03514	0.000139909	0.00534693
MPO	1.94683	0.0050225	0.0432436
NDRG1	1.19935	0.00153463	0.0219108
NEO1	-1.09899	0.00353867	0.0350925
NFATC2	-2.27333	8.45e-07	0.000333718
NFATC3	-1.28497	1.9e-05	0.00176414
NR1D2	-1.8564	0.0035773	0.0353179
NR1I3	1.88098	6.25e-05	0.00338565
NR2E1	1.57039	0.000478385	0.0114574
NR3C2	-2.26754	1.51e-06	0.000426002
OPRL1	1.96291	0.00220283	0.0269216
ORM1	2.89489	1.99e-05	0.00178921
OSM	2.97059	3.84e-05	0.00268618
OXTR	-1.66816	0.00451311	0.0405063
PDGFRA	-1.94423	0.00600999	0.0482658
PF4	-1.14615	0.00647455	0.0499382
PF4V1	-1.67036	0.00365602	0.0356984
PGLYRP1	3.69323	0.00303557	0.0322659
PIK3R1	-1.07463	0.00305138	0.0323159
PIK3R3	-1.67854	0.00037815	0.0100064
PLAU	1.63148	0.000198428	0.00675677
PLSCR1	2.15909	1.22e-05	0.00140833
PPARG	3.10482	5.19e-05	0.00312766
PPBP	-2.18521	0.000876444	0.016089
PPP3CC	-1.45535	0.00100843	0.0173988
PRKCQ	-1.46766	3.76e-05	0.00267492
PROK2	2.14167	3.96e-06	0.000740556
PSMD4	1.04063	0.00463077	0.0410441
PTGDR	-1.82932	0.000462832	0.0112826
PTGDR2	-2.05578	0.00170673	0.0234573
PTGFR	2.45744	0.000157986	0.00576503
RASGRP1	-2.16271	1.32e-05	0.00146098
RASGRP3	-2.14412	3.17e-05	0.00237853
RBP5	1.98831	1.23e-05	0.00140869
RETN	4.77572	1.51e-06	0.000426002
RLN2	-2.22941	0.00525537	0.0445791
RORA	-2.729	0.000110635	0.00469819
RORC	-2.39566	1.43e-06	0.000426002
S100A11	1.51948	0.00617977	0.0487054
S100A12	3.67394	1.14e-08	5.07e-05
S100A2	1.65278	0.000363454	0.00978627
S100A8	2.58444	6.99e-09	4.14e-05
S100A9	2.37381	2.11e-05	0.00185247
SEMA6B	4.43739	8.88e-07	0.000335836
SH2D1A	-2.27319	0.00109435	0.0183643
SH2D1B	-1.71482	0.000661719	0.0136262
SLC11A1	2.62889	0.00408739	0.0383309
SLPI	2.49069	8.34e-06	0.00113419
SOCS3	2.81158	8.09e-07	0.000331156
SORT1	1.74726	4.63e-05	0.00290439
STAT1	-1.02879	0.00291501	0.0316255
TG	1.34799	0.00524898	0.0445461
TGFA	1.89171	5.93e-06	0.000957251
TGFBR3	-2.17219	4.5e-05	0.0028618
TK2	1.06281	0.000571971	0.0125025
TLR3	-2.36924	0.000336897	0.00945079
TLR8	1.17198	3.98e-05	0.0027116
TMSB4X	-1.31971	0.000281989	0.0085225
TNFSF13	2.5053	0.00113611	0.0187289
TNFSF13B	1.00281	0.000326089	0.00927142
TPT1	-1.48732	0.000774435	0.015111
TXK	-2.09724	0.000487502	0.0115358
XCL1	-2.61895	4.37e-05	0.00284383
DEIGs: differentially expressed immune-related genes; AIS: American Spinal Cord Injury Association Impairment Scale; SCI: spinal cord injury; HC: healthy uninjured control

## Sheet: Table8
DEIGs of the AISD grade between the SCI group and HC group
Gene	logFC	P.Value	adjust.P.Value
A2M	-2.11078	0.000262909	0.00430613
ACKR4	-1.60659	0.000659642	0.00763184
ACVR1C	-1.37144	0.00946323	0.0428134
ACVR2B	-1.26736	0.000116282	0.00267923
ADM	2.34495	1.49e-06	0.000308001
AHNAK	-1.13092	4.1e-05	0.0015096
ANGPTL2	-1.02927	0.000719218	0.00800061
ANGPTL3	-1.36142	0.00570264	0.0305351
ANGPTL7	-1.29108	0.000172833	0.00337149
AZU1	2.60315	0.000175204	0.00339177
BACH2	-1.45065	1.94e-06	0.00032996
BDNF	-1.13827	0.00804249	0.0384573
BPI	1.73879	0.000673396	0.00769083
C5AR2	1.00245	0.00934281	0.0424741
CAMP	1.60822	0.000228679	0.00396861
CBLB	-1.21444	5.36e-06	0.000570602
CD14	2.14251	0.000269157	0.00437221
CD28	-1.65487	4.67e-05	0.00160988
CD3E	-1.52519	2.31e-05	0.00115755
CD3G	-1.13789	0.00011639	0.00267923
CDNF	-1.20769	0.00748029	0.0365801
CHIT1	2.02264	0.000429368	0.00593705
CKLF	1.38824	3.57e-06	0.000444923
CLEC11A	2.20647	7.96e-05	0.00214325
CMTM1	1.32599	0.00281665	0.0188034
CMTM2	1.61757	2.9e-07	0.00015602
CMTM5	1.85322	0.000448651	0.00606922
CR2	-1.63015	0.000707782	0.00793565
CSF2RA	1.08265	5.55e-05	0.00175718
CTSB	1.05915	0.000871001	0.008985
CTSG	1.94454	0.00176987	0.0138618
CXCL8	-1.25606	0.00548314	0.0298675
CXCR1	1.29968	0.00162731	0.0131145
CYSLTR2	-1.25879	0.00247932	0.017292
DEFA4	1.69824	0.00060367	0.00721215
DES	1.15351	0.00562779	0.0302911
EDNRB	1.80972	1.67e-05	0.000958228
ELANE	2.87054	0.000117842	0.00269521
FASLG	-1.43952	0.000798864	0.00848066
FCER1G	1.24335	3.34e-05	0.00136028
FCGRT	1.49205	0.0100416	0.0444237
FGF13	1.51577	0.00676654	0.0342295
FGF5	-1.00999	4.44e-05	0.00156842
FGF9	-1.75052	0.00214005	0.0156506
FLT3	1.10602	0.0115611	0.0487895
FPR1	1.56339	0.000719569	0.00800061
FPR2	1.15458	0.000672902	0.00769083
GFAP	1.31353	0.000201798	0.00369326
GMFG	1.01988	5.08e-05	0.00168061
GNRHR	-1.47946	0.00251092	0.0174371
GPER1	1.23578	0.0110691	0.0474572
HCK	1.20795	0.00905368	0.0415529
HGF	1.00513	0.00807439	0.0385829
HMOX1	1.0688	0.00260364	0.0178577
HSPA1B	1.20324	7.39e-07	0.000247935
HSPA2	2.77741	3.22e-05	0.00135714
HSPA6	1.18761	0.00917411	0.0419864
IFI30	1.32143	0.000400773	0.00567516
IFITM1	1.75937	8.34e-05	0.00222227
IFNGR2	1.01287	3.04e-06	0.000411251
IL17RC	1.75396	9.66e-05	0.00241007
IL18RAP	1.37505	0.00477666	0.0272245
IL1B	1.34259	5.59e-06	0.000573739
IL1R2	1.65688	0.000212869	0.00382885
IL1RN	1.05374	0.00203942	0.0152343
IL24	-1.40091	3.92e-06	0.000467797
IL2RB	-1.75572	0.000245879	0.00414959
IL4R	1.66847	0.00103115	0.00991594
IL7R	-1.49362	0.00043337	0.00597009
IRF7	2.62784	0.00312724	0.0202678
ISG15	2.29144	0.0110001	0.0472293
ITK	-1.26479	0.00022133	0.00390928
JUN	1.10685	0.0011457	0.0107047
KLKB1	-2.11717	0.000201675	0.00369326
KLRD1	-1.00328	0.000657994	0.00762593
LANCL1	-1.04879	0.00548408	0.0298675
LTB4R	1.29107	6.91e-05	0.00197641
MAPK3	1.50416	0.0021564	0.0157119
MARCO	1.59939	0.00122223	0.0111158
MMP9	3.29357	0.00053932	0.00676852
MPO	1.80708	0.000439437	0.00601173
NCR1	1.3647	0.000741828	0.00812494
NFATC2	-1.90502	2.69e-08	7.68e-05
NPPA	-1.19162	0.000709481	0.00794467
NR1D2	-1.08974	0.0084575	0.0397732
NR3C2	-1.553	4.13e-05	0.0015096
NRG1	1.15995	0.0103898	0.0453877
OPRL1	1.51449	0.00141842	0.0120954
ORM1	2.049	0.00173971	0.0136919
OSGIN1	1.65961	0.00121932	0.011095
OSM	2.0245	5.33e-05	0.00172818
PGLYRP1	3.02238	0.000926112	0.00926164
PI3	1.23058	0.00608513	0.0318039
PLAU	1.68172	4.65e-06	0.000519768
PLAUR	1.31469	0.00497559	0.0279644
PLSCR1	1.56695	4.25e-05	0.00154048
POMC	1.52641	3.86e-05	0.00146305
PPARG	1.81207	0.000872153	0.00898524
PPP4C	1.44565	0.00605461	0.031702
PRKCA	-1.08018	2.68e-07	0.000151165
PRKCQ	-1.03486	0.000271304	0.00439102
PROK2	1.43241	1.69e-05	0.000964199
PRTN3	1.21854	0.00581547	0.0308743
PTGDR	-1.1742	0.000123606	0.002777
PTGFR	1.53023	0.00439294	0.0256041
RASGRP1	-1.42605	0.000101004	0.00248606
RBP7	1.32972	2.7e-06	0.000406031
RELB	1.19968	0.00134059	0.011733
RETN	3.42362	4.5e-07	0.000204861
RFXANK	1.57577	0.00580267	0.0308556
RFXAP	-1.2883	0.00109373	0.0103167
RNASE2	1.93553	0.000113361	0.00263338
RORA	-1.52869	0.000424992	0.00590042
RORC	-1.0958	0.000474962	0.00623839
S100A11	1.30519	0.00105416	0.0100758
S100A12	3.05197	5.05e-08	8.46e-05
S100A2	1.34121	0.000473894	0.00623821
S100A5	1.46119	6.8e-05	0.00195809
S100A6	1.07738	0.000658702	0.00762593
S100A8	1.86361	1.48e-07	0.000144267
S100A9	1.61834	5.44e-05	0.00174347
S100P	2.39474	0.00374947	0.0230082
S1PR1	-1.08115	0.00120095	0.0110011
SECTM1	1.36788	0.00713287	0.035437
SEMA4B	1.6412	0.00964099	0.043287
SEMA6B	3.21348	6.72e-09	4.83e-05
SERPIND1	-1.62568	2.96e-06	0.000407485
SH2D1A	-1.18932	0.00580688	0.0308687
SH2D1B	-1.4007	0.000505936	0.00649169
SLC11A1	2.07907	0.00235873	0.0167668
SLPI	2.53591	9.66e-07	0.000274199
SOCS1	1.06807	0.000789068	0.00839672
SOCS3	1.95145	1.58e-05	0.000933121
TACR1	-1.43297	0.000297073	0.00469687
TGFA	1.29062	4.93e-05	0.0016591
TGFB3	-1.17117	4.81e-05	0.00163701
TGFBR3	-1.53362	9.06e-05	0.0023022
TLR8	1.07917	8.85e-06	0.000701673
TNF	1.24113	0.00555291	0.0300489
TNFRSF12A	1.801	9.13e-05	0.00231719
TNFRSF8	1.49183	0.0010578	0.0100956
TNFSF13	2.17377	0.000239296	0.00408111
TXK	-1.44739	0.000106635	0.00254364
TYMP	2.36896	0.00250282	0.0174012
TYROBP	1.49614	0.00174503	0.0137095
UNC93B1	1.76383	0.00199554	0.0149822
DEIGs: differentially expressed immune-related genes; AIS: American Spinal Cord Injury Association Impairment Scale; SCI: spinal cord injury; HC: healthy uninjured control
