# Supplementary material for: Identification of immunodiagnostic blood biomarkers associated with spinal cord injury severity
Source: Front Immunol. 2023 Mar 29;14:1101564. doi: 10.3389/fimmu.2023.1101564 (PMC10090698; doi:10.3389/fimmu.2023.1101564)
Supplement: Supplementary file 1 [file DataSheet_1.zip › Supplementary Material/Table 8.XLS]

ONTOLOGY	ID	Description	GeneRatio	BgRatio	pvalue	p.adjust	qvalue	geneID	Count
BP	GO:0019221	cytokine-mediated signaling pathway	54/260	472/18723	6.6401341575002e-34	2.32803103561957e-30	1.48040043637741e-30	ACKR4/CCR3/CCR5/CCR7/CCR8/CCR9/CD4/CRLF1/CSF2RA/CTSG/CX3CR1/CXCL10/CXCL8/CXCR1/CXCR5/FCER1G/FLT3/HCK/HSP90AB1/HSPA1A/HSPA1B/IFITM1/IFNG/IFNGR1/IFNGR2/IL10RB/IL11RA/IL12RB2/IL17RC/IL17RE/IL18R1/IL18RAP/IL1B/IL1R1/IL1R2/IL1RN/IL2RA/IL2RB/IL4R/IL5RA/IL7R/IRF7/LILRB3/MAPK3/MX1/NFKBIA/OSM/PPARG/STAT1/TNFRSF13C/TNFRSF25/TNFSF13B/TXK/XCL1	54
BP	GO:0002443	leukocyte mediated immunity	49/260	440/18723	3.51326132310667e-30	6.15874709940599e-27	3.91636183281049e-27	AZU1/B2M/BCL3/CD1C/CD1E/CD28/CD40LG/CD8A/CR2/CTSG/CX3CR1/ELANE/FCER1G/FGR/GZMB/HLA-DMB/HLA-DOA/HLA-DOB/HLA-DPA1/HLA-DPB1/HLA-DQA1/HLA-DRA/HMOX1/IL18R1/IL18RAP/IL1B/IL1R1/IL23A/IL4R/IL7R/IRF7/JAG1/KLRC1/KLRC2/KLRD1/KLRK1/NCR1/PRF1/PTGDR/RASGRP1/RSAD2/SH2D1A/SH2D1B/TLR3/TLR8/TNFSF13/TYROBP/VAV1/XCL1	49
BP	GO:0001819	positive regulation of cytokine production	50/260	467/18723	5.50942464163964e-30	6.43868093119619e-27	4.09437241789219e-27	AZU1/B2M/BCL3/BMPR1A/C3AR1/CARD11/CCR7/CD14/CD28/CD3E/CD4/CD40LG/ELANE/FCER1G/FGR/HGF/HLA-DPA1/HLA-DPB1/HMOX1/HSPA1A/HSPA1B/IFIH1/IFNG/IFNGR1/IL12RB2/IL18R1/IL1B/IL1R1/IL23A/IL4R/IRF7/ITK/MAPK14/ORM1/OSM/PIK3R1/PRKCQ/PTGS2/RASGRP1/RORA/RSAD2/SLC11A1/STAT1/TLR2/TLR3/TLR8/TNFRSF8/TXK/TYROBP/XCL1	50
BP	GO:0042110	T cell activation	49/260	487/18723	3.92748878508096e-28	3.44244392012346e-25	2.18905822284249e-25	B2M/BCL3/CARD11/CBLB/CCR7/CCR9/CD1C/CD28/CD3D/CD3E/CD3G/CD4/CD40LG/CD8A/CTSL/FCER1G/FYN/HLA-DMB/HLA-DOA/HLA-DOB/HLA-DPA1/HLA-DPB1/HLA-DQA1/HLA-DRA/ICOS/IFNG/IL18R1/IL1B/IL23A/IL2RA/IL4R/IL7R/ITK/KLRC1/KLRK1/LCK/PRKCQ/RASGRP1/RELB/RORA/RORC/RSAD2/SEMA4A/SLC11A1/TNFRSF13C/TNFSF13B/TNFSF14/VAV1/XCL1	49
BP	GO:1903131	mononuclear cell differentiation	45/260	426/18723	9.80429069061321e-27	6.87476863225798e-24	4.37168161741448e-24	B2M/BCL3/BLNK/CARD11/CCR7/CCR9/CD28/CD3D/CD3E/CD3G/CD4/CD40LG/CD8A/CR2/CTSL/FCER1G/FLT3/HLA-DOA/HLA-DRA/IFNG/IL18R1/IL1B/IL23A/IL2RA/IL4R/IL7R/INHBA/IRF7/ITK/KLRC1/LCK/LTBR/PGLYRP1/PGLYRP2/PIK3R1/PPARG/PRTN3/RASGRP1/RELB/RORA/RORC/RSAD2/SEMA4A/TNFSF13B/VAV1	45
BP	GO:0002449	lymphocyte mediated immunity	40/260	350/18723	4.22359324349854e-25	2.46798631861765e-22	1.56939833153156e-22	B2M/BCL3/CD1C/CD1E/CD28/CD40LG/CD8A/CR2/FCER1G/GZMB/HLA-DMB/HLA-DOA/HLA-DOB/HLA-DPA1/HLA-DPB1/HLA-DQA1/HLA-DRA/IL18R1/IL18RAP/IL1B/IL1R1/IL23A/IL4R/IL7R/IRF7/JAG1/KLRC1/KLRC2/KLRD1/KLRK1/NCR1/PRF1/RASGRP1/RSAD2/SH2D1A/SH2D1B/TLR8/TNFSF13/VAV1/XCL1	40
BP	GO:0030098	lymphocyte differentiation	41/260	374/18723	5.20215824154278e-25	2.60553811354986e-22	1.65686784294551e-22	B2M/BCL3/BLNK/CARD11/CCR7/CCR9/CD28/CD3D/CD3E/CD3G/CD4/CD40LG/CD8A/CR2/CTSL/FCER1G/FLT3/HLA-DOA/HLA-DRA/IFNG/IL18R1/IL1B/IL23A/IL2RA/IL4R/IL7R/INHBA/ITK/KLRC1/LCK/PGLYRP1/PGLYRP2/PIK3R1/RASGRP1/RELB/RORA/RORC/RSAD2/SEMA4A/TNFSF13B/VAV1	41
BP	GO:0002460	adaptive immune response based on somatic recombination of immune receptors built from immunoglobulin superfamily domains	40/260	356/18723	8.09217123873727e-25	3.54639404537661e-22	2.25516035311126e-22	B2M/BACH2/BCL3/CD1C/CD1E/CD28/CD4/CD40LG/CD8A/CR2/FCER1G/HLA-DMB/HLA-DOA/HLA-DOB/HLA-DPA1/HLA-DPB1/HLA-DQA1/HLA-DRA/IL18R1/IL1B/IL1R1/IL23A/IL4R/IL7R/IRF7/JAG1/KLRC1/KLRD1/PRF1/PRKCQ/RELB/RORA/RORC/RSAD2/SEMA4A/SLC11A1/TLR8/TNFSF13/TNFSF13B/XCL1	40
BP	GO:0001906	cell killing	30/260	188/18723	2.79813670353985e-23	1.09002969806786e-20	6.93152460596188e-21	AZU1/B2M/CAMP/CD1C/CD1E/CTSG/CX3CR1/DEFA4/ELANE/GZMB/HLA-DRA/HSP90AB1/IFNG/IL18RAP/IL23A/IL7R/KLRC1/KLRC2/KLRD1/KLRK1/LTF/NCR1/PGLYRP1/PRF1/RASGRP1/S100A12/SH2D1A/TYROBP/VAV1/XCL1	30
BP	GO:0002764	immune response-regulating signaling pathway	43/260	468/18723	3.99289526267197e-23	1.39990907909279e-20	8.90205491193603e-21	BLNK/C3AR1/CARD11/CBLB/CCR7/CD14/CD247/CD28/CD3E/CR2/FCER1G/FGR/FPR1/FPR2/FYN/HCK/HLA-DPB1/HSPA1A/HSPA1B/IFIH1/IKBKG/IRF7/ITK/KLRC1/KLRC2/KLRD1/LCK/LTF/NFATC2/NFKBIA/NLRX1/PLCG1/PLSCR1/PRKCQ/RSAD2/SH2D1A/TLR2/TLR3/TLR8/TXK/TYROBP/UNC93B1/VAV1	43
BP	GO:0032103	positive regulation of response to external stimulus	41/260	427/18723	8.5815270891304e-23	2.73516672495374e-20	1.73929898323236e-20	AZU1/C3AR1/CCR7/CD28/CX3CR1/CXCL10/CXCL8/FPR2/FYN/HCK/IFNG/IL18RAP/IL1B/IL23A/IRF7/KLRC2/KLRD1/KLRK1/MAPK3/NFKBIA/OSM/PDGFD/PDGFRB/PLSCR1/PRKCA/PTGS2/RASGRP1/S100A12/S100A8/S100A9/S1PR1/SH2D1A/SH2D1B/TLR2/TLR3/TLR8/TXK/TYROBP/VAV1/VEGFB/XCL1	41
BP	GO:0050870	positive regulation of T cell activation	31/260	216/18723	1.34969212833975e-22	3.94335050163265e-20	2.50758590159965e-20	B2M/CARD11/CCR7/CD28/CD3E/CD4/CD40LG/FYN/HLA-DMB/HLA-DOA/HLA-DOB/HLA-DPA1/HLA-DPB1/HLA-DQA1/HLA-DRA/ICOS/IFNG/IL1B/IL23A/IL2RA/IL4R/IL7R/KLRK1/LCK/PRKCQ/RASGRP1/TNFRSF13C/TNFSF13B/TNFSF14/VAV1/XCL1	31
BP	GO:0002697	regulation of immune effector process	37/260	339/18723	1.48934647573693e-22	4.01665287994897e-20	2.55419905717475e-20	A2M/B2M/CD1C/CD1E/CD28/CD40LG/CR2/CX3CR1/FGR/HLA-DMB/HLA-DRA/HMOX1/IFNG/IL18R1/IL18RAP/IL1B/IL1R1/IL23A/IL4R/IL7R/KLRC1/KLRC2/KLRD1/KLRK1/NCR1/PGLYRP1/PGLYRP2/RASGRP1/RSAD2/SH2D1A/SH2D1B/TGFB3/TLR3/TNFSF13/TYROBP/VAV1/XCL1	37
BP	GO:1903039	positive regulation of leukocyte cell-cell adhesion	32/260	239/18723	2.40497581264545e-22	6.02274657081068e-20	3.82987877532561e-20	B2M/CARD11/CCR7/CD28/CD3E/CD4/CD40LG/ELANE/FYN/HLA-DMB/HLA-DOA/HLA-DOB/HLA-DPA1/HLA-DPB1/HLA-DQA1/HLA-DRA/ICOS/IFNG/IL1B/IL23A/IL2RA/IL4R/IL7R/KLRK1/LCK/PRKCQ/RASGRP1/TNFRSF13C/TNFSF13B/TNFSF14/VAV1/XCL1	32
BP	GO:0030217	T cell differentiation	32/260	257/18723	2.31981387735983e-21	5.42217830268238e-19	3.44797599456008e-19	B2M/BCL3/CARD11/CCR7/CCR9/CD28/CD3D/CD3E/CD3G/CD4/CD8A/CTSL/FCER1G/HLA-DOA/HLA-DRA/IFNG/IL18R1/IL1B/IL23A/IL2RA/IL4R/IL7R/ITK/KLRC1/LCK/RASGRP1/RELB/RORA/RORC/RSAD2/SEMA4A/VAV1	32
BP	GO:0007159	leukocyte cell-cell adhesion	37/260	371/18723	3.44207115093238e-21	7.54243840948057e-19	4.79625440636498e-19	B2M/CARD11/CBLB/CCR7/CD28/CD3E/CD4/CD40LG/CX3CR1/ELANE/FYN/HLA-DMB/HLA-DOA/HLA-DOB/HLA-DPA1/HLA-DPB1/HLA-DQA1/HLA-DRA/ICOS/IFNG/IL1B/IL23A/IL2RA/IL4R/IL7R/KLRK1/LCK/OLR1/PRKCQ/RASGRP1/S100A8/S100A9/TNFRSF13C/TNFSF13B/TNFSF14/VAV1/XCL1	37
BP	GO:0022409	positive regulation of cell-cell adhesion	33/260	284/18723	4.7660179046109e-21	9.82921104327401e-19	6.25041852753306e-19	B2M/CARD11/CCR7/CD28/CD3E/CD4/CD40LG/ELANE/FYN/HLA-DMB/HLA-DOA/HLA-DOB/HLA-DPA1/HLA-DPB1/HLA-DQA1/HLA-DRA/ICOS/IFNG/IL1B/IL23A/IL2RA/IL4R/IL7R/KLRK1/LCK/PLAUR/PRKCQ/RASGRP1/TNFRSF13C/TNFSF13B/TNFSF14/VAV1/XCL1	33
BP	GO:0002703	regulation of leukocyte mediated immunity	30/260	226/18723	6.8152228679129e-21	1.32745396527237e-18	8.44131113113422e-19	B2M/CD1C/CD1E/CD28/CR2/CX3CR1/FGR/HLA-DRA/HMOX1/IL18R1/IL18RAP/IL1B/IL1R1/IL23A/IL4R/IL7R/KLRC1/KLRC2/KLRD1/KLRK1/NCR1/RASGRP1/RSAD2/SH2D1A/SH2D1B/TLR3/TNFSF13/TYROBP/VAV1/XCL1	30
BP	GO:0051251	positive regulation of lymphocyte activation	35/260	362/18723	1.21022696009824e-19	2.22995361432228e-17	1.4180327724306e-17	B2M/CARD11/CCR7/CD28/CD3E/CD4/CD40LG/FYN/HLA-DMB/HLA-DOA/HLA-DOB/HLA-DPA1/HLA-DPB1/HLA-DQA1/HLA-DRA/ICOS/IFNG/IL1B/IL23A/IL2RA/IL4R/IL7R/KLRC2/KLRK1/LCK/NFATC2/PRKCQ/RASGRP1/TNFRSF13C/TNFSF13/TNFSF13B/TNFSF14/TYROBP/VAV1/XCL1	35
BP	GO:0001909	leukocyte mediated cytotoxicity	23/260	124/18723	1.27207850218042e-19	2.22995361432228e-17	1.4180327724306e-17	AZU1/B2M/CD1C/CD1E/CTSG/CX3CR1/ELANE/GZMB/HLA-DRA/IL18RAP/IL23A/IL7R/KLRC1/KLRC2/KLRD1/KLRK1/NCR1/PRF1/RASGRP1/SH2D1A/TYROBP/VAV1/XCL1	23
BP	GO:0050867	positive regulation of cell activation	37/260	420/18723	2.3690816984168e-19	3.95523830221395e-17	2.51514538207858e-17	B2M/CARD11/CCR7/CD28/CD3E/CD4/CD40LG/FGR/FYN/HLA-DMB/HLA-DOA/HLA-DOB/HLA-DPA1/HLA-DPB1/HLA-DQA1/HLA-DRA/ICOS/IFNG/IL1B/IL23A/IL2RA/IL4R/IL7R/KLRC2/KLRK1/LCK/NFATC2/PDGFRB/PRKCQ/RASGRP1/TNFRSF13C/TNFSF13/TNFSF13B/TNFSF14/TYROBP/VAV1/XCL1	37
BP	GO:0031341	regulation of cell killing	21/260	99/18723	2.6948617440421e-19	4.1632496760587e-17	2.6474203062096e-17	B2M/CD1C/CD1E/CX3CR1/HLA-DRA/HSP90AB1/IFNG/IL18RAP/IL23A/IL7R/KLRC1/KLRC2/KLRD1/KLRK1/NCR1/PRF1/RASGRP1/SH2D1A/TYROBP/VAV1/XCL1	21
BP	GO:0022407	regulation of cell-cell adhesion	38/260	448/18723	2.73116778520679e-19	4.1632496760587e-17	2.6474203062096e-17	B2M/CARD11/CBLB/CCR7/CD28/CD3E/CD4/CD40LG/ELANE/FYN/HLA-DMB/HLA-DOA/HLA-DOB/HLA-DPA1/HLA-DPB1/HLA-DQA1/HLA-DRA/ICOS/IFNG/IL1B/IL1RN/IL23A/IL2RA/IL4R/IL7R/JAG1/KLRK1/LCK/MAPK14/PLAUR/PRKCA/PRKCQ/RASGRP1/TNFRSF13C/TNFSF13B/TNFSF14/VAV1/XCL1	38
BP	GO:0060326	cell chemotaxis	32/260	310/18723	7.07133634512482e-19	1.03300438441698e-16	6.56889928902385e-17	ACKR4/AZU1/C3AR1/CCR3/CCR5/CCR7/CCR8/CCR9/CKLF/CX3CR1/CXCL10/CXCL16/CXCL8/CXCR1/CXCR5/EDNRB/FCER1G/FPR2/HBEGF/HGF/KLRK1/MAPK3/PDGFD/PDGFRB/PRKCQ/S100A12/S100A8/S100A9/S1PR1/VAV1/VEGFB/XCL1	32
BP	GO:0002696	positive regulation of leukocyte activation	36/260	409/18723	7.77910197727592e-19	1.09094126129318e-16	6.93732125805069e-17	B2M/CARD11/CCR7/CD28/CD3E/CD4/CD40LG/FGR/FYN/HLA-DMB/HLA-DOA/HLA-DOB/HLA-DPA1/HLA-DPB1/HLA-DQA1/HLA-DRA/ICOS/IFNG/IL1B/IL23A/IL2RA/IL4R/IL7R/KLRC2/KLRK1/LCK/NFATC2/PRKCQ/RASGRP1/TNFRSF13C/TNFSF13/TNFSF13B/TNFSF14/TYROBP/VAV1/XCL1	36
BP	GO:1903037	regulation of leukocyte cell-cell adhesion	33/260	336/18723	8.94369133732738e-19	1.20602237802576e-16	7.66912479856656e-17	B2M/CARD11/CBLB/CCR7/CD28/CD3E/CD4/CD40LG/ELANE/FYN/HLA-DMB/HLA-DOA/HLA-DOB/HLA-DPA1/HLA-DPB1/HLA-DQA1/HLA-DRA/ICOS/IFNG/IL1B/IL23A/IL2RA/IL4R/IL7R/KLRK1/LCK/PRKCQ/RASGRP1/TNFRSF13C/TNFSF13B/TNFSF14/VAV1/XCL1	33
BP	GO:0050727	regulation of inflammatory response	35/260	386/18723	9.58189559755954e-19	1.24422688759421e-16	7.91206817763396e-17	CCR7/CD28/EDNRB/ELANE/FGR/FPR2/FYN/GPER1/HCK/HGF/IFNG/IL1B/IL1R1/IL23A/IL2RA/KLKB1/MAPK14/MMP9/NFKBIA/NLRX1/NR1D2/OSM/PGLYRP1/PGLYRP2/PLCG1/PPARG/PTGS2/RORA/S100A12/S100A8/S100A9/SOCS3/TLR2/TLR3/XCL1	35
BP	GO:0031349	positive regulation of defense response	30/260	278/18723	2.68319044527924e-18	3.35973775041036e-16	2.13646517409828e-16	CCR7/CD28/FPR2/FYN/HCK/IFNG/IL18RAP/IL1B/IL23A/IRF7/KLRC2/KLRD1/KLRK1/MAPK3/NFKBIA/OSM/PLSCR1/PTGS2/RASGRP1/S100A12/S100A8/S100A9/SH2D1A/SH2D1B/TLR2/TLR3/TLR8/TXK/TYROBP/VAV1	30
BP	GO:0050863	regulation of T cell activation	32/260	329/18723	4.16731252210208e-18	5.03813713878962e-16	3.20376331100261e-16	B2M/CARD11/CBLB/CCR7/CD28/CD3E/CD4/CD40LG/FYN/HLA-DMB/HLA-DOA/HLA-DOB/HLA-DPA1/HLA-DPB1/HLA-DQA1/HLA-DRA/ICOS/IFNG/IL1B/IL23A/IL2RA/IL4R/IL7R/KLRK1/LCK/PRKCQ/RASGRP1/TNFRSF13C/TNFSF13B/TNFSF14/VAV1/XCL1	32
BP	GO:0002237	response to molecule of bacterial origin	33/260	363/18723	9.38725728253545e-18	1.09705746775231e-15	6.97621435944213e-16	ADM/B2M/BPI/CAMP/CCR5/CCR7/CD14/CTSG/CX3CR1/CXCL10/CXCL8/DEFA4/EDNRB/ELANE/FASLG/HCK/IL12RB2/IL1B/IL24/LCN2/LTF/MAPK14/MAPK3/MPO/NFKBIA/PRKCA/PTGFR/PTGS2/S100A8/S100A9/SLC11A1/SLPI/TLR2	33
BP	GO:0002706	regulation of lymphocyte mediated immunity	24/260	168/18723	1.1338637804806e-17	1.28236335947257e-15	8.15457890342242e-16	B2M/CD1C/CD1E/CD28/CR2/HLA-DRA/IL18R1/IL18RAP/IL1B/IL1R1/IL23A/IL7R/KLRC1/KLRC2/KLRD1/KLRK1/NCR1/RASGRP1/RSAD2/SH2D1A/SH2D1B/TNFSF13/VAV1/XCL1	24
BP	GO:0032496	response to lipopolysaccharide	32/260	343/18723	1.42656183738646e-17	1.56297681308654e-15	9.9390064854754e-16	ADM/BPI/CAMP/CCR5/CCR7/CD14/CTSG/CX3CR1/CXCL10/CXCL8/DEFA4/EDNRB/ELANE/FASLG/HCK/IL12RB2/IL1B/IL24/LCN2/LTF/MAPK14/MAPK3/MPO/NFKBIA/PRKCA/PTGFR/PTGS2/S100A8/S100A9/SLC11A1/SLPI/TLR2	32
BP	GO:0045785	positive regulation of cell adhesion	35/260	437/18723	4.84847920776641e-17	5.15114184922092e-15	3.27562327338094e-15	AZU1/B2M/CARD11/CCR7/CD28/CD3E/CD4/CD40LG/ELANE/FYN/HLA-DMB/HLA-DOA/HLA-DOB/HLA-DPA1/HLA-DPB1/HLA-DQA1/HLA-DRA/ICOS/IFNG/IL1B/IL23A/IL2RA/IL4R/IL7R/KLRK1/LCK/PLAUR/PRKCA/PRKCQ/RASGRP1/TNFRSF13C/TNFSF13B/TNFSF14/VAV1/XCL1	35
BP	GO:0001910	regulation of leukocyte mediated cytotoxicity	18/260	82/18723	5.40920371228206e-17	5.5778435927238e-15	3.54696392031375e-15	B2M/CD1C/CD1E/CX3CR1/HLA-DRA/IL18RAP/IL23A/IL7R/KLRC1/KLRC2/KLRD1/KLRK1/NCR1/RASGRP1/SH2D1A/TYROBP/VAV1/XCL1	18
BP	GO:0032609	interferon-gamma production	20/260	112/18723	7.13715144325409e-17	6.95079248890245e-15	4.42002536748894e-15	BCL3/CCR7/CD14/CD3E/HLA-DPA1/HLA-DPB1/IL12RB2/IL18R1/IL1B/IL1R1/IL23A/INHBA/PGLYRP1/PGLYRP2/RASGRP1/SLC11A1/TLR3/TLR8/TXK/XCL1	20
BP	GO:0032649	regulation of interferon-gamma production	20/260	112/18723	7.13715144325409e-17	6.95079248890245e-15	4.42002536748894e-15	BCL3/CCR7/CD14/CD3E/HLA-DPA1/HLA-DPB1/IL12RB2/IL18R1/IL1B/IL1R1/IL23A/INHBA/PGLYRP1/PGLYRP2/RASGRP1/SLC11A1/TLR3/TLR8/TXK/XCL1	20
BP	GO:0002708	positive regulation of lymphocyte mediated immunity	20/260	113/18723	8.56583270833285e-17	8.11670526362566e-15	5.16143205583185e-15	B2M/CD1C/CD1E/CD28/HLA-DRA/IL18R1/IL18RAP/IL1B/IL1R1/IL23A/KLRC2/KLRD1/KLRK1/RASGRP1/RSAD2/SH2D1A/SH2D1B/TNFSF13/VAV1/XCL1	20
BP	GO:0002768	immune response-regulating cell surface receptor signaling pathway	30/260	315/18723	8.86642652198108e-17	8.18044510159623e-15	5.20196436940608e-15	BLNK/C3AR1/CARD11/CBLB/CCR7/CD247/CD28/CD3E/CR2/FCER1G/FGR/FPR1/FPR2/FYN/HCK/HLA-DPB1/IKBKG/ITK/KLRC1/KLRC2/KLRD1/LCK/NFATC2/PLCG1/PLSCR1/PRKCQ/SH2D1A/TXK/TYROBP/VAV1	30
BP	GO:0050900	leukocyte migration	32/260	369/18723	1.2041189142916e-16	1.08247202910419e-14	6.8834652104443e-15	AZU1/C3AR1/CCR5/CCR7/CKLF/CX3CR1/CXCL10/CXCL16/CXCL8/CXCR1/CXCR5/EDNRB/ELANE/FCER1G/FPR2/FYN/HCK/HMOX1/IL1R1/KLRK1/LCK/MAPK3/MMP9/PDGFD/PRTN3/S100A12/S100A8/S100A9/S1PR1/VAV1/VEGFB/XCL1	32
BP	GO:0002705	positive regulation of leukocyte mediated immunity	21/260	134/18723	1.89893020939885e-16	1.66441232853809e-14	1.05840373250178e-14	B2M/CD1C/CD1E/CD28/HLA-DRA/IL18R1/IL18RAP/IL1B/IL1R1/IL23A/KLRC2/KLRD1/KLRK1/RASGRP1/RSAD2/SH2D1A/SH2D1B/TNFSF13/TYROBP/VAV1/XCL1	21
BP	GO:0031343	positive regulation of cell killing	16/260	63/18723	2.46369659469542e-16	2.10676103926882e-14	1.33969432286647e-14	B2M/CD1C/CD1E/HLA-DRA/IFNG/IL18RAP/IL23A/KLRC2/KLRD1/KLRK1/PRF1/RASGRP1/SH2D1A/TYROBP/VAV1/XCL1	16
BP	GO:0002699	positive regulation of immune effector process	26/260	235/18723	2.93517749118099e-16	2.45017435335251e-14	1.55807166073216e-14	B2M/CD1C/CD1E/CD28/FGR/HLA-DMB/HLA-DRA/HMOX1/IFNG/IL18R1/IL18RAP/IL1B/IL1R1/IL23A/IL4R/KLRC2/KLRD1/KLRK1/RASGRP1/RSAD2/SH2D1A/SH2D1B/TNFSF13/TYROBP/VAV1/XCL1	26
BP	GO:0002429	immune response-activating cell surface receptor signaling pathway	28/260	291/18723	7.67824008182017e-16	6.11816130155944e-14	3.89055322806103e-14	BLNK/C3AR1/CARD11/CBLB/CCR7/CD247/CD28/CD3E/CR2/FCER1G/FGR/FPR1/FPR2/FYN/HCK/HLA-DPB1/IKBKG/ITK/KLRC2/KLRD1/LCK/NFATC2/PLCG1/PLSCR1/SH2D1A/TXK/TYROBP/VAV1	28
BP	GO:0002757	immune response-activating signal transduction	28/260	291/18723	7.67824008182017e-16	6.11816130155944e-14	3.89055322806103e-14	BLNK/C3AR1/CARD11/CBLB/CCR7/CD247/CD28/CD3E/CR2/FCER1G/FGR/FPR1/FPR2/FYN/HCK/HLA-DPB1/IKBKG/ITK/KLRC2/KLRD1/LCK/NFATC2/PLCG1/PLSCR1/SH2D1A/TXK/TYROBP/VAV1	28
BP	GO:0002366	leukocyte activation involved in immune response	27/260	275/18723	1.56713798738042e-15	1.22097461861239e-13	7.76420644975841e-14	BCL3/CD1C/CD28/CD40LG/CX3CR1/FCER1G/FGR/HLA-DMB/HLA-DRA/HMOX1/IFNG/IL18R1/IL23A/IL4R/KLRC2/PGLYRP1/PGLYRP2/PTGDR/RASGRP1/RELB/RORA/RORC/SEMA4A/SH2D1B/SLC11A1/TNFSF13/TYROBP	27
BP	GO:0002683	negative regulation of immune system process	33/260	434/18723	1.86665485022866e-15	1.42271563150036e-13	9.0470823175842e-14	A2M/BPI/CBLB/CR2/CX3CR1/FGR/FYN/GPER1/HCK/HLA-DOA/HLA-DOB/HMOX1/IL2RA/IL4R/IL7R/INHBA/KLRC1/KLRD1/KLRK1/LILRB3/LTF/MAPK14/NLRX1/PGLYRP1/PGLYRP2/PIK3R1/PLCG1/PPARG/SH2D1A/TGFB3/TLR3/TYROBP/XCL1	33
BP	GO:0002263	cell activation involved in immune response	27/260	279/18723	2.24774499686377e-15	1.6767221189371e-13	1.0662315573029e-13	BCL3/CD1C/CD28/CD40LG/CX3CR1/FCER1G/FGR/HLA-DMB/HLA-DRA/HMOX1/IFNG/IL18R1/IL23A/IL4R/KLRC2/PGLYRP1/PGLYRP2/PTGDR/RASGRP1/RELB/RORA/RORC/SEMA4A/SH2D1B/SLC11A1/TNFSF13/TYROBP	27
BP	GO:0019932	second-messenger-mediated signaling	28/260	312/18723	4.59226604318643e-15	3.35426765571076e-13	2.1329867279537e-13	ACKR4/ADM/AZU1/CCR3/CCR5/CCR7/CCR8/CCR9/CD3E/CD4/CX3CR1/CXCL8/CXCR1/CXCR5/EDNRB/FPR1/FPR2/INSL3/NFATC1/NFATC2/NFATC3/OPRL1/PLCG1/POMC/PPP3CC/PTGDR2/PTGFR/RXFP2	28
BP	GO:1903706	regulation of hemopoiesis	30/260	367/18723	5.687878306734e-15	4.06973496804274e-13	2.58795408241947e-13	ACVR1B/B2M/CARD11/CD28/CD4/ESRRA/HLA-DOA/HLA-DRA/HSPA1A/HSPA1B/IFNG/IL23A/IL2RA/IL4R/IL7R/INHBA/IRF7/JAG1/LILRB3/LTF/MAPK14/NFKBIA/PGLYRP1/PGLYRP2/PIK3R1/PRKCA/RASGRP1/STAT1/TLR3/TYROBP	30
BP	GO:0019882	antigen processing and presentation	18/260	106/18723	6.63477579617763e-15	4.65230478827976e-13	2.958411607643e-13	B2M/CCR7/CD1C/CD1E/CD8A/CTSL/ERAP2/FCER1G/HLA-DMB/HLA-DOA/HLA-DOB/HLA-DPA1/HLA-DPB1/HLA-DQA1/HLA-DRA/IFI30/RELB/SLC11A1	18
BP	GO:0002274	myeloid leukocyte activation	24/260	223/18723	8.04653956031614e-15	5.53160150950361e-13	3.51755847033015e-13	AZU1/BPI/CX3CR1/CXCL8/FCER1G/FGR/FPR2/HMOX1/IFNG/IFNGR1/IFNGR2/IL18RAP/IL4R/LTBR/PLSCR1/PTGDR/RASGRP1/RELB/RORA/S100A12/SLC11A1/TLR2/TLR3/TYROBP	24
BP	GO:0019722	calcium-mediated signaling	23/260	202/18723	8.772197710327e-15	5.91448561007817e-13	3.76103537458959e-13	ACKR4/AZU1/CCR3/CCR5/CCR7/CCR8/CCR9/CD3E/CD4/CX3CR1/CXCL8/CXCR1/CXCR5/EDNRB/FPR2/NFATC1/NFATC2/NFATC3/PLCG1/POMC/PPP3CC/PTGDR2/PTGFR	23
BP	GO:0002253	activation of immune response	30/260	375/18723	1.01239922023338e-14	6.69711635120423e-13	4.25871211212375e-13	A2M/BLNK/C3AR1/CARD11/CBLB/CCR7/CD247/CD28/CD3E/CR2/FCER1G/FGR/FPR1/FPR2/FYN/HCK/HLA-DPB1/IKBKG/IL1B/ITK/KLRC2/KLRD1/LCK/NFATC2/PLCG1/PLSCR1/SH2D1A/TXK/TYROBP/VAV1	30
BP	GO:0002819	regulation of adaptive immune response	22/260	183/18723	1.09512054420284e-14	7.11017153328731e-13	4.5213748784047e-13	B2M/CD1C/CD1E/CD28/CD4/CR2/HLA-DRA/IL18R1/IL1B/IL1R1/IL23A/IL4R/IL7R/IRF7/KLRC1/KLRD1/PRKCQ/RSAD2/SLC11A1/TNFSF13/TNFSF13B/XCL1	22
BP	GO:0002831	regulation of response to biotic stimulus	28/260	327/18723	1.51116072517999e-14	9.63296273178373e-13	6.1256237625478e-13	A2M/FGR/FPR2/FYN/HCK/HSP90AB1/IL18RAP/IL23A/IRF7/KLRC1/KLRC2/KLRD1/KLRK1/LTF/MAPK3/NCR1/NLRX1/PLSCR1/PPARG/PRKCA/RASGRP1/SH2D1A/SH2D1B/STAT1/TLR8/TXK/TYROBP/VAV1	28
BP	GO:0031295	T cell costimulation	13/260	44/18723	1.87253921851522e-14	1.17234330359185e-12	7.45495876844969e-13	CARD11/CCR7/CD28/CD3E/CD40LG/FYN/ICOS/KLRK1/LCK/TNFRSF13C/TNFSF13B/TNFSF14/VAV1	13
BP	GO:0002822	regulation of adaptive immune response based on somatic recombination of immune receptors built from immunoglobulin superfamily domains	21/260	168/18723	2.04575902725693e-14	1.25832125430926e-12	8.00169458860605e-13	B2M/CD1C/CD1E/CD28/CD4/CR2/HLA-DRA/IL18R1/IL1B/IL1R1/IL23A/IL4R/IL7R/KLRC1/KLRD1/PRKCQ/RSAD2/SLC11A1/TNFSF13/TNFSF13B/XCL1	21
BP	GO:0001912	positive regulation of leukocyte mediated cytotoxicity	14/260	56/18723	2.4118855699669e-14	1.45794324281102e-12	9.27109553029018e-13	B2M/CD1C/CD1E/HLA-DRA/IL18RAP/IL23A/KLRC2/KLRD1/KLRK1/RASGRP1/SH2D1A/TYROBP/VAV1/XCL1	14
BP	GO:0031294	lymphocyte costimulation	13/260	46/18723	3.58120482648097e-14	2.12808544434615e-12	1.35325456244187e-12	CARD11/CCR7/CD28/CD3E/CD40LG/FYN/ICOS/KLRK1/LCK/TNFRSF13C/TNFSF13B/TNFSF14/VAV1	13
BP	GO:0009615	response to virus	29/260	367/18723	3.98702638856345e-14	2.32975241971724e-12	1.48149506859252e-12	APOBEC3A/APOBEC3C/AZU1/BCL3/CXCL10/FGR/IFIH1/IFITM1/IFNG/IFNGR1/IFNGR2/IKBKG/IL10RB/IL23A/IRF7/MAPK14/MX1/NLRX1/PLSCR1/PRF1/RNASE2/RSAD2/STAT1/TLR2/TLR3/TLR8/TPT1/UNC93B1/XCL1	29
BP	GO:0045088	regulation of innate immune response	23/260	218/18723	4.59408478497509e-14	2.64046905838076e-12	1.67908051330064e-12	A2M/FGR/FPR2/FYN/HCK/HSP90AB1/IL18RAP/IRF7/KLRC1/KLRC2/KLRD1/KLRK1/NCR1/NLRX1/PLSCR1/PPARG/RASGRP1/SH2D1A/SH2D1B/TLR8/TXK/TYROBP/VAV1	23
BP	GO:0019884	antigen processing and presentation of exogenous antigen	13/260	47/18723	4.88983434864255e-14	2.76512245586142e-12	1.75834790329795e-12	B2M/CD1C/CD1E/CTSL/FCER1G/HLA-DMB/HLA-DOA/HLA-DOB/HLA-DPA1/HLA-DPB1/HLA-DQA1/HLA-DRA/IFI30	13
BP	GO:0032729	positive regulation of interferon-gamma production	15/260	72/18723	5.24330872823147e-14	2.91794292082215e-12	1.85552679806086e-12	BCL3/CD14/CD3E/HLA-DPA1/HLA-DPB1/IL12RB2/IL18R1/IL1B/IL1R1/IL23A/RASGRP1/SLC11A1/TLR3/TLR8/TXK	15
BP	GO:0007204	positive regulation of cytosolic calcium ion concentration	27/260	319/18723	6.07655166543232e-14	3.32881095921964e-12	2.11679875450422e-12	ACKR4/ADM/C3AR1/CCR3/CCR5/CCR7/CCR8/CCR9/CX3CR1/CXCL10/CXCR1/CXCR5/EDNRB/FASLG/FPR1/FPR2/FYN/GPER1/LCK/OPRL1/PLCG1/PROK2/PTGDR/PTGFR/S1PR1/TACR1/XCL1	27
BP	GO:0019886	antigen processing and presentation of exogenous peptide antigen via MHC class II	11/260	30/18723	1.29685977050739e-13	6.99506208522907e-12	4.44817650839619e-12	B2M/CTSL/FCER1G/HLA-DMB/HLA-DOA/HLA-DOB/HLA-DPA1/HLA-DPB1/HLA-DQA1/HLA-DRA/IFI30	11
BP	GO:0030595	leukocyte chemotaxis	23/260	230/18723	1.4507846630212e-13	7.70674398265506e-12	4.90073670857880e-12	AZU1/C3AR1/CCR5/CCR7/CKLF/CX3CR1/CXCL10/CXCL16/CXCL8/CXCR1/CXCR5/EDNRB/FCER1G/FPR2/KLRK1/MAPK3/S100A12/S100A8/S100A9/S1PR1/VAV1/VEGFB/XCL1	23
BP	GO:0072503	cellular divalent inorganic cation homeostasis	32/260	486/18723	2.76730450058964e-13	1.44808501180108e-11	9.20840680636112e-12	ACKR4/ADM/C3AR1/CCR3/CCR5/CCR7/CCR8/CCR9/CX3CR1/CXCL10/CXCR1/CXCR5/EDNRB/ELANE/FASLG/FPR1/FPR2/FYN/GPER1/LCK/OPRL1/PLCG1/PROK2/PTGDR/PTGFR/S100A8/S100A9/S1PR1/SLC11A1/TACR1/TPT1/XCL1	32
BP	GO:0070661	leukocyte proliferation	26/260	318/18723	4.07085932430973e-13	2.09888717515146e-11	1.33468731406935e-11	CARD11/CBLB/CD28/CD3E/CD40LG/CR2/FLT3/FYN/HLA-DMB/HLA-DPA1/HLA-DPB1/IL1B/IL23A/IL2RA/IL5RA/IL7R/MAPK3/NFATC2/PRKCQ/RASGRP1/SLC11A1/TNFRSF13C/TNFSF13B/TNFSF14/TYROBP/XCL1	26
BP	GO:0042742	defense response to bacterium	27/260	350/18723	5.64122278876707e-13	2.86639523150976e-11	1.8227475006268e-11	AZU1/BCL3/BPI/CAMP/CD4/CTSG/DEFA4/ELANE/FCER1G/FGR/FPR2/IL23A/IL7R/LCN2/LTF/MPO/PGLYRP1/PGLYRP2/RNASE3/S100A12/S100A8/S100A9/SLC11A1/SLPI/STAB2/TLR2/TLR3	27
BP	GO:0002495	antigen processing and presentation of peptide antigen via MHC class II	11/260	34/18723	6.4668716202194e-13	3.23897884292703e-11	2.05967429949243e-11	B2M/CTSL/FCER1G/HLA-DMB/HLA-DOA/HLA-DOB/HLA-DPA1/HLA-DPB1/HLA-DQA1/HLA-DRA/IFI30	11
BP	GO:0030099	myeloid cell differentiation	28/260	381/18723	6.71439226573255e-13	3.31558581459977e-11	2.10838885379119e-11	ACVR1B/B2M/CCR7/CD4/ESRRA/HSPA1A/HSPA1B/IFNG/IL23A/INHBA/IRF7/JAG1/LILRB3/LTBR/LTF/MAPK14/MMP9/NFKBIA/PIK3R1/PPARG/PRKCA/PRTN3/RELB/STAT1/TGFBR3/TLR2/TLR3/TYROBP	28
BP	GO:0051480	regulation of cytosolic calcium ion concentration	27/260	353/18723	6.9091703390195e-13	3.36438211230588e-11	2.13941853480165e-11	ACKR4/ADM/C3AR1/CCR3/CCR5/CCR7/CCR8/CCR9/CX3CR1/CXCL10/CXCR1/CXCR5/EDNRB/FASLG/FPR1/FPR2/FYN/GPER1/LCK/OPRL1/PLCG1/PROK2/PTGDR/PTGFR/S1PR1/TACR1/XCL1	27
BP	GO:0002504	antigen processing and presentation of peptide or polysaccharide antigen via MHC class II	11/260	36/18723	1.32514403917969e-12	6.36432191967671e-11	4.04708734676653e-11	B2M/CTSL/FCER1G/HLA-DMB/HLA-DOA/HLA-DOB/HLA-DPA1/HLA-DPB1/HLA-DQA1/HLA-DRA/IFI30	11
BP	GO:0002824	positive regulation of adaptive immune response based on somatic recombination of immune receptors built from immunoglobulin superfamily domains	16/260	107/18723	1.69277540550997e-12	8.02009536718642e-11	5.09999759440983e-11	B2M/CD1C/CD1E/CD28/CD4/HLA-DRA/IL18R1/IL1B/IL1R1/IL23A/PRKCQ/RSAD2/SLC11A1/TNFSF13/TNFSF13B/XCL1	16
BP	GO:0055074	calcium ion homeostasis	30/260	460/18723	2.07151807032672e-12	9.68365647275399e-11	6.15786003221333e-11	ACKR4/ADM/C3AR1/CCR3/CCR5/CCR7/CCR8/CCR9/CX3CR1/CXCL10/CXCR1/CXCR5/EDNRB/ELANE/FASLG/FPR1/FPR2/FYN/GPER1/KL/LCK/OPRL1/PLCG1/PROK2/PTGDR/PTGFR/S1PR1/TACR1/TPT1/XCL1	30
BP	GO:0046651	lymphocyte proliferation	24/260	288/18723	2.26305713049527e-12	1.03458665634582e-10	6.57896099360631e-11	CARD11/CBLB/CD28/CD3E/CD40LG/CR2/FLT3/FYN/HLA-DMB/HLA-DPA1/HLA-DPB1/IL1B/IL23A/IL2RA/IL7R/NFATC2/PRKCQ/RASGRP1/SLC11A1/TNFRSF13C/TNFSF13B/TNFSF14/TYROBP/XCL1	24
BP	GO:0002456	T cell mediated immunity	16/260	109/18723	2.2721954517578e-12	1.03458665634582e-10	6.57896099360631e-11	B2M/CD1C/CD1E/CD8A/HLA-DRA/IL18R1/IL1B/IL1R1/IL23A/IL7R/JAG1/KLRC1/KLRD1/PRF1/RSAD2/XCL1	16
BP	GO:0048002	antigen processing and presentation of peptide antigen	13/260	62/18723	2.40040733087238e-12	1.07895232077418e-10	6.8610833020077e-11	B2M/CTSL/ERAP2/FCER1G/HLA-DMB/HLA-DOA/HLA-DOB/HLA-DPA1/HLA-DPB1/HLA-DQA1/HLA-DRA/IFI30/SLC11A1	13
BP	GO:0002478	antigen processing and presentation of exogenous peptide antigen	11/260	38/18723	2.58977317145146e-12	1.14933477710238e-10	7.30864700484237e-11	B2M/CTSL/FCER1G/HLA-DMB/HLA-DOA/HLA-DOB/HLA-DPA1/HLA-DPB1/HLA-DQA1/HLA-DRA/IFI30	11
BP	GO:0032943	mononuclear cell proliferation	24/260	291/18723	2.82644422370681e-12	1.23868918103951e-10	7.87685377080397e-11	CARD11/CBLB/CD28/CD3E/CD40LG/CR2/FLT3/FYN/HLA-DMB/HLA-DPA1/HLA-DPB1/IL1B/IL23A/IL2RA/IL7R/NFATC2/PRKCQ/RASGRP1/SLC11A1/TNFRSF13C/TNFSF13B/TNFSF14/TYROBP/XCL1	24
BP	GO:0002285	lymphocyte activation involved in immune response	20/260	194/18723	3.38386148296942e-12	1.46466893324578e-10	9.31386435468388e-11	BCL3/CD1C/CD28/CD40LG/FCER1G/HLA-DMB/HLA-DRA/IFNG/IL18R1/IL23A/IL4R/KLRC2/PGLYRP1/PGLYRP2/RELB/RORA/RORC/SEMA4A/SLC11A1/TNFSF13	20
BP	GO:0002821	positive regulation of adaptive immune response	16/260	112/18723	3.49266501776055e-12	1.49332726247177e-10	9.49610334739005e-11	B2M/CD1C/CD1E/CD28/CD4/HLA-DRA/IL18R1/IL1B/IL1R1/IL23A/PRKCQ/RSAD2/SLC11A1/TNFSF13/TNFSF13B/XCL1	16
BP	GO:0097529	myeloid leukocyte migration	21/260	220/18723	4.26868392258212e-12	1.80313323284011e-10	1.14661668332643e-10	AZU1/C3AR1/CCR7/CKLF/CX3CR1/CXCL10/CXCL8/CXCR1/EDNRB/FCER1G/FPR2/IL1R1/MAPK3/PDGFD/PRTN3/S100A12/S100A8/S100A9/VAV1/VEGFB/XCL1	21
BP	GO:0006874	cellular calcium ion homeostasis	29/260	448/18723	5.95700332945811e-12	2.48633972298573e-10	1.58106930473587e-10	ACKR4/ADM/C3AR1/CCR3/CCR5/CCR7/CCR8/CCR9/CX3CR1/CXCL10/CXCR1/CXCR5/EDNRB/ELANE/FASLG/FPR1/FPR2/FYN/GPER1/LCK/OPRL1/PLCG1/PROK2/PTGDR/PTGFR/S1PR1/TACR1/TPT1/XCL1	29
BP	GO:0046631	alpha-beta T cell activation	18/260	156/18723	6.25234568779463e-12	2.57890870369506e-10	1.63993413829709e-10	BCL3/CBLB/CD28/CD3E/CTSL/HLA-DRA/IFNG/IL18R1/IL23A/IL4R/ITK/PRKCQ/RELB/RORA/RORC/RSAD2/SEMA4A/XCL1	18
BP	GO:0002573	myeloid leukocyte differentiation	20/260	208/18723	1.23095599095254e-11	5.01829267939488e-10	3.19114417238369e-10	CCR7/CD4/ESRRA/IFNG/IL23A/INHBA/IRF7/LILRB3/LTBR/LTF/MAPK14/MMP9/PIK3R1/PPARG/PRKCA/PRTN3/RELB/TLR2/TLR3/TYROBP	20
BP	GO:0019730	antimicrobial humoral response	16/260	122/18723	1.3355216753766e-11	5.35668661446323e-10	3.4063296752734e-10	AZU1/BCL3/CAMP/CTSG/CXCL10/CXCL8/DEFA4/ELANE/LTF/PGLYRP1/PRTN3/RNASE3/S100A12/S100A9/SLC11A1/SLPI	16
BP	GO:0071222	cellular response to lipopolysaccharide	20/260	209/18723	1.34451917305409e-11	5.35668661446323e-10	3.4063296752734e-10	BPI/CAMP/CCR5/CD14/CTSG/CX3CR1/CXCL10/CXCL8/DEFA4/EDNRB/HCK/IL1B/IL24/LCN2/LTF/MAPK14/MAPK3/NFKBIA/PRKCA/TLR2	20
BP	GO:0002399	MHC class II protein complex assembly	8/260	16/18723	1.45199395415778e-11	5.65513685851515e-10	3.59611489066415e-10	B2M/HLA-DMB/HLA-DOA/HLA-DOB/HLA-DPA1/HLA-DPB1/HLA-DQA1/HLA-DRA	8
BP	GO:0002503	peptide antigen assembly with MHC class II protein complex	8/260	16/18723	1.45199395415778e-11	5.65513685851515e-10	3.59611489066415e-10	B2M/HLA-DMB/HLA-DOA/HLA-DOB/HLA-DPA1/HLA-DPB1/HLA-DQA1/HLA-DRA	8
BP	GO:0045637	regulation of myeloid cell differentiation	20/260	210/18723	1.46781932151991e-11	5.65513685851515e-10	3.59611489066415e-10	ACVR1B/B2M/CD4/ESRRA/HSPA1A/HSPA1B/IFNG/IL23A/INHBA/IRF7/JAG1/LILRB3/LTF/MAPK14/NFKBIA/PIK3R1/PRKCA/STAT1/TLR3/TYROBP	20
BP	GO:0006959	humoral immune response	24/260	317/18723	1.7382208210475e-11	6.6241328245571e-10	4.21230171507849e-10	A2M/AZU1/BCL3/BLNK/CAMP/CCR7/CD28/CR2/CTSG/CXCL10/CXCL8/DEFA4/ELANE/IFNG/IL1B/LTF/PGLYRP1/PRTN3/RNASE3/S100A12/S100A9/SH2D1A/SLC11A1/SLPI	24
BP	GO:0051607	defense response to virus	22/260	265/18723	2.09089244526132e-11	7.7985839500917e-10	4.95913796087736e-10	APOBEC3A/APOBEC3C/AZU1/CXCL10/IFIH1/IFITM1/IFNG/IFNGR2/IL10RB/IL23A/IRF7/MX1/NLRX1/PLSCR1/PRF1/RNASE2/RSAD2/STAT1/TLR2/TLR3/TLR8/UNC93B1	22
BP	GO:0140546	defense response to symbiont	22/260	265/18723	2.09089244526132e-11	7.7985839500917e-10	4.95913796087736e-10	APOBEC3A/APOBEC3C/AZU1/CXCL10/IFIH1/IFITM1/IFNG/IFNGR2/IL10RB/IL23A/IRF7/MX1/NLRX1/PLSCR1/PRF1/RNASE2/RSAD2/STAT1/TLR2/TLR3/TLR8/UNC93B1	22
BP	GO:0070665	positive regulation of leukocyte proliferation	17/260	150/18723	3.27427790409773e-11	1.20838087702807e-09	7.6841225494504e-10	CARD11/CD28/CD3E/CD40LG/HLA-DMB/HLA-DPA1/HLA-DPB1/IL1B/IL23A/IL2RA/IL5RA/MAPK3/NFATC2/PRKCQ/TNFRSF13C/TNFSF13B/XCL1	17
BP	GO:0001818	negative regulation of cytokine production	25/260	357/18723	3.50347920222501e-11	1.27949980031259e-09	8.13636946306204e-10	BCL3/BPI/CCR7/CX3CR1/ELANE/HGF/HMOX1/HSP90AB1/IFNG/IL1R2/IL23A/INHBA/INHBB/LTF/NLRX1/ORM1/PGLYRP1/PGLYRP2/POMC/RELB/SLC11A1/TGFB3/TLR8/TYROBP/XCL1	25
BP	GO:0071219	cellular response to molecule of bacterial origin	20/260	221/18723	3.73241897880773e-11	1.34905782883504e-09	8.57869060999975e-10	BPI/CAMP/CCR5/CD14/CTSG/CX3CR1/CXCL10/CXCL8/DEFA4/EDNRB/HCK/IL1B/IL24/LCN2/LTF/MAPK14/MAPK3/NFKBIA/PRKCA/TLR2	20
BP	GO:0045089	positive regulation of innate immune response	16/260	131/18723	4.01724063276812e-11	1.43718833249847e-09	9.13911456520181e-10	FPR2/FYN/HCK/IL18RAP/IRF7/KLRC2/KLRD1/KLRK1/PLSCR1/RASGRP1/SH2D1A/SH2D1B/TLR8/TXK/TYROBP/VAV1	16
BP	GO:0042098	T cell proliferation	19/260	199/18723	4.61480607671637e-11	1.63429394999673e-09	1.03925138442161e-09	CARD11/CBLB/CD28/CD3E/CD40LG/FYN/HLA-DMB/HLA-DPA1/HLA-DPB1/IL1B/IL23A/IL2RA/PRKCQ/RASGRP1/SLC11A1/TNFRSF13C/TNFSF13B/TNFSF14/XCL1	19
BP	GO:0002501	peptide antigen assembly with MHC protein complex	8/260	18/18723	4.81941381501099e-11	1.68968648354285e-09	1.07447562738877e-09	B2M/HLA-DMB/HLA-DOA/HLA-DOB/HLA-DPA1/HLA-DPB1/HLA-DQA1/HLA-DRA	8
BP	GO:1902105	regulation of leukocyte differentiation	22/260	279/18723	5.71939712670364e-11	1.98536696299237e-09	1.26249954292426e-09	CARD11/CD28/CD4/ESRRA/HLA-DOA/HLA-DRA/IFNG/IL23A/IL2RA/IL4R/IL7R/INHBA/IRF7/LILRB3/LTF/PGLYRP1/PGLYRP2/PIK3R1/PRKCA/RASGRP1/TLR3/TYROBP	22
BP	GO:0007249	I-kappaB kinase/NF-kappaB signaling	22/260	281/18723	6.57036695879825e-11	2.25840260368105e-09	1.436123551985e-09	BCL3/CARD11/CCR7/CD4/CX3CR1/FASLG/FYN/HMOX1/IKBKG/IL1B/LTBR/LTF/NFKBIA/NLRX1/RELB/RORA/S100A12/SECTM1/STAT1/TLR2/TLR3/TLR8	22
BP	GO:0032640	tumor necrosis factor production	18/260	181/18723	7.71147046205213e-11	2.55060523018441e-09	1.62193589261434e-09	AZU1/BCL3/BPI/CD14/CX3CR1/IFIH1/IFNG/IFNGR1/IL23A/LTF/ORM1/PIK3R1/POMC/RASGRP1/TLR2/TLR3/TNFRSF8/TYROBP	18
BP	GO:0032680	regulation of tumor necrosis factor production	18/260	181/18723	7.71147046205213e-11	2.55060523018441e-09	1.62193589261434e-09	AZU1/BCL3/BPI/CD14/CX3CR1/IFIH1/IFNG/IFNGR1/IL23A/LTF/ORM1/PIK3R1/POMC/RASGRP1/TLR2/TLR3/TNFRSF8/TYROBP	18
BP	GO:0045766	positive regulation of angiogenesis	18/260	181/18723	7.71147046205213e-11	2.55060523018441e-09	1.62193589261434e-09	ACVRL1/ADM/AKT3/ANGPTL3/C3AR1/CAMP/CCR3/CX3CR1/CXCL8/HGF/HMOX1/IL1B/NR2E1/PLCG1/PRKCA/RLN2/TLR3/VEGFB	18
BP	GO:1904018	positive regulation of vasculature development	18/260	181/18723	7.71147046205213e-11	2.55060523018441e-09	1.62193589261434e-09	ACVRL1/ADM/AKT3/ANGPTL3/C3AR1/CAMP/CCR3/CX3CR1/CXCL8/HGF/HMOX1/IL1B/NR2E1/PLCG1/PRKCA/RLN2/TLR3/VEGFB	18
BP	GO:0002396	MHC protein complex assembly	8/260	19/18723	8.22491122614974e-11	2.69500362232533e-09	1.7137591713709e-09	B2M/HLA-DMB/HLA-DOA/HLA-DOB/HLA-DPA1/HLA-DPB1/HLA-DQA1/HLA-DRA	8
BP	GO:0044403	biological process involved in symbiotic interaction	22/260	290/18723	1.20863770796119e-10	3.82888608087554e-09	2.43479770597604e-09	AZU1/CAMP/CCR5/CD4/CR2/CTSB/CTSG/CTSL/CX3CR1/CXCL8/ELANE/HSP90AB1/HSPA1A/HSPA1B/HSPA8/IFITM1/INHBB/LTF/PGLYRP1/PGLYRP2/PLSCR1/PTX3	22
BP	GO:1901342	regulation of vasculature development	24/260	348/18723	1.2088795725563e-10	3.82888608087554e-09	2.43479770597604e-09	ACVRL1/ADM/AKT3/ANGPTL3/ANGPTL7/C3AR1/CAMP/CCR3/CX3CR1/CXCL10/CXCL8/FASLG/HGF/HMOX1/IL1B/NR2E1/PLCG1/PPARG/PRKCA/RLN2/SEMA4A/STAT1/TLR3/VEGFB	24
BP	GO:0071706	tumor necrosis factor superfamily cytokine production	18/260	186/18723	1.21301439351203e-10	3.82888608087554e-09	2.43479770597604e-09	AZU1/BCL3/BPI/CD14/CX3CR1/IFIH1/IFNG/IFNGR1/IL23A/LTF/ORM1/PIK3R1/POMC/RASGRP1/TLR2/TLR3/TNFRSF8/TYROBP	18
BP	GO:1903555	regulation of tumor necrosis factor superfamily cytokine production	18/260	186/18723	1.21301439351203e-10	3.82888608087554e-09	2.43479770597604e-09	AZU1/BCL3/BPI/CD14/CX3CR1/IFIH1/IFNG/IFNGR1/IL23A/LTF/ORM1/PIK3R1/POMC/RASGRP1/TLR2/TLR3/TNFRSF8/TYROBP	18
BP	GO:0042102	positive regulation of T cell proliferation	14/260	101/18723	1.22314672292658e-10	3.82888608087554e-09	2.43479770597604e-09	CARD11/CD28/CD3E/CD40LG/HLA-DMB/HLA-DPA1/HLA-DPB1/IL1B/IL23A/IL2RA/PRKCQ/TNFRSF13C/TNFSF13B/XCL1	14
BP	GO:0034341	response to interferon-gamma	16/260	141/18723	1.23592000605968e-10	3.83463322234092e-09	2.4384523268136e-09	CXCL16/FASLG/HCK/HLA-DPA1/HSP90AB1/IFITM1/IFNG/IFNGR1/IFNGR2/PPARG/SLC11A1/STAT1/TLR2/TLR3/TXK/XCL1	16
BP	GO:0035710	CD4-positive, alpha-beta T cell activation	14/260	102/18723	1.40035363442174e-10	4.30670161603738e-09	2.73864173379985e-09	BCL3/CTSL/HLA-DRA/IFNG/IL18R1/IL23A/IL4R/PRKCQ/RELB/RORA/RORC/RSAD2/SEMA4A/XCL1	14
BP	GO:0043434	response to peptide hormone	26/260	414/18723	1.53322578194395e-10	4.67433877521346e-09	2.97242307199751e-09	ACVR1C/ADM/AREG/CYSLTR2/EDNRB/ESRRA/FABP3/FYN/GLP2R/GNRHR/GPER1/IL1B/INHBB/KL/PIK3R1/PIK3R3/POMC/PPARG/PRKCQ/PTGS2/RETN/SOCS3/SORT1/STAT1/TGFBR3/TLR2	26
BP	GO:0002709	regulation of T cell mediated immunity	13/260	85/18723	1.60776601293716e-10	4.85933417358422e-09	3.09006208294094e-09	B2M/CD1C/CD1E/HLA-DRA/IL18R1/IL1B/IL1R1/IL23A/IL7R/KLRC1/KLRD1/RSAD2/XCL1	13
BP	GO:0006968	cellular defense response	11/260	54/18723	1.69328998205401e-10	5.07408092058235e-09	3.22662004677498e-09	CCR3/CCR5/CCR9/CX3CR1/ITK/KLRC2/KLRC3/NCR1/PRF1/SH2D1A/TYROBP	11
BP	GO:0002833	positive regulation of response to biotic stimulus	17/260	168/18723	1.99789699435437e-10	5.93612445949698e-09	3.77479557006473e-09	FPR2/FYN/HCK/IL18RAP/IRF7/KLRC2/KLRD1/KLRK1/PLSCR1/PRKCA/RASGRP1/SH2D1A/SH2D1B/TLR8/TXK/TYROBP/VAV1	17
BP	GO:0002381	immunoglobulin production involved in immunoglobulin-mediated immune response	12/260	70/18723	2.07898727264668e-10	6.12071195171124e-09	3.89217519251941e-09	B2M/CD28/CD40LG/HLA-DMB/HLA-DOA/HLA-DOB/HLA-DPA1/HLA-DPB1/HLA-DQA1/HLA-DRA/TNFSF13/XCL1	12
BP	GO:0032102	negative regulation of response to external stimulus	26/260	420/18723	2.09493848889147e-10	6.12071195171124e-09	3.89217519251941e-09	A2M/ELANE/FGR/FPR2/FYN/GPER1/HCK/HGF/IL2RA/KLKB1/KLRC1/KLRD1/KLRK1/LTF/MAPK14/NLRX1/NR1D2/PGLYRP1/PLAU/PLCG1/PPARG/RORA/SEMA4A/SEMA4B/SEMA6B/SOCS3	26
BP	GO:0071216	cellular response to biotic stimulus	20/260	246/18723	2.56449513190147e-10	7.43067763012113e-09	4.7251854626945e-09	BPI/CAMP/CCR5/CD14/CTSG/CX3CR1/CXCL10/CXCL8/DEFA4/EDNRB/HCK/IL1B/IL24/LCN2/LTF/MAPK14/MAPK3/NFKBIA/PRKCA/TLR2	20
BP	GO:0042088	T-helper 1 type immune response	10/260	43/18723	2.87509360113735e-10	8.26235915212094e-09	5.25405370768672e-09	BCL3/IL18R1/IL1B/IL1R1/IL23A/IL4R/RELB/SEMA4A/SLC11A1/XCL1	10
BP	GO:0051092	positive regulation of NF-kappaB transcription factor activity	16/260	152/18723	3.8348787507898e-10	1.09309633335521e-08	6.95102541221463e-09	CARD11/CD40LG/CX3CR1/HSPA1A/HSPA1B/IKBKG/IL18R1/IL18RAP/IL1B/LTF/PRKCQ/S100A12/S100A8/S100A9/TLR2/TLR3	16
BP	GO:0002437	inflammatory response to antigenic stimulus	12/260	74/18723	4.08247424208994e-10	1.15428666877156e-08	7.34013620097326e-09	CCR7/CD28/ELANE/FGR/FYN/HCK/IL1RN/IL2RA/IL5RA/MAPK14/PLCG1/RASGRP1	12
BP	GO:0045765	regulation of angiogenesis	23/260	342/18723	4.91380890072413e-10	1.3782251204751e-08	8.76416610672312e-09	ACVRL1/ADM/AKT3/ANGPTL3/C3AR1/CAMP/CCR3/CX3CR1/CXCL10/CXCL8/FASLG/HGF/HMOX1/IL1B/NR2E1/PLCG1/PPARG/PRKCA/RLN2/SEMA4A/STAT1/TLR3/VEGFB	23
BP	GO:0018108	peptidyl-tyrosine phosphorylation	24/260	375/18723	5.53172697182772e-10	1.53922498120857e-08	9.78796802533927e-09	AREG/CBLB/CD3E/CD4/CRLF1/FGR/FLT3/FYN/HBEGF/HCK/HGF/IFNG/IL12RB2/IL23A/IL24/ITK/LCK/MAPK3/OSM/PDGFD/PDGFRB/SOCS3/TGFA/TXK	24
BP	GO:0002286	T cell activation involved in immune response	14/260	114/18723	6.34979880306994e-10	1.75294445697348e-08	1.11470152216346e-08	BCL3/CD1C/FCER1G/HLA-DMB/HLA-DRA/IFNG/IL18R1/IL23A/IL4R/RELB/RORA/RORC/SEMA4A/SLC11A1	14
BP	GO:0018212	peptidyl-tyrosine modification	24/260	378/18723	6.49414368045703e-10	1.77878654247518e-08	1.13113456539539e-08	AREG/CBLB/CD3E/CD4/CRLF1/FGR/FLT3/FYN/HBEGF/HCK/HGF/IFNG/IL12RB2/IL23A/IL24/ITK/LCK/MAPK3/OSM/PDGFD/PDGFRB/SOCS3/TGFA/TXK	24
BP	GO:0019058	viral life cycle	22/260	317/18723	6.59463095662622e-10	1.79230822743655e-08	1.13973303681227e-08	APOBEC3A/APOBEC3C/CCR5/CD28/CD4/CR2/CTSB/CTSL/CXCL8/HSP90AB1/HSPA1A/HSPA1B/HSPA8/IFIH1/IFITM1/LTF/MX1/NEDD4/PLSCR1/PTX3/RSAD2/SLPI	22
BP	GO:0050764	regulation of phagocytosis	13/260	95/18723	6.71421961671307e-10	1.81077338278431e-08	1.15147507272861e-08	AZU1/FCER1G/FGR/FPR2/HCK/IFNG/IL1B/IL2RB/PLSCR1/PRTN3/PTX3/SLC11A1/TLR2	13
BP	GO:0016064	immunoglobulin mediated immune response	18/260	207/18723	7.01356080972505e-10	1.87706444266382e-08	1.19362971434292e-08	B2M/BCL3/CD28/CD40LG/CR2/FCER1G/HLA-DMB/HLA-DOA/HLA-DOB/HLA-DPA1/HLA-DPB1/HLA-DQA1/HLA-DRA/IL4R/IRF7/TLR8/TNFSF13/XCL1	18
BP	GO:0050671	positive regulation of lymphocyte proliferation	15/260	137/18723	7.89288642599252e-10	2.09639847041892e-08	1.33310474084946e-08	CARD11/CD28/CD3E/CD40LG/HLA-DMB/HLA-DPA1/HLA-DPB1/IL1B/IL23A/IL2RA/NFATC2/PRKCQ/TNFRSF13C/TNFSF13B/XCL1	15
BP	GO:0032946	positive regulation of mononuclear cell proliferation	15/260	138/18723	8.74675317275226e-10	2.30572305441123e-08	1.46621473841625e-08	CARD11/CD28/CD3E/CD40LG/HLA-DMB/HLA-DPA1/HLA-DPB1/IL1B/IL23A/IL2RA/NFATC2/PRKCQ/TNFRSF13C/TNFSF13B/XCL1	15
BP	GO:0019724	B cell mediated immunity	18/260	210/18723	8.85473622478303e-10	2.31676904508129e-08	1.47323890998354e-08	B2M/BCL3/CD28/CD40LG/CR2/FCER1G/HLA-DMB/HLA-DOA/HLA-DOB/HLA-DPA1/HLA-DPB1/HLA-DQA1/HLA-DRA/IL4R/IRF7/TLR8/TNFSF13/XCL1	18
BP	GO:0002715	regulation of natural killer cell mediated immunity	10/260	48/18723	9.22780007286469e-10	2.39649385596027e-08	1.52393610560058e-08	IL18RAP/KLRC1/KLRC2/KLRD1/KLRK1/NCR1/RASGRP1/SH2D1A/SH2D1B/VAV1	10
BP	GO:0001913	T cell mediated cytotoxicity	10/260	49/18723	1.1453399125349e-09	2.95261892157895e-08	1.87757734887688e-08	B2M/CD1C/CD1E/HLA-DRA/IL23A/IL7R/KLRC1/KLRD1/PRF1/XCL1	10
BP	GO:1990266	neutrophil migration	14/260	122/18723	1.57364171830362e-09	4.02714442654925e-08	2.56087065644799e-08	C3AR1/CCR7/CKLF/CXCL10/CXCL8/CXCR1/FCER1G/IL1R1/PRTN3/S100A12/S100A8/S100A9/VAV1/XCL1	14
BP	GO:0070663	regulation of leukocyte proliferation	19/260	245/18723	1.61265872117761e-09	4.06895396888211e-08	2.58745744320783e-08	CARD11/CBLB/CD28/CD3E/CD40LG/HLA-DMB/HLA-DPA1/HLA-DPB1/IL1B/IL23A/IL2RA/IL5RA/MAPK3/NFATC2/PRKCQ/TNFRSF13C/TNFSF13B/TYROBP/XCL1	19
BP	GO:0043367	CD4-positive, alpha-beta T cell differentiation	12/260	83/18723	1.61319053529553e-09	4.06895396888211e-08	2.58745744320783e-08	BCL3/CTSL/HLA-DRA/IFNG/IL18R1/IL23A/IL4R/RELB/RORA/RORC/RSAD2/SEMA4A	12
BP	GO:0050852	T cell receptor signaling pathway	14/260	123/18723	1.75399276702816e-09	4.39249902942909e-08	2.79320051170349e-08	CARD11/CBLB/CCR7/CD247/CD28/CD3E/FYN/HLA-DPB1/IKBKG/ITK/LCK/PLCG1/SH2D1A/TXK	14
BP	GO:0032760	positive regulation of tumor necrosis factor production	13/260	103/18723	1.8662239402497e-09	4.63568060831702e-08	2.94784025232397e-08	AZU1/CD14/IFIH1/IFNG/IFNGR1/IL23A/ORM1/PIK3R1/RASGRP1/TLR2/TLR3/TNFRSF8/TYROBP	13
BP	GO:0050777	negative regulation of immune response	17/260	194/18723	1.87754320131494e-09	4.63568060831702e-08	2.94784025232397e-08	A2M/CR2/FGR/FYN/HCK/HMOX1/IL4R/IL7R/KLRC1/KLRD1/MAPK14/NLRX1/PGLYRP1/PGLYRP2/PLCG1/PPARG/XCL1	17
BP	GO:0060333	interferon-gamma-mediated signaling pathway	8/260	27/18723	2.19436832124898e-09	5.38003869531394e-08	3.42117931866422e-08	HCK/HSP90AB1/IFNG/IFNGR1/IFNGR2/PPARG/STAT1/TXK	8
BP	GO:0002440	production of molecular mediator of immune response	21/260	308/18723	2.25213600253787e-09	5.48332557284567e-08	3.48685968813977e-08	B2M/CD28/CD40LG/ELANE/HLA-DMB/HLA-DOA/HLA-DOB/HLA-DPA1/HLA-DPB1/HLA-DQA1/HLA-DRA/HMOX1/IL18R1/IL1B/IL1R1/IL4R/RSAD2/TGFB3/TLR3/TNFSF13/XCL1	21
BP	GO:0050920	regulation of chemotaxis	18/260	223/18723	2.32506455589467e-09	5.60249900821633e-08	3.56264235728291e-08	AZU1/C3AR1/CCR7/CX3CR1/CXCL10/CXCL8/ELANE/FPR2/KLRK1/MAPK3/PDGFD/PDGFRB/S1PR1/SEMA4A/SEMA4B/SEMA6B/VEGFB/XCL1	18
BP	GO:0097530	granulocyte migration	15/260	148/18723	2.3330429412424e-09	5.60249900821633e-08	3.56264235728291e-08	C3AR1/CCR7/CKLF/CXCL10/CXCL8/CXCR1/FCER1G/IL1R1/MAPK3/PRTN3/S100A12/S100A8/S100A9/VAV1/XCL1	15
BP	GO:0001914	regulation of T cell mediated cytotoxicity	9/260	39/18723	2.46335598202468e-09	5.8751878047473e-08	3.73604580732422e-08	B2M/CD1C/CD1E/HLA-DRA/IL23A/IL7R/KLRC1/KLRD1/XCL1	9
BP	GO:0042116	macrophage activation	13/260	106/18723	2.67385348687617e-09	6.33414211147827e-08	4.02789593542227e-08	AZU1/BPI/CX3CR1/FPR2/IFNG/IFNGR1/IFNGR2/IL4R/RORA/SLC11A1/TLR2/TLR3/TYROBP	13
BP	GO:1903557	positive regulation of tumor necrosis factor superfamily cytokine production	13/260	107/18723	3.00639677700088e-09	7.07411214776181e-08	4.49844462994551e-08	AZU1/CD14/IFIH1/IFNG/IFNGR1/IL23A/ORM1/PIK3R1/RASGRP1/TLR2/TLR3/TNFRSF8/TYROBP	13
BP	GO:0070098	chemokine-mediated signaling pathway	12/260	88/18723	3.21697792961770e-09	7.51914974749309e-08	4.78144509117914e-08	ACKR4/CCR3/CCR5/CCR7/CCR8/CCR9/CX3CR1/CXCL10/CXCL8/CXCR1/CXCR5/XCL1	12
BP	GO:0050728	negative regulation of inflammatory response	16/260	176/18723	3.3389503706599e-09	7.75255629108186e-08	4.92986886375578e-08	ELANE/FGR/FPR2/FYN/GPER1/HCK/HGF/IL2RA/MAPK14/NLRX1/NR1D2/PGLYRP1/PLCG1/PPARG/RORA/SOCS3	16
BP	GO:0002228	natural killer cell mediated immunity	11/260	71/18723	3.6781377456844e-09	8.48391508971679e-08	5.39494165191106e-08	GZMB/IL18RAP/KLRC1/KLRC2/KLRD1/KLRK1/NCR1/RASGRP1/SH2D1A/SH2D1B/VAV1	11
BP	GO:0031348	negative regulation of defense response	19/260	258/18723	3.80584848503256e-09	8.72111424086547e-08	5.54577715259647e-08	A2M/ELANE/FGR/FPR2/FYN/GPER1/HCK/HGF/IL2RA/KLRC1/KLRD1/MAPK14/NLRX1/NR1D2/PGLYRP1/PLCG1/PPARG/RORA/SOCS3	19
BP	GO:0016032	viral process	24/260	415/18723	4.14391134477682e-09	9.43412543817373e-08	5.99918265771518e-08	APOBEC3A/APOBEC3C/CCR5/CD28/CD4/CR2/CTSB/CTSL/CXCL8/HSP90AB1/HSPA1A/HSPA1B/HSPA8/IFIH1/IFITM1/IRF7/LTF/MX1/NEDD4/PLSCR1/PTX3/RSAD2/SLPI/STAT1	24
BP	GO:0002711	positive regulation of T cell mediated immunity	10/260	56/18723	4.55675946564006e-09	1.03070959267962e-07	6.55430665414306e-08	B2M/CD1C/CD1E/HLA-DRA/IL18R1/IL1B/IL1R1/IL23A/RSAD2/XCL1	10
BP	GO:0046632	alpha-beta T cell differentiation	13/260	112/18723	5.30234790812441e-09	1.19166870294129e-07	7.57784943954622e-08	BCL3/CTSL/HLA-DRA/IFNG/IL18R1/IL23A/IL4R/ITK/RELB/RORA/RORC/RSAD2/SEMA4A	13
BP	GO:0042060	wound healing	24/260	422/18723	5.74477929387514e-09	1.28287873912906e-07	8.15785621483576e-08	ACVRL1/CD40LG/FCER1G/HBEGF/HMOX1/IL24/INSL3/KLKB1/LCK/MAPK14/PDGFRB/PLAU/PLAUR/PLSCR1/PRKCA/PRKCQ/S100A8/SERPIND1/SLC11A1/TGFA/TGFB3/TNFRSF12A/TXK/VAV1	24
BP	GO:0002292	T cell differentiation involved in immune response	11/260	75/18723	6.69991466102718e-09	1.4867025823773e-07	9.45397685013695e-08	BCL3/FCER1G/HLA-DRA/IFNG/IL18R1/IL23A/IL4R/RELB/RORA/RORC/SEMA4A	11
BP	GO:0002717	positive regulation of natural killer cell mediated immunity	8/260	31/18723	7.43150838295676e-09	1.63867096796518e-07	1.04203474049006e-07	IL18RAP/KLRC2/KLRD1/KLRK1/RASGRP1/SH2D1A/SH2D1B/VAV1	8
BP	GO:0042269	regulation of natural killer cell mediated cytotoxicity	9/260	44/18723	7.75647057014388e-09	1.69963661368278e-07	1.08080293865557e-07	IL18RAP/KLRC1/KLRC2/KLRD1/KLRK1/NCR1/RASGRP1/SH2D1A/VAV1	9
BP	GO:0009620	response to fungus	10/260	60/18723	9.18943172198572e-09	1.98877454427666e-07	1.2646664319146e-07	CTSG/CX3CR1/DEFA4/ELANE/LTF/MPO/PTX3/S100A12/S100A8/S100A9	10
BP	GO:0031663	lipopolysaccharide-mediated signaling pathway	10/260	60/18723	9.18943172198572e-09	1.98877454427666e-07	1.2646664319146e-07	BPI/CD14/HCK/IL1B/LTF/MAPK14/MAPK3/NFKBIA/PRKCA/TLR2	10
BP	GO:1990868	response to chemokine	12/260	97/18723	9.99787577482329e-09	2.1373507601543e-07	1.35914639865698e-07	ACKR4/CCR3/CCR5/CCR7/CCR8/CCR9/CX3CR1/CXCL10/CXCL8/CXCR1/CXCR5/XCL1	12
BP	GO:1990869	cellular response to chemokine	12/260	97/18723	9.99787577482329e-09	2.1373507601543e-07	1.35914639865698e-07	ACKR4/CCR3/CCR5/CCR7/CCR8/CCR9/CX3CR1/CXCL10/CXCL8/CXCR1/CXCR5/XCL1	12
BP	GO:0071346	cellular response to interferon-gamma	13/260	118/18723	1.00836385770547e-08	2.14262041522143e-07	1.36249738476566e-07	FASLG/HCK/HLA-DPA1/HSP90AB1/IFNG/IFNGR1/IFNGR2/PPARG/STAT1/TLR2/TLR3/TXK/XCL1	13
BP	GO:0001774	microglial cell activation	9/260	47/18723	1.43769585423187e-08	3.03648293068491e-07	1.93090667042683e-07	AZU1/CX3CR1/FPR2/IFNG/IFNGR1/IFNGR2/TLR2/TLR3/TYROBP	9
BP	GO:0034612	response to tumor necrosis factor	18/260	253/18723	1.69522764770902e-08	3.54219930103968e-07	2.25249290527578e-07	CAMP/CD14/CXCL16/CXCL8/GPER1/HSPA1A/HSPA1B/LCN2/MAPK14/MAPK3/NFKBIA/PTGS2/RORA/STAT1/TNFRSF13C/TNFRSF25/TNFSF13B/XCL1	18
BP	GO:0042129	regulation of T cell proliferation	15/260	171/18723	1.69734592862141e-08	3.54219930103968e-07	2.25249290527578e-07	CARD11/CBLB/CD28/CD3E/CD40LG/HLA-DMB/HLA-DPA1/HLA-DPB1/IL1B/IL23A/IL2RA/PRKCQ/TNFRSF13C/TNFSF13B/XCL1	15
BP	GO:0050670	regulation of lymphocyte proliferation	17/260	225/18723	1.76179305605581e-08	3.65493873049212e-07	2.32418417485282e-07	CARD11/CBLB/CD28/CD3E/CD40LG/HLA-DMB/HLA-DPA1/HLA-DPB1/IL1B/IL23A/IL2RA/NFATC2/PRKCQ/TNFRSF13C/TNFSF13B/TYROBP/XCL1	17
BP	GO:0030593	neutrophil chemotaxis	12/260	103/18723	1.99232821231959e-08	4.08485538736402e-07	2.59756919279341e-07	C3AR1/CCR7/CKLF/CXCL10/CXCL8/CXCR1/FCER1G/S100A12/S100A8/S100A9/VAV1/XCL1	12
BP	GO:0045639	positive regulation of myeloid cell differentiation	12/260	103/18723	1.99232821231959e-08	4.08485538736402e-07	2.59756919279341e-07	ACVR1B/CD4/HSPA1A/HSPA1B/IFNG/IL23A/INHBA/JAG1/MAPK14/PRKCA/STAT1/TYROBP	12
BP	GO:0032944	regulation of mononuclear cell proliferation	17/260	227/18723	2.00903476357139e-08	4.0951603959775e-07	2.60412217212008e-07	CARD11/CBLB/CD28/CD3E/CD40LG/HLA-DMB/HLA-DPA1/HLA-DPB1/IL1B/IL23A/IL2RA/NFATC2/PRKCQ/TNFRSF13C/TNFSF13B/TYROBP/XCL1	17
BP	GO:0071621	granulocyte chemotaxis	13/260	125/18723	2.03628069049112e-08	4.1267052606138e-07	2.62418162607861e-07	C3AR1/CCR7/CKLF/CXCL10/CXCL8/CXCR1/FCER1G/MAPK3/S100A12/S100A8/S100A9/VAV1/XCL1	13
BP	GO:0050832	defense response to fungus	9/260	49/18723	2.11574655121926e-08	4.26310770607743e-07	2.71092026344972e-07	CTSG/CX3CR1/DEFA4/ELANE/LTF/MPO/S100A12/S100A8/S100A9	9
BP	GO:0045058	T cell selection	9/260	50/18723	2.54913254365199e-08	5.10700497031079e-07	3.24755652779243e-07	CARD11/CCR7/CD28/CD3D/CD3E/CD3G/CD4/CTSL/IL23A	9
BP	GO:0045069	regulation of viral genome replication	11/260	85/18723	2.5821555479354e-08	5.14377122219404e-07	3.27093627423874e-07	APOBEC3A/APOBEC3C/CD28/CXCL8/IFIH1/IFITM1/LTF/MX1/PLSCR1/RSAD2/SLPI	11
BP	GO:0002294	CD4-positive, alpha-beta T cell differentiation involved in immune response	10/260	68/18723	3.21480508891167e-08	6.29670762107504e-07	4.00409125452215e-07	BCL3/HLA-DRA/IFNG/IL18R1/IL23A/IL4R/RELB/RORA/RORC/SEMA4A	10
BP	GO:0031640	killing of cells of other organism	10/260	68/18723	3.21480508891167e-08	6.29670762107504e-07	4.00409125452215e-07	AZU1/CAMP/CTSG/DEFA4/ELANE/IFNG/LTF/PGLYRP1/PRF1/S100A12	10
BP	GO:0042267	natural killer cell mediated cytotoxicity	10/260	68/18723	3.21480508891167e-08	6.29670762107504e-07	4.00409125452215e-07	GZMB/IL18RAP/KLRC1/KLRC2/KLRD1/KLRK1/NCR1/RASGRP1/SH2D1A/VAV1	10
BP	GO:0048660	regulation of smooth muscle cell proliferation	15/260	180/18723	3.3867693036635e-08	6.59667398813569e-07	4.19484057611655e-07	BMPR1A/ELANE/FGF9/GPER1/HBEGF/HMOX1/IFNG/MMP9/PDGFD/PDGFRB/PPARG/PTGS2/S1PR1/STAT1/TGFB3	15
BP	GO:0002287	alpha-beta T cell activation involved in immune response	10/260	69/18723	3.71418254279144e-08	7.15384964547009e-07	4.54914989314728e-07	BCL3/HLA-DRA/IFNG/IL18R1/IL23A/IL4R/RELB/RORA/RORC/SEMA4A	10
BP	GO:0002293	alpha-beta T cell differentiation involved in immune response	10/260	69/18723	3.71418254279144e-08	7.15384964547009e-07	4.54914989314728e-07	BCL3/HLA-DRA/IFNG/IL18R1/IL23A/IL4R/RELB/RORA/RORC/SEMA4A	10
BP	GO:0050829	defense response to Gram-negative bacterium	11/260	88/18723	3.73404017433265e-08	7.15384964547009e-07	4.54914989314728e-07	AZU1/BPI/CAMP/CD4/CTSG/DEFA4/ELANE/IL23A/LTF/RNASE3/SLC11A1	11
BP	GO:0002698	negative regulation of immune effector process	12/260	110/18723	4.20541762815178e-08	8.01314902407616e-07	5.09558039841273e-07	A2M/CR2/CX3CR1/HMOX1/IL4R/IL7R/KLRC1/KLRD1/PGLYRP1/PGLYRP2/TGFB3/XCL1	12
BP	GO:0048659	smooth muscle cell proliferation	15/260	184/18723	4.54299369093731e-08	8.60958696239255e-07	5.47485669269145e-07	BMPR1A/ELANE/FGF9/GPER1/HBEGF/HMOX1/IFNG/MMP9/PDGFD/PDGFRB/PPARG/PTGS2/S1PR1/STAT1/TGFB3	15
BP	GO:0045954	positive regulation of natural killer cell mediated cytotoxicity	7/260	26/18723	4.82324252637255e-08	9.04542596258548e-07	5.75200774274358e-07	IL18RAP/KLRC2/KLRD1/KLRK1/RASGRP1/SH2D1A/VAV1	7
BP	GO:0002827	positive regulation of T-helper 1 type immune response	6/260	16/18723	4.82457117799054e-08	9.04542596258548e-07	5.75200774274358e-07	IL18R1/IL1B/IL1R1/IL23A/SLC11A1/XCL1	6
BP	GO:0048872	homeostasis of number of cells	18/260	272/18723	5.15808839963414e-08	9.6192861325092e-07	6.11692678075314e-07	ACVR1B/AKT3/B2M/CARD11/CCR7/CX3CR1/FLT3/HMOX1/HSPA1A/HSPA1B/IL2RA/IL7R/INHBA/MAPK14/STAT1/TGFBR3/TNFSF13B/TNFSF14	18
BP	GO:0051090	regulation of DNA-binding transcription factor activity	23/260	440/18723	5.72484886199602e-08	1.06197460900307e-06	6.75312163169456e-07	BCL3/CARD11/CD40LG/CX3CR1/HCK/HMOX1/HSPA1A/HSPA1B/IKBKG/IL18R1/IL18RAP/IL1B/LTF/MAPK3/NFKBIA/PPARG/PRKCQ/S100A12/S100A8/S100A9/TLR2/TLR3/XCL1	23
BP	GO:0048525	negative regulation of viral process	11/260	92/18723	5.97168431709552e-08	1.10193290609142e-06	7.00721738704062e-07	APOBEC3A/APOBEC3C/IFIH1/IFITM1/LTF/MX1/PLSCR1/PTX3/RSAD2/SLPI/STAT1	11
BP	GO:0090100	positive regulation of transmembrane receptor protein serine/threonine kinase signaling pathway	12/260	114/18723	6.28720895048085e-08	1.15408139164324e-06	7.33883083886384e-07	ACVR1B/ACVR2B/ACVRL1/BMPR1A/GDF11/HSP90AB1/INHBA/INHBB/NEO1/PPARG/TGFB3/TGFBR3	12
BP	GO:0002825	regulation of T-helper 1 type immune response	7/260	27/18723	6.43457451935924e-08	1.17498011796216e-06	7.4717263333349e-07	IL18R1/IL1B/IL1R1/IL23A/IL4R/SLC11A1/XCL1	7
BP	GO:0006909	phagocytosis	19/260	308/18723	6.64643465703443e-08	1.20737823355247e-06	7.67774671589797e-07	AZU1/CD14/ELANE/FCER1G/FGR/FPR2/FYN/HCK/IFNG/IL1B/IL2RB/MARCO/PLSCR1/PRTN3/PTX3/SLC11A1/TLR2/TYROBP/VAV1	19
BP	GO:0045071	negative regulation of viral genome replication	9/260	56/18723	7.16824760992635e-08	1.29545753197947e-06	8.23784505579164e-07	APOBEC3A/APOBEC3C/IFIH1/IFITM1/LTF/MX1/PLSCR1/RSAD2/SLPI	9
BP	GO:0050792	regulation of viral process	14/260	164/18723	7.23602702256209e-08	1.30100055082578e-06	8.27309324360945e-07	APOBEC3A/APOBEC3C/CD28/CD4/CXCL8/IFIH1/IFITM1/LTF/MX1/PLSCR1/PTX3/RSAD2/SLPI/STAT1	14
BP	GO:0033002	muscle cell proliferation	17/260	248/18723	7.35546592579796e-08	1.3157277314208e-06	8.36674373299682e-07	BMPR1A/ELANE/FGF9/GPER1/HBEGF/HMOX1/IFNG/MAPK14/MMP9/PDGFD/PDGFRB/PPARG/PTGS2/S1PR1/STAT1/TGFB3/TGFBR3	17
BP	GO:0097191	extrinsic apoptotic signaling pathway	16/260	219/18723	7.4681235039894e-08	1.32909852817192e-06	8.45176894547131e-07	ACVR1B/FASLG/FYN/GPER1/HGF/HMOX1/HSPA1A/HSPA1B/IFNG/IL1B/INHBA/LTBR/PIK3R1/SORT1/TLR3/TNFRSF12A	16
BP	GO:0033077	T cell differentiation in thymus	10/260	75/18723	8.41662235304442e-08	1.49033727120069e-06	9.47708992224778e-07	B2M/CARD11/CCR7/CD28/CD3D/CD3E/CD3G/IL1B/IL7R/RASGRP1	10
BP	GO:0050921	positive regulation of chemotaxis	13/260	141/18723	8.63363187029759e-08	1.52108107222429e-06	9.67259047939186e-07	AZU1/C3AR1/CCR7/CX3CR1/CXCL10/CXCL8/FPR2/MAPK3/PDGFD/PDGFRB/S1PR1/VEGFB/XCL1	13
BP	GO:0050729	positive regulation of inflammatory response	13/260	142/18723	9.38750024364362e-08	1.64562879271073e-06	1.04645923768617e-06	CCR7/CD28/IFNG/IL1B/IL23A/NFKBIA/OSM/PTGS2/S100A12/S100A8/S100A9/TLR2/TLR3	13
BP	GO:0071674	mononuclear cell migration	15/260	196/18723	1.04855300686776e-07	1.82896857814844e-06	1.16304544045347e-06	C3AR1/CCR5/CCR7/CKLF/CX3CR1/CXCL10/CXCL16/CXCR1/FPR2/KLRK1/MAPK3/PDGFD/S100A12/S1PR1/XCL1	15
BP	GO:0002761	regulation of myeloid leukocyte differentiation	12/260	120/18723	1.11497358228593e-07	1.93519672252202e-06	1.23059616846358e-06	CD4/ESRRA/IFNG/IL23A/INHBA/IRF7/LILRB3/LTF/PIK3R1/PRKCA/TLR3/TYROBP	12
BP	GO:0045860	positive regulation of protein kinase activity	21/260	386/18723	1.13553710542019e-07	1.96117886285871e-06	1.24711827289601e-06	AREG/AZU1/BMPR1A/CCR7/CD4/ELANE/FGF13/FLT3/HBEGF/HSP90AB1/IFNG/IL1B/IL23A/LTF/PDGFD/PDGFRB/RASGRP1/S100A12/SLC11A1/TGFA/TLR3	21
BP	GO:2001233	regulation of apoptotic signaling pathway	20/260	356/18723	1.37244611093464e-07	2.35872356124355e-06	1.49991788594405e-06	BDNF/CX3CR1/FYN/GPER1/HGF/HMOX1/HSPA1A/HSPA1B/IL1B/INHBA/INHBB/LCK/LTBR/MMP9/PLAUR/PTGS2/S100A8/S100A9/TNFRSF12A/TPT1	20
BP	GO:0014068	positive regulation of phosphatidylinositol 3-kinase signaling	10/260	79/18723	1.39330205089183e-07	2.37131892739163e-06	1.50792730903878e-06	CD28/FGR/FLT3/FYN/GPER1/HGF/NEDD4/OSM/PDGFD/PDGFRB	10
BP	GO:0061844	antimicrobial humoral immune response mediated by antimicrobial peptide	10/260	79/18723	1.39330205089183e-07	2.37131892739163e-06	1.50792730903878e-06	CAMP/CXCL10/CXCL8/DEFA4/ELANE/LTF/PGLYRP1/RNASE3/S100A12/S100A9	10
BP	GO:0051091	positive regulation of DNA-binding transcription factor activity	17/260	260/18723	1.45397849300556e-07	2.46263217221135e-06	1.56599361718066e-06	CARD11/CD40LG/CX3CR1/HSPA1A/HSPA1B/IKBKG/IL18R1/IL18RAP/IL1B/LTF/PPARG/PRKCQ/S100A12/S100A8/S100A9/TLR2/TLR3	17
BP	GO:1903900	regulation of viral life cycle	13/260	148/18723	1.52904311260502e-07	2.57731978499674e-06	1.63892374114243e-06	APOBEC3A/APOBEC3C/CD28/CD4/CXCL8/IFIH1/IFITM1/LTF/MX1/PLSCR1/PTX3/RSAD2/SLPI	13
BP	GO:0033674	positive regulation of kinase activity	23/260	467/18723	1.67025736799573e-07	2.80187671396795e-06	1.7817200228733e-06	AREG/AZU1/BMPR1A/CCR7/CD4/ELANE/FGF13/FGR/FLT3/FPR2/HBEGF/HSP90AB1/IFNG/IL1B/IL23A/LTF/PDGFD/PDGFRB/RASGRP1/S100A12/SLC11A1/TGFA/TLR3	23
BP	GO:0048661	positive regulation of smooth muscle cell proliferation	11/260	104/18723	2.13982012633124e-07	3.57248064900825e-06	2.27174888599978e-06	BMPR1A/ELANE/FGF9/HBEGF/HMOX1/MMP9/PDGFD/PDGFRB/PTGS2/S1PR1/STAT1	11
BP	GO:0001667	ameboidal-type cell migration	23/260	475/18723	2.25750230038372e-07	3.75109150006888e-06	2.38532794822286e-06	ACVR1B/ACVR1C/ACVRL1/AKT3/EDNRB/HBEGF/HMOX1/IFNG/INSL3/LCN2/MMP9/NR2E1/NRP2/PIK3R3/PLCG1/PPARG/PRKCA/PTGS2/S100A2/S100P/SEMA4A/SEMA4B/SEMA6B	23
BP	GO:0050851	antigen receptor-mediated signaling pathway	16/260	240/18723	2.62208908824974e-07	4.33634167141679e-06	2.75748991505112e-06	BLNK/CARD11/CBLB/CCR7/CD247/CD28/CD3E/FYN/HLA-DPB1/IKBKG/ITK/LCK/NFATC2/PLCG1/SH2D1A/TXK	16
BP	GO:0060389	pathway-restricted SMAD protein phosphorylation	9/260	65/18723	2.71270544427167e-07	4.46513863268379e-06	2.83939220705085e-06	ACVR1B/ACVRL1/BMPR1A/GDF11/INHBA/INHBB/PPARG/TGFB3/TGFBR3	9
BP	GO:0019079	viral genome replication	12/260	131/18723	2.9317420392353e-07	4.80312504184998e-06	3.05431856325645e-06	APOBEC3A/APOBEC3C/CD28/CXCL8/HSPA8/IFIH1/IFITM1/LTF/MX1/PLSCR1/RSAD2/SLPI	12
BP	GO:0042093	T-helper cell differentiation	9/260	66/18723	3.10328583133287e-07	5.06052098821072e-06	3.21799725373954e-06	BCL3/HLA-DRA/IL18R1/IL23A/IL4R/RELB/RORA/RORC/SEMA4A	9
BP	GO:0010862	positive regulation of pathway-restricted SMAD protein phosphorylation	8/260	49/18723	3.42310244190323e-07	5.55620238949663e-06	3.53320222804631e-06	ACVR1B/ACVRL1/BMPR1A/GDF11/INHBA/INHBB/PPARG/TGFB3	8
BP	GO:0009612	response to mechanical stimulus	15/260	216/18723	3.70676413547314e-07	5.98890094883355e-06	3.80835626433767e-06	CXCL10/FYN/IL1B/LTBR/MAPK14/MAPK3/MPO/NFKBIA/PTGS2/RETN/STAT1/TLR3/TLR8/TNFRSF8/TNFSF14	15
BP	GO:0030101	natural killer cell activation	10/260	88/18723	3.91254554185755e-07	6.29237828887732e-06	4.00133822194799e-06	FGR/IL18R1/IL23A/KLRC2/KLRK1/NCR1/PGLYRP1/PGLYRP2/RASGRP1/TYROBP	10
BP	GO:0014066	regulation of phosphatidylinositol 3-kinase signaling	11/260	111/18723	4.16790788885224e-07	6.67245893073788e-06	4.243032400187e-06	CD28/FGR/FLT3/FYN/GPER1/HGF/NEDD4/OSM/PDGFD/PDGFRB/RASGRP1	11
BP	GO:0045061	thymic T cell selection	6/260	22/18723	4.19120507667317e-07	6.6792568176437e-06	4.24735519253291e-06	CARD11/CCR7/CD28/CD3D/CD3E/CD3G	6
BP	GO:0043122	regulation of I-kappaB kinase/NF-kappaB signaling	16/260	249/18723	4.30905695052327e-07	6.83599713508352e-06	4.34702673074936e-06	CARD11/CCR7/CD4/FASLG/FYN/HMOX1/IKBKG/IL1B/LTBR/LTF/NLRX1/RORA/S100A12/SECTM1/STAT1/TLR3	16
BP	GO:0032814	regulation of natural killer cell activation	7/260	35/18723	4.43157060188992e-07	6.99868762622796e-06	4.45048199848405e-06	FGR/IL23A/KLRC2/PGLYRP1/PGLYRP2/RASGRP1/TYROBP	7
BP	GO:0002526	acute inflammatory response	11/260	112/18723	4.56571731648956e-07	7.17820848054368e-06	4.56463973392725e-06	CCR7/EDNRB/ELANE/IL1B/KLKB1/LCN2/ORM1/OSM/PLSCR1/PTGS2/S100A8	11
BP	GO:0002700	regulation of production of molecular mediator of immune response	13/260	164/18723	5.03678153544504e-07	7.88346252824567e-06	5.01311244928223e-06	B2M/CD28/CD40LG/HMOX1/IL18R1/IL1B/IL1R1/IL4R/RSAD2/TGFB3/TLR3/TNFSF13/XCL1	13
BP	GO:0045742	positive regulation of epidermal growth factor receptor signaling pathway	7/260	36/18723	5.43646118158266e-07	8.47121462339059e-06	5.38686539536472e-06	AREG/FASLG/GPER1/HBEGF/MMP9/PLAUR/TGFA	7
BP	GO:0042026	protein refolding	6/260	23/18723	5.60470999973994e-07	8.69474038012754e-06	5.5290059522353e-06	B2M/HSPA1A/HSPA1B/HSPA1L/HSPA6/HSPA8	6
BP	GO:0002726	positive regulation of T cell cytokine production	6/260	24/18723	7.38632251207056e-07	1.14081263115944e-05	7.25445447742427e-06	B2M/IL18R1/IL1B/IL1R1/RSAD2/XCL1	6
BP	GO:0038061	NIK/NF-kappaB signaling	12/260	143/18723	7.57654922769607e-07	1.16506059615362e-05	7.40864785976929e-06	BCL3/CD14/IL18R1/IL1B/IL23A/NFKBIA/NR3C2/PPP4C/RELB/TLR2/TLR3/TNFSF14	12
BP	GO:0071356	cellular response to tumor necrosis factor	15/260	229/18723	7.80925280068949e-07	1.19560001393962e-05	7.60284873907623e-06	CAMP/CXCL8/GPER1/HSPA1A/HSPA1B/LCN2/MAPK14/MAPK3/NFKBIA/RORA/STAT1/TNFRSF13C/TNFRSF25/TNFSF13B/XCL1	15
BP	GO:1901186	positive regulation of ERBB signaling pathway	7/260	38/18723	8.02655741152497e-07	1.22352653412202e-05	7.78043414078256e-06	AREG/FASLG/GPER1/HBEGF/MMP9/PLAUR/TGFA	7
BP	GO:0014065	phosphatidylinositol 3-kinase signaling	12/260	144/18723	8.16464317941497e-07	1.23918783493631e-05	7.88002472271629e-06	CD28/FGR/FLT3/FYN/GPER1/HGF/NEDD4/OSM/PDGFD/PDGFRB/PIK3R1/RASGRP1	12
BP	GO:0002221	pattern recognition receptor signaling pathway	13/260	172/18723	8.67886321429162e-07	1.31155579436666e-05	8.34021428669222e-06	CD14/HSPA1A/HSPA1B/IFIH1/IRF7/LTF/NFKBIA/NLRX1/RSAD2/TLR2/TLR3/TLR8/UNC93B1	13
BP	GO:0032868	response to insulin	16/260	264/18723	9.39305165613424e-07	1.40735209856439e-05	8.94938524862453e-06	ACVR1C/ADM/ESRRA/FABP3/IL1B/INHBB/KL/PIK3R1/PIK3R3/PPARG/PRKCQ/RETN/SOCS3/SORT1/STAT1/TLR2	16
BP	GO:0050730	regulation of peptidyl-tyrosine phosphorylation	16/260	264/18723	9.39305165613424e-07	1.40735209856439e-05	8.94938524862453e-06	AREG/CBLB/CD3E/CD4/CRLF1/FLT3/FYN/HBEGF/HGF/IFNG/IL23A/IL24/OSM/PDGFD/SOCS3/TGFA	16
BP	GO:0007188	adenylate cyclase-modulating G protein-coupled receptor signaling pathway	15/260	233/18723	9.71759843680173e-07	1.4497829838054e-05	9.21920425045737e-06	ADM/CCR3/CXCL10/FPR1/FPR2/GLP2R/GPER1/INSL3/MARCO/OPRL1/PRKCA/PTGDR2/PTGFR/RXFP2/S1PR1	15
BP	GO:0030522	intracellular receptor signaling pathway	16/260	265/18723	9.87394847169164e-07	1.46386860237417e-05	9.3087750317606e-06	ESRRA/GPER1/HSPA1A/HSPA1B/IFIH1/IRF7/NEDD4/NFKBIA/NLRX1/NR1D2/NR1I3/NR2E1/NR3C2/PPARG/RORA/RORC	16
BP	GO:0045619	regulation of lymphocyte differentiation	13/260	174/18723	9.89551793390415e-07	1.46386860237417e-05	9.3087750317606e-06	CARD11/CD28/HLA-DOA/HLA-DRA/IFNG/IL23A/IL2RA/IL4R/IL7R/INHBA/PGLYRP1/PGLYRP2/RASGRP1	13
BP	GO:0043410	positive regulation of MAPK cascade	22/260	480/18723	1.04853725020113e-06	1.54460991563243e-05	9.8222109505794e-06	CCR7/CD4/ELANE/FGF9/FLT3/FPR2/GPER1/HGF/IL1B/KL/LTBR/MAPK3/MARCO/OSM/PDGFD/PDGFRB/PRKCA/RASGRP1/S100A12/TGFA/TLR3/XCL1	22
BP	GO:0045834	positive regulation of lipid metabolic process	12/260	149/18723	1.17560985419821e-06	1.72455571080289e-05	1.09664905139476e-05	ADM/ANGPTL3/CCR7/FABP3/FGR/FLT3/FPR2/IFNG/IL1B/PDGFRB/PPARG/PTGS2	12
BP	GO:0002444	myeloid leukocyte mediated immunity	10/260	99/18723	1.18142047860848e-06	1.72585841583388e-05	1.09747744460208e-05	AZU1/CTSG/CX3CR1/ELANE/FGR/HMOX1/IL4R/PTGDR/RASGRP1/TYROBP	10
BP	GO:0032733	positive regulation of interleukin-10 production	7/260	41/18723	1.3799616117809e-06	1.99923364086935e-05	1.27131739615134e-05	BCL3/CD28/CD40LG/HGF/IL23A/TLR2/XCL1	7
BP	GO:0032735	positive regulation of interleukin-12 production	7/260	41/18723	1.3799616117809e-06	1.99923364086935e-05	1.27131739615134e-05	CCR7/CD40LG/IFNG/IL23A/MAPK14/TLR2/TLR3	7
BP	GO:0050830	defense response to Gram-positive bacterium	10/260	101/18723	1.42196301395509e-06	2.05160589585455e-05	1.30462103684509e-05	CAMP/CTSG/DEFA4/FGR/IL7R/PGLYRP1/PGLYRP2/RNASE3/STAB2/TLR2	10
BP	GO:0002685	regulation of leukocyte migration	14/260	210/18723	1.48654738560824e-06	2.13599800571414e-05	1.3582861789121e-05	C3AR1/CCR7/CX3CR1/CXCL10/CXCL8/ELANE/FPR2/HMOX1/IL1R1/KLRK1/MAPK3/PDGFD/VEGFB/XCL1	14
BP	GO:0043551	regulation of phosphatidylinositol 3-kinase activity	8/260	59/18723	1.49311681441711e-06	2.1366806332026e-05	1.35872026334498e-05	CCR7/FGR/FLT3/FPR2/PDGFRB/PIK3R1/PIK3R3/SOCS3	8
BP	GO:0097696	receptor signaling pathway via STAT	13/260	181/18723	1.54407999229855e-06	2.20062782642225e-05	1.39938443461204e-05	BCL3/CRLF1/FLT3/FYN/IFNG/IL10RB/IL23A/IL24/IL7R/OSM/PPARG/SOCS3/STAT1	13
BP	GO:0032677	regulation of interleukin-8 production	10/260	102/18723	1.55748688117173e-06	2.21074858517736e-05	1.40582024901842e-05	BCL3/BPI/CD14/ELANE/HSPA1A/HSPA1B/IL1B/TLR2/TLR3/TLR8	10
BP	GO:0032637	interleukin-8 production	10/260	103/18723	1.70413037732446e-06	2.40914560600788e-05	1.53198138335026e-05	BCL3/BPI/CD14/ELANE/HSPA1A/HSPA1B/IL1B/TLR2/TLR3/TLR8	10
BP	GO:0002861	regulation of inflammatory response to antigenic stimulus	7/260	43/18723	1.93167031894455e-06	2.71985387077092e-05	1.72956150307527e-05	CCR7/CD28/FGR/FYN/HCK/MAPK14/PLCG1	7
BP	GO:0032613	interleukin-10 production	8/260	62/18723	2.19632836095742e-06	3.01973617000655e-05	1.9202573657411e-05	BCL3/CD28/CD40LG/HGF/IL23A/TLR2/TYROBP/XCL1	8
BP	GO:0032615	interleukin-12 production	8/260	62/18723	2.19632836095742e-06	3.01973617000655e-05	1.9202573657411e-05	CCR7/CD40LG/IFNG/IL23A/MAPK14/TLR2/TLR3/TLR8	8
BP	GO:0032653	regulation of interleukin-10 production	8/260	62/18723	2.19632836095742e-06	3.01973617000655e-05	1.9202573657411e-05	BCL3/CD28/CD40LG/HGF/IL23A/TLR2/TYROBP/XCL1	8
BP	GO:0032655	regulation of interleukin-12 production	8/260	62/18723	2.19632836095742e-06	3.01973617000655e-05	1.9202573657411e-05	CCR7/CD40LG/IFNG/IL23A/MAPK14/TLR2/TLR3/TLR8	8
BP	GO:0032757	positive regulation of interleukin-8 production	8/260	62/18723	2.19632836095742e-06	3.01973617000655e-05	1.9202573657411e-05	CD14/ELANE/HSPA1A/HSPA1B/IL1B/TLR2/TLR3/TLR8	8
BP	GO:0060393	regulation of pathway-restricted SMAD protein phosphorylation	8/260	62/18723	2.19632836095742e-06	3.01973617000655e-05	1.9202573657411e-05	ACVR1B/ACVRL1/BMPR1A/GDF11/INHBA/INHBB/PPARG/TGFB3	8
BP	GO:0035821	modulation of process of other organism	10/260	106/18723	2.21862258693267e-06	3.03847296476014e-05	1.93217213779745e-05	CD4/CX3CR1/DEFA4/HSPA8/IFNG/LTF/PRF1/PTX3/S100A9/SLPI	10
BP	GO:0001916	positive regulation of T cell mediated cytotoxicity	6/260	29/18723	2.45926876006249e-06	3.35494018396073e-05	2.13341439025695e-05	B2M/CD1C/CD1E/HLA-DRA/IL23A/XCL1	6
BP	GO:0010631	epithelial cell migration	18/260	357/18723	2.76908226121715e-06	3.76294666970052e-05	2.39286667860381e-05	ACVRL1/AKT3/HBEGF/HMOX1/IFNG/INSL3/LCN2/MMP9/NR2E1/NRP2/PIK3R3/PLCG1/PPARG/PRKCA/PTGS2/S100A2/S100P/SEMA4A	18
BP	GO:0045670	regulation of osteoclast differentiation	8/260	64/18723	2.80719597252181e-06	3.80001122766852e-05	2.41643611859426e-05	ESRRA/IFNG/IL23A/LILRB3/LTF/PIK3R1/TLR3/TYROBP	8
BP	GO:0002687	positive regulation of leukocyte migration	11/260	135/18723	2.9402831151936e-06	3.96485869302644e-05	2.52126301132795e-05	C3AR1/CCR7/CX3CR1/CXCL10/CXCL8/FPR2/IL1R1/MAPK3/PDGFD/VEGFB/XCL1	11
BP	GO:0090132	epithelium migration	18/260	360/18723	3.11350529900213e-06	4.18235616026876e-05	2.65957016466485e-05	ACVRL1/AKT3/HBEGF/HMOX1/IFNG/INSL3/LCN2/MMP9/NR2E1/NRP2/PIK3R3/PLCG1/PPARG/PRKCA/PTGS2/S100A2/S100P/SEMA4A	18
BP	GO:0050731	positive regulation of peptidyl-tyrosine phosphorylation	13/260	193/18723	3.15692965195976e-06	4.22450204571409e-05	2.68637083280465e-05	AREG/CD3E/CD4/CRLF1/FLT3/FYN/HBEGF/HGF/IFNG/IL23A/IL24/OSM/TGFA	13
BP	GO:0051235	maintenance of location	17/260	327/18723	3.50062965579011e-06	4.66661884912553e-05	2.96751395275704e-05	ACVR1C/ANGPTL3/CCR5/CCR7/CD4/CXCL10/FASLG/GPER1/IL1B/LCK/LCN2/NFKBIA/PLCG1/PPARG/S100A8/S100A9/XCL1	17
BP	GO:0050766	positive regulation of phagocytosis	8/260	66/18723	3.55660315812226e-06	4.72327676983964e-05	3.00354285841426e-05	AZU1/FCER1G/FPR2/IFNG/IL1B/IL2RB/PTX3/SLC11A1	8
BP	GO:0045646	regulation of erythrocyte differentiation	7/260	47/18723	3.59576638237039e-06	4.75726676852475e-05	3.02515717889195e-05	ACVR1B/B2M/HSPA1A/HSPA1B/INHBA/MAPK14/STAT1	7
BP	GO:1901222	regulation of NIK/NF-kappaB signaling	10/260	112/18723	3.66485640439789e-06	4.82225074213201e-05	3.06648064125727e-05	BCL3/CD14/IL18R1/IL1B/IL23A/NFKBIA/NR3C2/TLR2/TLR3/TNFSF14	10
BP	GO:0035743	CD4-positive, alpha-beta T cell cytokine production	5/260	18/18723	3.67239289261052e-06	4.82225074213201e-05	3.06648064125727e-05	IL18R1/IL1B/IL1R1/RSAD2/XCL1	5
BP	GO:0090130	tissue migration	18/260	365/18723	3.77437290530261e-06	4.93766843507125e-05	3.13987502491395e-05	ACVRL1/AKT3/HBEGF/HMOX1/IFNG/INSL3/LCN2/MMP9/NR2E1/NRP2/PIK3R3/PLCG1/PPARG/PRKCA/PTGS2/S100A2/S100P/SEMA4A	18
BP	GO:0071347	cellular response to interleukin-1	10/260	113/18723	3.97215621548333e-06	5.17709282211322e-05	3.29212555836184e-05	CAMP/CXCL8/IL1B/IL1R1/IL1R2/IL1RN/LCN2/MAPK3/RORA/XCL1	10
BP	GO:0046635	positive regulation of alpha-beta T cell activation	8/260	67/18723	3.99083056985522e-06	5.18216739922682e-05	3.29535249393893e-05	CD28/CD3E/HLA-DRA/IFNG/IL23A/IL4R/PRKCQ/XCL1	8
BP	GO:0001503	ossification	19/260	408/18723	4.64368206023782e-06	5.98587175063973e-05	3.80642999004862e-05	ACVR2B/AREG/BMPR1A/CLEC11A/ESRRA/FGR/HGF/IFITM1/JAG1/KL/LTF/MAPK14/MAPK3/MMP9/PPARG/PTGS2/S1PR1/SORT1/TGFB3	19
BP	GO:0042113	B cell activation	17/260	334/18723	4.64391647511126e-06	5.98587175063973e-05	3.80642999004862e-05	BCL3/BLNK/CARD11/CD28/CD40LG/CR2/CXCR5/FLT3/IL7R/INHBA/NFATC2/PIK3R1/RASGRP1/TNFRSF13C/TNFSF13/TNFSF13B/TYROBP	17
BP	GO:0002275	myeloid cell activation involved in immune response	9/260	91/18723	4.85906109600831e-06	6.24024476285902e-05	3.96818638956838e-05	CX3CR1/FCER1G/FGR/HMOX1/IFNG/IL4R/PTGDR/RASGRP1/TYROBP	9
BP	GO:1901224	positive regulation of NIK/NF-kappaB signaling	8/260	69/18723	4.99519378569873e-06	6.39166036958385e-05	4.06447193165959e-05	CD14/IL18R1/IL1B/IL23A/NR3C2/TLR2/TLR3/TNFSF14	8
BP	GO:0070555	response to interleukin-1	11/260	143/18723	5.14592224121829e-06	6.56058304644048e-05	4.17189026101448e-05	CAMP/CXCL8/IL1B/IL1R1/IL1R2/IL1RN/LCN2/MAPK3/PRKCA/RORA/XCL1	11
BP	GO:0002431	Fc receptor mediated stimulatory signaling pathway	6/260	33/18723	5.4732130427293e-06	6.92626748351755e-05	4.40442985861535e-05	FCER1G/FGR/FYN/HCK/PLSCR1/VAV1	6
BP	GO:0045648	positive regulation of erythrocyte differentiation	6/260	33/18723	5.4732130427293e-06	6.92626748351755e-05	4.40442985861535e-05	ACVR1B/HSPA1A/HSPA1B/INHBA/MAPK14/STAT1	6
BP	GO:0051701	biological process involved in interaction with host	13/260	203/18723	5.49762873315942e-06	6.92626748351755e-05	4.40442985861535e-05	CCR5/CD4/CR2/CTSB/CTSL/CXCL8/HSPA1A/HSPA1B/IFITM1/PGLYRP1/PGLYRP2/PLSCR1/PTX3	13
BP	GO:0038093	Fc receptor signaling pathway	7/260	50/18723	5.51177589247403e-06	6.92626748351755e-05	4.40442985861535e-05	FCER1G/FGR/FYN/HCK/PLCG1/PRKCQ/VAV1	7
BP	GO:2000116	regulation of cysteine-type endopeptidase activity	14/260	235/18723	5.53737589643342e-06	6.93358567603413e-05	4.40908351452856e-05	ACVR1C/FASLG/FYN/GPER1/HGF/LCK/LTF/MMP9/PLAUR/PPARG/PTGS2/S100A8/S100A9/TNFSF14	14
BP	GO:0043550	regulation of lipid kinase activity	8/260	71/18723	6.20570664808395e-06	7.74277847266275e-05	4.92365112591939e-05	CCR7/FGR/FLT3/FPR2/PDGFRB/PIK3R1/PIK3R3/SOCS3	8
BP	GO:0002690	positive regulation of leukocyte chemotaxis	9/260	94/18723	6.36011767033482e-06	7.87935425872575e-05	5.01049999098722e-05	C3AR1/CCR7/CX3CR1/CXCL10/CXCL8/FPR2/MAPK3/VEGFB/XCL1	9
BP	GO:0030316	osteoclast differentiation	9/260	94/18723	6.36011767033482e-06	7.87935425872575e-05	5.01049999098722e-05	ESRRA/IFNG/IL23A/LILRB3/LTF/MAPK14/PIK3R1/TLR3/TYROBP	9
BP	GO:0032743	positive regulation of interleukin-2 production	6/260	34/18723	6.56916897746273e-06	8.10968536443111e-05	5.15696808534695e-05	CARD11/CD28/CD3E/CD4/IL1B/PRKCQ	6
BP	GO:0032479	regulation of type I interferon production	9/260	95/18723	6.94152406088434e-06	8.5094347403708e-05	5.41116965806147e-05	CD14/IFIH1/IRF7/NLRX1/RELB/STAT1/TLR2/TLR3/TLR8	9
BP	GO:0032606	type I interferon production	9/260	95/18723	6.94152406088434e-06	8.5094347403708e-05	5.41116965806147e-05	CD14/IFIH1/IRF7/NLRX1/RELB/STAT1/TLR2/TLR3/TLR8	9
BP	GO:0048015	phosphatidylinositol-mediated signaling	12/260	178/18723	7.51198266107066e-06	9.17665895808841e-05	5.83545911466997e-05	CD28/FGR/FLT3/FYN/GPER1/HGF/NEDD4/OSM/PDGFD/PDGFRB/PIK3R1/RASGRP1	12
BP	GO:0002718	regulation of cytokine production involved in immune response	9/260	96/18723	7.56783866682748e-06	9.21279248815873e-05	5.8584365118204e-05	B2M/HMOX1/IL18R1/IL1B/IL1R1/RSAD2/TGFB3/TLR3/XCL1	9
BP	GO:0042058	regulation of epidermal growth factor receptor signaling pathway	8/260	73/18723	7.65544874983671e-06	9.28719837955969e-05	5.90575139397346e-05	AREG/CBLB/FASLG/GPER1/HBEGF/MMP9/PLAUR/TGFA	8
BP	GO:0002688	regulation of leukocyte chemotaxis	10/260	122/18723	7.9050342864346e-06	9.55691386491025e-05	6.07726410840961e-05	C3AR1/CCR7/CX3CR1/CXCL10/CXCL8/FPR2/KLRK1/MAPK3/VEGFB/XCL1	10
BP	GO:0044409	entry into host	11/260	151/18723	8.67862912077382e-06	0.000104561077998052	6.64906365628466e-05	CCR5/CD4/CR2/CTSB/CTSL/CXCL8/HSPA1A/HSPA1B/IFITM1/PLSCR1/PTX3	11
BP	GO:0002367	cytokine production involved in immune response	9/260	98/18723	8.96661811118068e-06	0.00010766083252671	6.84617777919275e-05	B2M/HMOX1/IL18R1/IL1B/IL1R1/RSAD2/TGFB3/TLR3/XCL1	9
BP	GO:0048017	inositol lipid-mediated signaling	12/260	182/18723	9.41919924556514e-06	0.0001127089165698	7.16718663628775e-05	CD28/FGR/FLT3/FYN/GPER1/HGF/NEDD4/OSM/PDGFD/PDGFRB/PIK3R1/RASGRP1	12
BP	GO:0042100	B cell proliferation	9/260	99/18723	9.74513787443789e-06	0.000116212426489045	7.38997565988523e-05	CARD11/CD40LG/CR2/IL7R/NFATC2/RASGRP1/TNFRSF13C/TNFSF13B/TYROBP	9
BP	GO:0002377	immunoglobulin production	13/260	216/18723	1.07597048269361e-05	0.000127748425132548	8.12355253942826e-05	B2M/CD28/CD40LG/HLA-DMB/HLA-DOA/HLA-DOB/HLA-DPA1/HLA-DPB1/HLA-DQA1/HLA-DRA/IL4R/TNFSF13/XCL1	13
BP	GO:0032727	positive regulation of interferon-alpha production	5/260	22/18723	1.07853775924798e-05	0.000127748425132548	8.12355253942826e-05	IFIH1/IRF7/STAT1/TLR3/TLR8	5
BP	GO:0002369	T cell cytokine production	6/260	37/18723	1.09660429660558e-05	0.000129016599459703	8.20419604454472e-05	B2M/IL18R1/IL1B/IL1R1/RSAD2/XCL1	6
BP	GO:0002724	regulation of T cell cytokine production	6/260	37/18723	1.09660429660558e-05	0.000129016599459703	8.20419604454472e-05	B2M/IL18R1/IL1B/IL1R1/RSAD2/XCL1	6
BP	GO:0007596	blood coagulation	13/260	217/18723	1.13058084769367e-05	0.000132569112107492	8.43010116322901e-05	CD40LG/FCER1G/KLKB1/LCK/MAPK14/PLAU/PLAUR/PLSCR1/PRKCA/PRKCQ/SERPIND1/TXK/VAV1	13
BP	GO:0043123	positive regulation of I-kappaB kinase/NF-kappaB signaling	12/260	186/18723	1.17380851621184e-05	0.000137179088594624	8.72325065732167e-05	CARD11/CCR7/CD4/FASLG/FYN/HMOX1/IKBKG/LTBR/LTF/S100A12/SECTM1/TLR3	12
BP	GO:0032608	interferon-beta production	7/260	56/18723	1.19217142754515e-05	0.000138402418045473	8.80104246615762e-05	IFIH1/IRF7/NLRX1/RELB/TLR2/TLR3/TLR8	7
BP	GO:0032648	regulation of interferon-beta production	7/260	56/18723	1.19217142754515e-05	0.000138402418045473	8.80104246615762e-05	IFIH1/IRF7/NLRX1/RELB/TLR2/TLR3/TLR8	7
BP	GO:1901653	cellular response to peptide	17/260	359/18723	1.19788104037078e-05	0.000138606301238943	8.81400744660525e-05	CYSLTR2/ESRRA/FPR2/FYN/GLP2R/GNRHR/GPER1/IL1B/INHBB/KL/LCN2/PIK3R1/PIK3R3/PPARG/PRKCQ/SOCS3/STAT1	17
BP	GO:0050673	epithelial cell proliferation	19/260	437/18723	1.23071310714934e-05	0.000141936847160052	9.02579764869216e-05	ACVRL1/AKT3/AREG/B2M/BMPR1A/CCR3/EDNRB/FGF9/HGF/HMOX1/NRP2/PLCG1/PPARG/PRKCA/PROK2/STAT1/TGFA/TGFBR3/VEGFB	19
BP	GO:0002695	negative regulation of leukocyte activation	12/260	187/18723	1.2390501755097e-05	0.000142429833289738	9.05714675316497e-05	BPI/CBLB/FGR/GPER1/HMOX1/IL2RA/IL4R/INHBA/PGLYRP1/PGLYRP2/TYROBP/XCL1	12
BP	GO:0002385	mucosal immune response	6/260	38/18723	1.28716780707251e-05	0.000146997079205089	9.34757900010142e-05	CAMP/DEFA4/LTF/RNASE2/RNASE3/XCL1	6
BP	GO:0035886	vascular associated smooth muscle cell differentiation	6/260	38/18723	1.28716780707251e-05	0.000146997079205089	9.34757900010142e-05	ADM/FGF9/GPER1/NFATC1/NFATC2/NFATC3	6
BP	GO:0060760	positive regulation of response to cytokine stimulus	7/260	57/18723	1.34312094492451e-05	0.000152889027042381	9.72224935526356e-05	HSPA1A/HSPA1B/IFIH1/IL1R1/IRF7/TLR2/TXK	7
BP	GO:0002758	innate immune response-activating signal transduction	5/260	23/18723	1.36256294237315e-05	0.000154600183688034	9.83106221068412e-05	FYN/HCK/KLRC2/KLRD1/TYROBP	5
BP	GO:1901184	regulation of ERBB signaling pathway	8/260	79/18723	1.38300782936034e-05	0.000156413724185076	9.94638567940647e-05	AREG/CBLB/FASLG/GPER1/HBEGF/MMP9/PLAUR/TGFA	8
BP	GO:0071375	cellular response to peptide hormone stimulus	15/260	290/18723	1.40614437956843e-05	0.000158519041632377	0.000100802633133387	CYSLTR2/ESRRA/FYN/GLP2R/GNRHR/GPER1/IL1B/INHBB/KL/PIK3R1/PIK3R3/PPARG/PRKCQ/SOCS3/STAT1	15
BP	GO:0007599	hemostasis	13/260	222/18723	1.44188584117771e-05	0.000161509640868021	0.000102704362253721	CD40LG/FCER1G/KLKB1/LCK/MAPK14/PLAU/PLAUR/PLSCR1/PRKCA/PRKCQ/SERPIND1/TXK/VAV1	13
BP	GO:0050817	coagulation	13/260	222/18723	1.44188584117771e-05	0.000161509640868021	0.000102704362253721	CD40LG/FCER1G/KLKB1/LCK/MAPK14/PLAU/PLAUR/PLSCR1/PRKCA/PRKCQ/SERPIND1/TXK/VAV1	13
BP	GO:0007200	phospholipase C-activating G protein-coupled receptor signaling pathway	9/260	104/18723	1.45632259551548e-05	0.000162091016504041	0.000103074060394379	C3AR1/CX3CR1/EDNRB/FPR1/FPR2/LTB4R/OPRL1/S1PR1/TACR1	9
BP	GO:0046634	regulation of alpha-beta T cell activation	9/260	104/18723	1.45632259551548e-05	0.000162091016504041	0.000103074060394379	CBLB/CD28/CD3E/HLA-DRA/IFNG/IL23A/IL4R/PRKCQ/XCL1	9
BP	GO:0060485	mesenchyme development	15/260	291/18723	1.46441498011373e-05	0.000162475915198694	0.000103318818383773	ACVRL1/BMPR1A/EDNRB/HGF/IL1B/JAG1/MAPK3/NRP2/PDGFRB/SEMA4A/SEMA4B/SEMA6B/STAT1/TGFB3/TGFBR3	15
BP	GO:2000516	positive regulation of CD4-positive, alpha-beta T cell activation	6/260	39/18723	1.50362159893895e-05	0.000166299600185488	0.000105750308701734	HLA-DRA/IFNG/IL23A/IL4R/PRKCQ/XCL1	6
BP	GO:0032481	positive regulation of type I interferon production	7/260	58/18723	1.50954254760765e-05	0.000166429439368315	0.000105832873744886	CD14/IFIH1/IRF7/STAT1/TLR2/TLR3/TLR8	7
BP	GO:0010632	regulation of epithelial cell migration	15/260	292/18723	1.52481698011339e-05	0.000167586468096475	0.000106568631047027	ACVRL1/AKT3/HBEGF/HMOX1/IFNG/INSL3/LCN2/MMP9/NR2E1/NRP2/PLCG1/PPARG/PRKCA/PTGS2/SEMA4A	15
BP	GO:0014032	neural crest cell development	8/260	81/18723	1.66483949549713e-05	0.000181271033267483	0.000115270678374074	BMPR1A/EDNRB/JAG1/MAPK3/NRP2/SEMA4A/SEMA4B/SEMA6B	8
BP	GO:0046209	nitric oxide metabolic process	8/260	81/18723	1.66483949549713e-05	0.000181271033267483	0.000115270678374074	CX3CR1/HSP90AB1/IFNG/IL1B/PTGS2/PTX3/RORA/TLR2	8
BP	GO:0071260	cellular response to mechanical stimulus	8/260	81/18723	1.66483949549713e-05	0.000181271033267483	0.000115270678374074	IL1B/LTBR/MAPK3/PTGS2/TLR3/TLR8/TNFRSF8/TNFSF14	8
BP	GO:0019216	regulation of lipid metabolic process	16/260	331/18723	1.68540160345338e-05	0.000182674657803636	0.000116163246533191	ADM/ANGPTL3/CCR7/FABP3/FGR/FLT3/FPR2/GPER1/IFNG/IL1B/NR1D2/PDGFRB/PPARG/PTGS2/RORA/RORC	16
BP	GO:0060759	regulation of response to cytokine stimulus	11/260	162/18723	1.68815142978831e-05	0.000182674657803636	0.000116163246533191	HSP90AB1/HSPA1A/HSPA1B/IFIH1/IL1R1/IL1R2/IL1RN/IRF7/PPARG/TLR2/TXK	11
BP	GO:0071887	leukocyte apoptotic process	9/260	106/18723	1.69922145341695e-05	0.000183306782020918	0.000116565215816586	CCR7/CD3G/CTSL/FASLG/IDO1/IL2RA/IL7R/IRF7/PRKCQ	9
BP	GO:2001057	reactive nitrogen species metabolic process	8/260	82/18723	1.82292818972787e-05	0.000196048657459691	0.000124667804515455	CX3CR1/HSP90AB1/IFNG/IL1B/PTGS2/PTX3/RORA/TLR2	8
BP	GO:0019731	antibacterial humoral response	7/260	60/18723	1.89372464082002e-05	0.000203039712254281	0.000129113432778265	CAMP/CTSG/DEFA4/ELANE/LTF/RNASE3/SLPI	7
BP	GO:0007173	epidermal growth factor receptor signaling pathway	9/260	108/18723	1.97578009740075e-05	0.000211191616508751	0.000134297247955545	AREG/CBLB/FASLG/GPER1/HBEGF/MMP9/PLAUR/PLCG1/TGFA	9
BP	GO:0032635	interleukin-6 production	11/260	165/18723	2.00449010963607e-05	0.000212961888617699	0.000135422968172542	BPI/HGF/IFIH1/IFNG/IL1B/NLRX1/ORM1/TLR2/TLR3/TLR8/TYROBP	11
BP	GO:0032675	regulation of interleukin-6 production	11/260	165/18723	2.00449010963607e-05	0.000212961888617699	0.000135422968172542	BPI/HGF/IFIH1/IFNG/IL1B/NLRX1/ORM1/TLR2/TLR3/TLR8/TYROBP	11
BP	GO:0002251	organ or tissue specific immune response	6/260	41/18723	2.02462328688456e-05	0.000213805097705339	0.000135959166823763	CAMP/DEFA4/LTF/RNASE2/RNASE3/XCL1	6
BP	GO:0050856	regulation of T cell receptor signaling pathway	6/260	41/18723	2.02462328688456e-05	0.000213805097705339	0.000135959166823763	CARD11/CBLB/CCR7/IKBKG/LCK/SH2D1A	6
BP	GO:0032753	positive regulation of interleukin-4 production	5/260	25/18723	2.1031025309651e-05	0.000221425749956867	0.000140805157597095	CD28/CD3E/CD40LG/FCER1G/PRKCQ	5
BP	GO:0055076	transition metal ion homeostasis	10/260	138/18723	2.33559646481345e-05	0.000242865477423499	0.000154438730952343	B2M/HMOX1/IFNG/LCK/LCN2/LTF/NEO1/S100A8/S100A9/SLC11A1	10
BP	GO:0002430	complement receptor mediated signaling pathway	4/260	13/18723	2.35419639926695e-05	0.000242865477423499	0.000154438730952343	C3AR1/CR2/FPR1/FPR2	4
BP	GO:1905064	negative regulation of vascular associated smooth muscle cell differentiation	4/260	13/18723	2.35419639926695e-05	0.000242865477423499	0.000154438730952343	FGF9/NFATC1/NFATC2/NFATC3	4
BP	GO:0032623	interleukin-2 production	7/260	62/18723	2.35522710564716e-05	0.000242865477423499	0.000154438730952343	CARD11/CD28/CD3E/CD4/IL1B/PRKCQ/XCL1	7
BP	GO:0032663	regulation of interleukin-2 production	7/260	62/18723	2.35522710564716e-05	0.000242865477423499	0.000154438730952343	CARD11/CD28/CD3E/CD4/IL1B/PRKCQ/XCL1	7
BP	GO:0045576	mast cell activation	7/260	62/18723	2.35522710564716e-05	0.000242865477423499	0.000154438730952343	FGR/HMOX1/IL4R/PLSCR1/PTGDR/RASGRP1/S100A12	7
BP	GO:0046824	positive regulation of nucleocytoplasmic transport	7/260	62/18723	2.35522710564716e-05	0.000242865477423499	0.000154438730952343	HSP90AB1/IFNG/IL1B/MAPK14/NEDD4/PIK3R1/PTGS2	7
BP	GO:0042509	regulation of tyrosine phosphorylation of STAT protein	8/260	85/18723	2.37481372612261e-05	0.000244167065213662	0.000155266413703587	CRLF1/FLT3/FYN/IFNG/IL23A/IL24/OSM/SOCS3	8
BP	GO:0071902	positive regulation of protein serine/threonine kinase activity	12/260	200/18723	2.42491675647358e-05	0.000248589419537906	0.000158078599267807	BMPR1A/ELANE/FLT3/HSP90AB1/IFNG/IL1B/LTF/PDGFD/PDGFRB/RASGRP1/S100A12/TGFA	12
BP	GO:0050678	regulation of epithelial cell proliferation	17/260	381/18723	2.56652402439603e-05	0.000261416881084324	0.000166235612374756	ACVRL1/AKT3/AREG/B2M/BMPR1A/CCR3/EDNRB/FGF9/HMOX1/NRP2/PLCG1/PPARG/PRKCA/STAT1/TGFA/TGFBR3/VEGFB	17
BP	GO:0019883	antigen processing and presentation of endogenous antigen	5/260	26/18723	2.57445223568068e-05	0.000261416881084324	0.000166235612374756	B2M/CD1C/CD1E/ERAP2/HLA-DRA	5
BP	GO:1905063	regulation of vascular associated smooth muscle cell differentiation	5/260	26/18723	2.57445223568068e-05	0.000261416881084324	0.000166235612374756	FGF9/GPER1/NFATC1/NFATC2/NFATC3	5
BP	GO:0014031	mesenchymal cell development	8/260	86/18723	2.58732623320766e-05	0.000261416881084324	0.000166235612374756	BMPR1A/EDNRB/JAG1/MAPK3/NRP2/SEMA4A/SEMA4B/SEMA6B	8
BP	GO:0048864	stem cell development	8/260	86/18723	2.58732623320766e-05	0.000261416881084324	0.000166235612374756	BMPR1A/EDNRB/JAG1/MAPK3/NRP2/SEMA4A/SEMA4B/SEMA6B	8
BP	GO:0002704	negative regulation of leukocyte mediated immunity	7/260	63/18723	2.61855717446651e-05	0.000263812110737919	0.000167758744571085	CR2/CX3CR1/HMOX1/IL7R/KLRC1/KLRD1/XCL1	7
BP	GO:0007259	receptor signaling pathway via JAK-STAT	11/260	170/18723	2.64621455016209e-05	0.000265834619279894	0.000169044862531845	BCL3/CRLF1/FLT3/FYN/IFNG/IL10RB/IL23A/IL24/OSM/SOCS3/STAT1	11
BP	GO:0009410	response to xenobiotic stimulus	19/260	462/18723	2.6570836925083e-05	0.000266163869312403	0.000169254233405491	APOBEC3A/B2M/FABP3/FYN/HMOX1/HSP90AB1/IL1B/INHBA/LCK/LCN2/NFATC2/PTGS2/RORA/RORC/S100A12/STAT1/TGFA/TLR3/VEGFB	19
BP	GO:0048762	mesenchymal cell differentiation	13/260	236/18723	2.74812604146283e-05	0.000274499427389421	0.000174554834482479	BMPR1A/EDNRB/HGF/IL1B/JAG1/MAPK3/NRP2/SEMA4A/SEMA4B/SEMA6B/STAT1/TGFB3/TGFBR3	13
BP	GO:0007260	tyrosine phosphorylation of STAT protein	8/260	88/18723	3.06036828584407e-05	0.000304819636652538	0.000193835527195507	CRLF1/FLT3/FYN/IFNG/IL23A/IL24/OSM/SOCS3	8
BP	GO:0062208	positive regulation of pattern recognition receptor signaling pathway	6/260	44/18723	3.06971759598168e-05	0.000304884699476254	0.000193876900798843	HSPA1A/HSPA1B/LTF/RSAD2/TLR2/TLR3	6
BP	GO:0002227	innate immune response in mucosa	5/260	27/18723	3.12390453627697e-05	0.000308518571948931	0.000196187688890575	CAMP/DEFA4/LTF/RNASE2/RNASE3	5
BP	GO:0060142	regulation of syncytium formation by plasma membrane fusion	5/260	27/18723	3.12390453627697e-05	0.000308518571948931	0.000196187688890575	CXCL10/IL4R/MAPK14/NFATC2/TYROBP	5
BP	GO:0002517	T cell tolerance induction	4/260	14/18723	3.25995231986972e-05	0.000319769492868176	0.000203342176087548	CBLB/CD3E/ICOS/IL2RA	4
BP	GO:0030278	regulation of ossification	9/260	115/18723	3.26518763396483e-05	0.000319769492868176	0.000203342176087548	ACVR2B/BMPR1A/ESRRA/KL/LTF/MAPK14/MAPK3/S1PR1/TGFB3	9
BP	GO:0071675	regulation of mononuclear cell migration	9/260	115/18723	3.26518763396483e-05	0.000319769492868176	0.000203342176087548	C3AR1/CCR7/CX3CR1/CXCL10/FPR2/KLRK1/MAPK3/PDGFD/XCL1	9
BP	GO:0051781	positive regulation of cell division	8/260	89/18723	3.32275672879092e-05	0.000324500977469108	0.000206350938325148	CXCR5/FGF9/IL1B/OSM/PDGFD/TGFA/TGFB3/VEGFB	8
BP	GO:0046718	viral entry into host cell	10/260	144/18723	3.37173516652673e-05	0.000328369541495631	0.000208810967330515	CCR5/CD4/CR2/CTSB/CTSL/HSPA1A/HSPA1B/IFITM1/PLSCR1/PTX3	10
BP	GO:0050679	positive regulation of epithelial cell proliferation	12/260	207/18723	3.4030506189893e-05	0.000330501259561676	0.000210166531885678	ACVRL1/AKT3/AREG/BMPR1A/CCR3/FGF9/HMOX1/NRP2/PLCG1/PRKCA/TGFA/VEGFB	12
BP	GO:0052126	movement in host environment	11/260	175/18723	3.45829048898139e-05	0.000334938299844441	0.000212988056285623	CCR5/CD4/CR2/CTSB/CTSL/CXCL8/HSPA1A/HSPA1B/IFITM1/PLSCR1/PTX3	11
BP	GO:0050918	positive chemotaxis	7/260	66/18723	3.55778712241356e-05	0.000343625389839722	0.000218512197340058	AZU1/CXCL10/CXCL8/FPR2/HGF/S1PR1/VEGFB	7
BP	GO:0010634	positive regulation of epithelial cell migration	11/260	176/18723	3.64422714687361e-05	0.000351007153212606	0.000223206278110998	AKT3/HBEGF/HMOX1/IFNG/INSL3/LCN2/MMP9/NRP2/PLCG1/PRKCA/PTGS2	11
BP	GO:0043281	regulation of cysteine-type endopeptidase activity involved in apoptotic process	12/260	209/18723	3.73890241622573e-05	0.000355336057570882	0.000225959038621049	ACVR1C/FASLG/GPER1/HGF/LCK/MMP9/PLAUR/PPARG/PTGS2/S100A8/S100A9/TNFSF14	12
BP	GO:0002702	positive regulation of production of molecular mediator of immune response	9/260	117/18723	3.7436627810109e-05	0.000355336057570882	0.000225959038621049	B2M/CD28/IL18R1/IL1B/IL1R1/IL4R/RSAD2/TNFSF13/XCL1	9
BP	GO:0031342	negative regulation of cell killing	5/260	28/18723	3.76011629660003e-05	0.000355336057570882	0.000225959038621049	CX3CR1/HSP90AB1/IL7R/KLRC1/KLRD1	5
BP	GO:0032607	interferon-alpha production	5/260	28/18723	3.76011629660003e-05	0.000355336057570882	0.000225959038621049	IFIH1/IRF7/STAT1/TLR3/TLR8	5
BP	GO:0032647	regulation of interferon-alpha production	5/260	28/18723	3.76011629660003e-05	0.000355336057570882	0.000225959038621049	IFIH1/IRF7/STAT1/TLR3/TLR8	5
BP	GO:0038094	Fc-gamma receptor signaling pathway	5/260	28/18723	3.76011629660003e-05	0.000355336057570882	0.000225959038621049	FCER1G/FGR/FYN/HCK/VAV1	5
BP	GO:1902624	positive regulation of neutrophil migration	5/260	28/18723	3.76011629660003e-05	0.000355336057570882	0.000225959038621049	C3AR1/CCR7/CXCL8/IL1R1/XCL1	5
BP	GO:0045580	regulation of T cell differentiation	10/260	146/18723	3.79477239237513e-05	0.000356842489422476	0.000226916982194975	CARD11/CD28/HLA-DOA/HLA-DRA/IFNG/IL23A/IL2RA/IL4R/IL7R/RASGRP1	10
BP	GO:0043542	endothelial cell migration	14/260	279/18723	3.79641325027335e-05	0.000356842489422476	0.000226916982194975	ACVRL1/AKT3/HMOX1/LCN2/NR2E1/NRP2/PIK3R3/PLCG1/PPARG/PRKCA/PTGS2/S100A2/S100P/SEMA4A	14
BP	GO:0014033	neural crest cell differentiation	8/260	91/18723	3.90420237652827e-05	0.000365992875190057	0.000232735734125721	BMPR1A/EDNRB/JAG1/MAPK3/NRP2/SEMA4A/SEMA4B/SEMA6B	8
BP	GO:0050866	negative regulation of cell activation	12/260	210/18723	3.91735453190406e-05	0.00036624653303615	0.000232897035749412	BPI/CBLB/FGR/GPER1/HMOX1/IL2RA/IL4R/INHBA/PGLYRP1/PGLYRP2/TYROBP/XCL1	12
BP	GO:0007178	transmembrane receptor protein serine/threonine kinase signaling pathway	16/260	355/18723	3.94049924198574e-05	0.000367430594212819	0.000233649983049434	ACVR1B/ACVR1C/ACVR2B/ACVRL1/BMPR1A/GDF11/HSP90AB1/HSPA1A/INHBA/INHBB/MAPK14/MAPK3/NEO1/PPARG/TGFB3/TGFBR3	16
BP	GO:0032924	activin receptor signaling pathway	6/260	46/18723	3.97982720587537e-05	0.000370113373575571	0.000235355968785258	ACVR1B/ACVR1C/ACVR2B/ACVRL1/INHBA/INHBB	6
BP	GO:0042531	positive regulation of tyrosine phosphorylation of STAT protein	7/260	68/18723	4.32557637522565e-05	0.000401202930464051	0.00025512589147112	CRLF1/FLT3/FYN/IFNG/IL23A/IL24/OSM	7
BP	GO:0002862	negative regulation of inflammatory response to antigenic stimulus	5/260	29/18723	4.49223909255708e-05	0.000415561748245517	0.000264256697626326	FGR/FYN/HCK/MAPK14/PLCG1	5
BP	GO:0051651	maintenance of location in cell	12/260	214/18723	4.70712393803695e-05	0.000434294119125199	0.000276168656530811	CCR5/CCR7/CD4/CXCL10/FASLG/GPER1/LCK/LCN2/PLCG1/S100A8/S100A9/XCL1	12
BP	GO:0034605	cellular response to heat	7/260	69/18723	4.75755055226743e-05	0.000437794546883192	0.000278394586813162	CXCL10/HMOX1/HSP90AB1/HSPA1A/HSPA1B/HSPA6/PTGS2	7
BP	GO:0002224	toll-like receptor signaling pathway	9/260	121/18723	4.88026460060492e-05	0.000446741715136314	0.000284084112246289	CD14/IRF7/LTF/NFKBIA/RSAD2/TLR2/TLR3/TLR8/UNC93B1	9
BP	GO:0038127	ERBB signaling pathway	9/260	121/18723	4.88026460060492e-05	0.000446741715136314	0.000284084112246289	AREG/CBLB/FASLG/GPER1/HBEGF/MMP9/PLAUR/PLCG1/TGFA	9
BP	GO:0051702	biological process involved in interaction with symbiont	8/260	94/18723	4.93403543748875e-05	0.000450487714683218	0.000286466202209462	AZU1/CAMP/CTSG/CX3CR1/ELANE/HSPA8/LTF/PTX3	8
BP	GO:2001236	regulation of extrinsic apoptotic signaling pathway	10/260	151/18723	5.05563636695211e-05	0.000460391197468418	0.00029276385031318	FYN/GPER1/HGF/HMOX1/HSPA1A/HSPA1B/IL1B/INHBA/LTBR/TNFRSF12A	10
BP	GO:0002673	regulation of acute inflammatory response	6/260	48/18723	5.09442016074776e-05	0.000462721167968436	0.000294245484059552	CCR7/EDNRB/IL1B/KLKB1/OSM/PTGS2	6
BP	GO:0070498	interleukin-1-mediated signaling pathway	5/260	30/18723	5.32991696739369e-05	0.000482860177976287	0.000307051928109339	IL1B/IL1R1/IL1R2/IL1RN/MAPK3	5
BP	GO:0030168	platelet activation	9/260	123/18723	5.54988559113282e-05	0.000501492239239991	0.000318900099892005	CD40LG/FCER1G/LCK/MAPK14/PLSCR1/PRKCA/PRKCQ/TXK/VAV1	9
BP	GO:0032722	positive regulation of chemokine production	7/260	71/18723	5.72777563089533e-05	0.000514542854556181	0.000327199017008434	AZU1/HMOX1/IFNG/IL1B/IL4R/TLR2/TLR3	7
BP	GO:0006953	acute-phase response	6/260	49/18723	5.73834158960259e-05	0.000514542854556181	0.000327199017008434	EDNRB/IL1B/LCN2/ORM1/PLSCR1/PTGS2	6
BP	GO:0030225	macrophage differentiation	6/260	49/18723	5.73834158960259e-05	0.000514542854556181	0.000327199017008434	CD4/IFNG/INHBA/MMP9/PRKCA/TLR2	6
BP	GO:0050862	positive regulation of T cell receptor signaling pathway	4/260	16/18723	5.79876841886522e-05	0.000518634746850548	0.000329801060987018	CARD11/CCR7/IKBKG/LCK	4
BP	GO:0044706	multi-multicellular organism process	12/260	220/18723	6.14937985342871e-05	0.000548593530944556	0.00034885192258101	ACVR1B/ACVR1C/ADM/CTSB/IDO1/IL1B/MAPK3/MMP9/PTGFR/PTGS2/RLN2/TGFB3	12
BP	GO:0090092	regulation of transmembrane receptor protein serine/threonine kinase signaling pathway	13/260	256/18723	6.3603206671171e-05	0.000565971681698288	0.000359902729707561	ACVR1B/ACVR2B/ACVRL1/BMPR1A/GDF11/HSP90AB1/HSPA1A/INHBA/INHBB/NEO1/PPARG/TGFB3/TGFBR3	13
BP	GO:0032642	regulation of chemokine production	8/260	98/18723	6.65060252169969e-05	0.000590304112432383	0.000375375779905661	AZU1/ELANE/HMOX1/IFNG/IL1B/IL4R/TLR2/TLR3	8
BP	GO:0000302	response to reactive oxygen species	12/260	222/18723	6.70821926684239e-05	0.000593914564382561	0.000377671674831796	AREG/FYN/HGF/HMOX1/IL18RAP/LCN2/MAPK3/MMP9/MPO/PDGFD/PDGFRB/STAT1	12
BP	GO:0043299	leukocyte degranulation	7/260	73/18723	6.85416189065844e-05	0.000603786220820314	0.000383949084485972	FGR/HCK/HMOX1/IL4R/KLRC2/PTGDR/RASGRP1	7
BP	GO:0051145	smooth muscle cell differentiation	7/260	73/18723	6.85416189065844e-05	0.000603786220820314	0.000383949084485972	ADM/EDNRB/FGF9/GPER1/NFATC1/NFATC2/NFATC3	7
BP	GO:1902107	positive regulation of leukocyte differentiation	10/260	157/18723	7.02488839255415e-05	0.000615731467607372	0.000391545095142887	CD4/HLA-DRA/IFNG/IL23A/IL2RA/IL4R/IL7R/PRKCA/RASGRP1/TYROBP	10
BP	GO:1903708	positive regulation of hemopoiesis	10/260	157/18723	7.02488839255415e-05	0.000615731467607372	0.000391545095142887	CD4/HLA-DRA/IFNG/IL23A/IL2RA/IL4R/IL7R/PRKCA/RASGRP1/TYROBP	10
BP	GO:0032602	chemokine production	8/260	99/18723	7.14959933350243e-05	0.000625099632500237	0.000397502333333985	AZU1/ELANE/HMOX1/IFNG/IL1B/IL4R/TLR2/TLR3	8
BP	GO:2001234	negative regulation of apoptotic signaling pathway	12/260	224/18723	7.31036932136202e-05	0.000637566040813314	0.000405429751836731	BDNF/CX3CR1/FYN/HGF/HMOX1/HSPA1A/HSPA1B/IL1B/MMP9/PLAUR/PTGS2/TPT1	12
BP	GO:0034101	erythrocyte homeostasis	9/260	129/18723	8.04134204371066e-05	0.000699576804100486	0.000444862542734209	ACVR1B/B2M/HMOX1/HSPA1A/HSPA1B/INHBA/MAPK14/STAT1/TGFBR3	9
BP	GO:0001935	endothelial cell proliferation	11/260	193/18723	8.40895021098089e-05	0.000727945171350592	0.000462902054499221	ACVRL1/AKT3/CCR3/HMOX1/NRP2/PLCG1/PPARG/PRKCA/PROK2/STAT1/VEGFB	11
BP	GO:0007565	female pregnancy	11/260	193/18723	8.40895021098089e-05	0.000727945171350592	0.000462902054499221	ACVR1B/ACVR1C/ADM/CTSB/IDO1/IL1B/MAPK3/MMP9/PTGS2/RLN2/TGFB3	11
BP	GO:0050878	regulation of body fluid levels	16/260	379/18723	8.53541079189043e-05	0.000735491391012996	0.000467700713413254	ADM/CD40LG/EDNRB/FCER1G/KLKB1/LCK/MAPK14/OPRL1/PLAU/PLAUR/PLSCR1/PRKCA/PRKCQ/SERPIND1/TXK/VAV1	16
BP	GO:0032633	interleukin-4 production	5/260	33/18723	8.58003362590745e-05	0.000735491391012996	0.000467700713413254	CD28/CD3E/CD40LG/FCER1G/PRKCQ	5
BP	GO:0032673	regulation of interleukin-4 production	5/260	33/18723	8.58003362590745e-05	0.000735491391012996	0.000467700713413254	CD28/CD3E/CD40LG/FCER1G/PRKCQ	5
BP	GO:0043552	positive regulation of phosphatidylinositol 3-kinase activity	5/260	33/18723	8.58003362590745e-05	0.000735491391012996	0.000467700713413254	CCR7/FGR/FLT3/FPR2/PDGFRB	5
BP	GO:1902106	negative regulation of leukocyte differentiation	8/260	102/18723	8.83669067641625e-05	0.000755644817354034	0.000480516324843379	IL4R/INHBA/LILRB3/LTF/PGLYRP1/PGLYRP2/PIK3R1/TLR3	8
BP	GO:0006809	nitric oxide biosynthetic process	7/260	76/18723	8.87749265699184e-05	0.000757286843197406	0.000481560492957068	CX3CR1/HSP90AB1/IFNG/IL1B/PTGS2/PTX3/RORA	7
BP	GO:0002223	stimulatory C-type lectin receptor signaling pathway	4/260	18/18723	9.53852597825709e-05	0.000805833062163117	0.000512431148305606	FYN/KLRC2/KLRD1/TYROBP	4
BP	GO:0030728	ovulation	4/260	18/18723	9.53852597825709e-05	0.000805833062163117	0.000512431148305606	IL4R/INHBA/INHBB/PTGS2	4
BP	GO:1990840	response to lectin	4/260	18/18723	9.53852597825709e-05	0.000805833062163117	0.000512431148305606	FYN/KLRC2/KLRD1/TYROBP	4
BP	GO:1990858	cellular response to lectin	4/260	18/18723	9.53852597825709e-05	0.000805833062163117	0.000512431148305606	FYN/KLRC2/KLRD1/TYROBP	4
BP	GO:0045667	regulation of osteoblast differentiation	9/260	132/18723	9.60328886992703e-05	0.000809354105239523	0.000514670187917648	ACVR2B/AREG/BMPR1A/ESRRA/HGF/IFITM1/JAG1/LTF/PPARG	9
BP	GO:0048608	reproductive structure development	17/260	424/18723	9.64995880356525e-05	0.000811337063916062	0.000515931156025526	ADM/CTSB/FGF9/HSP90AB1/INHBA/INHBB/INSL3/MAPK14/MAPK3/PDGFRB/PPARG/PTGS2/PTX3/RETN/RXFP2/SOCS3/TLR3	17
BP	GO:0051085	chaperone cofactor-dependent protein refolding	5/260	34/18723	9.94608823421109e-05	0.00083423409926182	0.000530491434904535	HSPA1A/HSPA1B/HSPA1L/HSPA6/HSPA8	5
BP	GO:0002823	negative regulation of adaptive immune response based on somatic recombination of immune receptors built from immunoglobulin superfamily domains	6/260	54/18723	0.000100017218415956	0.000836898252425633	0.000532185576196443	CR2/IL4R/IL7R/KLRC1/KLRD1/XCL1	6
BP	GO:0007193	adenylate cyclase-inhibiting G protein-coupled receptor signaling pathway	7/260	78/18723	0.000104784872194696	0.00087470419503477	0.000556226464431994	FPR2/INSL3/MARCO/OPRL1/PTGDR2/RXFP2/S1PR1	7
BP	GO:0061458	reproductive system development	17/260	427/18723	0.00010507782245067	0.000875066141358783	0.000556456626954665	ADM/CTSB/FGF9/HSP90AB1/INHBA/INHBB/INSL3/MAPK14/MAPK3/PDGFRB/PPARG/PTGS2/PTX3/RETN/RXFP2/SOCS3/TLR3	17
BP	GO:0062207	regulation of pattern recognition receptor signaling pathway	8/260	105/18723	0.000108411281145676	0.000900687089328768	0.000572749048307662	HSPA1A/HSPA1B/IRF7/LTF/NLRX1/RSAD2/TLR2/TLR3	8
BP	GO:1905517	macrophage migration	6/260	55/18723	0.000110971722744257	0.000919779810736091	0.000584890154964134	AZU1/C3AR1/CKLF/CX3CR1/EDNRB/MAPK3	6
BP	GO:0046640	regulation of alpha-beta T cell proliferation	5/260	35/18723	0.000114731592779301	0.000948700387462808	0.00060328081804012	CBLB/CD28/CD3E/IL23A/XCL1	5
BP	GO:1903707	negative regulation of hemopoiesis	8/260	106/18723	0.000115874062093554	0.000955892851058825	0.00060785452263566	IL4R/INHBA/LILRB3/LTF/PGLYRP1/PGLYRP2/PIK3R1/TLR3	8
BP	GO:0051047	positive regulation of secretion	14/260	310/18723	0.000117297634656724	0.000965365040156046	0.000613877910064102	EDNRB/FGR/GPER1/IFNG/IL1B/IL4R/INHBA/INHBB/KLRC2/OPRL1/RETN/S100A8/TGFB3/TLR2	14
BP	GO:1901739	regulation of myoblast fusion	4/260	19/18723	0.000119507304601287	0.000981247330051788	0.000623977495736538	CXCL10/IL4R/MAPK14/NFATC2	4
BP	GO:0052548	regulation of endopeptidase activity	17/260	432/18723	0.000120869596091262	0.000990114027794307	0.000629615849781831	A2M/ACVR1C/FASLG/FYN/GPER1/HGF/LCK/LTF/MMP9/PLAUR/PPARG/PTGS2/S100A8/S100A9/SERPIND1/SLPI/TNFSF14	17
BP	GO:0048708	astrocyte differentiation	7/260	81/18723	0.000133134143486567	0.00108803801180397	0.000691885942594892	FPR2/IFNG/IFNGR1/MAPK3/NR2E1/S100A8/S100A9	7
BP	GO:0016049	cell growth	18/260	482/18723	0.000147248645613371	0.00119918324950274	0.000762563461868915	ACVR1B/ACVRL1/BDNF/CXCL16/FGF13/HBEGF/HSP90AB1/HSPA1A/HSPA1B/INHBA/NRP2/OSGIN1/PRKCQ/S100A8/S100A9/SEMA4A/SEMA4B/SEMA6B	18
BP	GO:0002577	regulation of antigen processing and presentation	4/260	20/18723	0.000147760172214827	0.00119918324950274	0.000762563461868915	CCR7/HLA-DOA/HLA-DOB/SLC11A1	4
BP	GO:0045063	T-helper 1 cell differentiation	4/260	20/18723	0.000147760172214827	0.00119918324950274	0.000762563461868915	IL18R1/IL4R/RELB/SEMA4A	4
BP	GO:0006826	iron ion transport	6/260	58/18723	0.000149650970463138	0.00121108171486615	0.000770129724107998	B2M/IFNG/LCN2/LTF/PGRMC2/SLC11A1	6
BP	GO:0009408	response to heat	8/260	110/18723	0.000150103701034402	0.00121108171486615	0.000770129724107998	CD14/CXCL10/HMOX1/HSP90AB1/HSPA1A/HSPA1B/HSPA6/PTGS2	8
BP	GO:0043368	positive T cell selection	5/260	37/18723	0.00015060799420469	0.00121108171486615	0.000770129724107998	CD3D/CD3E/CD3G/CTSL/IL23A	5
BP	GO:0090218	positive regulation of lipid kinase activity	5/260	37/18723	0.00015060799420469	0.00121108171486615	0.000770129724107998	CCR7/FGR/FLT3/FPR2/PDGFRB	5
BP	GO:0030183	B cell differentiation	9/260	141/18723	0.000158930722504983	0.00127508263867842	0.000810828062785871	BCL3/BLNK/CARD11/CD40LG/CR2/FLT3/INHBA/PIK3R1/TNFSF13B	9
BP	GO:0001938	positive regulation of endothelial cell proliferation	8/260	111/18723	0.000159850057222618	0.00127953036671803	0.000813656383555646	ACVRL1/AKT3/CCR3/HMOX1/NRP2/PLCG1/PRKCA/VEGFB	8
BP	GO:0006898	receptor-mediated endocytosis	12/260	244/18723	0.000163882436384712	0.00130881964001093	0.00083228150164925	ADM/B2M/CD14/CTSL/CXCL16/CXCL8/CXCR1/FCER1G/FPR2/MARCO/NEDD4/STAB2	12
BP	GO:0002820	negative regulation of adaptive immune response	6/260	59/18723	0.000164676381592373	0.00130919590445093	0.000832520769095707	CR2/IL4R/IL7R/KLRC1/KLRD1/XCL1	6
BP	GO:0048010	vascular endothelial growth factor receptor signaling pathway	6/260	59/18723	0.000164676381592373	0.00130919590445093	0.000832520769095707	FYN/IL1B/MAPK14/NEDD4/VAV1/VEGFB	6
BP	GO:0032370	positive regulation of lipid transport	7/260	84/18723	0.000167409161371889	0.00132691669855754	0.000843789463939974	FABP3/FASLG/IL1B/NFKBIA/PLTP/PPARG/RETN	7
BP	GO:0097553	calcium ion transmembrane import into cytosol	9/260	142/18723	0.00016766232100998	0.00132691669855754	0.000843789463939974	CCR5/CCR7/CXCL10/FASLG/FYN/GPER1/LCK/PLCG1/XCL1	9
BP	GO:0043406	positive regulation of MAP kinase activity	8/260	112/18723	0.000170111573808968	0.00134326841841046	0.000854187561231377	ELANE/FLT3/IL1B/PDGFD/PDGFRB/RASGRP1/S100A12/TGFA	8
BP	GO:0046633	alpha-beta T cell proliferation	5/260	38/18723	0.000171477133012866	0.00134797943574688	0.000857183308287113	CBLB/CD28/CD3E/IL23A/XCL1	5
BP	GO:0048246	macrophage chemotaxis	5/260	38/18723	0.000171477133012866	0.00134797943574688	0.000857183308287113	AZU1/C3AR1/CKLF/EDNRB/MAPK3	5
BP	GO:0006979	response to oxidative stress	17/260	446/18723	0.000176684921374053	0.00138581059135891	0.000881240229530778	ANGPTL7/AREG/FYN/HGF/HMOX1/HSPA1A/HSPA1B/IL18RAP/LANCL1/LCN2/MAPK3/MMP9/MPO/PDGFD/PDGFRB/PTGS2/STAT1	17
BP	GO:0055072	iron ion homeostasis	7/260	85/18723	0.00018030181738182	0.00140917529696826	0.000896097901035453	B2M/HMOX1/IFNG/LCN2/LTF/NEO1/SLC11A1	7
BP	GO:0046641	positive regulation of alpha-beta T cell proliferation	4/260	21/18723	0.000180543880954031	0.00140917529696826	0.000896097901035453	CD28/CD3E/IL23A/XCL1	4
BP	GO:0002753	cytoplasmic pattern recognition receptor signaling pathway	6/260	60/18723	0.00018086961883506	0.00140917529696826	0.000896097901035453	HSPA1A/HSPA1B/IFIH1/IRF7/NFKBIA/NLRX1	6
BP	GO:1904892	regulation of receptor signaling pathway via STAT	8/260	114/18723	0.000192263565877777	0.00149367766379914	0.000949833155771032	BCL3/IFNG/IL10RB/IL23A/IL24/IL7R/PPARG/SOCS3	8
BP	GO:0043523	regulation of neuron apoptotic process	11/260	212/18723	0.000192567685121851	0.00149367766379914	0.000949833155771032	BDNF/CRLF1/CX3CR1/FASLG/FYN/HMOX1/HSP90AB1/LANCL1/LCN2/TGFB3/TYROBP	11
BP	GO:0032728	positive regulation of interferon-beta production	5/260	39/18723	0.000194483150222201	0.0015018897019362	0.000955055210226343	IFIH1/IRF7/TLR2/TLR3/TLR8	5
BP	GO:0051084	'de novo' posttranslational protein folding	5/260	39/18723	0.000194483150222201	0.0015018897019362	0.000955055210226343	HSPA1A/HSPA1B/HSPA1L/HSPA6/HSPA8	5
BP	GO:0051961	negative regulation of nervous system development	9/260	145/18723	0.000196291229397331	0.00151252098959789	0.000961815671170727	B2M/BMPR1A/FGF13/IL1B/NR2E1/SEMA4A/SEMA4B/SEMA6B/TLR2	9
BP	GO:0009266	response to temperature stimulus	10/260	178/18723	0.000198114032629519	0.00152321885613836	0.000968618469781444	ADM/CD14/CXCL10/HMOX1/HSP90AB1/HSPA1A/HSPA1B/HSPA6/NFKBIA/PTGS2	10
BP	GO:0051209	release of sequestered calcium ion into cytosol	8/260	115/18723	0.00020419715014231	0.00156655406651846	0.000996175432457473	CCR5/CCR7/CXCL10/FASLG/GPER1/LCK/PLCG1/XCL1	8
BP	GO:0042542	response to hydrogen peroxide	9/260	146/18723	0.000206693357494136	0.00158224216457301	0.00100615153107924	AREG/FYN/HGF/HMOX1/IL18RAP/LCN2/PDGFD/PDGFRB/STAT1	9
BP	GO:0001936	regulation of endothelial cell proliferation	10/260	179/18723	0.000207319200532061	0.00158357541844315	0.00100699935036557	ACVRL1/AKT3/CCR3/HMOX1/NRP2/PLCG1/PPARG/PRKCA/STAT1/VEGFB	10
BP	GO:0051283	negative regulation of sequestering of calcium ion	8/260	116/18723	0.000216732121345144	0.00164569372645035	0.00104650052920462	CCR5/CCR7/CXCL10/FASLG/GPER1/LCK/PLCG1/XCL1	8
BP	GO:0010721	negative regulation of cell development	10/260	180/18723	0.00021688103189912	0.00164569372645035	0.00104650052920462	B2M/BMPR1A/EDNRB/FGF13/IL1B/LTF/NR2E1/SEMA4A/SEMA4B/SEMA6B	10
BP	GO:0045428	regulation of nitric oxide biosynthetic process	6/260	62/18723	0.000217016933034339	0.00164569372645035	0.00104650052920462	CX3CR1/HSP90AB1/IFNG/IL1B/PTGS2/PTX3	6
BP	GO:0002220	innate immune response activating cell surface receptor signaling pathway	4/260	22/18723	0.000218267992812154	0.00164569372645035	0.00104650052920462	FYN/KLRC2/KLRD1/TYROBP	4
BP	GO:0032816	positive regulation of natural killer cell activation	4/260	22/18723	0.000218267992812154	0.00164569372645035	0.00104650052920462	IL23A/KLRC2/RASGRP1/TYROBP	4
BP	GO:0051151	negative regulation of smooth muscle cell differentiation	4/260	22/18723	0.000218267992812154	0.00164569372645035	0.00104650052920462	FGF9/NFATC1/NFATC2/NFATC3	4
BP	GO:0030501	positive regulation of bone mineralization	5/260	40/18723	0.000219768555236242	0.00164991125194489	0.00104918246363205	ACVR2B/BMPR1A/KL/LTF/TGFB3	5
BP	GO:0045429	positive regulation of nitric oxide biosynthetic process	5/260	40/18723	0.000219768555236242	0.00164991125194489	0.00104918246363205	HSP90AB1/IFNG/IL1B/PTGS2/PTX3	5
BP	GO:0001558	regulation of cell growth	16/260	414/18723	0.000234277782113696	0.00175508099164662	0.00111606014961045	ACVR1B/ACVRL1/BDNF/CXCL16/FGF13/HBEGF/HSPA1A/HSPA1B/INHBA/OSGIN1/PRKCQ/S100A8/S100A9/SEMA4A/SEMA4B/SEMA6B	16
BP	GO:0070374	positive regulation of ERK1 and ERK2 cascade	11/260	217/18723	0.000235658001021703	0.00176165661318143	0.00112024160288176	CCR7/CD4/FPR2/GPER1/MAPK3/MARCO/PDGFD/PDGFRB/PRKCA/RASGRP1/XCL1	11
BP	GO:0050854	regulation of antigen receptor-mediated signaling pathway	6/260	63/18723	0.000237104444749041	0.00176494306431027	0.00112233146492004	CARD11/CBLB/CCR7/IKBKG/LCK/SH2D1A	6
BP	GO:1904589	regulation of protein import	6/260	63/18723	0.000237104444749041	0.00176494306431027	0.00112233146492004	HSP90AB1/HSPA8/IFNG/MAPK14/PIK3R1/PTGS2	6
BP	GO:0051282	regulation of sequestering of calcium ion	8/260	118/18723	0.00024369856431988	0.00181018467479979	0.00115110071193021	CCR5/CCR7/CXCL10/FASLG/GPER1/LCK/PLCG1/XCL1	8
BP	GO:0042307	positive regulation of protein import into nucleus	5/260	41/18723	0.00024747998889838	0.00182282529638177	0.0011591389130623	HSP90AB1/IFNG/MAPK14/PIK3R1/PTGS2	5
BP	GO:0071634	regulation of transforming growth factor beta production	5/260	41/18723	0.00024747998889838	0.00182282529638177	0.0011591389130623	BMPR1A/HSP90AB1/PTGS2/TYROBP/XCL1	5
BP	GO:1902622	regulation of neutrophil migration	5/260	41/18723	0.00024747998889838	0.00182282529638177	0.0011591389130623	C3AR1/CCR7/CXCL8/IL1R1/XCL1	5
BP	GO:1904407	positive regulation of nitric oxide metabolic process	5/260	41/18723	0.00024747998889838	0.00182282529638177	0.0011591389130623	HSP90AB1/IFNG/IL1B/PTGS2/PTX3	5
BP	GO:0001959	regulation of cytokine-mediated signaling pathway	9/260	150/18723	0.000253000587410886	0.00185958083744773	0.00118251184847458	HSP90AB1/HSPA1A/HSPA1B/IL1R1/IL1R2/IL1RN/IRF7/PPARG/TXK	9
BP	GO:1904705	regulation of vascular associated smooth muscle cell proliferation	7/260	90/18723	0.000257356875474015	0.00188764268914623	0.00120035644627607	BMPR1A/FGF9/GPER1/HMOX1/MMP9/PPARG/TGFB3	7
BP	GO:0030282	bone mineralization	8/260	119/18723	0.000258177617697899	0.00188905205049005	0.00120125266248474	ACVR2B/BMPR1A/FGR/KL/LTF/PTGS2/S1PR1/TGFB3	8
BP	GO:0080164	regulation of nitric oxide metabolic process	6/260	64/18723	0.000258626635549122	0.00188905205049005	0.00120125266248474	CX3CR1/HSP90AB1/IFNG/IL1B/PTGS2/PTX3	6
BP	GO:0052547	regulation of peptidase activity	17/260	461/18723	0.000260327132736196	0.00189751959952828	0.00120663719692584	A2M/ACVR1C/FASLG/FYN/GPER1/HGF/LCK/LTF/MMP9/PLAUR/PPARG/PTGS2/S100A8/S100A9/SERPIND1/SLPI/TNFSF14	17
BP	GO:0060143	positive regulation of syncytium formation by plasma membrane fusion	4/260	23/18723	0.00026135059563077	0.00190102736157983	0.0012088677911028	IL4R/MAPK14/NFATC2/TYROBP	4
BP	GO:0030218	erythrocyte differentiation	8/260	120/18723	0.00027335322841699	0.00198421618805376	0.00126176776242168	ACVR1B/B2M/HSPA1A/HSPA1B/INHBA/MAPK14/STAT1/TGFBR3	8
BP	GO:0045582	positive regulation of T cell differentiation	7/260	91/18723	0.000275549779783075	0.00199191242869992	0.00126666182003376	HLA-DRA/IFNG/IL23A/IL2RA/IL4R/IL7R/RASGRP1	7
BP	GO:1990874	vascular associated smooth muscle cell proliferation	7/260	91/18723	0.000275549779783075	0.00199191242869992	0.00126666182003376	BMPR1A/FGF9/GPER1/HMOX1/MMP9/PPARG/TGFB3	7
BP	GO:1904037	positive regulation of epithelial cell apoptotic process	5/260	42/18723	0.000277768114354856	0.00200000002719809	0.00127180474302866	CD40LG/FASLG/GPER1/PLCG1/SORT1	5
BP	GO:0062197	cellular response to chemical stress	14/260	337/18723	0.000277809473258833	0.00200000002719809	0.00127180474302866	FYN/HGF/HMOX1/HSPA1A/HSPA1B/IL18RAP/LANCL1/LCN2/MAPK3/MMP9/MPO/PDGFD/PTGS2/RELB	14
BP	GO:0002720	positive regulation of cytokine production involved in immune response	6/260	65/18723	0.000281654936507383	0.00201939101716745	0.0012841355193685	B2M/IL18R1/IL1B/IL1R1/RSAD2/XCL1	6
BP	GO:0071677	positive regulation of mononuclear cell migration	6/260	65/18723	0.000281654936507383	0.00201939101716745	0.0012841355193685	CCR7/CX3CR1/CXCL10/FPR2/PDGFD/XCL1	6
BP	GO:0008217	regulation of blood pressure	10/260	186/18723	0.000282368254045244	0.00202037367078087	0.00128476039112315	ACVRL1/ADM/CTSG/EDNRB/ERAP2/HMOX1/OPRL1/POMC/PPARG/PTGS2	10
BP	GO:0001915	negative regulation of T cell mediated cytotoxicity	3/260	10/18723	0.000295539276226605	0.0020932539443444	0.00133110512928857	IL7R/KLRC1/KLRD1	3
BP	GO:0034756	regulation of iron ion transport	3/260	10/18723	0.000295539276226605	0.0020932539443444	0.00133110512928857	B2M/IFNG/LCN2	3
BP	GO:0070391	response to lipoteichoic acid	3/260	10/18723	0.000295539276226605	0.0020932539443444	0.00133110512928857	CD14/MAPK14/TLR2	3
BP	GO:0071223	cellular response to lipoteichoic acid	3/260	10/18723	0.000295539276226605	0.0020932539443444	0.00133110512928857	CD14/MAPK14/TLR2	3
BP	GO:2000659	regulation of interleukin-1-mediated signaling pathway	3/260	10/18723	0.000295539276226605	0.0020932539443444	0.00133110512928857	IL1R1/IL1R2/IL1RN	3
BP	GO:0051208	sequestering of calcium ion	8/260	122/18723	0.00030589557175566	0.00215340116118255	0.00136935288659581	CCR5/CCR7/CXCL10/FASLG/GPER1/LCK/PLCG1/XCL1	8
BP	GO:0030308	negative regulation of cell growth	10/260	188/18723	0.000307571854079955	0.00215340116118255	0.00136935288659581	ACVR1B/ACVRL1/FGF13/HSPA1A/HSPA1B/INHBA/OSGIN1/SEMA4A/SEMA4B/SEMA6B	10
BP	GO:0001911	negative regulation of leukocyte mediated cytotoxicity	4/260	24/18723	0.000310217325863097	0.00215340116118255	0.00136935288659581	CX3CR1/IL7R/KLRC1/KLRD1	4
BP	GO:0038095	Fc-epsilon receptor signaling pathway	4/260	24/18723	0.000310217325863097	0.00215340116118255	0.00136935288659581	FCER1G/PLCG1/PRKCQ/VAV1	4
BP	GO:0090023	positive regulation of neutrophil chemotaxis	4/260	24/18723	0.000310217325863097	0.00215340116118255	0.00136935288659581	C3AR1/CCR7/CXCL8/XCL1	4
BP	GO:2000353	positive regulation of endothelial cell apoptotic process	4/260	24/18723	0.000310217325863097	0.00215340116118255	0.00136935288659581	CD40LG/FASLG/GPER1/PLCG1	4
BP	GO:0006458	'de novo' protein folding	5/260	43/18723	0.000310787503581966	0.00215340116118255	0.00136935288659581	HSPA1A/HSPA1B/HSPA1L/HSPA6/HSPA8	5
BP	GO:0014002	astrocyte development	5/260	43/18723	0.000310787503581966	0.00215340116118255	0.00136935288659581	FPR2/IFNG/IFNGR1/S100A8/S100A9	5
BP	GO:0071604	transforming growth factor beta production	5/260	43/18723	0.000310787503581966	0.00215340116118255	0.00136935288659581	BMPR1A/HSP90AB1/PTGS2/TYROBP/XCL1	5
BP	GO:1904591	positive regulation of protein import	5/260	43/18723	0.000310787503581966	0.00215340116118255	0.00136935288659581	HSP90AB1/IFNG/MAPK14/PIK3R1/PTGS2	5
BP	GO:2001239	regulation of extrinsic apoptotic signaling pathway in absence of ligand	5/260	43/18723	0.000310787503581966	0.00215340116118255	0.00136935288659581	FYN/HSPA1A/HSPA1B/IL1B/INHBA	5
BP	GO:0032755	positive regulation of interleukin-6 production	7/260	93/18723	0.00031503636309394	0.00217853548127683	0.0013853358601328	IFIH1/IFNG/IL1B/TLR2/TLR3/TLR8/TYROBP	7
BP	GO:0042692	muscle cell differentiation	15/260	384/18723	0.000326961395723846	0.00225654853033032	0.00143494454236035	ADM/BDNF/BMPR1A/CXCL10/EDNRB/FGF9/GPER1/IL4R/MAPK14/NFATC1/NFATC2/NFATC3/PDGFRB/RORA/SORT1	15
BP	GO:2000514	regulation of CD4-positive, alpha-beta T cell activation	6/260	67/18723	0.000332524900452288	0.00229043674063993	0.00145649413536955	HLA-DRA/IFNG/IL23A/IL4R/PRKCQ/XCL1	6
BP	GO:0051150	regulation of smooth muscle cell differentiation	5/260	44/18723	0.000346696519943781	0.00238336862533901	0.00151558974043535	FGF9/GPER1/NFATC1/NFATC2/NFATC3	5
BP	GO:0002262	myeloid cell homeostasis	9/260	157/18723	0.000354659259140999	0.00242858469247723	0.00154434274436809	ACVR1B/B2M/HMOX1/HSPA1A/HSPA1B/INHBA/MAPK14/STAT1/TGFBR3	9
BP	GO:0051250	negative regulation of lymphocyte activation	9/260	157/18723	0.000354659259140999	0.00242858469247723	0.00154434274436809	CBLB/FGR/IL2RA/IL4R/INHBA/PGLYRP1/PGLYRP2/TYROBP/XCL1	9
BP	GO:0051148	negative regulation of muscle cell differentiation	6/260	68/18723	0.000360518687874873	0.00246389574988168	0.00156679712920689	BDNF/BMPR1A/FGF9/NFATC1/NFATC2/NFATC3	6
BP	GO:0050927	positive regulation of positive chemotaxis	4/260	25/18723	0.000365300430730419	0.00249171850221955	0.00158448968316	AZU1/CXCL8/S1PR1/VEGFB	4
BP	GO:0045444	fat cell differentiation	11/260	229/18723	0.000373404308320543	0.00254204952421714	0.00161649529897376	FABP3/GPER1/INHBB/JAG1/MAPK14/PPARG/PTGS2/RETN/RORA/RORC/SORT1	11
BP	GO:2001235	positive regulation of apoptotic signaling pathway	8/260	126/18723	0.000380487336423427	0.00258524922771422	0.00164396609250269	GPER1/INHBA/INHBB/LCK/LTBR/S100A8/S100A9/TNFRSF12A	8
BP	GO:2000273	positive regulation of signaling receptor activity	5/260	45/18723	0.000385657197131803	0.00261530780105242	0.00166308041031285	AREG/HBEGF/IFNG/IFNGR2/TGFA	5
BP	GO:0051170	import into nucleus	9/260	159/18723	0.000389215549640567	0.00263434308308847	0.00167518499113741	BACH2/BCL3/CBLB/HSP90AB1/IFNG/MAPK14/NFKBIA/PIK3R1/PTGS2	9
BP	GO:0045669	positive regulation of osteoblast differentiation	6/260	69/18723	0.000390322800479843	0.00263674708763455	0.00167671370330861	ACVR2B/BMPR1A/HGF/IFITM1/JAG1/LTF	6
BP	GO:0001660	fever generation	3/260	11/18723	0.000402201582076224	0.00270137690950046	0.00171781195974479	EDNRB/IL1B/PTGS2	3
BP	GO:0045060	negative thymic T cell selection	3/260	11/18723	0.000402201582076224	0.00270137690950046	0.00171781195974479	CCR7/CD28/CD3E	3
BP	GO:0070944	neutrophil-mediated killing of bacterium	3/260	11/18723	0.000402201582076224	0.00270137690950046	0.00171781195974479	AZU1/CTSG/ELANE	3
BP	GO:0060402	calcium ion transport into cytosol	9/260	160/18723	0.000407507181414443	0.00272656522526533	0.00173382926925631	CCR5/CCR7/CXCL10/FASLG/FYN/GPER1/LCK/PLCG1/XCL1	9
BP	GO:0090316	positive regulation of intracellular protein transport	9/260	160/18723	0.000407507181414443	0.00272656522526533	0.00173382926925631	FYN/GZMB/HSP90AB1/HSPA1L/IFNG/IL1B/MAPK14/PIK3R1/PTGS2	9
BP	GO:0010594	regulation of endothelial cell migration	11/260	232/18723	0.000416830711197432	0.00278363518753942	0.00177012019311511	ACVRL1/AKT3/HMOX1/LCN2/NR2E1/NRP2/PLCG1/PPARG/PRKCA/PTGS2/SEMA4A	11
BP	GO:0045123	cellular extravasation	6/260	70/18723	0.000422017830167906	0.00280866536942222	0.00178603694491736	AZU1/CX3CR1/ELANE/IL1R1/PDGFD/PRTN3	6
BP	GO:0032612	interleukin-1 production	8/260	128/18723	0.000422982120665982	0.00280866536942222	0.00178603694491736	AZU1/CCR7/CX3CR1/IFNG/IL1R2/ORM1/TLR8/TYROBP	8
BP	GO:0032652	regulation of interleukin-1 production	8/260	128/18723	0.000422982120665982	0.00280866536942222	0.00178603694491736	AZU1/CCR7/CX3CR1/IFNG/IL1R2/ORM1/TLR8/TYROBP	8
BP	GO:0002710	negative regulation of T cell mediated immunity	4/260	26/18723	0.000427037868616531	0.00281952991084901	0.00179294573248212	IL7R/KLRC1/KLRD1/XCL1	4
BP	GO:0050857	positive regulation of antigen receptor-mediated signaling pathway	4/260	26/18723	0.000427037868616531	0.00281952991084901	0.00179294573248212	CARD11/CCR7/IKBKG/LCK	4
BP	GO:0050926	regulation of positive chemotaxis	4/260	26/18723	0.000427037868616531	0.00281952991084901	0.00179294573248212	AZU1/CXCL8/S1PR1/VEGFB	4
BP	GO:0050919	negative chemotaxis	5/260	46/18723	0.000427835114823638	0.00281952991084901	0.00179294573248212	LGR6/NRP2/SEMA4A/SEMA4B/SEMA6B	5
BP	GO:0033209	tumor necrosis factor-mediated signaling pathway	7/260	99/18723	0.000461420968939729	0.00303516307148722	0.00193006736884437	HSPA1A/HSPA1B/NFKBIA/STAT1/TNFRSF13C/TNFRSF25/TNFSF13B	7
BP	GO:0097028	dendritic cell differentiation	5/260	47/18723	0.000473399271383749	0.00310812330612626	0.00197646295444664	CCR7/FLT3/LTBR/PRTN3/RELB	5
BP	GO:0060840	artery development	7/260	100/18723	0.000490371462976696	0.00321353710130149	0.00204349583587731	ACVR2B/ACVRL1/AKT3/ANGPTL3/BMPR1A/JAG1/PDGFRB	7
BP	GO:0070227	lymphocyte apoptotic process	6/260	72/18723	0.000491411865191547	0.00321434701373426	0.00204401086110702	CD3G/FASLG/IDO1/IL2RA/IL7R/PRKCQ	6
BP	GO:0051960	regulation of nervous system development	16/260	443/18723	0.00049392160384951	0.00321949777349521	0.00204728624140957	B2M/BDNF/BMPR1A/CX3CR1/FGF13/GPER1/HGF/IFNG/IL1B/NR2E1/SEMA4A/SEMA4B/SEMA6B/TG/TLR2/TYMP	16
BP	GO:0002433	immune response-regulating cell surface receptor signaling pathway involved in phagocytosis	4/260	27/18723	0.000495872446573706	0.00321949777349521	0.00204728624140957	FGR/FYN/HCK/VAV1	4
BP	GO:0038096	Fc-gamma receptor signaling pathway involved in phagocytosis	4/260	27/18723	0.000495872446573706	0.00321949777349521	0.00204728624140957	FGR/FYN/HCK/VAV1	4
BP	GO:0071624	positive regulation of granulocyte chemotaxis	4/260	27/18723	0.000495872446573706	0.00321949777349521	0.00204728624140957	C3AR1/CCR7/CXCL8/XCL1	4
BP	GO:0043303	mast cell degranulation	5/260	48/18723	0.000522521953915872	0.00338625133166183	0.00215332522306415	FGR/HMOX1/IL4R/PTGDR/RASGRP1	5
BP	GO:0002664	regulation of T cell tolerance induction	3/260	12/18723	0.000530776123659772	0.00341449741202048	0.00217128697230593	CBLB/CD3E/IL2RA	3
BP	GO:0032823	regulation of natural killer cell differentiation	3/260	12/18723	0.000530776123659772	0.00341449741202048	0.00217128697230593	PGLYRP1/PGLYRP2/RASGRP1	3
BP	GO:0043383	negative T cell selection	3/260	12/18723	0.000530776123659772	0.00341449741202048	0.00217128697230593	CCR7/CD28/CD3E	3
BP	GO:0070943	neutrophil-mediated killing of symbiont cell	3/260	12/18723	0.000530776123659772	0.00341449741202048	0.00217128697230593	AZU1/CTSG/ELANE	3
BP	GO:0032388	positive regulation of intracellular transport	10/260	202/18723	0.000542075521700818	0.0034807999616906	0.00221344892030525	FYN/GZMB/HSP90AB1/HSPA1L/IFNG/IL1B/MAPK14/NEDD4/PIK3R1/PTGS2	10
BP	GO:1901214	regulation of neuron death	13/260	319/18723	0.000547017059239039	0.00350610934130178	0.00222954321460268	BDNF/CRLF1/CX3CR1/FASLG/FYN/HMOX1/HSP90AB1/IFNG/IKBKG/LANCL1/LCN2/TGFB3/TYROBP	13
BP	GO:0032869	cellular response to insulin stimulus	10/260	203/18723	0.000563337857191764	0.00359585987969397	0.00228661579403484	ESRRA/IL1B/INHBB/KL/PIK3R1/PIK3R3/PPARG/PRKCQ/SOCS3/STAT1	10
BP	GO:0048844	artery morphogenesis	6/260	74/18723	0.00056938063157356	0.00359585987969397	0.00228661579403484	ACVRL1/AKT3/ANGPTL3/BMPR1A/JAG1/PDGFRB	6
BP	GO:0002474	antigen processing and presentation of peptide antigen via MHC class I	4/260	28/18723	0.000572250993841659	0.00359585987969397	0.00228661579403484	B2M/ERAP2/FCER1G/IFI30	4
BP	GO:0002507	tolerance induction	4/260	28/18723	0.000572250993841659	0.00359585987969397	0.00228661579403484	CBLB/CD3E/ICOS/IL2RA	4
BP	GO:0002675	positive regulation of acute inflammatory response	4/260	28/18723	0.000572250993841659	0.00359585987969397	0.00228661579403484	CCR7/IL1B/OSM/PTGS2	4
BP	GO:0010575	positive regulation of vascular endothelial growth factor production	4/260	28/18723	0.000572250993841659	0.00359585987969397	0.00228661579403484	C3AR1/IL1B/PTGS2/RORA	4
BP	GO:0034123	positive regulation of toll-like receptor signaling pathway	4/260	28/18723	0.000572250993841659	0.00359585987969397	0.00228661579403484	LTF/RSAD2/TLR2/TLR3	4
BP	GO:0045671	negative regulation of osteoclast differentiation	4/260	28/18723	0.000572250993841659	0.00359585987969397	0.00228661579403484	LILRB3/LTF/PIK3R1/TLR3	4
BP	GO:0002279	mast cell activation involved in immune response	5/260	49/18723	0.000575378605963582	0.00359585987969397	0.00228661579403484	FGR/HMOX1/IL4R/PTGDR/RASGRP1	5
BP	GO:0002762	negative regulation of myeloid leukocyte differentiation	5/260	49/18723	0.000575378605963582	0.00359585987969397	0.00228661579403484	INHBA/LILRB3/LTF/PIK3R1/TLR3	5
BP	GO:0030857	negative regulation of epithelial cell differentiation	5/260	49/18723	0.000575378605963582	0.00359585987969397	0.00228661579403484	ACVRL1/IFNG/JAG1/MMP9/STAT1	5
BP	GO:0045778	positive regulation of ossification	5/260	49/18723	0.000575378605963582	0.00359585987969397	0.00228661579403484	ACVR2B/BMPR1A/KL/LTF/TGFB3	5
BP	GO:0060986	endocrine hormone secretion	5/260	49/18723	0.000575378605963582	0.00359585987969397	0.00228661579403484	IL1B/INHBA/INHBB/POMC/RETN	5
BP	GO:0070169	positive regulation of biomineral tissue development	5/260	49/18723	0.000575378605963582	0.00359585987969397	0.00228661579403484	ACVR2B/BMPR1A/KL/LTF/TGFB3	5
BP	GO:0051098	regulation of binding	14/260	363/18723	0.000583351777007343	0.00363920165513833	0.00231417693145074	B2M/BCL3/BDNF/CBLB/HMOX1/HSP90AB1/IFNG/MAPK3/MMP9/NFKBIA/PLAUR/PPARG/SLPI/TGFBR3	14
BP	GO:0010959	regulation of metal ion transport	15/260	406/18723	0.000584409071093602	0.00363932185302694	0.00231425336557212	AHNAK/B2M/CD4/CXCL10/FGF13/FYN/GPER1/IFNG/LCN2/NEDD4/OPRL1/PDGFRB/PLCG1/PTGS2/XCL1	15
BP	GO:0045621	positive regulation of lymphocyte differentiation	7/260	104/18723	0.000620977494485944	0.00386018988593567	0.00245470386958049	HLA-DRA/IFNG/IL23A/IL2RA/IL4R/IL7R/RASGRP1	7
BP	GO:0048863	stem cell differentiation	10/260	206/18723	0.00063130938927519	0.00389509633068276	0.00247690096027444	A2M/BMPR1A/EDNRB/JAG1/MAPK3/NRP2/OSM/SEMA4A/SEMA4B/SEMA6B	10
BP	GO:0001961	positive regulation of cytokine-mediated signaling pathway	5/260	50/18723	0.000632147693142752	0.00389509633068276	0.00247690096027444	HSPA1A/HSPA1B/IL1R1/IRF7/TXK	5
BP	GO:0002448	mast cell mediated immunity	5/260	50/18723	0.000632147693142752	0.00389509633068276	0.00247690096027444	FGR/HMOX1/IL4R/PTGDR/RASGRP1	5
BP	GO:0070231	T cell apoptotic process	5/260	50/18723	0.000632147693142752	0.00389509633068276	0.00247690096027444	FASLG/IDO1/IL2RA/IL7R/PRKCQ	5
BP	GO:0110151	positive regulation of biomineralization	5/260	50/18723	0.000632147693142752	0.00389509633068276	0.00247690096027444	ACVR2B/BMPR1A/KL/LTF/TGFB3	5
BP	GO:0051873	killing by host of symbiont cells	4/260	29/18723	0.000656623570308233	0.00403173771891535	0.00256379154191693	AZU1/CAMP/CTSG/ELANE	4
BP	GO:0051883	killing of cells in other organism involved in symbiotic interaction	4/260	29/18723	0.000656623570308233	0.00403173771891535	0.00256379154191693	AZU1/CAMP/CTSG/ELANE	4
BP	GO:0051402	neuron apoptotic process	11/260	246/18723	0.000679655407381269	0.00416419126728524	0.00264801906629542	BDNF/CRLF1/CX3CR1/FASLG/FYN/HMOX1/HSP90AB1/LANCL1/LCN2/TGFB3/TYROBP	11
BP	GO:0045741	positive regulation of epidermal growth factor-activated receptor activity	3/260	13/18723	0.000682946371559901	0.00416419126728524	0.00264801906629542	AREG/HBEGF/TGFA	3
BP	GO:0070486	leukocyte aggregation	3/260	13/18723	0.000682946371559901	0.00416419126728524	0.00264801906629542	IL1B/S100A8/S100A9	3
BP	GO:1902947	regulation of tau-protein kinase activity	3/260	13/18723	0.000682946371559901	0.00416419126728524	0.00264801906629542	HGF/HSP90AB1/IFNG	3
BP	GO:0071622	regulation of granulocyte chemotaxis	5/260	51/18723	0.000693010566977441	0.00421822056913699	0.00268237642700698	C3AR1/CCR7/CXCL8/MAPK3/XCL1	5
BP	GO:0007218	neuropeptide signaling pathway	7/260	106/18723	0.000695892469225137	0.00422110553132064	0.00268421098127635	CYSLTR2/LTB4R/OPRL1/POMC/PROK2/PTGDR2/SORT1	7
BP	GO:0046822	regulation of nucleocytoplasmic transport	7/260	106/18723	0.000695892469225137	0.00422110553132064	0.00268421098127635	HSP90AB1/IFNG/IL1B/MAPK14/NEDD4/PIK3R1/PTGS2	7
BP	GO:0045598	regulation of fat cell differentiation	8/260	139/18723	0.000731070453353154	0.00442402616837906	0.0028132486938562	GPER1/JAG1/MAPK14/PPARG/PTGS2/RORA/RORC/SORT1	8
BP	GO:0034599	cellular response to oxidative stress	12/260	288/18723	0.00073186970269819	0.00442402616837906	0.0028132486938562	FYN/HGF/HMOX1/HSPA1A/HSPA1B/IL18RAP/LANCL1/LCN2/MAPK3/MMP9/MPO/PDGFD	12
BP	GO:0007176	regulation of epidermal growth factor-activated receptor activity	4/260	30/18723	0.000749442708867353	0.00452245462528217	0.00287583958217421	AREG/CBLB/HBEGF/TGFA	4
BP	GO:0030500	regulation of bone mineralization	6/260	78/18723	0.000753897127553457	0.00454151774777048	0.00288796186680814	ACVR2B/BMPR1A/KL/LTF/S1PR1/TGFB3	6
BP	GO:0002218	activation of innate immune response	5/260	52/18723	0.000758151327198786	0.00455931141193644	0.00289927689989533	FYN/HCK/KLRC2/KLRD1/TYROBP	5
BP	GO:0050768	negative regulation of neurogenesis	8/260	140/18723	0.000766251586369662	0.00460013366748636	0.00292523586865707	B2M/BMPR1A/FGF13/IL1B/NR2E1/SEMA4A/SEMA4B/SEMA6B	8
BP	GO:0071214	cellular response to abiotic stimulus	13/260	331/18723	0.000770627527458364	0.00461061452434987	0.00293190067030144	IL1B/LTBR/MAPK14/MAPK3/MMP9/NEDD4/PIK3R1/PTGS2/RELB/TLR3/TLR8/TNFRSF8/TNFSF14	13
BP	GO:0104004	cellular response to environmental stimulus	13/260	331/18723	0.000770627527458364	0.00461061452434987	0.00293190067030144	IL1B/LTBR/MAPK14/MAPK3/MMP9/NEDD4/PIK3R1/PTGS2/RELB/TLR3/TLR8/TNFRSF8/TNFSF14	13
BP	GO:0071560	cellular response to transforming growth factor beta stimulus	11/260	250/18723	0.000776107289293793	0.00463548919295407	0.00294771853084238	ACVRL1/BMPR1A/CX3CR1/FYN/HSP90AB1/HSPA1A/PDGFD/PPARG/TGFB3/TGFBR3/XCL1	11
BP	GO:0043534	blood vessel endothelial cell migration	9/260	176/18723	0.00081056064097655	0.00483303674704725	0.00307333948726877	ACVRL1/AKT3/HMOX1/NR2E1/PIK3R3/PLCG1/PPARG/PRKCA/PTGS2	9
BP	GO:0002707	negative regulation of lymphocyte mediated immunity	5/260	53/18723	0.000827756682754955	0.00491883886396419	0.00312790125615521	CR2/IL7R/KLRC1/KLRD1/XCL1	5
BP	GO:0007566	embryo implantation	5/260	53/18723	0.000827756682754955	0.00491883886396419	0.00312790125615521	ACVR1B/ACVR1C/IL1B/MMP9/PTGS2	5
BP	GO:0043405	regulation of MAP kinase activity	9/260	177/18723	0.000843844878889289	0.00500595625276793	0.00318329940954228	ELANE/FLT3/IL1B/PDGFD/PDGFRB/PPARG/RASGRP1/S100A12/TGFA	9
BP	GO:0002475	antigen processing and presentation via MHC class Ib	3/260	14/18723	0.000860313693840228	0.00506083860839571	0.00321819922916567	B2M/CD1C/CD1E	3
BP	GO:0031650	regulation of heat generation	3/260	14/18723	0.000860313693840228	0.00506083860839571	0.00321819922916567	EDNRB/IL1B/PTGS2	3
BP	GO:0045059	positive thymic T cell selection	3/260	14/18723	0.000860313693840228	0.00506083860839571	0.00321819922916567	CD3D/CD3E/CD3G	3
BP	GO:0050930	induction of positive chemotaxis	3/260	14/18723	0.000860313693840228	0.00506083860839571	0.00321819922916567	AZU1/CXCL8/VEGFB	3
BP	GO:0070942	neutrophil mediated cytotoxicity	3/260	14/18723	0.000860313693840228	0.00506083860839571	0.00321819922916567	AZU1/CTSG/ELANE	3
BP	GO:0006816	calcium ion transport	15/260	422/18723	0.000866228440829466	0.00506695906001276	0.00322209123881077	AHNAK/CCR5/CCR7/CD4/CXCL10/FASLG/FYN/GPER1/LCK/OPRL1/PDGFRB/PLCG1/PTGS2/TPT1/XCL1	15
BP	GO:0032611	interleukin-1 beta production	7/260	110/18723	0.000867135035940575	0.00506695906001276	0.00322209123881077	AZU1/CCR7/CX3CR1/IFNG/ORM1/TLR8/TYROBP	7
BP	GO:0032651	regulation of interleukin-1 beta production	7/260	110/18723	0.000867135035940575	0.00506695906001276	0.00322209123881077	AZU1/CCR7/CX3CR1/IFNG/ORM1/TLR8/TYROBP	7
BP	GO:1905954	positive regulation of lipid localization	7/260	110/18723	0.000867135035940575	0.00506695906001276	0.00322209123881077	FABP3/FASLG/IL1B/NFKBIA/PLTP/PPARG/RETN	7
BP	GO:2000106	regulation of leukocyte apoptotic process	6/260	81/18723	0.000920241493000087	0.0053540589394411	0.00340465873051798	CCR7/CD3G/IDO1/IL7R/IRF7/PRKCQ	6
BP	GO:2000243	positive regulation of reproductive process	6/260	81/18723	0.000920241493000087	0.0053540589394411	0.00340465873051798	ACVR1B/EDNRB/INHBA/INHBB/RETN/TACR1	6
BP	GO:0001890	placenta development	8/260	144/18723	0.000920849269960919	0.0053540589394411	0.00340465873051798	ADM/CTSB/HSP90AB1/MAPK14/MAPK3/PPARG/PTGS2/SOCS3	8
BP	GO:0071559	response to transforming growth factor beta	11/260	256/18723	0.000941908650227281	0.00546743663525968	0.0034767558751854	ACVRL1/BMPR1A/CX3CR1/FYN/HSP90AB1/HSPA1A/PDGFD/PPARG/TGFB3/TGFBR3/XCL1	11
BP	GO:0007568	aging	13/260	339/18723	0.000958924472181255	0.00553958853157508	0.00352263743653767	ADM/AKT3/B2M/BMPR1A/EDNRB/KL/MAPK14/MAPK3/MPO/PDGFRB/PTGS2/RETN/TGFB3	13
BP	GO:0048545	response to steroid hormone	13/260	339/18723	0.000958924472181255	0.00553958853157508	0.00352263743653767	ADM/AREG/ESRRA/FLT3/GPER1/IL1RN/NEDD4/NR2E1/NR3C2/PGRMC2/PTGS2/TGFB3/TLR2	13
BP	GO:0035456	response to interferon-beta	4/260	32/18723	0.000962238852176048	0.00553958853157508	0.00352263743653767	IFITM1/PLSCR1/STAT1/TLR3	4
BP	GO:0043372	positive regulation of CD4-positive, alpha-beta T cell differentiation	4/260	32/18723	0.000962238852176048	0.00553958853157508	0.00352263743653767	HLA-DRA/IFNG/IL23A/IL4R	4
BP	GO:0090022	regulation of neutrophil chemotaxis	4/260	32/18723	0.000962238852176048	0.00553958853157508	0.00352263743653767	C3AR1/CCR7/CXCL8/XCL1	4
BP	GO:0000768	syncytium formation by plasma membrane fusion	5/260	55/18723	0.00098112022067163	0.0056138030792081	0.00356983064273659	CXCL10/IL4R/MAPK14/NFATC2/TYROBP	5
BP	GO:0001755	neural crest cell migration	5/260	55/18723	0.00098112022067163	0.0056138030792081	0.00356983064273659	EDNRB/NRP2/SEMA4A/SEMA4B/SEMA6B	5
BP	GO:0140253	cell-cell fusion	5/260	55/18723	0.00098112022067163	0.0056138030792081	0.00356983064273659	CXCL10/IL4R/MAPK14/NFATC2/TYROBP	5
BP	GO:0060395	SMAD protein signal transduction	6/260	82/18723	0.000981534879507862	0.0056138030792081	0.00356983064273659	BMPR1A/GDF11/INHBA/INHBB/PPARG/TGFB3	6
BP	GO:0008361	regulation of cell size	9/260	181/18723	0.00098829306399378	0.00564324997127393	0.00358855599098033	AKT3/BDNF/FGF13/HSP90AB1/IL7R/SEMA4A/SEMA4B/SEMA6B/VAV1	9
BP	GO:0007189	adenylate cyclase-activating G protein-coupled receptor signaling pathway	8/260	146/18723	0.0010070123225073	0.00574078894749689	0.0036505812564321	ADM/CXCL10/GPER1/OPRL1/PRKCA/PTGFR/RXFP2/S1PR1	8
BP	GO:0060401	cytosolic calcium ion transport	9/260	182/18723	0.00102737151038096	0.00584734499252541	0.00371834049724347	CCR5/CCR7/CXCL10/FASLG/FYN/GPER1/LCK/PLCG1/XCL1	9
BP	GO:0050886	endocrine process	6/260	83/18723	0.00104591894759191	0.00594326066492261	0.00377933349995679	CTSG/IL1B/INHBA/INHBB/POMC/RETN	6
BP	GO:0002468	dendritic cell antigen processing and presentation	3/260	15/18723	0.00106439972030714	0.00600452442305853	0.00381829126851352	CCR7/HLA-DRA/SLC11A1	3
BP	GO:0032725	positive regulation of granulocyte macrophage colony-stimulating factor production	3/260	15/18723	0.00106439972030714	0.00600452442305853	0.00381829126851352	IL1B/IL23A/RASGRP1	3
BP	GO:0044406	adhesion of symbiont to host	3/260	15/18723	0.00106439972030714	0.00600452442305853	0.00381829126851352	HSP90AB1/INHBB/LTF	3
BP	GO:1901741	positive regulation of myoblast fusion	3/260	15/18723	0.00106439972030714	0.00600452442305853	0.00381829126851352	IL4R/MAPK14/NFATC2	3
BP	GO:0002886	regulation of myeloid leukocyte mediated immunity	5/260	56/18723	0.00106526360272174	0.00600452442305853	0.00381829126851352	CX3CR1/FGR/HMOX1/IL4R/TYROBP	5
BP	GO:0042063	gliogenesis	12/260	301/18723	0.00107237495715761	0.00603490625970236	0.00383761115022356	AREG/AZU1/CX3CR1/FPR2/IFNG/IFNGR1/IL1B/MAPK3/NR2E1/S100A8/S100A9/TLR2	12
BP	GO:0071353	cellular response to interleukin-4	4/260	33/18723	0.00108312692333701	0.00606620286456798	0.00385751273520731	HSP90AB1/IL24/IL4R/XCL1	4
BP	GO:1901099	negative regulation of signal transduction in absence of ligand	4/260	33/18723	0.00108312692333701	0.00606620286456798	0.00385751273520731	FYN/HSPA1A/HSPA1B/IL1B	4
BP	GO:2001240	negative regulation of extrinsic apoptotic signaling pathway in absence of ligand	4/260	33/18723	0.00108312692333701	0.00606620286456798	0.00385751273520731	FYN/HSPA1A/HSPA1B/IL1B	4
BP	GO:2001056	positive regulation of cysteine-type endopeptidase activity	8/260	148/18723	0.00109951033074053	0.00614813910618229	0.00390961618485426	ACVR1C/FASLG/FYN/GPER1/LCK/PPARG/S100A8/S100A9	8
BP	GO:0098586	cellular response to virus	6/260	84/18723	0.00111349662345499	0.00621643178635861	0.00395304366154488	CXCL10/IFIH1/IRF7/MAPK14/NLRX1/TLR3	6
BP	GO:0046916	cellular transition metal ion homeostasis	7/260	115/18723	0.00112613685030968	0.00627700444703613	0.00399156195959484	HMOX1/IFNG/LCK/LCN2/S100A8/S100A9/SLC11A1	7
BP	GO:0051222	positive regulation of protein transport	12/260	303/18723	0.00113490384068938	0.00631582994516981	0.00401625118559752	FYN/GPER1/GZMB/HSP90AB1/HSPA1L/IFNG/IL1B/MAPK14/PIK3R1/PTGS2/TGFB3/TLR2	12
BP	GO:0032368	regulation of lipid transport	8/260	149/18723	0.00114823786539859	0.0063799080128169	0.00405699858022223	FABP3/FASLG/IL1B/NFKBIA/PLTP/POMC/PPARG/RETN	8
BP	GO:0006949	syncytium formation	5/260	57/18723	0.00115464169612512	0.00640533826995993	0.00407316974082779	CXCL10/IL4R/MAPK14/NFATC2/TYROBP	5
BP	GO:0040013	negative regulation of locomotion	14/260	391/18723	0.00119384707244904	0.00661236624961505	0.00420481932227	ACVR1C/ACVRL1/BMPR1A/CX3CR1/ELANE/HMOX1/IFITM1/IL24/JAG1/KLRK1/PPARG/SEMA4A/SEMA4B/SEMA6B	14
BP	GO:0035909	aorta morphogenesis	4/260	34/18723	0.00121428239546967	0.00671494334150891	0.00427004833738129	ACVRL1/BMPR1A/JAG1/PDGFRB	4
BP	GO:0072676	lymphocyte migration	7/260	117/18723	0.00124528928847347	0.0068738523077875	0.00437109892451855	CCR7/CKLF/CXCL10/CXCL16/KLRK1/S1PR1/XCL1	7
BP	GO:0002763	positive regulation of myeloid leukocyte differentiation	5/260	58/18723	0.00124945214194229	0.0068738523077875	0.00437109892451855	CD4/IFNG/IL23A/PRKCA/TYROBP	5
BP	GO:0034340	response to type I interferon	5/260	58/18723	0.00124945214194229	0.0068738523077875	0.00437109892451855	HSP90AB1/IFITM1/IRF7/MX1/STAT1	5
BP	GO:0043535	regulation of blood vessel endothelial cell migration	8/260	151/18723	0.00125086074511364	0.0068738523077875	0.00437109892451855	ACVRL1/AKT3/HMOX1/NR2E1/PLCG1/PPARG/PRKCA/PTGS2	8
BP	GO:2000117	negative regulation of cysteine-type endopeptidase activity	6/260	86/18723	0.00125865118970505	0.00690583892191848	0.00439143928802454	HGF/LTF/MMP9/PLAUR/PTGS2/TNFSF14	6
BP	GO:0002830	positive regulation of type 2 immune response	3/260	16/18723	0.00129664865171909	0.00703722936985626	0.00447499078432629	IL4R/RSAD2/XCL1	3
BP	GO:0045342	MHC class II biosynthetic process	3/260	16/18723	0.00129664865171909	0.00703722936985626	0.00447499078432629	AZU1/IFNG/SLC11A1	3
BP	GO:0051238	sequestering of metal ion	3/260	16/18723	0.00129664865171909	0.00703722936985626	0.00447499078432629	LCN2/S100A8/S100A9	3
BP	GO:0051770	positive regulation of nitric-oxide synthase biosynthetic process	3/260	16/18723	0.00129664865171909	0.00703722936985626	0.00447499078432629	IFNG/STAT1/TLR2	3
BP	GO:0060330	regulation of response to interferon-gamma	3/260	16/18723	0.00129664865171909	0.00703722936985626	0.00447499078432629	HSP90AB1/PPARG/TXK	3
BP	GO:0060334	regulation of interferon-gamma-mediated signaling pathway	3/260	16/18723	0.00129664865171909	0.00703722936985626	0.00447499078432629	HSP90AB1/PPARG/TXK	3
BP	GO:0070431	nucleotide-binding oligomerization domain containing 2 signaling pathway	3/260	16/18723	0.00129664865171909	0.00703722936985626	0.00447499078432629	HSPA1A/HSPA1B/NFKBIA	3
BP	GO:0030509	BMP signaling pathway	8/260	152/18723	0.00130484205115203	0.00707075151675271	0.0044963075967461	ACVR2B/ACVRL1/BMPR1A/MAPK3/NEO1/PPARG/TGFB3/TGFBR3	8
BP	GO:0051101	regulation of DNA binding	7/260	118/18723	0.00130845266747415	0.00707937508050057	0.0045017913413097	BCL3/HMOX1/IFNG/MMP9/NFKBIA/PLAUR/PPARG	7
BP	GO:0045137	development of primary sexual characteristics	10/260	227/18723	0.00132194096120438	0.00713034616920395	0.00453420397705406	ACVR1B/FGF9/INHBA/INHBB/INSL3/PDGFRB/PTX3/RETN/RXFP2/TLR3	10
BP	GO:0046777	protein autophosphorylation	10/260	227/18723	0.00132194096120438	0.00713034616920395	0.00453420397705406	ACVR1B/FGR/FLT3/FYN/HCK/ITK/MAPK3/PDGFD/PDGFRB/TXK	10
BP	GO:1900182	positive regulation of protein localization to nucleus	6/260	87/18723	0.00133644050146108	0.00719748141032647	0.0045768954355155	FYN/HSP90AB1/IFNG/MAPK14/PIK3R1/PTGS2	6
BP	GO:0070372	regulation of ERK1 and ERK2 cascade	12/260	309/18723	0.00134092573599461	0.00721056078281763	0.00458521263938744	CCR7/CD4/FPR2/GPER1/IL1B/MAPK3/MARCO/PDGFD/PDGFRB/PRKCA/RASGRP1/XCL1	12
BP	GO:0009755	hormone-mediated signaling pathway	9/260	190/18723	0.00138725117207696	0.00744824289326465	0.00473635525503183	ESRRA/GPER1/NEDD4/NR1D2/NR2E1/NR3C2/PGRMC2/PPARG/RXFP2	9
BP	GO:0001649	osteoblast differentiation	10/260	229/18723	0.00141140322377592	0.00756632982042567	0.00481144701103719	ACVR2B/AREG/BMPR1A/ESRRA/HGF/IFITM1/JAG1/LTF/MAPK14/PPARG	10
BP	GO:0042306	regulation of protein import into nucleus	5/260	60/18723	0.00145616931680557	0.0077943963736188	0.00495647507110356	HSP90AB1/IFNG/MAPK14/PIK3R1/PTGS2	5
BP	GO:0006606	protein import into nucleus	8/260	155/18723	0.00147799265072963	0.00788712668715084	0.00501544249658795	BCL3/CBLB/HSP90AB1/IFNG/MAPK14/NFKBIA/PIK3R1/PTGS2	8
BP	GO:0051147	regulation of muscle cell differentiation	8/260	155/18723	0.00147799265072963	0.00788712668715084	0.00501544249658795	BDNF/BMPR1A/FGF9/GPER1/MAPK14/NFATC1/NFATC2/NFATC3	8
BP	GO:0014910	regulation of smooth muscle cell migration	6/260	89/18723	0.00150298349066306	0.00796882502437208	0.00506739466226922	BMPR1A/FGF9/PDGFD/PDGFRB/PLAU/S100A11	6
BP	GO:0036314	response to sterol	4/260	36/18723	0.00150921272566545	0.00796882502437208	0.00506739466226922	CCR5/INHBA/RORA/RORC	4
BP	GO:0042092	type 2 immune response	4/260	36/18723	0.00150921272566545	0.00796882502437208	0.00506739466226922	BCL3/IL4R/RSAD2/XCL1	4
BP	GO:0042119	neutrophil activation	4/260	36/18723	0.00150921272566545	0.00796882502437208	0.00506739466226922	CXCL8/FCER1G/IL18RAP/TYROBP	4
BP	GO:0043949	regulation of cAMP-mediated signaling	4/260	36/18723	0.00150921272566545	0.00796882502437208	0.00506739466226922	INSL3/OPRL1/POMC/RXFP2	4
BP	GO:0044060	regulation of endocrine process	4/260	36/18723	0.00150921272566545	0.00796882502437208	0.00506739466226922	INHBA/INHBB/POMC/RETN	4
BP	GO:0070670	response to interleukin-4	4/260	36/18723	0.00150921272566545	0.00796882502437208	0.00506739466226922	HSP90AB1/IL24/IL4R/XCL1	4
BP	GO:1904062	regulation of cation transmembrane transport	13/260	357/18723	0.0015268142199805	0.00804964008308515	0.00511878514906006	AHNAK/CXCL10/FGF13/FYN/GPER1/IFNG/IFNGR2/LCN2/MMP9/NEDD4/OPRL1/PLCG1/XCL1	13
BP	GO:0016045	detection of bacterium	3/260	17/18723	0.00155842951508121	0.00815500579085778	0.0051857874515978	PGLYRP1/PGLYRP2/TLR2	3
BP	GO:0032604	granulocyte macrophage colony-stimulating factor production	3/260	17/18723	0.00155842951508121	0.00815500579085778	0.0051857874515978	IL1B/IL23A/RASGRP1	3
BP	GO:0032645	regulation of granulocyte macrophage colony-stimulating factor production	3/260	17/18723	0.00155842951508121	0.00815500579085778	0.0051857874515978	IL1B/IL23A/RASGRP1	3
BP	GO:0043950	positive regulation of cAMP-mediated signaling	3/260	17/18723	0.00155842951508121	0.00815500579085778	0.0051857874515978	INSL3/POMC/RXFP2	3
BP	GO:0061298	retina vasculature development in camera-type eye	3/260	17/18723	0.00155842951508121	0.00815500579085778	0.0051857874515978	ACVR2B/ACVRL1/PDGFRB	3
BP	GO:0018105	peptidyl-serine phosphorylation	12/260	315/18723	0.00157698386391624	0.00823979944394984	0.00523970793595513	AKT3/BDNF/HGF/HSP90AB1/IFNG/IL24/MAPK14/MAPK3/OSM/PRKCA/PRKCQ/PTGS2	12
BP	GO:0045638	negative regulation of myeloid cell differentiation	6/260	90/18723	0.00159195682031942	0.00830565567267841	0.00528158606741312	INHBA/LILRB3/LTF/NFKBIA/PIK3R1/TLR3	6
BP	GO:0071900	regulation of protein serine/threonine kinase activity	13/260	359/18723	0.00160432369985317	0.00835773980933908	0.00531470649298351	BMPR1A/ELANE/FLT3/HSP90AB1/IFNG/IL1B/LTF/PDGFD/PDGFRB/PPARG/RASGRP1/S100A12/TGFA	13
BP	GO:0048846	axon extension involved in axon guidance	4/260	37/18723	0.00167389208705463	0.00869431949216821	0.00552873830858746	NRP2/SEMA4A/SEMA4B/SEMA6B	4
BP	GO:1902284	neuron projection extension involved in neuron projection guidance	4/260	37/18723	0.00167389208705463	0.00869431949216821	0.00552873830858746	NRP2/SEMA4A/SEMA4B/SEMA6B	4
BP	GO:0019935	cyclic-nucleotide-mediated signaling	6/260	91/18723	0.00168487967023963	0.00871093282136684	0.00553930276387995	ADM/EDNRB/INSL3/OPRL1/POMC/RXFP2	6
BP	GO:0070997	neuron death	13/260	361/18723	0.00168506996768237	0.00871093282136684	0.00553930276387995	BDNF/CRLF1/CX3CR1/FASLG/FYN/HMOX1/HSP90AB1/IFNG/IKBKG/LANCL1/LCN2/TGFB3/TYROBP	13
BP	GO:0019933	cAMP-mediated signaling	5/260	62/18723	0.00168702891777184	0.00871093282136684	0.00553930276387995	ADM/INSL3/OPRL1/POMC/RXFP2	5
BP	GO:0032731	positive regulation of interleukin-1 beta production	5/260	62/18723	0.00168702891777184	0.00871093282136684	0.00553930276387995	AZU1/IFNG/ORM1/TLR8/TYROBP	5
BP	GO:0007548	sex differentiation	11/260	276/18723	0.00171943438065665	0.00885218346341002	0.00562912438091165	ACVR1B/BMPR1A/FGF9/INHBA/INHBB/INSL3/PDGFRB/PTX3/RETN/RXFP2/TLR3	11
BP	GO:1903829	positive regulation of cellular protein localization	11/260	276/18723	0.00171943438065665	0.00885218346341002	0.00562912438091165	CD247/FYN/GPER1/GZMB/HSP90AB1/HSPA1L/IFNG/MAPK14/PIK3R1/PTGS2/TYROBP	11
BP	GO:1904951	positive regulation of establishment of protein localization	12/260	319/18723	0.00175263153675047	0.00900986241619818	0.00572939279956398	FYN/GPER1/GZMB/HSP90AB1/HSPA1L/IFNG/IL1B/MAPK14/PIK3R1/PTGS2/TGFB3/TLR2	12
BP	GO:0071496	cellular response to external stimulus	12/260	320/18723	0.00179897056621124	0.00923453997823809	0.00587226579214828	HMOX1/HSPA8/IL1B/INHBB/LCN2/LTBR/MAPK3/PTGS2/TLR3/TLR8/TNFRSF8/TNFSF14	12
BP	GO:0050767	regulation of neurogenesis	13/260	364/18723	0.00181248353947161	0.00929030305466003	0.00590772566420571	B2M/BDNF/BMPR1A/CX3CR1/FGF13/GPER1/IFNG/IL1B/NR2E1/SEMA4A/SEMA4B/SEMA6B/TLR2	13
BP	GO:0072538	T-helper 17 type immune response	4/260	38/18723	0.00185064678753013	0.00943276237164262	0.0059983158804873	IL23A/PRKCQ/RORA/RORC	4
BP	GO:0002643	regulation of tolerance induction	3/260	18/18723	0.00185103836614094	0.00943276237164262	0.0059983158804873	CBLB/CD3E/IL2RA	3
BP	GO:0031649	heat generation	3/260	18/18723	0.00185103836614094	0.00943276237164262	0.0059983158804873	EDNRB/IL1B/PTGS2	3
BP	GO:0060391	positive regulation of SMAD protein signal transduction	3/260	18/18723	0.00185103836614094	0.00943276237164262	0.0059983158804873	BMPR1A/PPARG/TGFB3	3
BP	GO:0030888	regulation of B cell proliferation	5/260	64/18723	0.00194366611625574	0.00986178495454792	0.00627113235467994	CARD11/NFATC2/TNFRSF13C/TNFSF13B/TYROBP	5
BP	GO:0046888	negative regulation of hormone secretion	5/260	64/18723	0.00194366611625574	0.00986178495454792	0.00627113235467994	ACVR1C/IL1B/INHBA/INHBB/OSM	5
BP	GO:0048247	lymphocyte chemotaxis	5/260	64/18723	0.00194366611625574	0.00986178495454792	0.00627113235467994	CKLF/CXCL10/CXCL16/KLRK1/XCL1	5
BP	GO:1903532	positive regulation of secretion by cell	11/260	282/18723	0.00203504869238269	0.0103105212651643	0.006556484834905	FGR/GPER1/IFNG/IL1B/IL4R/INHBA/INHBB/KLRC2/RETN/TGFB3/TLR2	11
BP	GO:0038034	signal transduction in absence of ligand	5/260	65/18723	0.00208216704790143	0.0105188439048162	0.00668895769369821	FYN/HSPA1A/HSPA1B/IL1B/INHBA	5
BP	GO:0097192	extrinsic apoptotic signaling pathway in absence of ligand	5/260	65/18723	0.00208216704790143	0.0105188439048162	0.00668895769369821	FYN/HSPA1A/HSPA1B/IL1B/INHBA	5
BP	GO:2001242	regulation of intrinsic apoptotic signaling pathway	8/260	164/18723	0.00210904858282755	0.0106393155847387	0.00676556591961948	HSPA1A/LCK/MMP9/PLAUR/PTGS2/S100A8/S100A9/TPT1	8
BP	GO:0002281	macrophage activation involved in immune response	3/260	19/18723	0.00217570044017962	0.010912740691373	0.00693943759099531	CX3CR1/IFNG/TYROBP	3
BP	GO:0002483	antigen processing and presentation of endogenous peptide antigen	3/260	19/18723	0.00217570044017962	0.010912740691373	0.00693943759099531	B2M/ERAP2/HLA-DRA	3
BP	GO:0002523	leukocyte migration involved in inflammatory response	3/260	19/18723	0.00217570044017962	0.010912740691373	0.00693943759099531	ELANE/S100A8/S100A9	3
BP	GO:0045091	regulation of single stranded viral RNA replication via double stranded DNA intermediate	3/260	19/18723	0.00217570044017962	0.010912740691373	0.00693943759099531	APOBEC3A/APOBEC3C/CXCL8	3
BP	GO:0043280	positive regulation of cysteine-type endopeptidase activity involved in apoptotic process	7/260	129/18723	0.002181865640845	0.010928029909718	0.00694916004106723	ACVR1C/FASLG/GPER1/LCK/PPARG/S100A8/S100A9	7
BP	GO:0071772	response to BMP	8/260	165/18723	0.00219053300357697	0.0109305473864471	0.00695076091046777	ACVR2B/ACVRL1/BMPR1A/MAPK3/NEO1/PPARG/TGFB3/TGFBR3	8
BP	GO:0071773	cellular response to BMP stimulus	8/260	165/18723	0.00219053300357697	0.0109305473864471	0.00695076091046777	ACVR2B/ACVRL1/BMPR1A/MAPK3/NEO1/PPARG/TGFB3/TGFBR3	8
BP	GO:0045862	positive regulation of proteolysis	13/260	372/18723	0.00219172128142394	0.0109305473864471	0.00695076091046777	ACVR1C/FASLG/FYN/GPER1/HSPA1A/HSPA1B/IFNG/IL1B/KLKB1/LCK/PPARG/S100A8/S100A9	13
BP	GO:0034620	cellular response to unfolded protein	6/260	96/18723	0.00221271066478526	0.0110039199868612	0.00699741872044074	HSPA1A/HSPA1B/HSPA1L/HSPA6/HSPA8/PIK3R1	6
BP	GO:1904035	regulation of epithelial cell apoptotic process	6/260	96/18723	0.00221271066478526	0.0110039199868612	0.00699741872044074	CD40LG/FASLG/GPER1/HMOX1/PLCG1/SORT1	6
BP	GO:0050922	negative regulation of chemotaxis	5/260	66/18723	0.00222773298272649	0.0110472868987823	0.00702499584220161	ELANE/KLRK1/SEMA4A/SEMA4B/SEMA6B	5
BP	GO:2000573	positive regulation of DNA biosynthetic process	5/260	66/18723	0.00222773298272649	0.0110472868987823	0.00702499584220161	HGF/HSP90AB1/MAPK3/PDGFRB/PRKCQ	5
BP	GO:0010543	regulation of platelet activation	4/260	40/18723	0.00224216197363363	0.0110718589852951	0.00704062129007566	FCER1G/PRKCA/PRKCQ/TXK	4
BP	GO:0051281	positive regulation of release of sequestered calcium ion into cytosol	4/260	40/18723	0.00224216197363363	0.0110718589852951	0.00704062129007566	CXCL10/GPER1/PLCG1/XCL1	4
BP	GO:0071526	semaphorin-plexin signaling pathway	4/260	40/18723	0.00224216197363363	0.0110718589852951	0.00704062129007566	NRP2/SEMA4A/SEMA4B/SEMA6B	4
BP	GO:0070371	ERK1 and ERK2 cascade	12/260	330/18723	0.00232026281934116	0.0114414085015613	0.0072756187006656	CCR7/CD4/FPR2/GPER1/IL1B/MAPK3/MARCO/PDGFD/PDGFRB/PRKCA/RASGRP1/XCL1	12
BP	GO:0014909	smooth muscle cell migration	6/260	97/18723	0.00233172818396373	0.0114496344719564	0.00728084961467667	BMPR1A/FGF9/PDGFD/PDGFRB/PLAU/S100A11	6
BP	GO:0070167	regulation of biomineral tissue development	6/260	97/18723	0.00233172818396373	0.0114496344719564	0.00728084961467667	ACVR2B/BMPR1A/KL/LTF/S1PR1/TGFB3	6
BP	GO:2001237	negative regulation of extrinsic apoptotic signaling pathway	6/260	97/18723	0.00233172818396373	0.0114496344719564	0.00728084961467667	FYN/HGF/HMOX1/HSPA1A/HSPA1B/IL1B	6
BP	GO:0061077	chaperone-mediated protein folding	5/260	67/18723	0.00238057234420021	0.0116731281661062	0.00742296978287235	HSPA1A/HSPA1B/HSPA1L/HSPA6/HSPA8	5
BP	GO:0097193	intrinsic apoptotic signaling pathway	11/260	288/18723	0.00239629092642442	0.0117337932793911	0.00746154687175379	BCL3/HMOX1/HSPA1A/LCK/MMP9/PIK3R1/PLAUR/PTGS2/S100A8/S100A9/TPT1	11
BP	GO:0017038	protein import	9/260	206/18723	0.00240993627974374	0.0117841514599464	0.00749356975775855	BCL3/CBLB/HSP90AB1/HSPA8/IFNG/MAPK14/NFKBIA/PIK3R1/PTGS2	9
BP	GO:2000241	regulation of reproductive process	8/260	168/18723	0.00244991732993971	0.0119629667949424	0.00760727885179932	ACVR1B/ACVR1C/EDNRB/INHBA/INHBB/PTGDR2/RETN/TACR1	8
BP	GO:2000008	regulation of protein localization to cell surface	4/260	41/18723	0.00245780326928069	0.0119847820056997	0.00762115119586634	BDNF/CD247/HSP90AB1/TYROBP	4
BP	GO:0003159	morphogenesis of an endothelium	3/260	20/18723	0.0025335722521734	0.012235129912011	0.00778034802102838	ACVRL1/CXCL10/LCN2	3
BP	GO:0032495	response to muramyl dipeptide	3/260	20/18723	0.0025335722521734	0.012235129912011	0.00778034802102838	JAG1/MAPK14/NFKBIA	3
BP	GO:0039692	single stranded viral RNA replication via double stranded DNA intermediate	3/260	20/18723	0.0025335722521734	0.012235129912011	0.00778034802102838	APOBEC3A/APOBEC3C/CXCL8	3
BP	GO:0046629	gamma-delta T cell activation	3/260	20/18723	0.0025335722521734	0.012235129912011	0.00778034802102838	CCR9/ITK/KLRC1	3
BP	GO:0061154	endothelial tube morphogenesis	3/260	20/18723	0.0025335722521734	0.012235129912011	0.00778034802102838	ACVRL1/CXCL10/LCN2	3
BP	GO:0098543	detection of other organism	3/260	20/18723	0.0025335722521734	0.012235129912011	0.00778034802102838	PGLYRP1/PGLYRP2/TLR2	3
BP	GO:2000010	positive regulation of protein localization to cell surface	3/260	20/18723	0.0025335722521734	0.012235129912011	0.00778034802102838	CD247/HSP90AB1/TYROBP	3
BP	GO:0042698	ovulation cycle	5/260	68/18723	0.0025408940629562	0.0122398246263547	0.00778333340097255	INHBA/OPRL1/PTX3/RETN/TGFB3	5
BP	GO:0031214	biomineral tissue development	8/260	169/18723	0.00254152661950549	0.0122398246263547	0.00778333340097255	ACVR2B/BMPR1A/FGR/KL/LTF/PTGS2/S1PR1/TGFB3	8
BP	GO:0051346	negative regulation of hydrolase activity	13/260	379/18723	0.00257504221913278	0.0123842222500405	0.00787515619106667	A2M/ANGPTL3/HGF/KLRK1/LTF/MMP9/PLAUR/PTGS2/PTX3/SERPIND1/SLPI/SORT1/TNFSF14	13
BP	GO:0110149	regulation of biomineralization	6/260	99/18723	0.00258415325612279	0.012411015501324	0.00789219408286671	ACVR2B/BMPR1A/KL/LTF/S1PR1/TGFB3	6
BP	GO:0010595	positive regulation of endothelial cell migration	7/260	133/18723	0.00259198235467206	0.0124315870526405	0.00790527558095675	AKT3/HMOX1/LCN2/NRP2/PLCG1/PRKCA/PTGS2	7
BP	GO:0045926	negative regulation of growth	10/260	249/18723	0.00260708753140969	0.0124869520288557	0.00794048230015203	ACVR1B/ACVRL1/FGF13/HSPA1A/HSPA1B/INHBA/OSGIN1/SEMA4A/SEMA4B/SEMA6B	10
BP	GO:0007520	myoblast fusion	4/260	42/18723	0.00268728065400972	0.0127837258791833	0.00812920149281239	CXCL10/IL4R/MAPK14/NFATC2	4
BP	GO:0030574	collagen catabolic process	4/260	42/18723	0.00268728065400972	0.0127837258791833	0.00812920149281239	CTSB/CTSL/MMP9/PRTN3	4
BP	GO:0030890	positive regulation of B cell proliferation	4/260	42/18723	0.00268728065400972	0.0127837258791833	0.00812920149281239	CARD11/NFATC2/TNFRSF13C/TNFSF13B	4
BP	GO:0032689	negative regulation of interferon-gamma production	4/260	42/18723	0.00268728065400972	0.0127837258791833	0.00812920149281239	INHBA/PGLYRP1/PGLYRP2/XCL1	4
BP	GO:0033003	regulation of mast cell activation	4/260	42/18723	0.00268728065400972	0.0127837258791833	0.00812920149281239	FGR/HMOX1/IL4R/PLSCR1	4
BP	GO:0110148	biomineralization	8/260	171/18723	0.00273277902028774	0.0129825518226678	0.00825563538007337	ACVR2B/BMPR1A/FGR/KL/LTF/PTGS2/S1PR1/TGFB3	8
BP	GO:0018209	peptidyl-serine modification	12/260	338/18723	0.00282097085496663	0.0133833881157145	0.00851052812594447	AKT3/BDNF/HGF/HSP90AB1/IFNG/IL24/MAPK14/MAPK3/OSM/PRKCA/PRKCQ/PTGS2	12
BP	GO:0043491	protein kinase B signaling	9/260	211/18723	0.00282988732131171	0.0134075472277282	0.00852589096235876	CCR7/CD28/CX3CR1/GPER1/HBEGF/HSP90AB1/IL1B/OSM/PIK3R3	9
BP	GO:0046879	hormone secretion	11/260	295/18723	0.0028816815492868	0.0135648758084233	0.00862593657856921	ACVR1C/ADM/GPER1/IFNG/IL1B/IL1RN/INHBA/INHBB/OSM/POMC/RETN	11
BP	GO:0002548	monocyte chemotaxis	5/260	70/18723	0.00288482202842711	0.0135648758084233	0.00862593657856921	CX3CR1/CXCL10/FPR2/S100A12/XCL1	5
BP	GO:0006925	inflammatory cell apoptotic process	3/260	21/18723	0.00292574364737664	0.0135648758084233	0.00862593657856921	CTSL/FASLG/IRF7	3
BP	GO:0007252	I-kappaB phosphorylation	3/260	21/18723	0.00292574364737664	0.0135648758084233	0.00862593657856921	CX3CR1/TLR2/TLR3	3
BP	GO:0030449	regulation of complement activation	3/260	21/18723	0.00292574364737664	0.0135648758084233	0.00862593657856921	A2M/CR2/IL1B	3
BP	GO:0038083	peptidyl-tyrosine autophosphorylation	3/260	21/18723	0.00292574364737664	0.0135648758084233	0.00862593657856921	ITK/MAPK3/TXK	3
BP	GO:0051767	nitric-oxide synthase biosynthetic process	3/260	21/18723	0.00292574364737664	0.0135648758084233	0.00862593657856921	IFNG/STAT1/TLR2	3
BP	GO:0051769	regulation of nitric-oxide synthase biosynthetic process	3/260	21/18723	0.00292574364737664	0.0135648758084233	0.00862593657856921	IFNG/STAT1/TLR2	3
BP	GO:0072111	cell proliferation involved in kidney development	3/260	21/18723	0.00292574364737664	0.0135648758084233	0.00862593657856921	PDGFD/PDGFRB/STAT1	3
BP	GO:0090026	positive regulation of monocyte chemotaxis	3/260	21/18723	0.00292574364737664	0.0135648758084233	0.00862593657856921	CX3CR1/CXCL10/FPR2	3
BP	GO:0150146	cell junction disassembly	3/260	21/18723	0.00292574364737664	0.0135648758084233	0.00862593657856921	CX3CR1/PIK3R1/TGFB3	3
BP	GO:0006509	membrane protein ectodomain proteolysis	4/260	43/18723	0.00293102354123308	0.0135648758084233	0.00862593657856921	IFNG/IL1B/PRKCQ/PRTN3	4
BP	GO:0033173	calcineurin-NFAT signaling cascade	4/260	43/18723	0.00293102354123308	0.0135648758084233	0.00862593657856921	NFATC1/NFATC2/NFATC3/PPP3CC	4
BP	GO:0036230	granulocyte activation	4/260	43/18723	0.00293102354123308	0.0135648758084233	0.00862593657856921	CXCL8/FCER1G/IL18RAP/TYROBP	4
BP	GO:0045840	positive regulation of mitotic nuclear division	4/260	43/18723	0.00293102354123308	0.0135648758084233	0.00862593657856921	CD28/IL1B/PDGFRB/TGFA	4
BP	GO:0140353	lipid export from cell	4/260	43/18723	0.00293102354123308	0.0135648758084233	0.00862593657856921	IL1B/INHBA/POMC/RETN	4
BP	GO:1904706	negative regulation of vascular associated smooth muscle cell proliferation	4/260	43/18723	0.00293102354123308	0.0135648758084233	0.00862593657856921	GPER1/HMOX1/PPARG/TGFB3	4
BP	GO:0010469	regulation of signaling receptor activity	8/260	173/18723	0.00293509549414505	0.0135648758084233	0.00862593657856921	AREG/CBLB/HBEGF/IFNG/IFNGR2/PLAU/PPARG/TGFA	8
BP	GO:0003158	endothelium development	7/260	136/18723	0.0029366060292622	0.0135648758084233	0.00862593657856921	ACVR2B/ACVRL1/CXCL10/IL1B/JAG1/LCN2/S1PR1	7
BP	GO:0006986	response to unfolded protein	7/260	137/18723	0.00305894432377501	0.0141113931567832	0.00897346825173889	HSP90AB1/HSPA1A/HSPA1B/HSPA1L/HSPA6/HSPA8/PIK3R1	7
BP	GO:0045824	negative regulation of innate immune response	5/260	71/18723	0.00306884747416568	0.0141384746970103	0.00899068946715942	A2M/KLRC1/KLRD1/NLRX1/PPARG	5
BP	GO:0051924	regulation of calcium ion transport	10/260	255/18723	0.00309209620204953	0.0142268888246531	0.00904691221983825	AHNAK/CD4/CXCL10/FYN/GPER1/OPRL1/PDGFRB/PLCG1/PTGS2/XCL1	10
BP	GO:0019233	sensory perception of pain	6/260	103/18723	0.0031499104246524	0.0144549554304075	0.00919194031332843	EDNRB/FYN/MAPK3/OPRL1/PROK2/PTGS2	6
BP	GO:0046425	regulation of receptor signaling pathway via JAK-STAT	6/260	103/18723	0.0031499104246524	0.0144549554304075	0.00919194031332843	BCL3/IFNG/IL10RB/IL23A/IL24/SOCS3	6
BP	GO:0032620	interleukin-17 production	4/260	44/18723	0.00318945624336201	0.0145791832975583	0.00927093710758352	IFNG/IL23A/OSM/PRKCQ	4
BP	GO:0032660	regulation of interleukin-17 production	4/260	44/18723	0.00318945624336201	0.0145791832975583	0.00927093710758352	IFNG/IL23A/OSM/PRKCQ	4
BP	GO:0150076	neuroinflammatory response	4/260	44/18723	0.00318945624336201	0.0145791832975583	0.00927093710758352	IFNG/IL1B/MMP9/PTGS2	4
BP	GO:0043903	regulation of biological process involved in symbiotic interaction	5/260	72/18723	0.0032611934151339	0.0148876876477337	0.00946711575281469	CD4/CXCL8/IFITM1/LTF/PTX3	5
BP	GO:0032963	collagen metabolic process	6/260	104/18723	0.00330474305302993	0.015066877950485	0.00958106328973705	CTSB/CTSL/MMP9/PDGFRB/PRTN3/TGFB3	6
BP	GO:0034755	iron ion transmembrane transport	3/260	22/18723	0.00335323980336049	0.0151920951214619	0.00966068918463276	IFNG/LCN2/SLC11A1	3
BP	GO:0035809	regulation of urine volume	3/260	22/18723	0.00335323980336049	0.0151920951214619	0.00966068918463276	ADM/EDNRB/OPRL1	3
BP	GO:0036120	cellular response to platelet-derived growth factor stimulus	3/260	22/18723	0.00335323980336049	0.0151920951214619	0.00966068918463276	FYN/PDGFD/PDGFRB	3
BP	GO:1900120	regulation of receptor binding	3/260	22/18723	0.00335323980336049	0.0151920951214619	0.00966068918463276	B2M/BDNF/MMP9	3
BP	GO:0006913	nucleocytoplasmic transport	11/260	301/18723	0.00335820699347775	0.0151920951214619	0.00966068918463276	BACH2/BCL3/CBLB/HSP90AB1/IFNG/IL1B/MAPK14/NEDD4/NFKBIA/PIK3R1/PTGS2	11
BP	GO:0051169	nuclear transport	11/260	301/18723	0.00335820699347775	0.0151920951214619	0.00966068918463276	BACH2/BCL3/CBLB/HSP90AB1/IFNG/IL1B/MAPK14/NEDD4/NFKBIA/PIK3R1/PTGS2	11
BP	GO:0051302	regulation of cell division	8/260	177/18723	0.00337464037228187	0.0152467643623972	0.00969545348411964	CXCR5/FGF9/IL1B/OSM/PDGFD/TGFA/TGFB3/VEGFB	8
BP	GO:0007292	female gamete generation	7/260	140/18723	0.00344944421930313	0.0155158482679991	0.00986656457550129	IL4R/INHBA/INHBB/INSL3/PTGS2/PTX3/RXFP2	7
BP	GO:0002637	regulation of immunoglobulin production	5/260	73/18723	0.00346206933959443	0.0155158482679991	0.00986656457550129	CD28/CD40LG/IL4R/TNFSF13/XCL1	5
BP	GO:0032732	positive regulation of interleukin-1 production	5/260	73/18723	0.00346206933959443	0.0155158482679991	0.00986656457550129	AZU1/IFNG/ORM1/TLR8/TYROBP	5
BP	GO:0035924	cellular response to vascular endothelial growth factor stimulus	5/260	73/18723	0.00346206933959443	0.0155158482679991	0.00986656457550129	FLT3/MAPK14/NRP2/PDGFRB/VEGFB	5
BP	GO:0002920	regulation of humoral immune response	4/260	45/18723	0.00346299761372594	0.0155158482679991	0.00986656457550129	A2M/CCR7/CR2/IL1B	4
BP	GO:0022602	ovulation cycle process	4/260	45/18723	0.00346299761372594	0.0155158482679991	0.00986656457550129	INHBA/PTX3/RETN/TGFB3	4
BP	GO:0000041	transition metal ion transport	6/260	105/18723	0.00346517660976706	0.0155158482679991	0.00986656457550129	B2M/IFNG/LCN2/LTF/PGRMC2/SLC11A1	6
BP	GO:0070482	response to oxygen levels	12/260	347/18723	0.00348578817093087	0.0155882312848006	0.00991259310691674	ACVRL1/ADM/HMOX1/LCN2/PDGFRB/PLAU/PTGS2/RORA/TGFB3/TGFBR3/TLR2/VEGFB	12
BP	GO:0032355	response to estradiol	7/260	141/18723	0.00358770268484485	0.0160235485516765	0.0101894123855198	AREG/ESRRA/GPER1/OPRL1/PDGFRB/PTGFR/PTGS2	7
BP	GO:0010950	positive regulation of endopeptidase activity	8/260	179/18723	0.00361274370360392	0.0161148593191289	0.010247477118298	ACVR1C/FASLG/FYN/GPER1/LCK/PPARG/S100A8/S100A9	8
BP	GO:0034764	positive regulation of transmembrane transport	9/260	219/18723	0.0036201530198254	0.0161273907083963	0.0102554458583431	CXCL10/GPER1/IFNG/IFNGR2/LCN2/MAPK14/PIK3R1/PLCG1/XCL1	9
BP	GO:2000278	regulation of DNA biosynthetic process	6/260	106/18723	0.00363133365819958	0.0161566698041215	0.0102740645044973	ACVRL1/HGF/HSP90AB1/MAPK3/PDGFRB/PRKCQ	6
BP	GO:0043300	regulation of leukocyte degranulation	4/260	46/18723	0.00375206070885949	0.0166304991722647	0.0105753737192952	FGR/HMOX1/IL4R/KLRC2	4
BP	GO:0060976	coronary vasculature development	4/260	46/18723	0.00375206070885949	0.0166304991722647	0.0105753737192952	GPER1/PDGFRB/TGFBR3/VEGFB	4
BP	GO:2000107	negative regulation of leukocyte apoptotic process	4/260	46/18723	0.00375206070885949	0.0166304991722647	0.0105753737192952	CCR7/IL7R/IRF7/PRKCQ	4
BP	GO:0009914	hormone transport	11/260	306/18723	0.00380192235681255	0.0167281041061587	0.0106374409273859	ACVR1C/ADM/GPER1/IFNG/IL1B/IL1RN/INHBA/INHBB/OSM/POMC/RETN	11
BP	GO:0007229	integrin-mediated signaling pathway	6/260	107/18723	0.00380333712321044	0.0167281041061587	0.0106374409273859	ANGPTL3/CD40LG/FGR/HCK/TXK/VAV1	6
BP	GO:0008637	apoptotic mitochondrial changes	6/260	107/18723	0.00380333712321044	0.0167281041061587	0.0106374409273859	GPER1/GZMB/HGF/HSPA1A/MMP9/PLAUR	6
BP	GO:0006622	protein targeting to lysosome	3/260	23/18723	0.00381702318451996	0.0167281041061587	0.0106374409273859	HSPA8/NEDD4/SORT1	3
BP	GO:0032740	positive regulation of interleukin-17 production	3/260	23/18723	0.00381702318451996	0.0167281041061587	0.0106374409273859	IL23A/OSM/PRKCQ	3
BP	GO:0035929	steroid hormone secretion	3/260	23/18723	0.00381702318451996	0.0167281041061587	0.0106374409273859	INHBA/POMC/RETN	3
BP	GO:0036119	response to platelet-derived growth factor	3/260	23/18723	0.00381702318451996	0.0167281041061587	0.0106374409273859	FYN/PDGFD/PDGFRB	3
BP	GO:0050765	negative regulation of phagocytosis	3/260	23/18723	0.00381702318451996	0.0167281041061587	0.0106374409273859	PLSCR1/PRTN3/TLR2	3
BP	GO:0071636	positive regulation of transforming growth factor beta production	3/260	23/18723	0.00381702318451996	0.0167281041061587	0.0106374409273859	BMPR1A/PTGS2/XCL1	3
BP	GO:0008406	gonad development	9/260	221/18723	0.00384248075975427	0.0168186486188495	0.0106950183969506	FGF9/INHBA/INHBB/INSL3/PDGFRB/PTX3/RETN/RXFP2/TLR3	9
BP	GO:1905952	regulation of lipid localization	8/260	181/18723	0.00386366033745086	0.0168902657644672	0.0107405599090706	FABP3/FASLG/IL1B/NFKBIA/PLTP/POMC/PPARG/RETN	8
BP	GO:0034121	regulation of toll-like receptor signaling pathway	5/260	75/18723	0.00389024760609079	0.0169641891877541	0.01078756798861	IRF7/LTF/RSAD2/TLR2/TLR3	5
BP	GO:0048662	negative regulation of smooth muscle cell proliferation	5/260	75/18723	0.00389024760609079	0.0169641891877541	0.01078756798861	GPER1/HMOX1/IFNG/PPARG/TGFB3	5
BP	GO:0002832	negative regulation of response to biotic stimulus	6/260	108/18723	0.00398131024343626	0.0173397188987423	0.011026368219154	A2M/KLRC1/KLRD1/LTF/NLRX1/PPARG	6
BP	GO:0010821	regulation of mitochondrion organization	7/260	144/18723	0.00402787187995623	0.0175207429418443	0.0111414818358982	GPER1/GZMB/HGF/HSPA1A/MMP9/PLAUR/PPARG	7
BP	GO:0014911	positive regulation of smooth muscle cell migration	4/260	47/18723	0.00405705247048515	0.0176258066437682	0.0112082920922031	FGF9/PDGFD/PDGFRB/S100A11	4
BP	GO:0031100	animal organ regeneration	5/260	76/18723	0.00411796706950262	0.0178241883279953	0.0113344434739526	ADM/FLT3/HGF/HMOX1/TGFBR3	5
BP	GO:0043536	positive regulation of blood vessel endothelial cell migration	5/260	76/18723	0.00411796706950262	0.0178241883279953	0.0113344434739526	AKT3/HMOX1/PLCG1/PRKCA/PTGS2	5
BP	GO:2000379	positive regulation of reactive oxygen species metabolic process	5/260	76/18723	0.00411796706950262	0.0178241883279953	0.0113344434739526	FPR2/LCN2/MAPK14/PDGFRB/TYROBP	5
BP	GO:0043524	negative regulation of neuron apoptotic process	7/260	145/18723	0.00418332831879648	0.0180847707591867	0.0115001484576688	BDNF/CRLF1/CX3CR1/FYN/HMOX1/HSP90AB1/TGFB3	7
BP	GO:0001779	natural killer cell differentiation	3/260	24/18723	0.00431799545004236	0.0185753276660718	0.0118120947538776	PGLYRP1/PGLYRP2/RASGRP1	3
BP	GO:0002755	MyD88-dependent toll-like receptor signaling pathway	3/260	24/18723	0.00431799545004236	0.0185753276660718	0.0118120947538776	IRF7/TLR2/TLR8	3
BP	GO:0006213	pyrimidine nucleoside metabolic process	3/260	24/18723	0.00431799545004236	0.0185753276660718	0.0118120947538776	APOBEC3A/APOBEC3C/TYMP	3
BP	GO:0043302	positive regulation of leukocyte degranulation	3/260	24/18723	0.00431799545004236	0.0185753276660718	0.0118120947538776	FGR/IL4R/KLRC2	3
BP	GO:0032418	lysosome localization	5/260	77/18723	0.00435505051769011	0.0186914845286844	0.0118859591772761	FGR/HMOX1/IL4R/PTGDR/RASGRP1	5
BP	GO:0014812	muscle cell migration	6/260	110/18723	0.00435565968623364	0.0186914845286844	0.0118859591772761	BMPR1A/FGF9/PDGFD/PDGFRB/PLAU/S100A11	6
BP	GO:0090199	regulation of release of cytochrome c from mitochondria	4/260	48/18723	0.00437837342653689	0.0187202161383394	0.0119042296757447	GPER1/HGF/MMP9/PLAUR	4
BP	GO:0097720	calcineurin-mediated signaling	4/260	48/18723	0.00437837342653689	0.0187202161383394	0.0119042296757447	NFATC1/NFATC2/NFATC3/PPP3CC	4
BP	GO:2001238	positive regulation of extrinsic apoptotic signaling pathway	4/260	48/18723	0.00437837342653689	0.0187202161383394	0.0119042296757447	GPER1/INHBA/LTBR/TNFRSF12A	4
BP	GO:0070588	calcium ion transmembrane transport	11/260	312/18723	0.00439500321857311	0.0187684303097653	0.0119348891812781	AHNAK/CCR5/CCR7/CXCL10/FASLG/FYN/GPER1/LCK/OPRL1/PLCG1/XCL1	11
BP	GO:0002040	sprouting angiogenesis	8/260	185/18723	0.00440574282639601	0.0187914043179373	0.0119494984073591	ACVRL1/AKT3/ESM1/HMOX1/NR2E1/PIK3R3/PTGS2/VEGFB	8
BP	GO:1903531	negative regulation of secretion by cell	7/260	147/18723	0.00450782856155364	0.0192034592184776	0.0122115250922435	ACVR1C/HMOX1/IL1B/INHBA/INHBB/OSM/RSAD2	7
BP	GO:0007411	axon guidance	9/260	227/18723	0.00457420089177348	0.0194625586487352	0.0123762870321618	BDNF/FYN/LGR6/NEO1/NRP2/PRKCQ/SEMA4A/SEMA4B/SEMA6B	9
BP	GO:0006919	activation of cysteine-type endopeptidase activity involved in apoptotic process	5/260	78/18723	0.0046017048594803	0.0195085577235041	0.012405537952497	FASLG/LCK/PPARG/S100A8/S100A9	5
BP	GO:0043154	negative regulation of cysteine-type endopeptidase activity involved in apoptotic process	5/260	78/18723	0.0046017048594803	0.0195085577235041	0.012405537952497	HGF/MMP9/PLAUR/PTGS2/TNFSF14	5
BP	GO:1903556	negative regulation of tumor necrosis factor superfamily cytokine production	5/260	78/18723	0.0046017048594803	0.0195085577235041	0.012405537952497	BCL3/BPI/LTF/ORM1/POMC	5
BP	GO:0097485	neuron projection guidance	9/260	228/18723	0.00470604165060449	0.0198986274867882	0.0126535842366522	BDNF/FYN/LGR6/NEO1/NRP2/PRKCQ/SEMA4A/SEMA4B/SEMA6B	9
BP	GO:0038084	vascular endothelial growth factor signaling pathway	4/260	49/18723	0.00471641741058785	0.0198986274867882	0.0126535842366522	FLT3/NRP2/PDGFRB/VEGFB	4
BP	GO:0043330	response to exogenous dsRNA	4/260	49/18723	0.00471641741058785	0.0198986274867882	0.0126535842366522	IFIH1/MAPK3/NFKBIA/TLR3	4
BP	GO:0052372	modulation by symbiont of entry into host	4/260	49/18723	0.00471641741058785	0.0198986274867882	0.0126535842366522	CD4/CXCL8/IFITM1/PTX3	4
BP	GO:0033157	regulation of intracellular protein transport	9/260	229/18723	0.00484082231352021	0.0203205723186044	0.0129218999522035	FYN/GZMB/HSP90AB1/HSPA1L/IFNG/IL1B/MAPK14/PIK3R1/PTGS2	9
BP	GO:0036315	cellular response to sterol	3/260	25/18723	0.00485699931631217	0.0203205723186044	0.0129218999522035	INHBA/RORA/RORC	3
BP	GO:0042832	defense response to protozoan	3/260	25/18723	0.00485699931631217	0.0203205723186044	0.0129218999522035	BCL3/IL4R/SLC11A1	3
BP	GO:0048143	astrocyte activation	3/260	25/18723	0.00485699931631217	0.0203205723186044	0.0129218999522035	FPR2/IFNG/IFNGR1	3
BP	GO:0070423	nucleotide-binding oligomerization domain containing signaling pathway	3/260	25/18723	0.00485699931631217	0.0203205723186044	0.0129218999522035	HSPA1A/HSPA1B/NFKBIA	3
BP	GO:0098581	detection of external biotic stimulus	3/260	25/18723	0.00485699931631217	0.0203205723186044	0.0129218999522035	PGLYRP1/PGLYRP2/TLR2	3
BP	GO:1901623	regulation of lymphocyte chemotaxis	3/260	25/18723	0.00485699931631217	0.0203205723186044	0.0129218999522035	CXCL10/KLRK1/XCL1	3
BP	GO:0002639	positive regulation of immunoglobulin production	4/260	50/18723	0.00507157129906133	0.0211426028234352	0.0134446310925739	CD28/IL4R/TNFSF13/XCL1	4
BP	GO:0046638	positive regulation of alpha-beta T cell differentiation	4/260	50/18723	0.00507157129906133	0.0211426028234352	0.0134446310925739	HLA-DRA/IFNG/IL23A/IL4R	4
BP	GO:0060337	type I interferon signaling pathway	4/260	50/18723	0.00507157129906133	0.0211426028234352	0.0134446310925739	HSP90AB1/IFITM1/IRF7/STAT1	4
BP	GO:1904064	positive regulation of cation transmembrane transport	7/260	151/18723	0.00521347266505367	0.0217083553012805	0.0138043944300333	CXCL10/GPER1/IFNG/IFNGR2/LCN2/PLCG1/XCL1	7
BP	GO:0051817	modulation of process of other organism involved in symbiotic interaction	5/260	81/18723	0.00540114859605104	0.0223244642903738	0.0141961795919812	CD4/CX3CR1/HSPA8/LTF/PTX3	5
BP	GO:0001562	response to protozoan	3/260	26/18723	0.00543482037470727	0.0223244642903738	0.0141961795919812	BCL3/IL4R/SLC11A1	3
BP	GO:0002407	dendritic cell chemotaxis	3/260	26/18723	0.00543482037470727	0.0223244642903738	0.0141961795919812	CCR5/CCR7/CXCR1	3
BP	GO:0010875	positive regulation of cholesterol efflux	3/260	26/18723	0.00543482037470727	0.0223244642903738	0.0141961795919812	NFKBIA/PLTP/PPARG	3
BP	GO:0034114	regulation of heterotypic cell-cell adhesion	3/260	26/18723	0.00543482037470727	0.0223244642903738	0.0141961795919812	IL1B/IL1RN/LCK	3
BP	GO:0035872	nucleotide-binding domain, leucine rich repeat containing receptor signaling pathway	3/260	26/18723	0.00543482037470727	0.0223244642903738	0.0141961795919812	HSPA1A/HSPA1B/NFKBIA	3
BP	GO:0045672	positive regulation of osteoclast differentiation	3/260	26/18723	0.00543482037470727	0.0223244642903738	0.0141961795919812	IFNG/IL23A/TYROBP	3
BP	GO:0045745	positive regulation of G protein-coupled receptor signaling pathway	3/260	26/18723	0.00543482037470727	0.0223244642903738	0.0141961795919812	GPER1/PRKCA/PTGDR2	3
BP	GO:0046697	decidualization	3/260	26/18723	0.00543482037470727	0.0223244642903738	0.0141961795919812	CTSB/MAPK3/PTGS2	3
BP	GO:0048843	negative regulation of axon extension involved in axon guidance	3/260	26/18723	0.00543482037470727	0.0223244642903738	0.0141961795919812	SEMA4A/SEMA4B/SEMA6B	3
BP	GO:1905523	positive regulation of macrophage migration	3/260	26/18723	0.00543482037470727	0.0223244642903738	0.0141961795919812	C3AR1/CX3CR1/MAPK3	3
BP	GO:0021872	forebrain generation of neurons	4/260	51/18723	0.00544421476562167	0.0223244642903738	0.0141961795919812	B2M/INHBA/NR2E1/NRP2	4
BP	GO:0043370	regulation of CD4-positive, alpha-beta T cell differentiation	4/260	51/18723	0.00544421476562167	0.0223244642903738	0.0141961795919812	HLA-DRA/IFNG/IL23A/IL4R	4
BP	GO:0036293	response to decreased oxygen levels	11/260	322/18723	0.00554508030960939	0.0227115088381898	0.0144423021344721	ACVRL1/ADM/HMOX1/LCN2/PLAU/PTGS2/RORA/TGFB3/TGFBR3/TLR2/VEGFB	11
BP	GO:0060560	developmental growth involved in morphogenesis	9/260	234/18723	0.00556035629440154	0.0227475019465248	0.0144651902371092	AREG/BDNF/FGF13/HSP90AB1/NRP2/S1PR1/SEMA4A/SEMA4B/SEMA6B	9
BP	GO:0008286	insulin receptor signaling pathway	6/260	116/18723	0.00563485719665077	0.0229718713156484	0.0146078672490898	IL1B/KL/PIK3R1/PIK3R3/PRKCQ/SOCS3	6
BP	GO:0021782	glial cell development	6/260	116/18723	0.00563485719665077	0.0229718713156484	0.0146078672490898	FPR2/IFNG/IFNGR1/S100A8/S100A9/TLR2	6
BP	GO:0035967	cellular response to topologically incorrect protein	6/260	116/18723	0.00563485719665077	0.0229718713156484	0.0146078672490898	HSPA1A/HSPA1B/HSPA1L/HSPA6/HSPA8/PIK3R1	6
BP	GO:0008625	extrinsic apoptotic signaling pathway via death domain receptors	5/260	82/18723	0.00568813649972268	0.0231352744408674	0.0147117756825164	FASLG/HGF/HMOX1/PIK3R1/SORT1	5
BP	GO:0046889	positive regulation of lipid biosynthetic process	5/260	82/18723	0.00568813649972268	0.0231352744408674	0.0147117756825164	ADM/FABP3/IFNG/IL1B/PTGS2	5
BP	GO:0071357	cellular response to type I interferon	4/260	52/18723	0.0058347200521569	0.0237039727727255	0.0150734122955032	HSP90AB1/IFITM1/IRF7/STAT1	4
BP	GO:0007409	axonogenesis	13/260	418/18723	0.00584316972152974	0.0237108252820408	0.0150777698223684	BDNF/FGF13/FYN/HSP90AB1/LGR6/NEO1/NR2E1/NRP2/PRKCQ/S100A6/SEMA4A/SEMA4B/SEMA6B	13
BP	GO:0014902	myotube differentiation	6/260	117/18723	0.00587213113763331	0.0238007997324189	0.0151349847879615	BDNF/CXCL10/IL4R/MAPK14/NFATC2/SORT1	6
BP	GO:0034614	cellular response to reactive oxygen species	7/260	155/18723	0.00599904445977448	0.0242871245680939	0.0154442399000879	HGF/IL18RAP/LCN2/MAPK3/MMP9/MPO/PDGFD	7
BP	GO:0002719	negative regulation of cytokine production involved in immune response	3/260	27/18723	0.00605218886572395	0.0244740186427084	0.0155630862837411	HMOX1/TGFB3/XCL1	3
BP	GO:0043393	regulation of protein binding	8/260	196/18723	0.00620022792846844	0.0250437777848046	0.0159253974684649	B2M/BDNF/CBLB/HSP90AB1/MAPK3/MMP9/SLPI/TGFBR3	8
BP	GO:0051051	negative regulation of transport	14/260	470/18723	0.00623474651453187	0.0251542247180078	0.0159956309342602	ACVR1C/HMOX1/IL1B/INHBA/INHBB/MMP9/NEDD4/OPRL1/OSM/PLSCR1/PRTN3/PTGS2/RSAD2/TLR2	14
BP	GO:0006970	response to osmotic stress	5/260	84/18723	0.00629408277100461	0.0253644301093588	0.0161293010393076	AQP9/HSP90AB1/PTGS2/RELB/TLR3	5
BP	GO:0072594	establishment of protein localization to organelle	13/260	422/18723	0.00631171427997601	0.0254062804427048	0.0161559137651691	BCL3/CBLB/GZMB/HSP90AB1/HSPA1L/HSPA8/IFNG/MAPK14/NEDD4/NFKBIA/PIK3R1/PTGS2/SORT1	13
BP	GO:0010952	positive regulation of peptidase activity	8/260	197/18723	0.0063873388765022	0.0256812042442852	0.0163307384602024	ACVR1C/FASLG/FYN/GPER1/LCK/PPARG/S100A8/S100A9	8
BP	GO:0050864	regulation of B cell activation	8/260	198/18723	0.00657870443855171	0.026420318169029	0.0168007427513746	CARD11/CD28/INHBA/NFATC2/TNFRSF13C/TNFSF13/TNFSF13B/TYROBP	8
BP	GO:0051897	positive regulation of protein kinase B signaling	6/260	120/18723	0.00662769996235262	0.0265866316567601	0.0169065018911994	CCR7/CD28/CX3CR1/HBEGF/HSP90AB1/OSM	6
BP	GO:0010524	positive regulation of calcium ion transport into cytosol	4/260	54/18723	0.00667076663130255	0.0266982965860123	0.0169775098835602	CXCL10/GPER1/PLCG1/XCL1	4
BP	GO:0070228	regulation of lymphocyte apoptotic process	4/260	54/18723	0.00667076663130255	0.0266982965860123	0.0169775098835602	CD3G/IDO1/IL7R/PRKCQ	4
BP	GO:0031667	response to nutrient levels	14/260	474/18723	0.00669796993028513	0.0267323791189619	0.0169991830467954	ACVR1C/ADM/CD3E/CXCL10/HMOX1/HSPA8/INHBB/LCN2/MAPK3/MPO/POMC/PPARG/PTGS2/STAT1	14
BP	GO:0010818	T cell chemotaxis	3/260	28/18723	0.00670978141034983	0.0267323791189619	0.0169991830467954	CXCL10/CXCL16/XCL1	3
BP	GO:0045589	regulation of regulatory T cell differentiation	3/260	28/18723	0.00670978141034983	0.0267323791189619	0.0169991830467954	CD28/HLA-DRA/IFNG	3
BP	GO:0090200	positive regulation of release of cytochrome c from mitochondria	3/260	28/18723	0.00670978141034983	0.0267323791189619	0.0169991830467954	GPER1/MMP9/PLAUR	3
BP	GO:0035966	response to topologically incorrect protein	7/260	159/18723	0.00686986293405446	0.0273080946108786	0.0173652818884441	HSP90AB1/HSPA1A/HSPA1B/HSPA1L/HSPA6/HSPA8/PIK3R1	7
BP	GO:1903169	regulation of calcium ion transmembrane transport	7/260	159/18723	0.00686986293405446	0.0273080946108786	0.0173652818884441	AHNAK/CXCL10/FYN/GPER1/OPRL1/PLCG1/XCL1	7
BP	GO:1904019	epithelial cell apoptotic process	6/260	121/18723	0.00689454956441168	0.0273751877381963	0.0174079465666376	CD40LG/FASLG/GPER1/HMOX1/PLCG1/SORT1	6
BP	GO:0043331	response to dsRNA	4/260	55/18723	0.00711701340860694	0.0281628092670157	0.0179087969578585	IFIH1/MAPK3/NFKBIA/TLR3	4
BP	GO:0045620	negative regulation of lymphocyte differentiation	4/260	55/18723	0.00711701340860694	0.0281628092670157	0.0179087969578585	IL4R/INHBA/PGLYRP1/PGLYRP2	4
BP	GO:0048016	inositol phosphate-mediated signaling	4/260	55/18723	0.00711701340860694	0.0281628092670157	0.0179087969578585	NFATC1/NFATC2/NFATC3/PPP3CC	4
BP	GO:0019915	lipid storage	5/260	87/18723	0.00728590545587696	0.0287986296824179	0.0183131166623716	ACVR1C/ANGPTL3/IL1B/NFKBIA/PPARG	5
BP	GO:0072539	T-helper 17 cell differentiation	3/260	29/18723	0.0074082226995854	0.0292162303540454	0.0185786699161943	IL23A/RORA/RORC	3
BP	GO:0090025	regulation of monocyte chemotaxis	3/260	29/18723	0.0074082226995854	0.0292162303540454	0.0185786699161943	CX3CR1/CXCL10/FPR2	3
BP	GO:0032535	regulation of cellular component size	12/260	383/18723	0.00751357555955811	0.029598422372821	0.0188217067240025	AKT3/BDNF/CCR7/FGF13/GMFG/HCK/HSP90AB1/IL7R/SEMA4A/SEMA4B/SEMA6B/VAV1	12
BP	GO:0043388	positive regulation of DNA binding	4/260	56/18723	0.00758253262444426	0.0297697193519615	0.0189306348777898	IFNG/MMP9/PLAUR/PPARG	4
BP	GO:0045599	negative regulation of fat cell differentiation	4/260	56/18723	0.00758253262444426	0.0297697193519615	0.0189306348777898	GPER1/JAG1/RORA/SORT1	4
BP	GO:1904645	response to amyloid-beta	4/260	56/18723	0.00758253262444426	0.0297697193519615	0.0189306348777898	FPR2/FYN/LCN2/MMP9	4
BP	GO:0032386	regulation of intracellular transport	11/260	337/18723	0.00770208909087011	0.0302052845107277	0.0192076117914316	FYN/GZMB/HSP90AB1/HSPA1L/IFNG/IL1B/MAPK14/MAPK3/NEDD4/PIK3R1/PTGS2	11
BP	GO:0046330	positive regulation of JNK cascade	5/260	89/18723	0.00800466594092432	0.0311157066443196	0.0197865513773888	CCR7/IL1B/LTBR/RASGRP1/TLR3	5
BP	GO:0001553	luteinization	2/260	10/18723	0.00803186380864496	0.0311157066443196	0.0197865513773888	INHBA/RETN	2
BP	GO:0002887	negative regulation of myeloid leukocyte mediated immunity	2/260	10/18723	0.00803186380864496	0.0311157066443196	0.0197865513773888	CX3CR1/HMOX1	2
BP	GO:0010968	regulation of microtubule nucleation	2/260	10/18723	0.00803186380864496	0.0311157066443196	0.0197865513773888	HSPA1A/HSPA1B	2
BP	GO:0033089	positive regulation of T cell differentiation in thymus	2/260	10/18723	0.00803186380864496	0.0311157066443196	0.0197865513773888	IL7R/RASGRP1	2
BP	GO:0035747	natural killer cell chemotaxis	2/260	10/18723	0.00803186380864496	0.0311157066443196	0.0197865513773888	KLRK1/XCL1	2
BP	GO:0035907	dorsal aorta development	2/260	10/18723	0.00803186380864496	0.0311157066443196	0.0197865513773888	ACVRL1/BMPR1A	2
BP	GO:0045348	positive regulation of MHC class II biosynthetic process	2/260	10/18723	0.00803186380864496	0.0311157066443196	0.0197865513773888	AZU1/IFNG	2
BP	GO:0070383	DNA cytosine deamination	2/260	10/18723	0.00803186380864496	0.0311157066443196	0.0197865513773888	APOBEC3A/APOBEC3C	2
BP	GO:0070472	regulation of uterine smooth muscle contraction	2/260	10/18723	0.00803186380864496	0.0311157066443196	0.0197865513773888	GPER1/TACR1	2
BP	GO:0072203	cell proliferation involved in metanephros development	2/260	10/18723	0.00803186380864496	0.0311157066443196	0.0197865513773888	PDGFRB/STAT1	2
BP	GO:0033619	membrane protein proteolysis	4/260	57/18723	0.00806765646809098	0.0311854504709228	0.0198309016415212	IFNG/IL1B/PRKCQ/PRTN3	4
BP	GO:0051785	positive regulation of nuclear division	4/260	57/18723	0.00806765646809098	0.0311854504709228	0.0198309016415212	CD28/IL1B/PDGFRB/TGFA	4
BP	GO:0034694	response to prostaglandin	3/260	30/18723	0.00814808714299851	0.0313236771089395	0.0199188002872471	CCR7/PTGFR/TGFBR3	3
BP	GO:0043304	regulation of mast cell degranulation	3/260	30/18723	0.00814808714299851	0.0313236771089395	0.0199188002872471	FGR/HMOX1/IL4R	3
BP	GO:0044788	modulation by host of viral process	3/260	30/18723	0.00814808714299851	0.0313236771089395	0.0199188002872471	HSPA8/LTF/PTX3	3
BP	GO:0051491	positive regulation of filopodium assembly	3/260	30/18723	0.00814808714299851	0.0313236771089395	0.0199188002872471	CCR7/PIK3R1/TGFB3	3
BP	GO:0061384	heart trabecula morphogenesis	3/260	30/18723	0.00814808714299851	0.0313236771089395	0.0199188002872471	BMPR1A/S1PR1/TGFBR3	3
BP	GO:0046883	regulation of hormone secretion	9/260	249/18723	0.00822221518626511	0.0315740267722295	0.020077998229676	ACVR1C/GPER1/IFNG/IL1B/INHBA/INHBB/OSM/POMC/RETN	9
BP	GO:0046661	male sex differentiation	7/260	165/18723	0.00834760705244346	0.0320204708160468	0.0203618930520272	BMPR1A/FGF9/INHBA/INSL3/PDGFRB/RXFP2/TLR3	7
BP	GO:0010574	regulation of vascular endothelial growth factor production	4/260	58/18723	0.0085727086403983	0.0328121359096468	0.0208653147556465	C3AR1/IL1B/PTGS2/RORA	4
BP	GO:0035904	aorta development	4/260	58/18723	0.0085727086403983	0.0328121359096468	0.0208653147556465	ACVRL1/BMPR1A/JAG1/PDGFRB	4
BP	GO:1901215	negative regulation of neuron death	8/260	208/18723	0.00873964869240735	0.0334146219362924	0.0212484370435846	BDNF/CRLF1/CX3CR1/FYN/HMOX1/HSP90AB1/IKBKG/TGFB3	8
BP	GO:0060191	regulation of lipase activity	5/260	91/18723	0.0087712448485736	0.0334988937245088	0.0213020256728344	ANGPTL3/ITK/PDGFRB/SORT1/TXK	5
BP	GO:0010951	negative regulation of endopeptidase activity	9/260	252/18723	0.00885459850925877	0.0337373179665801	0.0214536402117323	A2M/HGF/LTF/MMP9/PLAUR/PTGS2/SERPIND1/SLPI/TNFSF14	9
BP	GO:0061448	connective tissue development	9/260	252/18723	0.00885459850925877	0.0337373179665801	0.0214536402117323	ACVRL1/BMPR1A/ESRRA/MAPK14/MAPK3/PDGFD/PDGFRB/PGRMC2/RORC	9
BP	GO:0034767	positive regulation of ion transmembrane transport	7/260	167/18723	0.00888859296589817	0.0337373179665801	0.0214536402117323	CXCL10/GPER1/IFNG/IFNGR2/LCN2/PLCG1/XCL1	7
BP	GO:0002323	natural killer cell activation involved in immune response	3/260	31/18723	0.00892990047717809	0.0337373179665801	0.0214536402117323	KLRC2/PGLYRP1/PGLYRP2	3
BP	GO:0002828	regulation of type 2 immune response	3/260	31/18723	0.00892990047717809	0.0337373179665801	0.0214536402117323	IL4R/RSAD2/XCL1	3
BP	GO:0033006	regulation of mast cell activation involved in immune response	3/260	31/18723	0.00892990047717809	0.0337373179665801	0.0214536402117323	FGR/HMOX1/IL4R	3
BP	GO:0045066	regulatory T cell differentiation	3/260	31/18723	0.00892990047717809	0.0337373179665801	0.0214536402117323	CD28/HLA-DRA/IFNG	3
BP	GO:0045987	positive regulation of smooth muscle contraction	3/260	31/18723	0.00892990047717809	0.0337373179665801	0.0214536402117323	GPER1/PROK2/PTGS2	3
BP	GO:0060045	positive regulation of cardiac muscle cell proliferation	3/260	31/18723	0.00892990047717809	0.0337373179665801	0.0214536402117323	BMPR1A/MAPK14/TGFBR3	3
BP	GO:0060390	regulation of SMAD protein signal transduction	3/260	31/18723	0.00892990047717809	0.0337373179665801	0.0214536402117323	BMPR1A/PPARG/TGFB3	3
BP	GO:0001952	regulation of cell-matrix adhesion	6/260	128/18723	0.00898495175091822	0.0339087630126149	0.0215626625216076	ACVRL1/CCR7/CD3E/JAG1/PIK3R1/PLAU	6
BP	GO:0048511	rhythmic process	10/260	298/18723	0.00902360767953123	0.0340180306714371	0.0216321460840375	INHBA/NR1D2/OPRL1/PPARG/PTX3/RELB/RETN/RORA/RORC/TGFB3	10
BP	GO:0001836	release of cytochrome c from mitochondria	4/260	59/18723	0.0090980042257382	0.034224895724719	0.021763692060214	GPER1/HGF/MMP9/PLAUR	4
BP	GO:2000351	regulation of endothelial cell apoptotic process	4/260	59/18723	0.0090980042257382	0.034224895724719	0.021763692060214	CD40LG/FASLG/GPER1/PLCG1	4
BP	GO:0006022	aminoglycan metabolic process	6/260	129/18723	0.00931680960994618	0.0350104335396263	0.0222632174128347	CHIT1/HGF/IL1B/PDGFRB/PGLYRP1/PGLYRP2	6
BP	GO:0050807	regulation of synapse organization	8/260	211/18723	0.00948112211248385	0.0355897367520004	0.0226315976943996	BDNF/FYN/HSPA8/MAPK14/NEDD4/NRP2/SEMA4A/TLR2	8
BP	GO:0002712	regulation of B cell mediated immunity	4/260	60/18723	0.00964384957637625	0.0357719869459088	0.0227474910233389	CD28/CR2/TNFSF13/XCL1	4
BP	GO:0002889	regulation of immunoglobulin mediated immune response	4/260	60/18723	0.00964384957637625	0.0357719869459088	0.0227474910233389	CD28/CR2/TNFSF13/XCL1	4
BP	GO:0051851	modulation by host of symbiont process	4/260	60/18723	0.00964384957637625	0.0357719869459088	0.0227474910233389	CX3CR1/HSPA8/LTF/PTX3	4
BP	GO:0002604	regulation of dendritic cell antigen processing and presentation	2/260	11/18723	0.009727344303438	0.0357719869459088	0.0227474910233389	CCR7/SLC11A1	2
BP	GO:0002645	positive regulation of tolerance induction	2/260	11/18723	0.009727344303438	0.0357719869459088	0.0227474910233389	CBLB/CD3E	2
BP	GO:0031652	positive regulation of heat generation	2/260	11/18723	0.009727344303438	0.0357719869459088	0.0227474910233389	IL1B/PTGS2	2
BP	GO:0032276	regulation of gonadotropin secretion	2/260	11/18723	0.009727344303438	0.0357719869459088	0.0227474910233389	INHBA/INHBB	2
BP	GO:0032493	response to bacterial lipoprotein	2/260	11/18723	0.009727344303438	0.0357719869459088	0.0227474910233389	CD14/TLR2	2
BP	GO:0039530	MDA-5 signaling pathway	2/260	11/18723	0.009727344303438	0.0357719869459088	0.0227474910233389	IFIH1/IRF7	2
BP	GO:0045793	positive regulation of cell size	2/260	11/18723	0.009727344303438	0.0357719869459088	0.0227474910233389	AKT3/HSP90AB1	2
BP	GO:0051673	membrane disruption in other organism	2/260	11/18723	0.009727344303438	0.0357719869459088	0.0227474910233389	DEFA4/LTF	2
BP	GO:0070471	uterine smooth muscle contraction	2/260	11/18723	0.009727344303438	0.0357719869459088	0.0227474910233389	GPER1/TACR1	2
BP	GO:0071377	cellular response to glucagon stimulus	2/260	11/18723	0.009727344303438	0.0357719869459088	0.0227474910233389	CYSLTR2/GLP2R	2
BP	GO:0071888	macrophage apoptotic process	2/260	11/18723	0.009727344303438	0.0357719869459088	0.0227474910233389	CTSL/IRF7	2
BP	GO:0072110	glomerular mesangial cell proliferation	2/260	11/18723	0.009727344303438	0.0357719869459088	0.0227474910233389	PDGFD/PDGFRB	2
BP	GO:0090084	negative regulation of inclusion body assembly	2/260	11/18723	0.009727344303438	0.0357719869459088	0.0227474910233389	HSPA1A/HSPA1B	2
BP	GO:1900222	negative regulation of amyloid-beta clearance	2/260	11/18723	0.009727344303438	0.0357719869459088	0.0227474910233389	IFNG/IFNGR1	2
BP	GO:1903265	positive regulation of tumor necrosis factor-mediated signaling pathway	2/260	11/18723	0.009727344303438	0.0357719869459088	0.0227474910233389	HSPA1A/HSPA1B	2
BP	GO:0006026	aminoglycan catabolic process	3/260	32/18723	0.00975414133493691	0.0357719869459088	0.0227474910233389	CHIT1/PGLYRP1/PGLYRP2	3
BP	GO:0010039	response to iron ion	3/260	32/18723	0.00975414133493691	0.0357719869459088	0.0227474910233389	B2M/HMOX1/LCN2	3
BP	GO:0048841	regulation of axon extension involved in axon guidance	3/260	32/18723	0.00975414133493691	0.0357719869459088	0.0227474910233389	SEMA4A/SEMA4B/SEMA6B	3
BP	GO:1901889	negative regulation of cell junction assembly	3/260	32/18723	0.00975414133493691	0.0357719869459088	0.0227474910233389	ACVRL1/IL1B/TLR2	3
BP	GO:0002042	cell migration involved in sprouting angiogenesis	5/260	94/18723	0.0100140235295982	0.0366866943519031	0.0233291556241423	AKT3/HMOX1/NR2E1/PIK3R3/PTGS2	5
BP	GO:0051048	negative regulation of secretion	7/260	171/18723	0.0100471507520625	0.0367696352157944	0.023381897915469	ACVR1C/HMOX1/IL1B/INHBA/INHBB/OSM/RSAD2	7
BP	GO:0010876	lipid localization	13/260	448/18723	0.0101336331354914	0.0370474637883553	0.0235585697612323	ACVR1C/ANGPTL3/AQP9/FABP3/FASLG/IL1B/INHBA/NFKBIA/PLSCR1/PLTP/POMC/PPARG/RETN	13
BP	GO:0045861	negative regulation of proteolysis	11/260	351/18723	0.0102586527448922	0.037465454712075	0.0238243711772825	A2M/HGF/HSP90AB1/IL1R2/LTF/MMP9/PLAUR/PTGS2/SERPIND1/SLPI/TNFSF14	11
BP	GO:1901136	carbohydrate derivative catabolic process	7/260	172/18723	0.0103532256727565	0.0377714976156965	0.024018984582834	APOBEC3A/APOBEC3C/CHIT1/CTSL/PGLYRP1/PGLYRP2/TYMP	7
BP	GO:0034110	regulation of homotypic cell-cell adhesion	3/260	33/18723	0.0106212427760969	0.0386688236479706	0.0245895963270189	PLAUR/PRKCA/PRKCQ	3
BP	GO:0036336	dendritic cell migration	3/260	33/18723	0.0106212427760969	0.0386688236479706	0.0245895963270189	CCR5/CCR7/CXCR1	3
BP	GO:0051099	positive regulation of binding	7/260	173/18723	0.0106660383911317	0.038791629252394	0.024667688701045	B2M/BDNF/HSP90AB1/IFNG/MMP9/PLAUR/PPARG	7
BP	GO:0010573	vascular endothelial growth factor production	4/260	62/18723	0.0107983707116426	0.0392322152487241	0.0249478583771573	C3AR1/IL1B/PTGS2/RORA	4
BP	GO:0001666	response to hypoxia	10/260	307/18723	0.0109663233020224	0.0398011692514395	0.0253096575718464	ACVRL1/ADM/HMOX1/PLAU/PTGS2/RORA/TGFB3/TGFBR3/TLR2/VEGFB	10
BP	GO:0001659	temperature homeostasis	7/260	174/18723	0.0109856702116857	0.0398301548729783	0.0253280895970721	ACVR2B/EDNRB/IL18R1/IL1B/IL4R/LCN2/PTGS2	7
BP	GO:0008277	regulation of G protein-coupled receptor signaling pathway	6/260	134/18723	0.0111084196258661	0.0402335942234366	0.0255846376333019	ADM/CXCL8/GPER1/OPRL1/PRKCA/PTGDR2	6
BP	GO:0010466	negative regulation of peptidase activity	9/260	262/18723	0.0112313712915991	0.0406369326608322	0.0258411214986767	A2M/HGF/LTF/MMP9/PLAUR/PTGS2/SERPIND1/SLPI/TNFSF14	9
BP	GO:0048771	tissue remodeling	7/260	175/18723	0.0113122021192141	0.0407155649954961	0.0258911239860872	ACVR2B/ACVRL1/IL23A/JAG1/PRKCA/S1PR1/TGFB3	7
BP	GO:1901216	positive regulation of neuron death	5/260	97/18723	0.0113726155090973	0.0407155649954961	0.0258911239860872	FASLG/FYN/IFNG/LCN2/TYROBP	5
BP	GO:0050803	regulation of synapse structure or activity	8/260	218/18723	0.0113926368964961	0.0407155649954961	0.0258911239860872	BDNF/FYN/HSPA8/MAPK14/NEDD4/NRP2/SEMA4A/TLR2	8
BP	GO:0002446	neutrophil mediated immunity	3/260	34/18723	0.0115315937806737	0.0407155649954961	0.0258911239860872	AZU1/CTSG/ELANE	3
BP	GO:0010922	positive regulation of phosphatase activity	3/260	34/18723	0.0115315937806737	0.0407155649954961	0.0258911239860872	HSP90AB1/IFNG/PDGFRB	3
BP	GO:0039528	cytoplasmic pattern recognition receptor signaling pathway in response to virus	3/260	34/18723	0.0115315937806737	0.0407155649954961	0.0258911239860872	IFIH1/IRF7/NLRX1	3
BP	GO:0051482	positive regulation of cytosolic calcium ion concentration involved in phospholipase C-activating G protein-coupled signaling pathway	3/260	34/18723	0.0115315937806737	0.0407155649954961	0.0258911239860872	C3AR1/OPRL1/S1PR1	3
BP	GO:0051973	positive regulation of telomerase activity	3/260	34/18723	0.0115315937806737	0.0407155649954961	0.0258911239860872	HSP90AB1/MAPK3/PRKCQ	3
BP	GO:0070232	regulation of T cell apoptotic process	3/260	34/18723	0.0115315937806737	0.0407155649954961	0.0258911239860872	IDO1/IL7R/PRKCQ	3
BP	GO:1904893	negative regulation of receptor signaling pathway via STAT	3/260	34/18723	0.0115315937806737	0.0407155649954961	0.0258911239860872	BCL3/PPARG/SOCS3	3
BP	GO:0002863	positive regulation of inflammatory response to antigenic stimulus	2/260	12/18723	0.0115666579393937	0.0407155649954961	0.0258911239860872	CCR7/CD28	2
BP	GO:0006216	cytidine catabolic process	2/260	12/18723	0.0115666579393937	0.0407155649954961	0.0258911239860872	APOBEC3A/APOBEC3C	2
BP	GO:0009972	cytidine deamination	2/260	12/18723	0.0115666579393937	0.0407155649954961	0.0258911239860872	APOBEC3A/APOBEC3C	2
BP	GO:0016554	cytidine to uridine editing	2/260	12/18723	0.0115666579393937	0.0407155649954961	0.0258911239860872	APOBEC3A/APOBEC3C	2
BP	GO:0033127	regulation of histone phosphorylation	2/260	12/18723	0.0115666579393937	0.0407155649954961	0.0258911239860872	IL1B/MAPK3	2
BP	GO:0034154	toll-like receptor 7 signaling pathway	2/260	12/18723	0.0115666579393937	0.0407155649954961	0.0258911239860872	RSAD2/UNC93B1	2
BP	GO:0038180	nerve growth factor signaling pathway	2/260	12/18723	0.0115666579393937	0.0407155649954961	0.0258911239860872	BDNF/SORT1	2
BP	GO:0043380	regulation of memory T cell differentiation	2/260	12/18723	0.0115666579393937	0.0407155649954961	0.0258911239860872	HLA-DRA/IL23A	2
BP	GO:0044650	adhesion of symbiont to host cell	2/260	12/18723	0.0115666579393937	0.0407155649954961	0.0258911239860872	HSP90AB1/INHBB	2
BP	GO:0045602	negative regulation of endothelial cell differentiation	2/260	12/18723	0.0115666579393937	0.0407155649954961	0.0258911239860872	ACVRL1/JAG1	2
BP	GO:0045916	negative regulation of complement activation	2/260	12/18723	0.0115666579393937	0.0407155649954961	0.0258911239860872	A2M/CR2	2
BP	GO:0046087	cytidine metabolic process	2/260	12/18723	0.0115666579393937	0.0407155649954961	0.0258911239860872	APOBEC3A/APOBEC3C	2
BP	GO:0051549	positive regulation of keratinocyte migration	2/260	12/18723	0.0115666579393937	0.0407155649954961	0.0258911239860872	HBEGF/MMP9	2
BP	GO:0061307	cardiac neural crest cell differentiation involved in heart development	2/260	12/18723	0.0115666579393937	0.0407155649954961	0.0258911239860872	JAG1/MAPK3	2
BP	GO:0061308	cardiac neural crest cell development involved in heart development	2/260	12/18723	0.0115666579393937	0.0407155649954961	0.0258911239860872	JAG1/MAPK3	2
BP	GO:0071635	negative regulation of transforming growth factor beta production	2/260	12/18723	0.0115666579393937	0.0407155649954961	0.0258911239860872	HSP90AB1/TYROBP	2
BP	GO:2001204	regulation of osteoclast development	2/260	12/18723	0.0115666579393937	0.0407155649954961	0.0258911239860872	LTF/TYROBP	2
BP	GO:2001243	negative regulation of intrinsic apoptotic signaling pathway	5/260	98/18723	0.0118520301700985	0.0416782525339672	0.0265032992665033	HSPA1A/MMP9/PLAUR/PTGS2/TPT1	5
BP	GO:0043401	steroid hormone mediated signaling pathway	6/260	136/18723	0.0118889756359937	0.0417244730528466	0.0265326910036716	ESRRA/GPER1/NEDD4/NR2E1/NR3C2/PGRMC2	6
BP	GO:1900180	regulation of protein localization to nucleus	6/260	136/18723	0.0118889756359937	0.0417244730528466	0.0265326910036716	FYN/HSP90AB1/IFNG/MAPK14/PIK3R1/PTGS2	6
BP	GO:0006940	regulation of smooth muscle contraction	4/260	64/18723	0.0120385445677286	0.0421228914715133	0.0267860462175114	GPER1/PROK2/PTGS2/TACR1	4
BP	GO:0050771	negative regulation of axonogenesis	4/260	64/18723	0.0120385445677286	0.0421228914715133	0.0267860462175114	FGF13/SEMA4A/SEMA4B/SEMA6B	4
BP	GO:1900076	regulation of cellular response to insulin stimulus	4/260	64/18723	0.0120385445677286	0.0421228914715133	0.0267860462175114	ESRRA/IL1B/PRKCQ/SOCS3	4
BP	GO:0001893	maternal placenta development	3/260	35/18723	0.0124855407052621	0.0434700156034251	0.0276426856360688	CTSB/MAPK3/PTGS2	3
BP	GO:0034405	response to fluid shear stress	3/260	35/18723	0.0124855407052621	0.0434700156034251	0.0276426856360688	PDGFRB/PTGS2/TGFB3	3
BP	GO:0039694	viral RNA genome replication	3/260	35/18723	0.0124855407052621	0.0434700156034251	0.0276426856360688	APOBEC3A/APOBEC3C/CXCL8	3
BP	GO:0046627	negative regulation of insulin receptor signaling pathway	3/260	35/18723	0.0124855407052621	0.0434700156034251	0.0276426856360688	IL1B/PRKCQ/SOCS3	3
BP	GO:0090050	positive regulation of cell migration involved in sprouting angiogenesis	3/260	35/18723	0.0124855407052621	0.0434700156034251	0.0276426856360688	AKT3/HMOX1/PTGS2	3
BP	GO:0072577	endothelial cell apoptotic process	4/260	65/18723	0.0126914217821435	0.0441429809208283	0.0280706258715328	CD40LG/FASLG/GPER1/PLCG1	4
BP	GO:0046545	development of primary female sexual characteristics	5/260	100/18723	0.0128516972644727	0.0446561453015277	0.0283969483137586	ACVR1B/INHBA/INHBB/PTX3/RETN	5
BP	GO:0032715	negative regulation of interleukin-6 production	4/260	66/18723	0.01336649847888	0.0461073535396562	0.0293197750613961	BPI/HGF/NLRX1/ORM1	4
BP	GO:0046626	regulation of insulin receptor signaling pathway	4/260	66/18723	0.01336649847888	0.0461073535396562	0.0293197750613961	IL1B/PIK3R1/PRKCQ/SOCS3	4
BP	GO:0072678	T cell migration	4/260	66/18723	0.01336649847888	0.0461073535396562	0.0293197750613961	CXCL10/CXCL16/S1PR1/XCL1	4
BP	GO:0002691	regulation of cellular extravasation	3/260	36/18723	0.0134833887034073	0.0461073535396562	0.0293197750613961	ELANE/IL1R1/PDGFD	3
BP	GO:0030224	monocyte differentiation	3/260	36/18723	0.0134833887034073	0.0461073535396562	0.0293197750613961	CD4/IRF7/PPARG	3
BP	GO:0010745	negative regulation of macrophage derived foam cell differentiation	2/260	13/18723	0.0135455145880907	0.0461073535396562	0.0293197750613961	NFKBIA/PPARG	2
BP	GO:0031392	regulation of prostaglandin biosynthetic process	2/260	13/18723	0.0135455145880907	0.0461073535396562	0.0293197750613961	IL1B/PTGS2	2
BP	GO:0035745	T-helper 2 cell cytokine production	2/260	13/18723	0.0135455145880907	0.0461073535396562	0.0293197750613961	RSAD2/XCL1	2
BP	GO:0042362	fat-soluble vitamin biosynthetic process	2/260	13/18723	0.0135455145880907	0.0461073535396562	0.0293197750613961	IFNG/PLTP	2
BP	GO:0042492	gamma-delta T cell differentiation	2/260	13/18723	0.0135455145880907	0.0461073535396562	0.0293197750613961	CCR9/KLRC1	2
BP	GO:0043379	memory T cell differentiation	2/260	13/18723	0.0135455145880907	0.0461073535396562	0.0293197750613961	HLA-DRA/IL23A	2
BP	GO:0046642	negative regulation of alpha-beta T cell proliferation	2/260	13/18723	0.0135455145880907	0.0461073535396562	0.0293197750613961	CBLB/XCL1	2
BP	GO:0048012	hepatocyte growth factor receptor signaling pathway	2/260	13/18723	0.0135455145880907	0.0461073535396562	0.0293197750613961	ESM1/HGF	2
BP	GO:0051709	regulation of killing of cells of other organism	2/260	13/18723	0.0135455145880907	0.0461073535396562	0.0293197750613961	IFNG/PRF1	2
BP	GO:0060670	branching involved in labyrinthine layer morphogenesis	2/260	13/18723	0.0135455145880907	0.0461073535396562	0.0293197750613961	ADM/SOCS3	2
BP	GO:0070424	regulation of nucleotide-binding oligomerization domain containing signaling pathway	2/260	13/18723	0.0135455145880907	0.0461073535396562	0.0293197750613961	HSPA1A/HSPA1B	2
BP	GO:0072672	neutrophil extravasation	2/260	13/18723	0.0135455145880907	0.0461073535396562	0.0293197750613961	IL1R1/PRTN3	2
BP	GO:0106070	regulation of adenylate cyclase-activating G protein-coupled receptor signaling pathway	2/260	13/18723	0.0135455145880907	0.0461073535396562	0.0293197750613961	OPRL1/PRKCA	2
BP	GO:1900272	negative regulation of long-term synaptic potentiation	2/260	13/18723	0.0135455145880907	0.0461073535396562	0.0293197750613961	CX3CR1/TYROBP	2
BP	GO:2000318	positive regulation of T-helper 17 type immune response	2/260	13/18723	0.0135455145880907	0.0461073535396562	0.0293197750613961	IL23A/PRKCQ	2
BP	GO:2000551	regulation of T-helper 2 cell cytokine production	2/260	13/18723	0.0135455145880907	0.0461073535396562	0.0293197750613961	RSAD2/XCL1	2
BP	GO:0010001	glial cell differentiation	8/260	225/18723	0.0135748348230772	0.0461623383993295	0.0293547400635842	FPR2/IFNG/IFNGR1/MAPK3/NR2E1/S100A8/S100A9/TLR2	8
BP	GO:0010522	regulation of calcium ion transport into cytosol	5/260	102/18723	0.0139069021230417	0.0472328908358503	0.0300355068875404	CXCL10/FYN/GPER1/PLCG1/XCL1	5
BP	GO:0061564	axon development	13/260	467/18723	0.0139225647327817	0.0472328908358503	0.0300355068875404	BDNF/FGF13/FYN/HSP90AB1/LGR6/NEO1/NR2E1/NRP2/PRKCQ/S100A6/SEMA4A/SEMA4B/SEMA6B	13
BP	GO:0051271	negative regulation of cellular component movement	11/260	367/18723	0.0139300653520448	0.0472328908358503	0.0300355068875404	ACVR1C/ACVRL1/BMPR1A/CX3CR1/HMOX1/IFITM1/IL24/JAG1/KLRK1/PPARG/TGFBR3	11
BP	GO:0008584	male gonad development	6/260	141/18723	0.0140080484854548	0.0474514183478303	0.0301744690487599	FGF9/INHBA/INSL3/PDGFRB/RXFP2/TLR3	6
BP	GO:0006879	cellular iron ion homeostasis	4/260	67/18723	0.0140640175985422	0.0475491279657561	0.0302366028256737	HMOX1/IFNG/LCN2/SLC11A1	4
BP	GO:0010517	regulation of phospholipase activity	4/260	67/18723	0.0140640175985422	0.0475491279657561	0.0302366028256737	ANGPTL3/ITK/PDGFRB/TXK	4
BP	GO:0046546	development of primary male sexual characteristics	6/260	142/18723	0.0144614856301147	0.0488265228247635	0.0310489012348302	FGF9/INHBA/INSL3/PDGFRB/RXFP2/TLR3	6
BP	GO:0006623	protein targeting to vacuole	3/260	37/18723	0.0145254031107325	0.0488265228247635	0.0310489012348302	HSPA8/NEDD4/SORT1	3
BP	GO:0033120	positive regulation of RNA splicing	3/260	37/18723	0.0145254031107325	0.0488265228247635	0.0310489012348302	HSPA1A/HSPA8/PIK3R1	3
BP	GO:0045730	respiratory burst	3/260	37/18723	0.0145254031107325	0.0488265228247635	0.0310489012348302	HCK/MPO/SLC11A1	3
BP	GO:0072529	pyrimidine-containing compound catabolic process	3/260	37/18723	0.0145254031107325	0.0488265228247635	0.0310489012348302	APOBEC3A/APOBEC3C/TYMP	3
BP	GO:1900077	negative regulation of cellular response to insulin stimulus	3/260	37/18723	0.0145254031107325	0.0488265228247635	0.0310489012348302	IL1B/PRKCQ/SOCS3	3
BP	GO:0034394	protein localization to cell surface	4/260	68/18723	0.0147842128195164	0.0495066381520769	0.0314813881784906	BDNF/CD247/HSP90AB1/TYROBP	4
BP	GO:0046637	regulation of alpha-beta T cell differentiation	4/260	68/18723	0.0147842128195164	0.0495066381520769	0.0314813881784906	HLA-DRA/IFNG/IL23A/IL4R	4
BP	GO:0046686	response to cadmium ion	4/260	68/18723	0.0147842128195164	0.0495066381520769	0.0314813881784906	B2M/HMOX1/MAPK3/MMP9	4
BP	GO:0060411	cardiac septum morphogenesis	4/260	68/18723	0.0147842128195164	0.0495066381520769	0.0314813881784906	BMPR1A/JAG1/NRP2/TGFBR3	4
BP	GO:0062013	positive regulation of small molecule metabolic process	6/260	143/18723	0.0149250469252159	0.0499305482059225	0.031750953583374	ADM/GPER1/IFNG/IL1B/PPARG/PTGS2	6
BP	GO:0071695	anatomical structure maturation	8/260	229/18723	0.0149511798529845	0.0499702922445792	0.0317762269114657	ACVRL1/CX3CR1/EDNRB/INSL3/LTF/PPARG/RXFP2/S1PR1	8
BP	GO:0051896	regulation of protein kinase B signaling	7/260	185/18723	0.0149745720588847	0.050000809179476	0.031795632702474	CCR7/CD28/CX3CR1/GPER1/HBEGF/HSP90AB1/OSM	7
BP	GO:0043270	positive regulation of ion transport	9/260	275/18723	0.0149996466751985	0.0500368803456194	0.0318185704422559	CXCL10/GPER1/IFNG/IFNGR2/IL1B/LCN2/PDGFRB/PLCG1/XCL1	9
BP	GO:0033135	regulation of peptidyl-serine phosphorylation	6/260	144/18723	0.015398837144575	0.0509776786150291	0.0324168262847544	BDNF/HGF/HSP90AB1/IFNG/OSM/PTGS2	6
BP	GO:0010038	response to metal ion	11/260	373/18723	0.0155369748253817	0.0509776786150291	0.0324168262847544	AQP9/B2M/CD14/HMOX1/LCN2/MAPK3/MMP9/NEDD4/PLSCR1/PTGS2/S100A8	11
BP	GO:0006882	cellular zinc ion homeostasis	3/260	38/18723	0.0156118107955785	0.0509776786150291	0.0324168262847544	LCK/S100A8/S100A9	3
BP	GO:0009595	detection of biotic stimulus	3/260	38/18723	0.0156118107955785	0.0509776786150291	0.0324168262847544	PGLYRP1/PGLYRP2/TLR2	3
BP	GO:0010742	macrophage derived foam cell differentiation	3/260	38/18723	0.0156118107955785	0.0509776786150291	0.0324168262847544	NFKBIA/PPARG/STAT1	3
BP	GO:0032373	positive regulation of sterol transport	3/260	38/18723	0.0156118107955785	0.0509776786150291	0.0324168262847544	NFKBIA/PLTP/PPARG	3
BP	GO:0032376	positive regulation of cholesterol transport	3/260	38/18723	0.0156118107955785	0.0509776786150291	0.0324168262847544	NFKBIA/PLTP/PPARG	3
BP	GO:0032717	negative regulation of interleukin-8 production	3/260	38/18723	0.0156118107955785	0.0509776786150291	0.0324168262847544	BCL3/BPI/ELANE	3
BP	GO:0090077	foam cell differentiation	3/260	38/18723	0.0156118107955785	0.0509776786150291	0.0324168262847544	NFKBIA/PPARG/STAT1	3
BP	GO:0097242	amyloid-beta clearance	3/260	38/18723	0.0156118107955785	0.0509776786150291	0.0324168262847544	IFNG/IFNGR1/MARCO	3
BP	GO:0001771	immunological synapse formation	2/260	14/18723	0.0156597147371324	0.0509776786150291	0.0324168262847544	CCR7/PRF1	2
BP	GO:0002467	germinal center formation	2/260	14/18723	0.0156597147371324	0.0509776786150291	0.0324168262847544	BCL3/TNFSF13B	2
BP	GO:0002756	MyD88-independent toll-like receptor signaling pathway	2/260	14/18723	0.0156597147371324	0.0509776786150291	0.0324168262847544	IRF7/TLR3	2
BP	GO:0032688	negative regulation of interferon-beta production	2/260	14/18723	0.0156597147371324	0.0509776786150291	0.0324168262847544	NLRX1/RELB	2
BP	GO:0033008	positive regulation of mast cell activation involved in immune response	2/260	14/18723	0.0156597147371324	0.0509776786150291	0.0324168262847544	FGR/IL4R	2
BP	GO:0033212	iron import into cell	2/260	14/18723	0.0156597147371324	0.0509776786150291	0.0324168262847544	IFNG/LCN2	2
BP	GO:0035810	positive regulation of urine volume	2/260	14/18723	0.0156597147371324	0.0509776786150291	0.0324168262847544	EDNRB/OPRL1	2
BP	GO:0043306	positive regulation of mast cell degranulation	2/260	14/18723	0.0156597147371324	0.0509776786150291	0.0324168262847544	FGR/IL4R	2
BP	GO:0045006	DNA deamination	2/260	14/18723	0.0156597147371324	0.0509776786150291	0.0324168262847544	APOBEC3A/APOBEC3C	2
BP	GO:0046131	pyrimidine ribonucleoside metabolic process	2/260	14/18723	0.0156597147371324	0.0509776786150291	0.0324168262847544	APOBEC3A/APOBEC3C	2
BP	GO:0046133	pyrimidine ribonucleoside catabolic process	2/260	14/18723	0.0156597147371324	0.0509776786150291	0.0324168262847544	APOBEC3A/APOBEC3C	2
BP	GO:0051547	regulation of keratinocyte migration	2/260	14/18723	0.0156597147371324	0.0509776786150291	0.0324168262847544	HBEGF/MMP9	2
BP	GO:0060841	venous blood vessel development	2/260	14/18723	0.0156597147371324	0.0509776786150291	0.0324168262847544	ACVR2B/ACVRL1	2
BP	GO:0090715	immunological memory formation process	2/260	14/18723	0.0156597147371324	0.0509776786150291	0.0324168262847544	HLA-DRA/IL23A	2
BP	GO:1901678	iron coordination entity transport	2/260	14/18723	0.0156597147371324	0.0509776786150291	0.0324168262847544	LCN2/PGRMC2	2
BP	GO:1901857	positive regulation of cellular respiration	2/260	14/18723	0.0156597147371324	0.0509776786150291	0.0324168262847544	IFNG/IL10RB	2
BP	GO:1905477	positive regulation of protein localization to membrane	5/260	106/18723	0.0161889356507768	0.0526515847788714	0.0334812671695588	FYN/GPER1/GZMB/IFNG/PIK3R1	5
BP	GO:0002701	negative regulation of production of molecular mediator of immune response	3/260	39/18723	0.0167428014758938	0.0542516284422216	0.034498738715773	HMOX1/TGFB3/XCL1	3
BP	GO:0016572	histone phosphorylation	3/260	39/18723	0.0167428014758938	0.0542516284422216	0.034498738715773	IL1B/MAPK3/PRKCA	3
BP	GO:0045622	regulation of T-helper cell differentiation	3/260	39/18723	0.0167428014758938	0.0542516284422216	0.034498738715773	HLA-DRA/IL23A/IL4R	3
BP	GO:0045923	positive regulation of fatty acid metabolic process	3/260	39/18723	0.0167428014758938	0.0542516284422216	0.034498738715773	IL1B/PPARG/PTGS2	3
BP	GO:0033138	positive regulation of peptidyl-serine phosphorylation	5/260	108/18723	0.0174181486873872	0.0563878386869618	0.0358571598579833	BDNF/HSP90AB1/IFNG/OSM/PTGS2	5
BP	GO:0050709	negative regulation of protein secretion	4/260	72/18723	0.0178961030522948	0.0571312295218486	0.0363298838464213	ACVR1C/IL1B/INHBB/RSAD2	4
BP	GO:0002679	respiratory burst involved in defense response	2/260	15/18723	0.017905147816644	0.0571312295218486	0.0363298838464213	HCK/MPO	2
BP	GO:0032354	response to follicle-stimulating hormone	2/260	15/18723	0.017905147816644	0.0571312295218486	0.0363298838464213	INHBA/TGFBR3	2
BP	GO:0044793	negative regulation by host of viral process	2/260	15/18723	0.017905147816644	0.0571312295218486	0.0363298838464213	LTF/PTX3	2
BP	GO:0045064	T-helper 2 cell differentiation	2/260	15/18723	0.017905147816644	0.0571312295218486	0.0363298838464213	BCL3/IL4R	2
BP	GO:0045346	regulation of MHC class II biosynthetic process	2/260	15/18723	0.017905147816644	0.0571312295218486	0.0363298838464213	AZU1/IFNG	2
BP	GO:0055091	phospholipid homeostasis	2/260	15/18723	0.017905147816644	0.0571312295218486	0.0363298838464213	ANGPTL3/FABP3	2
BP	GO:0072075	metanephric mesenchyme development	2/260	15/18723	0.017905147816644	0.0571312295218486	0.0363298838464213	PDGFRB/STAT1	2
BP	GO:0140374	antiviral innate immune response	2/260	15/18723	0.017905147816644	0.0571312295218486	0.0363298838464213	CXCL10/MX1	2
BP	GO:2001279	regulation of unsaturated fatty acid biosynthetic process	2/260	15/18723	0.017905147816644	0.0571312295218486	0.0363298838464213	IL1B/PTGS2	2
BP	GO:0002714	positive regulation of B cell mediated immunity	3/260	40/18723	0.0179185290031041	0.0571312295218486	0.0363298838464213	CD28/TNFSF13/XCL1	3
BP	GO:0002891	positive regulation of immunoglobulin mediated immune response	3/260	40/18723	0.0179185290031041	0.0571312295218486	0.0363298838464213	CD28/TNFSF13/XCL1	3
BP	GO:0010863	positive regulation of phospholipase C activity	3/260	40/18723	0.0179185290031041	0.0571312295218486	0.0363298838464213	ITK/PDGFRB/TXK	3
BP	GO:0055069	zinc ion homeostasis	3/260	40/18723	0.0179185290031041	0.0571312295218486	0.0363298838464213	LCK/S100A8/S100A9	3
BP	GO:0071276	cellular response to cadmium ion	3/260	40/18723	0.0179185290031041	0.0571312295218486	0.0363298838464213	HMOX1/MAPK3/MMP9	3
BP	GO:0150077	regulation of neuroinflammatory response	3/260	40/18723	0.0179185290031041	0.0571312295218486	0.0363298838464213	IL1B/MMP9/PTGS2	3
BP	GO:0009411	response to UV	6/260	149/18723	0.0179248010479274	0.0571312295218486	0.0363298838464213	BCL3/ELANE/MMP9/NEDD4/PIK3R1/PTGS2	6
BP	GO:0032872	regulation of stress-activated MAPK cascade	7/260	192/18723	0.0179954605032736	0.0573043456171456	0.0364399687804709	CCR7/HGF/IL1B/LTBR/MAPK3/RASGRP1/TLR3	7
BP	GO:0006939	smooth muscle contraction	5/260	110/18723	0.0187076650766494	0.0594365632183063	0.0377958509911948	EDNRB/GPER1/PROK2/PTGS2/TACR1	5
BP	GO:0061387	regulation of extent of cell growth	5/260	110/18723	0.0187076650766494	0.0594365632183063	0.0377958509911948	BDNF/FGF13/SEMA4A/SEMA4B/SEMA6B	5
BP	GO:0062012	regulation of small molecule metabolic process	10/260	334/18723	0.0187171189404619	0.0594365632183063	0.0377958509911948	ADM/FABP3/GPER1/IFNG/IL1B/POMC/PPARG/PTGS2/RORA/RORC	10
BP	GO:1904427	positive regulation of calcium ion transmembrane transport	4/260	73/18723	0.0187328586298427	0.0594365632183063	0.0377958509911948	CXCL10/GPER1/PLCG1/XCL1	4
BP	GO:0051403	stress-activated MAPK cascade	8/260	239/18723	0.01883205138024	0.0596433352656925	0.0379273378247025	CCR7/HGF/IL1B/LTBR/MAPK14/MAPK3/RASGRP1/TLR3	8
BP	GO:0072593	reactive oxygen species metabolic process	8/260	239/18723	0.01883205138024	0.0596433352656925	0.0379273378247025	FPR2/FYN/LCN2/MAPK14/MPO/PDGFRB/TYROBP/VAV1	8
BP	GO:0001953	negative regulation of cell-matrix adhesion	3/260	41/18723	0.0191391126136691	0.0604520079491207	0.0384415746948802	ACVRL1/JAG1/PIK3R1	3
BP	GO:0055023	positive regulation of cardiac muscle tissue growth	3/260	41/18723	0.0191391126136691	0.0604520079491207	0.0384415746948802	BMPR1A/MAPK14/TGFBR3	3
BP	GO:1905521	regulation of macrophage migration	3/260	41/18723	0.0191391126136691	0.0604520079491207	0.0384415746948802	C3AR1/CX3CR1/MAPK3	3
BP	GO:0070302	regulation of stress-activated protein kinase signaling cascade	7/260	195/18723	0.019412865198933	0.0612614809968129	0.0389563205185846	CCR7/HGF/IL1B/LTBR/MAPK3/RASGRP1/TLR3	7
BP	GO:0050871	positive regulation of B cell activation	6/260	152/18723	0.0195695515217631	0.061609687014051	0.0391777455477107	CARD11/CD28/NFATC2/TNFRSF13C/TNFSF13/TNFSF13B	6
BP	GO:1901343	negative regulation of vasculature development	6/260	152/18723	0.0195695515217631	0.061609687014051	0.0391777455477107	ANGPTL7/CXCL10/FASLG/PPARG/SEMA4A/STAT1	6
BP	GO:0003151	outflow tract morphogenesis	4/260	74/18723	0.0195934971536414	0.061609687014051	0.0391777455477107	BMPR1A/JAG1/NRP2/TGFBR3	4
BP	GO:0010822	positive regulation of mitochondrion organization	4/260	74/18723	0.0195934971536414	0.061609687014051	0.0391777455477107	GPER1/GZMB/MMP9/PLAUR	4
BP	GO:0034765	regulation of ion transmembrane transport	13/260	491/18723	0.0201654617912412	0.0627483968967727	0.039901853852753	AHNAK/CXCL10/FGF13/FYN/GPER1/IFNG/IFNGR2/LCN2/MMP9/NEDD4/OPRL1/PLCG1/XCL1	13
BP	GO:0002693	positive regulation of cellular extravasation	2/260	16/18723	0.0202777905544904	0.0627483968967727	0.039901853852753	IL1R1/PDGFD	2
BP	GO:0002921	negative regulation of humoral immune response	2/260	16/18723	0.0202777905544904	0.0627483968967727	0.039901853852753	A2M/CR2	2
BP	GO:0010819	regulation of T cell chemotaxis	2/260	16/18723	0.0202777905544904	0.0627483968967727	0.039901853852753	CXCL10/XCL1	2
BP	GO:0017014	protein nitrosylation	2/260	16/18723	0.0202777905544904	0.0627483968967727	0.039901853852753	S100A8/S100A9	2
BP	GO:0018119	peptidyl-cysteine S-nitrosylation	2/260	16/18723	0.0202777905544904	0.0627483968967727	0.039901853852753	S100A8/S100A9	2
BP	GO:0032274	gonadotropin secretion	2/260	16/18723	0.0202777905544904	0.0627483968967727	0.039901853852753	INHBA/INHBB	2
BP	GO:0034116	positive regulation of heterotypic cell-cell adhesion	2/260	16/18723	0.0202777905544904	0.0627483968967727	0.039901853852753	IL1B/LCK	2
BP	GO:0034138	toll-like receptor 3 signaling pathway	2/260	16/18723	0.0202777905544904	0.0627483968967727	0.039901853852753	TLR3/UNC93B1	2
BP	GO:0034393	positive regulation of smooth muscle cell apoptotic process	2/260	16/18723	0.0202777905544904	0.0627483968967727	0.039901853852753	IFNG/PPARG	2
BP	GO:0045869	negative regulation of single stranded viral RNA replication via double stranded DNA intermediate	2/260	16/18723	0.0202777905544904	0.0627483968967727	0.039901853852753	APOBEC3A/APOBEC3C	2
BP	GO:0046135	pyrimidine nucleoside catabolic process	2/260	16/18723	0.0202777905544904	0.0627483968967727	0.039901853852753	APOBEC3A/APOBEC3C	2
BP	GO:0051044	positive regulation of membrane protein ectodomain proteolysis	2/260	16/18723	0.0202777905544904	0.0627483968967727	0.039901853852753	IFNG/IL1B	2
BP	GO:0072109	glomerular mesangium development	2/260	16/18723	0.0202777905544904	0.0627483968967727	0.039901853852753	PDGFD/PDGFRB	2
BP	GO:0090336	positive regulation of brown fat cell differentiation	2/260	16/18723	0.0202777905544904	0.0627483968967727	0.039901853852753	MAPK14/PTGS2	2
BP	GO:1901163	regulation of trophoblast cell migration	2/260	16/18723	0.0202777905544904	0.0627483968967727	0.039901853852753	ACVR1B/ACVR1C	2
BP	GO:1904862	inhibitory synapse assembly	2/260	16/18723	0.0202777905544904	0.0627483968967727	0.039901853852753	FGF13/SEMA4A	2
BP	GO:2001267	regulation of cysteine-type endopeptidase activity involved in apoptotic signaling pathway	2/260	16/18723	0.0202777905544904	0.0627483968967727	0.039901853852753	MMP9/PLAUR	2
BP	GO:0021879	forebrain neuron differentiation	3/260	42/18723	0.0204046381490276	0.0629733590326487	0.0400449078065122	B2M/INHBA/NRP2	3
BP	GO:0046596	regulation of viral entry into host cell	3/260	42/18723	0.0204046381490276	0.0629733590326487	0.0400449078065122	CD4/IFITM1/PTX3	3
BP	GO:1900274	regulation of phospholipase C activity	3/260	42/18723	0.0204046381490276	0.0629733590326487	0.0400449078065122	ITK/PDGFRB/TXK	3
BP	GO:0034504	protein localization to nucleus	9/260	290/18723	0.0204223357729953	0.0629733590326487	0.0400449078065122	BCL3/CBLB/FYN/HSP90AB1/IFNG/MAPK14/NFKBIA/PIK3R1/PTGS2	9
BP	GO:0043627	response to estrogen	4/260	75/18723	0.0204781872689964	0.0630900918849749	0.0401191385031305	HMOX1/IL4R/PDGFRB/TGFB3	4
BP	GO:0030856	regulation of epithelial cell differentiation	6/260	154/18723	0.0207214586629391	0.0637835242074316	0.0405600937554689	ACVRL1/IFNG/IL1B/JAG1/MMP9/STAT1	6
BP	GO:0031623	receptor internalization	5/260	113/18723	0.0207573224071369	0.0638378704907211	0.0405946526854257	ADM/CXCL8/CXCR1/FCER1G/NEDD4	5
BP	GO:0007179	transforming growth factor beta receptor signaling pathway	7/260	198/18723	0.0209066836044881	0.0641846170904863	0.0408151496675323	ACVRL1/BMPR1A/HSP90AB1/HSPA1A/PPARG/TGFB3/TGFBR3	7
BP	GO:0031099	regeneration	7/260	198/18723	0.0209066836044881	0.0641846170904863	0.0408151496675323	ADM/FLT3/HGF/HMOX1/LGR6/TGFBR3/TXK	7
BP	GO:0032720	negative regulation of tumor necrosis factor production	4/260	76/18723	0.0213870883911905	0.0656020401570551	0.0417164923447452	BCL3/BPI/ORM1/POMC	4
BP	GO:0046660	female sex differentiation	5/260	114/18723	0.0214718123985294	0.0658043481374511	0.0418451404675058	ACVR1B/INHBA/INHBB/PTX3/RETN	5
BP	GO:0030517	negative regulation of axon extension	3/260	43/18723	0.0217151592446122	0.066318247658197	0.0421719303870242	SEMA4A/SEMA4B/SEMA6B	3
BP	GO:0034142	toll-like receptor 4 signaling pathway	3/260	43/18723	0.0217151592446122	0.066318247658197	0.0421719303870242	CD14/LTF/NFKBIA	3
BP	GO:0046636	negative regulation of alpha-beta T cell activation	3/260	43/18723	0.0217151592446122	0.066318247658197	0.0421719303870242	CBLB/IL4R/XCL1	3
BP	GO:0061383	trabecula morphogenesis	3/260	43/18723	0.0217151592446122	0.066318247658197	0.0421719303870242	BMPR1A/S1PR1/TGFBR3	3
BP	GO:0035051	cardiocyte differentiation	6/260	156/18723	0.021918537906796	0.0668811087042878	0.0425298550561989	BMPR1A/GPER1/JAG1/MAPK3/PDGFRB/TGFBR3	6
BP	GO:0046700	heterocycle catabolic process	12/260	445/18723	0.0221222520365769	0.0674440136002074	0.0428878076095833	APOBEC3A/APOBEC3C/HMOX1/HSPA1A/HSPA1B/IDO1/MAPK14/PRKCA/RNASE2/RNASE3/SLC11A1/TYMP	12
BP	GO:0031098	stress-activated protein kinase signaling cascade	8/260	247/18723	0.0224187206804256	0.068242651461928	0.0433956633129262	CCR7/HGF/IL1B/LTBR/MAPK14/MAPK3/RASGRP1/TLR3	8
BP	GO:0030336	negative regulation of cell migration	10/260	344/18723	0.022423141609852	0.068242651461928	0.0433956633129262	ACVR1C/ACVRL1/BMPR1A/CX3CR1/HMOX1/IFITM1/IL24/JAG1/KLRK1/PPARG	10
BP	GO:0051054	positive regulation of DNA metabolic process	7/260	201/18723	0.0224787553502354	0.0683525726434738	0.0434655624520004	CD28/HGF/HSP90AB1/MAPK3/PDGFRB/PRKCQ/TNFSF13	7
BP	GO:2000377	regulation of reactive oxygen species metabolic process	6/260	157/18723	0.022534236192857	0.0683601121500565	0.0434703568420511	FPR2/FYN/LCN2/MAPK14/PDGFRB/TYROBP	6
BP	GO:0003184	pulmonary valve morphogenesis	2/260	17/18723	0.022773705359745	0.0683601121500565	0.0434703568420511	JAG1/NFATC1	2
BP	GO:0019885	antigen processing and presentation of endogenous peptide antigen via MHC class I	2/260	17/18723	0.022773705359745	0.0683601121500565	0.0434703568420511	B2M/ERAP2	2
BP	GO:0036035	osteoclast development	2/260	17/18723	0.022773705359745	0.0683601121500565	0.0434703568420511	LTF/TYROBP	2
BP	GO:0042753	positive regulation of circadian rhythm	2/260	17/18723	0.022773705359745	0.0683601121500565	0.0434703568420511	RORA/RORC	2
BP	GO:0045591	positive regulation of regulatory T cell differentiation	2/260	17/18723	0.022773705359745	0.0683601121500565	0.0434703568420511	HLA-DRA/IFNG	2
BP	GO:0048532	anatomical structure arrangement	2/260	17/18723	0.022773705359745	0.0683601121500565	0.0434703568420511	BMPR1A/NRP2	2
BP	GO:0060977	coronary vasculature morphogenesis	2/260	17/18723	0.022773705359745	0.0683601121500565	0.0434703568420511	PDGFRB/TGFBR3	2
BP	GO:0061450	trophoblast cell migration	2/260	17/18723	0.022773705359745	0.0683601121500565	0.0434703568420511	ACVR1B/ACVR1C	2
BP	GO:0090083	regulation of inclusion body assembly	2/260	17/18723	0.022773705359745	0.0683601121500565	0.0434703568420511	HSPA1A/HSPA1B	2
BP	GO:0090713	immunological memory process	2/260	17/18723	0.022773705359745	0.0683601121500565	0.0434703568420511	HLA-DRA/IL23A	2
BP	GO:0097067	cellular response to thyroid hormone stimulus	2/260	17/18723	0.022773705359745	0.0683601121500565	0.0434703568420511	CTSB/CTSL	2
BP	GO:1902894	negative regulation of pri-miRNA transcription by RNA polymerase II	2/260	17/18723	0.022773705359745	0.0683601121500565	0.0434703568420511	NFATC3/PPARG	2
BP	GO:1904355	positive regulation of telomere capping	2/260	17/18723	0.022773705359745	0.0683601121500565	0.0434703568420511	MAPK3/PRKCQ	2
BP	GO:2000696	regulation of epithelial cell differentiation involved in kidney development	2/260	17/18723	0.022773705359745	0.0683601121500565	0.0434703568420511	MMP9/STAT1	2
BP	GO:0050890	cognition	9/260	296/18723	0.0229453543986735	0.0688164350057736	0.0437605336242317	B2M/BDNF/CX3CR1/FGF13/FYN/HLA-DRA/OPRL1/PTGS2/TLR2	9
BP	GO:0090049	regulation of cell migration involved in sprouting angiogenesis	4/260	78/18723	0.0232781153826366	0.0697547628474563	0.0443572185159013	AKT3/HMOX1/NR2E1/PTGS2	4
BP	GO:0006869	lipid transport	11/260	398/18723	0.0237660156624267	0.071155978575976	0.0452482549085529	AQP9/FABP3/FASLG/IL1B/INHBA/NFKBIA/PLSCR1/PLTP/POMC/PPARG/RETN	11
BP	GO:0071383	cellular response to steroid hormone stimulus	7/260	204/18723	0.0241308560681973	0.0721866735282422	0.0459036762640937	ESRRA/FLT3/GPER1/NEDD4/NR2E1/NR3C2/PGRMC2	7
BP	GO:0044270	cellular nitrogen compound catabolic process	12/260	451/18723	0.0242272835547362	0.0724133470954009	0.0460478185210494	APOBEC3A/APOBEC3C/HMOX1/HSPA1A/HSPA1B/IDO1/MAPK14/PRKCA/RNASE2/RNASE3/SLC11A1/TYMP	12
BP	GO:0051279	regulation of release of sequestered calcium ion into cytosol	4/260	79/18723	0.0242605142759529	0.0724509054953074	0.0460717019962954	CXCL10/GPER1/PLCG1/XCL1	4
BP	GO:0003197	endocardial cushion development	3/260	45/18723	0.0244712485510975	0.0727005059345979	0.0462304235054128	ACVRL1/BMPR1A/JAG1	3
BP	GO:0045933	positive regulation of muscle contraction	3/260	45/18723	0.0244712485510975	0.0727005059345979	0.0462304235054128	GPER1/PROK2/PTGS2	3
BP	GO:0048599	oocyte development	3/260	45/18723	0.0244712485510975	0.0727005059345979	0.0462304235054128	INHBB/INSL3/RXFP2	3
BP	GO:0060421	positive regulation of heart growth	3/260	45/18723	0.0244712485510975	0.0727005059345979	0.0462304235054128	BMPR1A/MAPK14/TGFBR3	3
BP	GO:1904646	cellular response to amyloid-beta	3/260	45/18723	0.0244712485510975	0.0727005059345979	0.0462304235054128	FPR2/FYN/LCN2	3
BP	GO:0030203	glycosaminoglycan metabolic process	5/260	118/18723	0.0244892462945693	0.0727005059345979	0.0462304235054128	HGF/IL1B/PDGFRB/PGLYRP1/PGLYRP2	5
BP	GO:0045446	endothelial cell differentiation	5/260	118/18723	0.0244892462945693	0.0727005059345979	0.0462304235054128	ACVR2B/ACVRL1/IL1B/JAG1/S1PR1	5
BP	GO:0003012	muscle system process	12/260	452/18723	0.024591980898681	0.0729437267603854	0.0463850882032294	DES/EDNRB/FGF13/GPER1/HMOX1/IL1B/LTB4R/PRKCA/PROK2/PTGS2/TACR1/VEGFB	12
BP	GO:0042886	amide transport	9/260	301/18723	0.025212394936539	0.0744187922998807	0.0473230858651777	ACVR1C/AQP9/GPER1/IFNG/IL1B/IL1RN/INHBB/PLTP/S100A8	9
BP	GO:0048145	regulation of fibroblast proliferation	4/260	80/18723	0.0252676703224684	0.0744187922998807	0.0473230858651777	IFI30/PDGFD/PDGFRB/S100A6	4
BP	GO:0001946	lymphangiogenesis	2/260	18/18723	0.0253890387339455	0.0744187922998807	0.0473230858651777	ACVR2B/ACVRL1	2
BP	GO:0002283	neutrophil activation involved in immune response	2/260	18/18723	0.0253890387339455	0.0744187922998807	0.0473230858651777	FCER1G/TYROBP	2
BP	GO:0002544	chronic inflammatory response	2/260	18/18723	0.0253890387339455	0.0744187922998807	0.0473230858651777	S100A8/S100A9	2
BP	GO:0030730	sequestering of triglyceride	2/260	18/18723	0.0253890387339455	0.0744187922998807	0.0473230858651777	IL1B/PPARG	2
BP	GO:0034162	toll-like receptor 9 signaling pathway	2/260	18/18723	0.0253890387339455	0.0744187922998807	0.0473230858651777	RSAD2/UNC93B1	2
BP	GO:0045953	negative regulation of natural killer cell mediated cytotoxicity	2/260	18/18723	0.0253890387339455	0.0744187922998807	0.0473230858651777	KLRC1/KLRD1	2
BP	GO:0048535	lymph node development	2/260	18/18723	0.0253890387339455	0.0744187922998807	0.0473230858651777	CXCR5/IL7R	2
BP	GO:0060192	negative regulation of lipase activity	2/260	18/18723	0.0253890387339455	0.0744187922998807	0.0473230858651777	ANGPTL3/SORT1	2
BP	GO:0060749	mammary gland alveolus development	2/260	18/18723	0.0253890387339455	0.0744187922998807	0.0473230858651777	AREG/TGFA	2
BP	GO:0061377	mammary gland lobule development	2/260	18/18723	0.0253890387339455	0.0744187922998807	0.0473230858651777	AREG/TGFA	2
BP	GO:0071360	cellular response to exogenous dsRNA	2/260	18/18723	0.0253890387339455	0.0744187922998807	0.0473230858651777	IFIH1/TLR3	2
BP	GO:1901673	regulation of mitotic spindle assembly	2/260	18/18723	0.0253890387339455	0.0744187922998807	0.0473230858651777	HSPA1A/HSPA1B	2
BP	GO:0097305	response to alcohol	8/260	253/18723	0.0254076709592006	0.0744187922998807	0.0473230858651777	CCR5/CCR7/CD14/FYN/INHBA/PTGFR/S100A8/TGFBR3	8
BP	GO:0021953	central nervous system neuron differentiation	6/260	162/18723	0.0257876611838142	0.0754687313108954	0.0479907445631479	B2M/HSP90AB1/INHBA/NR2E1/NRP2/RORA	6
BP	GO:0001974	blood vessel remodeling	3/260	46/18723	0.0259167732842769	0.0757201726122289	0.0481506366807881	ACVR2B/ACVRL1/JAG1	3
BP	GO:0061462	protein localization to lysosome	3/260	46/18723	0.0259167732842769	0.0757201726122289	0.0481506366807881	HSPA8/NEDD4/SORT1	3
BP	GO:0048675	axon extension	5/260	120/18723	0.0260951632843317	0.0761778871564253	0.048441698440961	HSP90AB1/NRP2/SEMA4A/SEMA4B/SEMA6B	5
BP	GO:0030512	negative regulation of transforming growth factor beta receptor signaling pathway	4/260	81/18723	0.0262996974251394	0.0766473309829915	0.0487402188795076	HSPA1A/PPARG/TGFB3/TGFBR3	4
BP	GO:0048144	fibroblast proliferation	4/260	81/18723	0.0262996974251394	0.0766473309829915	0.0487402188795076	IFI30/PDGFD/PDGFRB/S100A6	4
BP	GO:0007611	learning or memory	8/260	255/18723	0.0264630656234037	0.077059392089413	0.0490022495107265	B2M/BDNF/CX3CR1/FGF13/FYN/OPRL1/PTGS2/TLR2	8
BP	GO:0090287	regulation of cellular response to growth factor stimulus	9/260	304/18723	0.0266466552571804	0.0775296044246262	0.0493012586457377	ACVRL1/HSP90AB1/HSPA1A/IL1B/NEDD4/NEO1/PPARG/TGFB3/TGFBR3	9
BP	GO:0042752	regulation of circadian rhythm	5/260	121/18723	0.0269227759446731	0.0782680368673497	0.0497708295808829	NR1D2/OPRL1/PPARG/RORA/RORC	5
BP	GO:0050806	positive regulation of synaptic transmission	6/260	164/18723	0.027172152107359	0.07892756030522	0.0501902220933906	CX3CR1/GPER1/NR2E1/PTGS2/RETN/TYROBP	6
BP	GO:0002312	B cell activation involved in immune response	4/260	82/18723	0.0273567005495197	0.0789561824427644	0.0502084229782854	BCL3/CD28/CD40LG/TNFSF13	4
BP	GO:0031641	regulation of myelination	3/260	47/18723	0.0274072087943081	0.0789561824427644	0.0502084229782854	HGF/TG/TYMP	3
BP	GO:0035850	epithelial cell differentiation involved in kidney development	3/260	47/18723	0.0274072087943081	0.0789561824427644	0.0502084229782854	JAG1/MMP9/STAT1	3
BP	GO:0043618	regulation of transcription from RNA polymerase II promoter in response to stress	3/260	47/18723	0.0274072087943081	0.0789561824427644	0.0502084229782854	HMOX1/HSPA1A/NEDD4	3
BP	GO:0045601	regulation of endothelial cell differentiation	3/260	47/18723	0.0274072087943081	0.0789561824427644	0.0502084229782854	ACVRL1/IL1B/JAG1	3
BP	GO:0050798	activated T cell proliferation	3/260	47/18723	0.0274072087943081	0.0789561824427644	0.0502084229782854	FYN/IL23A/IL2RA	3
BP	GO:0051489	regulation of filopodium assembly	3/260	47/18723	0.0274072087943081	0.0789561824427644	0.0502084229782854	CCR7/PIK3R1/TGFB3	3
BP	GO:0051972	regulation of telomerase activity	3/260	47/18723	0.0274072087943081	0.0789561824427644	0.0502084229782854	HSP90AB1/MAPK3/PRKCQ	3
BP	GO:0101023	vascular endothelial cell proliferation	3/260	47/18723	0.0274072087943081	0.0789561824427644	0.0502084229782854	AKT3/PLCG1/PPARG	3
BP	GO:1905562	regulation of vascular endothelial cell proliferation	3/260	47/18723	0.0274072087943081	0.0789561824427644	0.0502084229782854	AKT3/PLCG1/PPARG	3
BP	GO:0051928	positive regulation of calcium ion transport	5/260	122/18723	0.0277669501061653	0.0799268695174185	0.050825685182662	CXCL10/GPER1/PDGFRB/PLCG1/XCL1	5
BP	GO:0002716	negative regulation of natural killer cell mediated immunity	2/260	19/18723	0.0281200197096827	0.0802840302134751	0.0510528045132075	KLRC1/KLRD1	2
BP	GO:0010759	positive regulation of macrophage chemotaxis	2/260	19/18723	0.0281200197096827	0.0802840302134751	0.0510528045132075	C3AR1/MAPK3	2
BP	GO:0032695	negative regulation of interleukin-12 production	2/260	19/18723	0.0281200197096827	0.0802840302134751	0.0510528045132075	CCR7/TLR8	2
BP	GO:0035313	wound healing, spreading of epidermal cells	2/260	19/18723	0.0281200197096827	0.0802840302134751	0.0510528045132075	ACVRL1/HBEGF	2
BP	GO:0038092	nodal signaling pathway	2/260	19/18723	0.0281200197096827	0.0802840302134751	0.0510528045132075	ACVR1B/ACVR1C	2
BP	GO:0051546	keratinocyte migration	2/260	19/18723	0.0281200197096827	0.0802840302134751	0.0510528045132075	HBEGF/MMP9	2
BP	GO:0070233	negative regulation of T cell apoptotic process	2/260	19/18723	0.0281200197096827	0.0802840302134751	0.0510528045132075	IL7R/PRKCQ	2
BP	GO:0072074	kidney mesenchyme development	2/260	19/18723	0.0281200197096827	0.0802840302134751	0.0510528045132075	PDGFRB/STAT1	2
BP	GO:1900221	regulation of amyloid-beta clearance	2/260	19/18723	0.0281200197096827	0.0802840302134751	0.0510528045132075	IFNG/IFNGR1	2
BP	GO:2000831	regulation of steroid hormone secretion	2/260	19/18723	0.0281200197096827	0.0802840302134751	0.0510528045132075	POMC/RETN	2
BP	GO:0050672	negative regulation of lymphocyte proliferation	4/260	83/18723	0.0284387757901063	0.0811280292271054	0.0515895054802322	CBLB/IL2RA/TYROBP/XCL1	4
BP	GO:0045927	positive regulation of growth	8/260	259/18723	0.0286647516452379	0.0817061945269952	0.0519571621605596	BDNF/BMPR1A/CXCL16/HBEGF/MAPK14/S100A8/S100A9/TGFBR3	8
BP	GO:0006457	protein folding	7/260	212/18723	0.0289404719234717	0.0822303731654278	0.0522904885953031	B2M/HSP90AB1/HSPA1A/HSPA1B/HSPA1L/HSPA6/HSPA8	7
BP	GO:0051052	regulation of DNA metabolic process	10/260	359/18723	0.0289422107117445	0.0822303731654278	0.0522904885953031	ACVRL1/CD28/HGF/HSP90AB1/IL7R/MAPK3/PDGFRB/PPP4C/PRKCQ/TNFSF13	10
BP	GO:2000146	negative regulation of cell motility	10/260	359/18723	0.0289422107117445	0.0822303731654278	0.0522904885953031	ACVR1C/ACVRL1/BMPR1A/CX3CR1/HMOX1/IFITM1/IL24/JAG1/KLRK1/PPARG	10
BP	GO:0048146	positive regulation of fibroblast proliferation	3/260	48/18723	0.0289424644854928	0.0822303731654278	0.0522904885953031	PDGFD/PDGFRB/S100A6	3
BP	GO:0031960	response to corticosteroid	6/260	167/18723	0.0293398194467001	0.0832918275142759	0.0529654699238107	ADM/AREG/FLT3/GPER1/IL1RN/PTGS2	6
BP	GO:0032945	negative regulation of mononuclear cell proliferation	4/260	84/18723	0.0295460104410613	0.083809314406441	0.053294541061291	CBLB/IL2RA/TYROBP/XCL1	4
BP	GO:0002204	somatic recombination of immunoglobulin genes involved in immune response	3/260	49/18723	0.0305224240773345	0.0859531074820359	0.054657784143559	CD28/CD40LG/TNFSF13	3
BP	GO:0002208	somatic diversification of immunoglobulins involved in immune response	3/260	49/18723	0.0305224240773345	0.0859531074820359	0.054657784143559	CD28/CD40LG/TNFSF13	3
BP	GO:0009409	response to cold	3/260	49/18723	0.0305224240773345	0.0859531074820359	0.054657784143559	ADM/CXCL10/NFKBIA	3
BP	GO:0009994	oocyte differentiation	3/260	49/18723	0.0305224240773345	0.0859531074820359	0.054657784143559	INHBB/INSL3/RXFP2	3
BP	GO:0010823	negative regulation of mitochondrion organization	3/260	49/18723	0.0305224240773345	0.0859531074820359	0.054657784143559	HGF/HSPA1A/PPARG	3
BP	GO:0045190	isotype switching	3/260	49/18723	0.0305224240773345	0.0859531074820359	0.054657784143559	CD28/CD40LG/TNFSF13	3
BP	GO:0072666	establishment of protein localization to vacuole	3/260	49/18723	0.0305224240773345	0.0859531074820359	0.054657784143559	HSPA8/NEDD4/SORT1	3
BP	GO:1904707	positive regulation of vascular associated smooth muscle cell proliferation	3/260	49/18723	0.0305224240773345	0.0859531074820359	0.054657784143559	BMPR1A/FGF9/MMP9	3
BP	GO:1904894	positive regulation of receptor signaling pathway via STAT	3/260	49/18723	0.0305224240773345	0.0859531074820359	0.054657784143559	IL10RB/IL23A/IL7R	3
BP	GO:0019439	aromatic compound catabolic process	12/260	467/18723	0.0305582146187632	0.0859848318245456	0.0546779577279213	APOBEC3A/APOBEC3C/HMOX1/HSPA1A/HSPA1B/IDO1/MAPK14/PRKCA/RNASE2/RNASE3/SLC11A1/TYMP	12
BP	GO:0032092	positive regulation of protein binding	4/260	85/18723	0.0306784830710868	0.0860873369200241	0.054743140960342	B2M/BDNF/HSP90AB1/MMP9	4
BP	GO:0060021	roof of mouth development	4/260	85/18723	0.0306784830710868	0.0860873369200241	0.054743140960342	BMPR1A/INHBA/TGFB3/TGFBR3	4
BP	GO:0097194	execution phase of apoptosis	4/260	85/18723	0.0306784830710868	0.0860873369200241	0.054743140960342	ACVR1C/FASLG/GPER1/PLSCR1	4
BP	GO:0003215	cardiac right ventricle morphogenesis	2/260	20/18723	0.0309629583160726	0.0860873369200241	0.054743140960342	BMPR1A/JAG1	2
BP	GO:0006590	thyroid hormone generation	2/260	20/18723	0.0309629583160726	0.0860873369200241	0.054743140960342	CTSB/TG	2
BP	GO:0009110	vitamin biosynthetic process	2/260	20/18723	0.0309629583160726	0.0860873369200241	0.054743140960342	IFNG/PLTP	2
BP	GO:0010893	positive regulation of steroid biosynthetic process	2/260	20/18723	0.0309629583160726	0.0860873369200241	0.054743140960342	ADM/IFNG	2
BP	GO:0016553	base conversion or substitution editing	2/260	20/18723	0.0309629583160726	0.0860873369200241	0.054743140960342	APOBEC3A/APOBEC3C	2
BP	GO:0017121	plasma membrane phospholipid scrambling	2/260	20/18723	0.0309629583160726	0.0860873369200241	0.054743140960342	FASLG/PLSCR1	2
BP	GO:0032930	positive regulation of superoxide anion generation	2/260	20/18723	0.0309629583160726	0.0860873369200241	0.054743140960342	FPR2/TYROBP	2
BP	GO:0033005	positive regulation of mast cell activation	2/260	20/18723	0.0309629583160726	0.0860873369200241	0.054743140960342	FGR/IL4R	2
BP	GO:0043011	myeloid dendritic cell differentiation	2/260	20/18723	0.0309629583160726	0.0860873369200241	0.054743140960342	LTBR/RELB	2
BP	GO:0048670	regulation of collateral sprouting	2/260	20/18723	0.0309629583160726	0.0860873369200241	0.054743140960342	BDNF/FGF13	2
BP	GO:0051004	regulation of lipoprotein lipase activity	2/260	20/18723	0.0309629583160726	0.0860873369200241	0.054743140960342	ANGPTL3/SORT1	2
BP	GO:1902004	positive regulation of amyloid-beta formation	2/260	20/18723	0.0309629583160726	0.0860873369200241	0.054743140960342	IFNG/IFNGR1	2
BP	GO:0032874	positive regulation of stress-activated MAPK cascade	5/260	126/18723	0.0313109983298758	0.0869860223015408	0.0553146171179222	CCR7/IL1B/LTBR/RASGRP1/TLR3	5
BP	GO:0045921	positive regulation of exocytosis	4/260	86/18723	0.0318362636022308	0.088375249556153	0.0561980300116888	FGR/IFNG/IL4R/KLRC2	4
BP	GO:0050873	brown fat cell differentiation	3/260	50/18723	0.0321469465950966	0.0891670844639309	0.0567015597005451	FABP3/MAPK14/PTGS2	3
BP	GO:0046890	regulation of lipid biosynthetic process	6/260	171/18723	0.0324026701564581	0.0898053451134719	0.0571074311557131	ADM/FABP3/GPER1/IFNG/IL1B/PTGS2	6
BP	GO:0001776	leukocyte homeostasis	4/260	87/18723	0.0330194133924165	0.0914423881151757	0.0581484306686108	FLT3/IL2RA/TNFSF13B/TNFSF14	4
BP	GO:0017015	regulation of transforming growth factor beta receptor signaling pathway	5/260	128/18723	0.0331845473925847	0.0917547501249227	0.0583470624086787	HSP90AB1/HSPA1A/PPARG/TGFB3/TGFBR3	5
BP	GO:0070304	positive regulation of stress-activated protein kinase signaling cascade	5/260	128/18723	0.0331845473925847	0.0917547501249227	0.0583470624086787	CCR7/IL1B/LTBR/RASGRP1/TLR3	5
BP	GO:0010874	regulation of cholesterol efflux	3/260	51/18723	0.0338158673344388	0.092748314907782	0.0589788726017601	NFKBIA/PLTP/PPARG	3
BP	GO:0043124	negative regulation of I-kappaB kinase/NF-kappaB signaling	3/260	51/18723	0.0338158673344388	0.092748314907782	0.0589788726017601	NLRX1/RORA/STAT1	3
BP	GO:0060043	regulation of cardiac muscle cell proliferation	3/260	51/18723	0.0338158673344388	0.092748314907782	0.0589788726017601	BMPR1A/MAPK14/TGFBR3	3
BP	GO:1903307	positive regulation of regulated secretory pathway	3/260	51/18723	0.0338158673344388	0.092748314907782	0.0589788726017601	FGR/IL4R/KLRC2	3
BP	GO:0000002	mitochondrial genome maintenance	2/260	21/18723	0.0339142440706722	0.092748314907782	0.0589788726017601	AKT3/TYMP	2
BP	GO:0003177	pulmonary valve development	2/260	21/18723	0.0339142440706722	0.092748314907782	0.0589788726017601	JAG1/NFATC1	2
BP	GO:0032516	positive regulation of phosphoprotein phosphatase activity	2/260	21/18723	0.0339142440706722	0.092748314907782	0.0589788726017601	HSP90AB1/PDGFRB	2
BP	GO:0033762	response to glucagon	2/260	21/18723	0.0339142440706722	0.092748314907782	0.0589788726017601	CYSLTR2/GLP2R	2
BP	GO:0042454	ribonucleoside catabolic process	2/260	21/18723	0.0339142440706722	0.092748314907782	0.0589788726017601	APOBEC3A/APOBEC3C	2
BP	GO:0043373	CD4-positive, alpha-beta T cell lineage commitment	2/260	21/18723	0.0339142440706722	0.092748314907782	0.0589788726017601	CTSL/IL23A	2
BP	GO:0045655	regulation of monocyte differentiation	2/260	21/18723	0.0339142440706722	0.092748314907782	0.0589788726017601	CD4/IRF7	2
BP	GO:0046597	negative regulation of viral entry into host cell	2/260	21/18723	0.0339142440706722	0.092748314907782	0.0589788726017601	IFITM1/PTX3	2
BP	GO:0070269	pyroptosis	2/260	21/18723	0.0339142440706722	0.092748314907782	0.0589788726017601	ELANE/GZMB	2
BP	GO:1901028	regulation of mitochondrial outer membrane permeabilization involved in apoptotic signaling pathway	2/260	21/18723	0.0339142440706722	0.092748314907782	0.0589788726017601	GZMB/HSPA1A	2
BP	GO:0050708	regulation of protein secretion	8/260	268/18723	0.0340746931194528	0.0931144770668758	0.0592117159839202	ACVR1C/GPER1/IFNG/IL1B/INHBB/RSAD2/TGFB3/TLR2	8
BP	GO:0007498	mesoderm development	5/260	129/18723	0.0341469561741427	0.0932392744131966	0.0592910749113251	BMPR1A/GDF11/HCK/INHBA/SECTM1	5
BP	GO:0007584	response to nutrient	6/260	174/18723	0.0348314983720926	0.095034422795764	0.0604326140094959	CD3E/CXCL10/HMOX1/PPARG/PTGS2/STAT1	6
BP	GO:0010718	positive regulation of epithelial to mesenchymal transition	3/260	52/18723	0.035528998800701	0.0968621071502781	0.0615948428091059	IL1B/JAG1/TGFB3	3
BP	GO:1903844	regulation of cellular response to transforming growth factor beta stimulus	5/260	131/18723	0.0361233626293342	0.0984059901930424	0.0625766016839895	HSP90AB1/HSPA1A/PPARG/TGFB3/TGFBR3	5
BP	GO:0034644	cellular response to UV	4/260	90/18723	0.036721565264577	0.0995530167495361	0.0633059985815346	MMP9/NEDD4/PIK3R1/PTGS2	4
BP	GO:0048477	oogenesis	4/260	90/18723	0.036721565264577	0.0995530167495361	0.0633059985815346	INHBB/INSL3/PTX3/RXFP2	4
BP	GO:0061097	regulation of protein tyrosine kinase activity	4/260	90/18723	0.036721565264577	0.0995530167495361	0.0633059985815346	AREG/CBLB/HBEGF/TGFA	4
BP	GO:0070664	negative regulation of leukocyte proliferation	4/260	90/18723	0.036721565264577	0.0995530167495361	0.0633059985815346	CBLB/IL2RA/TYROBP/XCL1	4
BP	GO:0002053	positive regulation of mesenchymal cell proliferation	2/260	22/18723	0.0369703444974033	0.0995530167495361	0.0633059985815346	BMPR1A/STAT1	2
BP	GO:0007398	ectoderm development	2/260	22/18723	0.0369703444974033	0.0995530167495361	0.0633059985815346	BMPR1A/TPT1	2
BP	GO:0031281	positive regulation of cyclase activity	2/260	22/18723	0.0369703444974033	0.0995530167495361	0.0633059985815346	MAPK14/MAPK3	2
BP	GO:0032693	negative regulation of interleukin-10 production	2/260	22/18723	0.0369703444974033	0.0995530167495361	0.0633059985815346	IL23A/TYROBP	2
BP	GO:0035584	calcium-mediated signaling using intracellular calcium source	2/260	22/18723	0.0369703444974033	0.0995530167495361	0.0633059985815346	AZU1/PTGFR	2
BP	GO:0045624	positive regulation of T-helper cell differentiation	2/260	22/18723	0.0369703444974033	0.0995530167495361	0.0633059985815346	IL23A/IL4R	2
BP	GO:0050860	negative regulation of T cell receptor signaling pathway	2/260	22/18723	0.0369703444974033	0.0995530167495361	0.0633059985815346	CBLB/SH2D1A	2
BP	GO:0060713	labyrinthine layer morphogenesis	2/260	22/18723	0.0369703444974033	0.0995530167495361	0.0633059985815346	ADM/SOCS3	2
BP	GO:0071359	cellular response to dsRNA	2/260	22/18723	0.0369703444974033	0.0995530167495361	0.0633059985815346	IFIH1/TLR3	2
BP	GO:0071404	cellular response to low-density lipoprotein particle stimulus	2/260	22/18723	0.0369703444974033	0.0995530167495361	0.0633059985815346	FCER1G/PPARG	2
BP	GO:2000193	positive regulation of fatty acid transport	2/260	22/18723	0.0369703444974033	0.0995530167495361	0.0633059985815346	FABP3/IL1B	2
BP	GO:0001541	ovarian follicle development	3/260	53/18723	0.0372861316233961	0.0998664457384468	0.0635053088161739	INHBA/INHBB/PTX3	3
BP	GO:0008347	glial cell migration	3/260	53/18723	0.0372861316233961	0.0998664457384468	0.0635053088161739	AZU1/CX3CR1/NR2E1	3
BP	GO:0031279	regulation of cyclase activity	3/260	53/18723	0.0372861316233961	0.0998664457384468	0.0635053088161739	EDNRB/MAPK14/MAPK3	3
BP	GO:0043620	regulation of DNA-templated transcription in response to stress	3/260	53/18723	0.0372861316233961	0.0998664457384468	0.0635053088161739	HMOX1/HSPA1A/NEDD4	3
BP	GO:0045744	negative regulation of G protein-coupled receptor signaling pathway	3/260	53/18723	0.0372861316233961	0.0998664457384468	0.0635053088161739	ADM/CXCL8/OPRL1	3
BP	GO:1990090	cellular response to nerve growth factor stimulus	3/260	53/18723	0.0372861316233961	0.0998664457384468	0.0635053088161739	BDNF/LCN2/SORT1	3
BP	GO:2000772	regulation of cellular senescence	3/260	53/18723	0.0372861316233961	0.0998664457384468	0.0635053088161739	AKT3/B2M/BMPR1A	3
BP	GO:0071466	cellular response to xenobiotic stimulus	6/260	177/18723	0.037374927325722	0.100027858934337	0.0636079518488382	APOBEC3A/IL1B/RORA/RORC/S100A12/TLR3	6
BP	GO:0006885	regulation of pH	4/260	91/18723	0.0380066374676116	0.101563468720615	0.0645844497403734	EDNRB/FASLG/MAPK3/SLC11A1	4
BP	GO:0055006	cardiac cell development	4/260	91/18723	0.0380066374676116	0.101563468720615	0.0645844497403734	BMPR1A/JAG1/PDGFRB/TGFBR3	4
BP	GO:0010565	regulation of cellular ketone metabolic process	5/260	133/18723	0.0381689388684559	0.101841932779914	0.0647615256936551	ADM/FABP3/IL1B/PPARG/PTGS2	5
BP	GO:0046328	regulation of JNK cascade	5/260	133/18723	0.0381689388684559	0.101841932779914	0.0647615256936551	CCR7/IL1B/LTBR/RASGRP1/TLR3	5
BP	GO:0051703	biological process involved in intraspecies interaction between organisms	3/260	54/18723	0.0390870354464605	0.104133089874841	0.066218477904018	CX3CR1/LTF/NR2E1	3
BP	GO:1902893	regulation of pri-miRNA transcription by RNA polymerase II	3/260	54/18723	0.0390870354464605	0.104133089874841	0.066218477904018	BMPR1A/NFATC3/PPARG	3
BP	GO:0061041	regulation of wound healing	5/260	134/18723	0.03921779620344	0.104402121100426	0.0663895554960524	HBEGF/INSL3/KLKB1/PLAU/TNFRSF12A	5
BP	GO:0071897	DNA biosynthetic process	6/260	180/18723	0.0400343439902892	0.105860105091969	0.0673166909612964	ACVRL1/HGF/HSP90AB1/MAPK3/PDGFRB/PRKCQ	6
BP	GO:0002363	alpha-beta T cell lineage commitment	2/260	23/18723	0.0401278036700589	0.105860105091969	0.0673166909612964	CTSL/IL23A	2
BP	GO:0010888	negative regulation of lipid storage	2/260	23/18723	0.0401278036700589	0.105860105091969	0.0673166909612964	NFKBIA/PPARG	2
BP	GO:0033081	regulation of T cell differentiation in thymus	2/260	23/18723	0.0401278036700589	0.105860105091969	0.0673166909612964	IL7R/RASGRP1	2
BP	GO:0034695	response to prostaglandin E	2/260	23/18723	0.0401278036700589	0.105860105091969	0.0673166909612964	CCR7/TGFBR3	2
BP	GO:0035994	response to muscle stretch	2/260	23/18723	0.0401278036700589	0.105860105091969	0.0673166909612964	MAPK14/NFKBIA	2
BP	GO:0036303	lymph vessel morphogenesis	2/260	23/18723	0.0401278036700589	0.105860105091969	0.0673166909612964	ACVR2B/ACVRL1	2
BP	GO:0043369	CD4-positive or CD8-positive, alpha-beta T cell lineage commitment	2/260	23/18723	0.0401278036700589	0.105860105091969	0.0673166909612964	CTSL/IL23A	2
BP	GO:0045723	positive regulation of fatty acid biosynthetic process	2/260	23/18723	0.0401278036700589	0.105860105091969	0.0673166909612964	IL1B/PTGS2	2
BP	GO:0051131	chaperone-mediated protein complex assembly	2/260	23/18723	0.0401278036700589	0.105860105091969	0.0673166909612964	HSP90AB1/HSPA1A	2
BP	GO:0060353	regulation of cell adhesion molecule production	2/260	23/18723	0.0401278036700589	0.105860105091969	0.0673166909612964	CXCL8/IL1B	2
BP	GO:0090335	regulation of brown fat cell differentiation	2/260	23/18723	0.0401278036700589	0.105860105091969	0.0673166909612964	MAPK14/PTGS2	2
BP	GO:0019217	regulation of fatty acid metabolic process	4/260	93/18723	0.0406534458950065	0.107085635843646	0.0680960088620536	FABP3/IL1B/PPARG/PTGS2	4
BP	GO:0090398	cellular senescence	4/260	93/18723	0.0406534458950065	0.107085635843646	0.0680960088620536	AKT3/B2M/BMPR1A/MAPK14	4
BP	GO:0003179	heart valve morphogenesis	3/260	55/18723	0.0409314597947982	0.107494904899298	0.0683562640215909	BMPR1A/JAG1/NFATC1	3
BP	GO:0038066	p38MAPK cascade	3/260	55/18723	0.0409314597947982	0.107494904899298	0.0683562640215909	HGF/IL1B/MAPK14	3
BP	GO:0061098	positive regulation of protein tyrosine kinase activity	3/260	55/18723	0.0409314597947982	0.107494904899298	0.0683562640215909	AREG/HBEGF/TGFA	3
BP	GO:0061614	pri-miRNA transcription by RNA polymerase II	3/260	55/18723	0.0409314597947982	0.107494904899298	0.0683562640215909	BMPR1A/NFATC3/PPARG	3
BP	GO:1902903	regulation of supramolecular fiber organization	10/260	383/18723	0.0420080545627322	0.110225886476002	0.0700929016591627	CCR7/FGF13/GMFG/HCK/HSPA1A/HSPA1B/HSPA8/PIK3R1/S1PR1/TGFB3	10
BP	GO:0045055	regulated exocytosis	7/260	230/18723	0.0420342299539119	0.110225886476002	0.0700929016591627	FGR/HCK/HMOX1/IL4R/KLRC2/PTGDR/RASGRP1	7
BP	GO:0021700	developmental maturation	8/260	280/18723	0.0423127955173909	0.110873438777259	0.0705046816976115	ACVRL1/CX3CR1/EDNRB/INSL3/LTF/PPARG/RXFP2/S1PR1	8
BP	GO:0010977	negative regulation of neuron projection development	5/260	137/18723	0.0424691843882291	0.111200119839531	0.0707124189570137	B2M/FGF13/SEMA4A/SEMA4B/SEMA6B	5
BP	GO:0010518	positive regulation of phospholipase activity	3/260	56/18723	0.0428191349176483	0.111782492197524	0.0710827509155302	ITK/PDGFRB/TXK	3
BP	GO:0046622	positive regulation of organ growth	3/260	56/18723	0.0428191349176483	0.111782492197524	0.0710827509155302	BMPR1A/MAPK14/TGFBR3	3
BP	GO:0048008	platelet-derived growth factor receptor signaling pathway	3/260	56/18723	0.0428191349176483	0.111782492197524	0.0710827509155302	CBLB/PDGFD/PDGFRB	3
BP	GO:1990089	response to nerve growth factor	3/260	56/18723	0.0428191349176483	0.111782492197524	0.0710827509155302	BDNF/LCN2/SORT1	3
BP	GO:0002438	acute inflammatory response to antigenic stimulus	2/260	24/18723	0.0433832407809695	0.112053910315227	0.0712553463379024	CCR7/ELANE	2
BP	GO:0002922	positive regulation of humoral immune response	2/260	24/18723	0.0433832407809695	0.112053910315227	0.0712553463379024	CCR7/IL1B	2
BP	GO:0003148	outflow tract septum morphogenesis	2/260	24/18723	0.0433832407809695	0.112053910315227	0.0712553463379024	BMPR1A/NRP2	2
BP	GO:0010288	response to lead ion	2/260	24/18723	0.0433832407809695	0.112053910315227	0.0712553463379024	PLSCR1/PTGS2	2
BP	GO:0016486	peptide hormone processing	2/260	24/18723	0.0433832407809695	0.112053910315227	0.0712553463379024	CTSG/CTSL	2
BP	GO:0030878	thyroid gland development	2/260	24/18723	0.0433832407809695	0.112053910315227	0.0712553463379024	MAPK3/TG	2
BP	GO:0031639	plasminogen activation	2/260	24/18723	0.0433832407809695	0.112053910315227	0.0712553463379024	KLKB1/PLAU	2
BP	GO:0032928	regulation of superoxide anion generation	2/260	24/18723	0.0433832407809695	0.112053910315227	0.0712553463379024	FPR2/TYROBP	2
BP	GO:0035458	cellular response to interferon-beta	2/260	24/18723	0.0433832407809695	0.112053910315227	0.0712553463379024	STAT1/TLR3	2
BP	GO:0045649	regulation of macrophage differentiation	2/260	24/18723	0.0433832407809695	0.112053910315227	0.0712553463379024	INHBA/PRKCA	2
BP	GO:0051043	regulation of membrane protein ectodomain proteolysis	2/260	24/18723	0.0433832407809695	0.112053910315227	0.0712553463379024	IFNG/IL1B	2
BP	GO:0070841	inclusion body assembly	2/260	24/18723	0.0433832407809695	0.112053910315227	0.0712553463379024	HSPA1A/HSPA1B	2
BP	GO:0098743	cell aggregation	2/260	24/18723	0.0433832407809695	0.112053910315227	0.0712553463379024	LTF/MAPK14	2
BP	GO:2000310	regulation of NMDA receptor activity	2/260	24/18723	0.0433832407809695	0.112053910315227	0.0712553463379024	IFNG/IFNGR2	2
BP	GO:0008585	female gonad development	4/260	95/18723	0.0434025128944891	0.112053910315227	0.0712553463379024	INHBA/INHBB/PTX3/RETN	4
BP	GO:0032273	positive regulation of protein polymerization	5/260	138/18723	0.0435880478471734	0.112450107249588	0.0715072889046229	CCR7/GMFG/HCK/HSPA1A/HSPA1B	5
BP	GO:2001257	regulation of cation channel activity	6/260	184/18723	0.0437627673687888	0.112817839996304	0.071741131027163	AHNAK/FGF13/IFNG/IFNGR2/MMP9/OPRL1	6
BP	GO:1901361	organic cyclic compound catabolic process	12/260	495/18723	0.0443752054500706	0.114312615949998	0.0726916625880734	APOBEC3A/APOBEC3C/HMOX1/HSPA1A/HSPA1B/IDO1/MAPK14/PRKCA/RNASE2/RNASE3/SLC11A1/TYMP	12
BP	GO:0007160	cell-matrix adhesion	7/260	233/18723	0.0445365184116482	0.114624741166873	0.0728901437509941	ACVRL1/ANGPTL3/CCR7/CD3E/JAG1/PIK3R1/PLAU	7
BP	GO:0051146	striated muscle cell differentiation	8/260	283/18723	0.0445617576184961	0.114624741166873	0.0728901437509941	BDNF/BMPR1A/CXCL10/IL4R/MAPK14/NFATC2/PDGFRB/SORT1	8
BP	GO:0002011	morphogenesis of an epithelial sheet	3/260	57/18723	0.0447497726092905	0.114855565716085	0.073036925627246	ACVRL1/HBEGF/JAG1	3
BP	GO:0016447	somatic recombination of immunoglobulin gene segments	3/260	57/18723	0.0447497726092905	0.114855565716085	0.073036925627246	CD28/CD40LG/TNFSF13	3
BP	GO:0061005	cell differentiation involved in kidney development	3/260	57/18723	0.0447497726092905	0.114855565716085	0.073036925627246	JAG1/MMP9/STAT1	3
BP	GO:0055017	cardiac muscle tissue growth	4/260	96/18723	0.0448153790903693	0.114939809137407	0.0730904962179203	BMPR1A/MAPK14/S1PR1/TGFBR3	4
BP	GO:0048588	developmental cell growth	7/260	234/18723	0.0453914930172725	0.116332291314735	0.0739759789247332	BDNF/FGF13/HSP90AB1/NRP2/SEMA4A/SEMA4B/SEMA6B	7
BP	GO:0031345	negative regulation of cell projection organization	6/260	186/18723	0.0457059180504874	0.117052555650116	0.0744339967174905	B2M/FGF13/FYN/SEMA4A/SEMA4B/SEMA6B	6
BP	GO:0022411	cellular component disassembly	11/260	443/18723	0.045925784809696	0.117529782148025	0.0747374661751334	ACVR1C/CTSG/CX3CR1/ELANE/FGF13/GPER1/HSPA8/MMP9/PIK3R1/PRKCA/TGFB3	11
BP	GO:0043525	positive regulation of neuron apoptotic process	3/260	58/18723	0.0467230670075937	0.118386647877796	0.0752823491173541	FASLG/LCN2/TYROBP	3
BP	GO:2001244	positive regulation of intrinsic apoptotic signaling pathway	3/260	58/18723	0.0467230670075937	0.118386647877796	0.0752823491173541	LCK/S100A8/S100A9	3
BP	GO:0031664	regulation of lipopolysaccharide-mediated signaling pathway	2/260	25/18723	0.0467333487344179	0.118386647877796	0.0752823491173541	LTF/PRKCA	2
BP	GO:0032925	regulation of activin receptor signaling pathway	2/260	25/18723	0.0467333487344179	0.118386647877796	0.0752823491173541	ACVR1B/ACVR2B	2
BP	GO:0042730	fibrinolysis	2/260	25/18723	0.0467333487344179	0.118386647877796	0.0752823491173541	KLKB1/PLAU	2
BP	GO:0062009	secondary palate development	2/260	25/18723	0.0467333487344179	0.118386647877796	0.0752823491173541	TGFB3/TGFBR3	2
BP	GO:0072012	glomerulus vasculature development	2/260	25/18723	0.0467333487344179	0.118386647877796	0.0752823491173541	PDGFD/PDGFRB	2
BP	GO:0090169	regulation of spindle assembly	2/260	25/18723	0.0467333487344179	0.118386647877796	0.0752823491173541	HSPA1A/HSPA1B	2
BP	GO:0090330	regulation of platelet aggregation	2/260	25/18723	0.0467333487344179	0.118386647877796	0.0752823491173541	PRKCA/PRKCQ	2
BP	GO:0140448	signaling receptor ligand precursor processing	2/260	25/18723	0.0467333487344179	0.118386647877796	0.0752823491173541	CTSG/CTSL	2
BP	GO:1902993	positive regulation of amyloid precursor protein catabolic process	2/260	25/18723	0.0467333487344179	0.118386647877796	0.0752823491173541	IFNG/IFNGR1	2
BP	GO:1903901	negative regulation of viral life cycle	2/260	25/18723	0.0467333487344179	0.118386647877796	0.0752823491173541	IFITM1/PTX3	2
BP	GO:1905564	positive regulation of vascular endothelial cell proliferation	2/260	25/18723	0.0467333487344179	0.118386647877796	0.0752823491173541	AKT3/PLCG1	2
BP	GO:2000316	regulation of T-helper 17 type immune response	2/260	25/18723	0.0467333487344179	0.118386647877796	0.0752823491173541	IL23A/PRKCQ	2
BP	GO:0010975	regulation of neuron projection development	11/260	445/18723	0.0471579190584633	0.119375930844023	0.075911436493122	B2M/BDNF/FGF13/FYN/HGF/NEDD4/NR2E1/S100A9/SEMA4A/SEMA4B/SEMA6B	11
BP	GO:0070301	cellular response to hydrogen peroxide	4/260	98/18723	0.0477176816666904	0.120705766178511	0.0767570819245464	HGF/IL18RAP/LCN2/PDGFD	4
BP	GO:0035306	positive regulation of dephosphorylation	3/260	59/18723	0.0487386953709073	0.123199614975055	0.0783429262669007	HSP90AB1/IFNG/PDGFRB	3
BP	GO:0008630	intrinsic apoptotic signaling pathway in response to DNA damage	4/260	99/18723	0.0492070576380722	0.124293907837955	0.0790387896840868	BCL3/HMOX1/PIK3R1/TPT1	4
CC	GO:0060205	cytoplasmic vesicle lumen	36/263	325/19550	1.27734215789965e-22	1.31925515850142e-20	9.90340420934178e-21	A2M/AZU1/B2M/BPI/CAMP/CHIT1/CTSG/DEFA4/ELANE/FASLG/FGR/GMFG/HGF/HSP90AB1/HSPA6/HSPA8/LCN2/LTF/MAPK14/MPO/ORM1/PGLYRP1/POMC/PRTN3/PTX3/RETN/RNASE2/RNASE3/S100A11/S100A12/S100A8/S100A9/S100P/SLPI/TGFB3/VEGFB	36
CC	GO:0009897	external side of plasma membrane	40/263	421/19550	1.47781756828478e-22	1.31925515850142e-20	9.90340420934178e-21	ACKR4/B2M/BMPR1A/CCR3/CCR5/CCR7/CCR8/CCR9/CD14/CD1C/CD1E/CD28/CD3D/CD3E/CD3G/CD4/CD40LG/CD8A/CRLF1/CSF2RA/CTSB/CX3CR1/CXCL10/CXCR1/CXCR5/FASLG/FCER1G/IL11RA/IL12RB2/IL1R1/IL2RA/IL2RB/IL5RA/IL7R/KLRK1/S1PR1/STAB2/TGFBR3/TLR8/TNFRSF13C	40
CC	GO:0031983	vesicle lumen	36/263	327/19550	1.57679899422481e-22	1.31925515850142e-20	9.90340420934178e-21	A2M/AZU1/B2M/BPI/CAMP/CHIT1/CTSG/DEFA4/ELANE/FASLG/FGR/GMFG/HGF/HSP90AB1/HSPA6/HSPA8/LCN2/LTF/MAPK14/MPO/ORM1/PGLYRP1/POMC/PRTN3/PTX3/RETN/RNASE2/RNASE3/S100A11/S100A12/S100A8/S100A9/S100P/SLPI/TGFB3/VEGFB	36
CC	GO:0034774	secretory granule lumen	35/263	322/19550	9.74302858857453e-22	6.11375043933052e-20	4.58947925619695e-20	A2M/AZU1/B2M/BPI/CAMP/CHIT1/CTSG/DEFA4/ELANE/FGR/GMFG/HGF/HSP90AB1/HSPA6/HSPA8/LCN2/LTF/MAPK14/MPO/ORM1/PGLYRP1/POMC/PRTN3/PTX3/RETN/RNASE2/RNASE3/S100A11/S100A12/S100A8/S100A9/S100P/SLPI/TGFB3/VEGFB	35
CC	GO:0035580	specific granule lumen	13/263	62/19550	1.62401784912715e-12	8.15256960261828e-11	6.1199830525002e-11	B2M/BPI/CAMP/CHIT1/DEFA4/ELANE/LCN2/LTF/ORM1/PGLYRP1/PTX3/RETN/SLPI	13
CC	GO:0042581	specific granule	18/263	160/19550	5.78216047513137e-12	2.41887046542996e-10	1.81580127201494e-10	B2M/BPI/C3AR1/CAMP/CHIT1/DEFA4/ELANE/FPR2/LCN2/LTF/OLR1/ORM1/PGLYRP1/PLAU/PLAUR/PTX3/RETN/SLPI	18
CC	GO:0042613	MHC class II protein complex	8/263	17/19550	2.11161043010115e-11	7.57163168507698e-10	5.68388371410686e-10	B2M/HLA-DMB/HLA-DOA/HLA-DOB/HLA-DPA1/HLA-DPB1/HLA-DQA1/HLA-DRA	8
CC	GO:0042611	MHC protein complex	8/263	25/19550	8.55861175538493e-10	2.68526443825202e-08	2.01577829501829e-08	B2M/HLA-DMB/HLA-DOA/HLA-DOB/HLA-DPA1/HLA-DPB1/HLA-DQA1/HLA-DRA	8
CC	GO:0030139	endocytic vesicle	22/263	336/19550	1.10854981872457e-09	3.09162227222073e-08	2.32082359709588e-08	AREG/B2M/CD3D/CD3G/CD4/CTSL/ELANE/HBEGF/HLA-DPA1/HLA-DPB1/HLA-DQA1/HLA-DRA/IL7R/LTF/MARCO/MPO/PGLYRP1/SLC11A1/STAB2/TGFA/TLR2/UNC93B1	22
CC	GO:0005775	vacuolar lumen	16/263	174/19550	1.81574193486955e-09	4.55751225652256e-08	3.4212400667542e-08	AZU1/BPI/CD1E/CTSB/CTSG/CTSL/ELANE/FASLG/HSPA8/IFI30/MPO/PDGFRB/PRTN3/RETN/RNASE2/RNASE3	16
CC	GO:0030669	clathrin-coated endocytic vesicle membrane	11/263	72/19550	3.10247739290811e-09	7.0792893238176e-08	5.31429141943112e-08	AREG/CD3D/CD3G/CD4/HBEGF/HLA-DPA1/HLA-DPB1/HLA-DQA1/HLA-DRA/IL7R/TGFA	11
CC	GO:0045121	membrane raft	21/263	335/19550	5.82209265340585e-09	1.12411173538836e-07	8.43849866364086e-08	AHNAK/BMPR1A/CARD11/CBLB/CD14/CD4/CD8A/EDNRB/FASLG/FYN/HCK/HMOX1/LCK/LTB4R/MAPK3/OLR1/PLSCR1/PRTN3/PTGS2/S1PR1/TLR2	21
CC	GO:0098857	membrane microdomain	21/263	335/19550	5.82209265340585e-09	1.12411173538836e-07	8.43849866364086e-08	AHNAK/BMPR1A/CARD11/CBLB/CD14/CD4/CD8A/EDNRB/FASLG/FYN/HCK/HMOX1/LCK/LTB4R/MAPK3/OLR1/PLSCR1/PRTN3/PTGS2/S1PR1/TLR2	21
CC	GO:0030666	endocytic vesicle membrane	16/263	193/19550	8.15899114886541e-09	1.46279055597516e-07	1.09808978620068e-07	AREG/B2M/CD3D/CD3G/CD4/HBEGF/HLA-DPA1/HLA-DPB1/HLA-DQA1/HLA-DRA/IL7R/MARCO/SLC11A1/STAB2/TGFA/TLR2	16
CC	GO:0045334	clathrin-coated endocytic vesicle	11/263	91/19550	3.8781116257215e-08	6.48937345370731e-07	4.87145249827473e-07	AREG/CD3D/CD3G/CD4/HBEGF/HLA-DPA1/HLA-DPB1/HLA-DQA1/HLA-DRA/IL7R/TGFA	11
CC	GO:0070820	tertiary granule	14/263	164/19550	4.93122709382544e-08	7.73586250343866e-07	5.8071687486497e-07	B2M/CAMP/CHIT1/FCER1G/FPR1/FPR2/LTF/MMP9/OLR1/ORM1/PGLYRP1/PLAU/PTX3/SLC11A1	14
CC	GO:0030665	clathrin-coated vesicle membrane	12/263	116/19550	5.44509075162025e-08	8.03951634503932e-07	6.03511606526332e-07	AREG/CD3D/CD3G/CD4/HBEGF/HLA-DPA1/HLA-DPB1/HLA-DQA1/HLA-DRA/HSPA8/IL7R/TGFA	12
CC	GO:0098802	plasma membrane signaling receptor complex	18/263	306/19550	1.91071017058463e-07	2.66437918231523e-06	2.00010012008566e-06	ACVR1B/ACVR1C/ACVR2B/ACVRL1/B2M/BMPR1A/CD247/CD3D/CD3E/CD3G/CD4/CD8A/IL10RB/IL18R1/IL18RAP/IL2RA/IL2RB/TLR2	18
CC	GO:1904724	tertiary granule lumen	8/263	55/19550	6.79743610094822e-07	8.97977084914738e-06	6.74094771229768e-06	B2M/CAMP/CHIT1/LTF/MMP9/ORM1/PGLYRP1/PTX3	8
CC	GO:0030662	coated vesicle membrane	13/263	181/19550	1.09294185489726e-06	1.37164202789606e-05	1.02966627382426e-05	AREG/B2M/CD3D/CD3G/CD4/HBEGF/HLA-DPA1/HLA-DPB1/HLA-DQA1/HLA-DRA/HSPA8/IL7R/TGFA	13
CC	GO:0005766	primary lysosome	12/263	155/19550	1.29196910757091e-06	1.47401930000135e-05	1.10651899643633e-05	AZU1/BPI/C3AR1/CTSG/DEFA4/ELANE/FPR1/MPO/PRTN3/RETN/RNASE2/RNASE3	12
CC	GO:0042582	azurophil granule	12/263	155/19550	1.29196910757091e-06	1.47401930000135e-05	1.10651899643633e-05	AZU1/BPI/C3AR1/CTSG/DEFA4/ELANE/FPR1/MPO/PRTN3/RETN/RNASE2/RNASE3	12
CC	GO:0101002	ficolin-1-rich granule	13/263	185/19550	1.39818886782495e-06	1.5258495905394e-05	1.14542703588406e-05	CTSB/FCER1G/FPR1/FPR2/GMFG/HSP90AB1/HSPA1A/HSPA1B/HSPA6/HSPA8/MAPK14/MMP9/SLC11A1	13
CC	GO:0001772	immunological synapse	7/263	44/19550	1.8443017534429e-06	1.9288322504757e-05	1.44793865730824e-05	CARD11/CD28/CD3E/GZMB/HLA-DRA/LCK/PRKCQ	7
CC	GO:0030136	clathrin-coated vesicle	13/263	196/19550	2.66408666896719e-06	2.67474301564306e-05	2.00788005787422e-05	AREG/CD3D/CD3G/CD4/HBEGF/HLA-DPA1/HLA-DPB1/HLA-DQA1/HLA-DRA/HSPA8/IL7R/SORT1/TGFA	13
CC	GO:0035578	azurophil granule lumen	9/263	91/19550	3.7710861728887e-06	3.6405485745964e-05	2.73289240869262e-05	AZU1/BPI/CTSG/ELANE/MPO/PRTN3/RETN/RNASE2/RNASE3	9
CC	GO:0012507	ER to Golgi transport vesicle membrane	7/263	62/19550	1.92609359906734e-05	0.000179055367913297	0.000134413549408598	AREG/B2M/HLA-DPA1/HLA-DPB1/HLA-DQA1/HLA-DRA/TGFA	7
CC	GO:0005765	lysosomal membrane	17/263	395/19550	2.73498724306503e-05	0.000236717861382525	0.000177699715611122	AHNAK/AZU1/C3AR1/FPR1/HLA-DMB/HLA-DOA/HLA-DOB/HLA-DPA1/HLA-DPB1/HLA-DQA1/HLA-DRA/HSP90AB1/HSPA8/IFITM1/SORT1/TLR3/TLR8	17
CC	GO:0098852	lytic vacuole membrane	17/263	395/19550	2.73498724306503e-05	0.000236717861382525	0.000177699715611122	AHNAK/AZU1/C3AR1/FPR1/HLA-DMB/HLA-DOA/HLA-DOB/HLA-DPA1/HLA-DPB1/HLA-DQA1/HLA-DRA/HSP90AB1/HSPA8/IFITM1/SORT1/TLR3/TLR8	17
CC	GO:1904813	ficolin-1-rich granule lumen	9/263	124/19550	4.64532737416948e-05	0.00038865905697218	0.000291759157886434	CTSB/GMFG/HSP90AB1/HSPA1A/HSPA1B/HSPA6/HSPA8/MAPK14/MMP9	9
CC	GO:0030135	coated vesicle	14/263	299/19550	5.74202635140691e-05	0.000464918907807463	0.000349006015925921	AREG/B2M/CD3D/CD3G/CD4/HBEGF/HLA-DPA1/HLA-DPB1/HLA-DQA1/HLA-DRA/HSPA8/IL7R/SORT1/TGFA	14
CC	GO:0062023	collagen-containing extracellular matrix	17/263	425/19550	6.79863320619128e-05	0.000533267792110628	0.000400314257864552	A2M/ANGPTL3/ANGPTL7/CTSB/CTSG/CTSL/ELANE/FGF9/MMP9/ORM1/PLSCR1/PRTN3/S100A6/S100A8/S100A9/SLPI/TGFB3	17
CC	GO:0030667	secretory granule membrane	14/263	311/19550	8.741130042354e-05	0.000664855648676017	0.000499094825384806	AZU1/C3AR1/CD14/CXCR1/FCER1G/FPR1/FPR2/LILRB3/OLR1/PLAU/PLAUR/SLC11A1/TLR2/TYROBP	14
CC	GO:0098576	lumenal side of membrane	5/263	36/19550	0.000113685548836486	0.000828649264823657	0.000622051660320547	HLA-DPA1/HLA-DPB1/HLA-DQA1/HLA-DRA/HSPA8	5
CC	GO:0005774	vacuolar membrane	17/263	444/19550	0.000115548702266247	0.000828649264823657	0.000622051660320547	AHNAK/AZU1/C3AR1/FPR1/HLA-DMB/HLA-DOA/HLA-DOB/HLA-DPA1/HLA-DPB1/HLA-DQA1/HLA-DRA/HSP90AB1/HSPA8/IFITM1/SORT1/TLR3/TLR8	17
CC	GO:0044853	plasma membrane raft	8/263	116/19550	0.000175177960697429	0.00122137967041819	0.000916867104235084	BMPR1A/CD8A/FASLG/HCK/HMOX1/MAPK3/PRTN3/PTGS2	8
CC	GO:0071682	endocytic vesicle lumen	4/263	23/19550	0.000231735764431037	0.00157204532087001	0.00118010531531026	CTSL/LTF/MPO/PGLYRP1	4
CC	GO:0030134	COPII-coated ER to Golgi transport vesicle	7/263	94/19550	0.000278325674157724	0.00183841432141023	0.00138006359208401	AREG/B2M/HLA-DPA1/HLA-DPB1/HLA-DQA1/HLA-DRA/TGFA	7
CC	GO:0043202	lysosomal lumen	7/263	97/19550	0.000337593659371985	0.00217271816672739	0.00163101929899016	CD1E/CTSB/CTSL/FASLG/HSPA8/IFI30/PDGFRB	7
CC	GO:0036019	endolysosome	4/263	27/19550	0.000440277446478855	0.00276274097665482	0.00207393849788724	CTSB/CTSL/TLR3/TLR8	4
CC	GO:0045335	phagocytic vesicle	8/263	137/19550	0.000541296797635462	0.00331379259040246	0.00248760274137992	B2M/ELANE/LTF/MPO/PGLYRP1/SLC11A1/TLR2/UNC93B1	8
CC	GO:0071556	integral component of lumenal side of endoplasmic reticulum membrane	4/263	29/19550	0.000583398862154289	0.00340542126513317	0.00255638669095759	HLA-DPA1/HLA-DPB1/HLA-DQA1/HLA-DRA	4
CC	GO:0098553	lumenal side of endoplasmic reticulum membrane	4/263	29/19550	0.000583398862154289	0.00340542126513317	0.00255638669095759	HLA-DPA1/HLA-DPB1/HLA-DQA1/HLA-DRA	4
CC	GO:0005901	caveola	6/263	84/19550	0.000947077453755644	0.00540264638392424	0.00405566660818805	BMPR1A/FASLG/HCK/HMOX1/MAPK3/PTGS2	6
CC	GO:0016235	aggresome	4/263	35/19550	0.00120735424325726	0.00658795467516463	0.0049454555959508	FGR/HSPA1A/HSPA1B/PRKCQ	4
CC	GO:0031904	endosome lumen	4/263	35/19550	0.00120735424325726	0.00658795467516463	0.0049454555959508	B2M/CTSB/CTSL/PRF1	4
CC	GO:0031093	platelet alpha granule lumen	5/263	67/19550	0.00207654927350721	0.0110896567585172	0.00832479999905468	A2M/HGF/ORM1/TGFB3/VEGFB	5
CC	GO:0070821	tertiary granule membrane	5/263	73/19550	0.00302613101697224	0.0158241434429173	0.0118788914920621	FCER1G/FPR2/OLR1/PLAU/SLC11A1	5
CC	GO:0016234	inclusion body	5/263	76/19550	0.00360312126048204	0.0183755069413031	0.0137941528307538	FGR/HSP90AB1/HSPA1A/HSPA1B/PRKCQ	5
CC	GO:0072562	blood microparticle	7/263	146/19550	0.00366045955006037	0.0183755069413031	0.0137941528307538	A2M/HSPA1A/HSPA1B/HSPA1L/HSPA6/HSPA8/ORM1	7
CC	GO:0005942	phosphatidylinositol 3-kinase complex	3/263	28/19550	0.00614973117776542	0.0302663240317475	0.0227203690571726	PIK3R1/PIK3R3/SOCS3	3
CC	GO:0031091	platelet alpha granule	5/263	91/19550	0.00771368450646907	0.0365308454929007	0.0274230293278642	A2M/HGF/ORM1/TGFB3/VEGFB	5
CC	GO:0035579	specific granule membrane	5/263	91/19550	0.00771368450646907	0.0365308454929007	0.0274230293278642	C3AR1/FPR2/OLR1/PLAU/PLAUR	5
CC	GO:0101003	ficolin-1-rich granule membrane	4/263	61/19550	0.00916862267415816	0.0425237100055715	0.0319217617571705	FCER1G/FPR1/FPR2/SLC11A1	4
CC	GO:0019898	extrinsic component of membrane	10/263	309/19550	0.0093179444235316	0.0425237100055715	0.0319217617571705	AZU1/FGR/FYN/HCK/LCK/PIK3R1/PIK3R3/PLAUR/S100A6/SOCS3	10
CC	GO:0005788	endoplasmic reticulum lumen	10/263	313/19550	0.0101385746375814	0.0454425398934454	0.0341128733106594	B2M/CD4/ERAP2/FLT3/IL23A/MAPK3/PDGFD/PLAUR/PTGS2/SERPIND1	10
CC	GO:0032588	trans-Golgi network membrane	5/263	100/19550	0.0113362909718566	0.0499194567357193	0.0374736118921944	HLA-DPA1/HLA-DPB1/HLA-DQA1/HLA-DRA/LGR6	5
CC	GO:0031234	extrinsic component of cytoplasmic side of plasma membrane	5/263	101/19550	0.011799423686926	0.0510630231968695	0.0383320660609757	FGR/FYN/HCK/LCK/S100A6	5
CC	GO:0042101	T cell receptor complex	6/263	148/19550	0.0151286961943461	0.0643610634708621	0.048314658675967	CD247/CD3D/CD3E/CD3G/CD4/CD8A	6
CC	GO:0005769	early endosome	11/263	394/19550	0.0181418772266161	0.0758935197313438	0.0569718600625311	ACKR4/ANGPTL3/B2M/CD1E/CD4/GPER1/HLA-DRA/LTF/MAPK3/SORT1/TLR3	11
CC	GO:0061827	sperm head	2/263	16/19550	0.0191069988800998	0.0786206019492633	0.0590190301904723	HSP90AB1/TACR1	2
CC	GO:1902554	serine/threonine protein kinase complex	4/263	81/19550	0.0237687734928613	0.0953661124923245	0.071589574905121	ACVR1B/ACVR1C/ACVR2B/IKBKG	4
CC	GO:0036020	endolysosome membrane	2/263	18/19550	0.0239365142909022	0.0953661124923245	0.071589574905121	TLR3/TLR8	2
CC	GO:0030658	transport vesicle membrane	7/263	212/19550	0.0249524789808056	0.0978605035028469	0.0734620680520428	AREG/B2M/HLA-DPA1/HLA-DPB1/HLA-DQA1/HLA-DRA/TGFA	7
CC	GO:0005925	focal adhesion	11/263	418/19550	0.0265742965266651	0.102617668126045	0.0770331834538146	AHNAK/B2M/HCK/HSPA1A/HSPA1B/HSPA8/MAPK3/PDGFRB/PLAU/PLAUR/TNFSF13B	11
CC	GO:0030055	cell-substrate junction	11/263	425/19550	0.0294957734654101	0.112173320300272	0.0842064346141692	AHNAK/B2M/HCK/HSPA1A/HSPA1B/HSPA8/MAPK3/PDGFRB/PLAU/PLAUR/TNFSF13B	11
CC	GO:0097038	perinuclear endoplasmic reticulum	2/263	21/19550	0.0320006514935511	0.119883037684796	0.0899939767061374	FYN/PIK3R1	2
CC	GO:0005770	late endosome	8/263	282/19550	0.0375370544405345	0.138555892126091	0.104011342799623	CD1E/CTSL/HLA-DMB/HLA-DRA/HSPA8/MAPK3/SLC11A1/TPT1	8
CC	GO:1902911	protein kinase complex	4/263	96/19550	0.0406949751954409	0.148035344551531	0.111127392219434	ACVR1B/ACVR1C/ACVR2B/IKBKG	4
CC	GO:0035577	azurophil granule membrane	3/263	58/19550	0.0432182487565922	0.153246707307579	0.11503946574987	AZU1/C3AR1/FPR1	3
CC	GO:0061695	transferase complex, transferring phosphorus-containing groups	7/263	239/19550	0.043348670194574	0.153246707307579	0.11503946574987	ACVR1B/ACVR1C/ACVR2B/IKBKG/PIK3R1/PIK3R3/SOCS3	7
CC	GO:0005963	magnesium-dependent protein serine/threonine phosphatase complex	2/263	26/19550	0.0474089849757767	0.165272989290555	0.124067372962924	PPP3CC/PPP4C	2
MF	GO:0140375	immune receptor activity	43/262	144/18368	3.47480248546172e-45	1.53238789608862e-42	1.08633298756014e-42	ACKR4/C3AR1/CCR3/CCR5/CCR7/CCR8/CCR9/CD4/CR2/CRLF1/CSF2RA/CX3CR1/CXCR1/CXCR5/FCER1G/FLT3/FPR1/FPR2/HLA-DOA/HLA-DOB/HLA-DPA1/HLA-DQA1/HLA-DRA/IFNGR1/IFNGR2/IL10RB/IL11RA/IL12RB2/IL17RC/IL17RE/IL18R1/IL18RAP/IL1R1/IL1R2/IL2RA/IL2RB/IL4R/IL5RA/IL7R/KLRC1/KLRC2/KLRD1/LILRB3	43
MF	GO:0004896	cytokine receptor activity	29/262	97/18368	1.1493596605144e-30	2.53433805143425e-28	1.79663062722514e-28	ACKR4/CCR3/CCR5/CCR7/CCR8/CCR9/CD4/CRLF1/CSF2RA/CX3CR1/CXCR1/CXCR5/FLT3/IFNGR1/IFNGR2/IL10RB/IL11RA/IL12RB2/IL17RC/IL17RE/IL18R1/IL18RAP/IL1R1/IL1R2/IL2RA/IL2RB/IL4R/IL5RA/IL7R	29
MF	GO:0048018	receptor ligand activity	50/262	487/18368	1.38550957416463e-28	2.03669907402201e-26	1.44384681939262e-26	ADM/ANGPTL3/AREG/BDNF/CD40LG/CDNF/CKLF/CLEC11A/CMTM1/CMTM2/CRLF1/CXCL10/CXCL16/CXCL8/FASLG/FGF13/FGF9/GDF11/GMFG/HBEGF/HGF/IFNG/IL1B/IL1RN/IL23A/IL24/INHBA/INHBB/INSL3/JAG1/KL/OSGIN1/OSM/PDGFD/POMC/RETN/RLN2/SECTM1/SEMA4A/SEMA4B/SEMA6B/TG/TGFA/TGFB3/TNFSF13/TNFSF13B/TNFSF14/TYMP/VEGFB/XCL1	50
MF	GO:0030546	signaling receptor activator activity	50/262	495/18368	2.97744150389867e-28	3.28262925804828e-26	2.32710559646817e-26	ADM/ANGPTL3/AREG/BDNF/CD40LG/CDNF/CKLF/CLEC11A/CMTM1/CMTM2/CRLF1/CXCL10/CXCL16/CXCL8/FASLG/FGF13/FGF9/GDF11/GMFG/HBEGF/HGF/IFNG/IL1B/IL1RN/IL23A/IL24/INHBA/INHBB/INSL3/JAG1/KL/OSGIN1/OSM/PDGFD/POMC/RETN/RLN2/SECTM1/SEMA4A/SEMA4B/SEMA6B/TG/TGFA/TGFB3/TNFSF13/TNFSF13B/TNFSF14/TYMP/VEGFB/XCL1	50
MF	GO:0019955	cytokine binding	29/262	139/18368	1.06574711259486e-25	9.39988953308667e-24	6.6637240513826e-24	A2M/ACKR4/ACVRL1/BMPR1A/CCR3/CCR5/CCR7/CCR8/CCR9/CD4/CRLF1/CSF2RA/CX3CR1/CXCR1/CXCR5/ELANE/IFNGR1/IL11RA/IL12RB2/IL18R1/IL1R1/IL1R2/IL1RN/IL2RA/IL2RB/IL5RA/NRP2/TGFB3/TGFBR3	29
MF	GO:0023023	MHC protein complex binding	15/262	36/18368	5.8696298822692e-19	4.31417796346786e-17	3.05838609655079e-17	B2M/CD4/CD8A/HLA-DMB/HLA-DOA/HLA-DOB/HLA-DPA1/HLA-DPB1/HLA-DQA1/HLA-DRA/HSP90AB1/HSPA8/KLRC1/KLRC2/KLRD1	15
MF	GO:0005125	cytokine activity	25/262	235/18368	5.20919651707535e-15	3.28179380575747e-13	2.32651333168629e-13	AREG/CD40LG/CKLF/CMTM1/CMTM2/CRLF1/CXCL10/CXCL16/CXCL8/FASLG/GDF11/IFNG/IL1B/IL1RN/IL23A/IL24/INHBA/INHBB/OSM/SECTM1/TGFB3/TNFSF13/TNFSF13B/TNFSF14/XCL1	25
MF	GO:0008083	growth factor activity	21/262	162/18368	1.64278449660101e-14	9.05584953751305e-13	6.41982888803288e-13	ANGPTL3/AREG/BDNF/CDNF/CLEC11A/FGF13/FGF9/GDF11/GMFG/HBEGF/HGF/INHBA/INHBB/JAG1/OSGIN1/OSM/PDGFD/TGFA/TGFB3/TYMP/VEGFB	21
MF	GO:0023026	MHC class II protein complex binding	11/262	27/18368	4.29647142740345e-14	2.10527099942769e-12	1.49245849583488e-12	B2M/CD4/HLA-DMB/HLA-DOA/HLA-DOB/HLA-DPA1/HLA-DPB1/HLA-DQA1/HLA-DRA/HSP90AB1/HSPA8	11
MF	GO:0019838	growth factor binding	19/262	141/18368	1.48371383437223e-13	6.54317800958155e-12	4.63855798745846e-12	A2M/ACVR1B/ACVR1C/ACVR2B/ACVRL1/ESM1/FLT3/IL11RA/IL1R1/IL1R2/IL1RN/IL2RA/IL2RB/KL/NRP2/PDGFRB/SORT1/TGFB3/TGFBR3	19
MF	GO:0005126	cytokine receptor binding	24/262	271/18368	1.07097203138613e-12	4.29362423492075e-11	3.04381524709741e-11	BDNF/CD40LG/CKLF/CRLF1/CX3CR1/CXCL10/CXCL16/CXCL8/FASLG/IFNG/IL1B/IL1RN/IL23A/OSM/PIK3R1/PLCG1/STAT1/TGFB3/TGFBR3/TNFSF13/TNFSF13B/TNFSF14/VEGFB/XCL1	24
MF	GO:0008528	G protein-coupled peptide receptor activity	18/262	147/18368	3.49829744809628e-12	1.28562431217538e-10	9.11398545688241e-11	ACKR4/CCR3/CCR5/CCR7/CCR8/CCR9/CX3CR1/CXCR1/CXCR5/CYSLTR2/EDNRB/FPR1/FPR2/GLP2R/LTB4R/OPRL1/RXFP2/TACR1	18
MF	GO:0001653	peptide receptor activity	18/262	153/18368	6.96206971696652e-12	2.3617482655248e-10	1.67427911412069e-10	ACKR4/CCR3/CCR5/CCR7/CCR8/CCR9/CX3CR1/CXCR1/CXCR5/CYSLTR2/EDNRB/FPR1/FPR2/GLP2R/LTB4R/OPRL1/RXFP2/TACR1	18
MF	GO:0016493	C-C chemokine receptor activity	9/262	23/18368	1.46270579178667e-11	4.60752324412801e-10	3.26634300872662e-10	ACKR4/CCR3/CCR5/CCR7/CCR8/CCR9/CX3CR1/CXCR1/CXCR5	9
MF	GO:0019956	chemokine binding	10/262	33/18368	2.03713521589962e-11	5.98917753474488e-10	4.24581866050657e-10	A2M/ACKR4/CCR3/CCR5/CCR7/CCR8/CCR9/CX3CR1/CXCR1/CXCR5	10
MF	GO:0019957	C-C chemokine binding	9/262	24/18368	2.31133517560364e-11	6.37061757775754e-10	4.51622728390975e-10	ACKR4/CCR3/CCR5/CCR7/CCR8/CCR9/CX3CR1/CXCR1/CXCR5	9
MF	GO:0001637	G protein-coupled chemoattractant receptor activity	9/262	26/18368	5.38741760570564e-11	1.31991731339788e-09	9.35709373622559e-10	ACKR4/CCR3/CCR5/CCR7/CCR8/CCR9/CX3CR1/CXCR1/CXCR5	9
MF	GO:0004950	chemokine receptor activity	9/262	26/18368	5.38741760570564e-11	1.31991731339788e-09	9.35709373622559e-10	ACKR4/CCR3/CCR5/CCR7/CCR8/CCR9/CX3CR1/CXCR1/CXCR5	9
MF	GO:0042277	peptide binding	23/262	321/18368	2.37315199884077e-10	5.50821069204621e-09	3.90485398147207e-09	CD14/CD1C/CD1E/EDNRB/ERAP2/FPR2/GLP2R/GNRHR/HLA-DPA1/HLA-DPB1/HLA-DQA1/HLA-DRA/HSP90AB1/INHBA/LANCL1/MARCO/NFKBIA/OPRL1/PIK3R1/PPARG/PTGDR2/RXFP2/TLR2	23
MF	GO:0033218	amide binding	25/262	400/18368	6.75754158470904e-10	1.49003791942834e-08	1.05631044771504e-08	CD14/CD1C/CD1E/EDNRB/ERAP2/FPR2/GLP2R/GNRHR/HLA-DPA1/HLA-DPB1/HLA-DQA1/HLA-DRA/HSP90AB1/INHBA/LANCL1/MARCO/NFATC1/NFKBIA/OPRL1/PIK3R1/PLTP/PPARG/PTGDR2/RXFP2/TLR2	25
MF	GO:0019199	transmembrane receptor protein kinase activity	15/262	143/18368	2.07144317827785e-09	4.35003067438348e-08	3.08380262630838e-08	ACVR1B/ACVR1C/ACVR2B/ACVRL1/BMPR1A/FGR/FLT3/FYN/HCK/ITK/LCK/NRP2/PDGFRB/TGFBR3/TXK	15
MF	GO:0005539	glycosaminoglycan binding	18/262	230/18368	5.75359597920384e-09	1.12630777172504e-07	7.98456637313134e-08	ANGPTL3/AZU1/CTSG/CXCL10/ELANE/FGF9/HBEGF/LGR6/LTF/MPO/NRP2/PGLYRP1/PGLYRP2/SERPIND1/STAB2/TGFBR3/TLR2/VEGFB	18
MF	GO:0045309	protein phosphorylated amino acid binding	10/262	56/18368	5.87416751693333e-09	1.12630777172504e-07	7.98456637313134e-08	CBLB/FGR/HCK/LCK/MAPK3/NEDD4/PIK3R1/PIK3R3/SOCS3/VAV1	10
MF	GO:0001664	G protein-coupled receptor binding	20/262	295/18368	9.47646071299166e-09	1.72320298341281e-07	1.22160469285978e-07	ADM/CKLF/CX3CR1/CXCL10/CXCL16/CXCL8/EDNRB/FPR1/FYN/HSPA1A/HSPA1B/HSPA8/INSL3/MARCO/NEDD4/POMC/PROK2/S1PR1/STAT1/XCL1	20
MF	GO:0001784	phosphotyrosine residue binding	9/262	44/18368	9.76872439576421e-09	1.72320298341281e-07	1.22160469285978e-07	CBLB/FGR/HCK/LCK/MAPK3/PIK3R1/PIK3R3/SOCS3/VAV1	9
MF	GO:0070851	growth factor receptor binding	14/262	141/18368	1.47033486231642e-08	2.49391413185207e-07	1.76797349841286e-07	AREG/ESM1/FGF9/FYN/HBEGF/IL1B/IL1R1/IL1RN/KL/PDGFD/PDGFRB/PLSCR1/TGFA/VEGFB	14
MF	GO:0004953	icosanoid receptor activity	6/262	15/18368	3.57440657380082e-08	5.83819740387468e-07	4.13878655913779e-07	CYSLTR2/LTB4R/PPARG/PTGDR/PTGDR2/PTGFR	6
MF	GO:0008201	heparin binding	14/262	166/18368	1.16734044512684e-07	1.83856120107478e-06	1.30338388046117e-06	ANGPTL3/AZU1/CTSG/CXCL10/ELANE/FGF9/HBEGF/LGR6/LTF/MPO/NRP2/SERPIND1/TGFBR3/VEGFB	14
MF	GO:0032395	MHC class II receptor activity	5/262	10/18368	1.35114697104598e-07	2.05467522148716e-06	1.45659038257951e-06	HLA-DOA/HLA-DOB/HLA-DPA1/HLA-DQA1/HLA-DRA	5
MF	GO:0004675	transmembrane receptor protein serine/threonine kinase activity	6/262	19/18368	1.84689783236309e-07	2.71493981357375e-06	1.92466195162049e-06	ACVR1B/ACVR1C/ACVR2B/ACVRL1/BMPR1A/TGFBR3	6
MF	GO:0042608	T cell receptor binding	5/262	11/18368	2.44825469422946e-07	3.48283974243611e-06	2.46903784103956e-06	CD3E/CD3G/FYN/HLA-DRA/LCK	5
MF	GO:0051219	phosphoprotein binding	10/262	88/18368	4.98991934505778e-07	6.87673259740775e-06	4.87501988645447e-06	CBLB/FGR/HCK/LCK/MAPK3/NEDD4/PIK3R1/PIK3R3/SOCS3/VAV1	10
MF	GO:0004879	nuclear receptor activity	8/262	52/18368	6.73550033151589e-07	8.73634013587797e-06	6.19332383424217e-06	ESRRA/NR1D2/NR1I3/NR2E1/NR3C2/PPARG/RORA/RORC	8
MF	GO:0098531	ligand-activated transcription factor activity	8/262	52/18368	6.73550033151589e-07	8.73634013587797e-06	6.19332383424217e-06	ESRRA/NR1D2/NR1I3/NR2E1/NR3C2/PPARG/RORA/RORC	8
MF	GO:0038187	pattern recognition receptor activity	6/262	26/18368	1.44111309891961e-06	1.81580250463871e-05	1.28724989587707e-05	CD14/MARCO/PGLYRP1/PGLYRP2/TLR2/TLR8	6
MF	GO:0003953	NAD+ nucleosidase activity	6/262	28/18368	2.302400927953e-06	2.82044113674243e-05	1.99945343743287e-05	IL18R1/IL18RAP/IL1R1/TLR2/TLR3/TLR8	6
MF	GO:0005164	tumor necrosis factor receptor binding	6/262	31/18368	4.3410621071525e-06	5.1740767277142e-05	3.66798135369642e-05	CD40LG/FASLG/STAT1/TNFSF13/TNFSF13B/TNFSF14	6
MF	GO:0048306	calcium-dependent protein binding	9/262	88/18368	4.55840535318873e-06	5.29014937041113e-05	3.75026700802508e-05	A2M/S100A11/S100A12/S100A2/S100A5/S100A6/S100A8/S100A9/S100P	9
MF	GO:0032813	tumor necrosis factor receptor superfamily binding	7/262	49/18368	5.71156372415887e-06	6.45846051885657e-05	4.57850047523666e-05	BDNF/CD40LG/FASLG/STAT1/TNFSF13/TNFSF13B/TNFSF14	7
MF	GO:0001530	lipopolysaccharide binding	6/262	33/18368	6.37583930987745e-06	7.02936283913989e-05	4.98322177640422e-05	BPI/CAMP/CD14/LTF/RNASE3/TLR2	6
MF	GO:1901681	sulfur compound binding	15/262	265/18368	6.57717336231484e-06	7.07447183605084e-05	5.01520022749039e-05	ANGPTL3/AZU1/CTSG/CXCL10/ELANE/FGF9/HBEGF/LANCL1/LGR6/LTF/MPO/NRP2/SERPIND1/TGFBR3/VEGFB	15
MF	GO:0004955	prostaglandin receptor activity	4/262	10/18368	7.94158895377221e-06	7.78275717469677e-05	5.51731443104175e-05	PPARG/PTGDR/PTGDR2/PTGFR	4
MF	GO:0017002	activin-activated receptor activity	4/262	10/18368	7.94158895377221e-06	7.78275717469677e-05	5.51731443104175e-05	ACVR1B/ACVR1C/ACVR2B/ACVRL1	4
MF	GO:0050786	RAGE receptor binding	4/262	10/18368	7.94158895377221e-06	7.78275717469677e-05	5.51731443104175e-05	FPR1/S100A12/S100A8/S100A9	4
MF	GO:0071723	lipopeptide binding	4/262	10/18368	7.94158895377221e-06	7.78275717469677e-05	5.51731443104175e-05	CD14/CD1C/CD1E/TLR2	4
MF	GO:0004954	prostanoid receptor activity	4/262	11/18368	1.23397395162575e-05	0.000118300546231947	8.38650488862353e-05	PPARG/PTGDR/PTGDR2/PTGFR	4
MF	GO:0004875	complement receptor activity	4/262	12/18368	1.83022020464547e-05	0.000168151481301802	0.000119205131749935	C3AR1/CR2/FPR1/FPR2	4
MF	GO:0035325	Toll-like receptor binding	4/262	12/18368	1.83022020464547e-05	0.000168151481301802	0.000119205131749935	S100A8/S100A9/TLR2/UNC93B1	4
MF	GO:0003707	steroid hormone receptor activity	5/262	24/18368	1.93484881135749e-05	0.000174136393022174	0.000123447926310027	ESRRA/GPER1/NR2E1/NR3C2/PGRMC2	5
MF	GO:0044183	protein folding chaperone	6/262	40/18368	2.03236939107783e-05	0.000179254980293065	0.000127076570347393	HSP90AB1/HSPA1A/HSPA1B/HSPA1L/HSPA6/HSPA8	6
MF	GO:0036041	long-chain fatty acid binding	4/262	14/18368	3.61868594503518e-05	0.000312909902305983	0.000221826568766862	FABP3/PPARG/S100A8/S100A9	4
MF	GO:0004715	non-membrane spanning protein tyrosine kinase activity	6/262	45/18368	4.06300279735065e-05	0.000344573891083007	0.000244273649962175	FGR/FYN/HCK/ITK/LCK/TXK	6
MF	GO:0048185	activin binding	4/262	15/18368	4.87935094286718e-05	0.000405998823736684	0.000287818715001301	ACVR1B/ACVR2B/ACVRL1/TGFBR3	4
MF	GO:0051787	misfolded protein binding	5/262	29/18368	5.0998296840845e-05	0.000416486090866901	0.000295253297499629	HSPA1A/HSPA1B/HSPA1L/HSPA6/HSPA8	5
MF	GO:0015026	coreceptor activity	6/262	48/18368	5.90641851319555e-05	0.00047358737533077	0.000335733262855326	CCR5/CCR8/CD28/CD4/CD8A/TGFBR3	6
MF	GO:0005179	hormone activity	9/262	122/18368	6.38969256940024e-05	0.000489132086597716	0.0003467531440972	ADM/INHBA/INHBB/INSL3/KL/POMC/RETN/RLN2/TG	9
MF	GO:0050135	NAD(P)+ nucleosidase activity	4/262	16/18368	6.43302971035545e-05	0.000489132086597716	0.0003467531440972	IL18R1/IL18RAP/IL1R1/TLR2	4
MF	GO:0061809	NAD+ nucleotidase, cyclic ADP-ribose generating	4/262	16/18368	6.43302971035545e-05	0.000489132086597716	0.0003467531440972	IL18R1/IL18RAP/IL1R1/TLR2	4
MF	GO:0004714	transmembrane receptor protein tyrosine kinase activity	9/262	124/18368	7.25237038680652e-05	0.000539924282411347	0.000382760500957561	FGR/FLT3/FYN/HCK/ITK/LCK/NRP2/PDGFRB/TXK	9
MF	GO:0042379	chemokine receptor binding	7/262	72/18368	7.41147660004547e-05	0.000539924282411347	0.000382760500957561	CKLF/CX3CR1/CXCL10/CXCL16/CXCL8/STAT1/XCL1	7
MF	GO:0016799	hydrolase activity, hydrolyzing N-glycosyl compounds	6/262	50/18368	7.46834041430661e-05	0.000539924282411347	0.000382760500957561	IL18R1/IL18RAP/IL1R1/TLR2/TLR3/TLR8	6
MF	GO:0004713	protein tyrosine kinase activity	9/262	136/18368	0.000147529417509276	0.00104936246970308	0.000743908947372751	FGR/FLT3/FYN/HCK/ITK/LCK/NRP2/PDGFRB/TXK	9
MF	GO:0005024	transforming growth factor beta-activated receptor activity	3/262	12/18368	0.000573816471655248	0.00389755020831069	0.00276303237109028	ACVRL1/BMPR1A/TGFBR3	3
MF	GO:0005165	neurotrophin receptor binding	3/262	12/18368	0.000573816471655248	0.00389755020831069	0.00276303237109028	BDNF/PIK3R1/PLCG1	3
MF	GO:0005496	steroid binding	7/262	100/18368	0.000574468851565068	0.00389755020831069	0.00276303237109028	ESRRA/GPER1/KL/NR3C2/PGRMC2/RORA/RORC	7
MF	GO:0008009	chemokine activity	5/262	49/18368	0.00064920028635079	0.00433783827698028	0.00307515925113532	CKLF/CXCL10/CXCL16/CXCL8/XCL1	5
MF	GO:0001618	virus receptor activity	6/262	76/18368	0.000754637333967046	0.00496709051163384	0.00352124569030971	CCR5/CD4/CR2/HSPA1A/HSPA1B/PLSCR1	6
MF	GO:0003823	antigen binding	9/262	171/18368	0.000796996368299134	0.00509534458572596	0.00361216694584225	CD1C/CD1E/HLA-DPA1/HLA-DPB1/HLA-DQA1/HLA-DRA/IL7R/KLRC2/KLRD1	9
MF	GO:0038024	cargo receptor activity	6/262	77/18368	0.000808784854877136	0.00509534458572596	0.00361216694584225	ACKR4/CXCL16/FPR2/MARCO/OLR1/STAB2	6
MF	GO:0140272	exogenous protein binding	6/262	77/18368	0.000808784854877136	0.00509534458572596	0.00361216694584225	CCR5/CD4/CR2/HSPA1A/HSPA1B/PLSCR1	6
MF	GO:0017046	peptide hormone binding	5/262	52/18368	0.000854641510128908	0.00530840712629364	0.003763210207684	EDNRB/GLP2R/INHBA/PIK3R1/RXFP2	5
MF	GO:0004252	serine-type endopeptidase activity	9/262	174/18368	0.000901729602865648	0.00552309381755209	0.00391540485454821	AZU1/CTSG/ELANE/GZMB/KLKB1/LTF/MMP9/PLAU/PRTN3	9
MF	GO:0019992	diacylglycerol binding	3/262	14/18368	0.00092955540656265	0.00553964776073147	0.00392714019557762	PLTP/RASGRP1/RASGRP3	3
MF	GO:0044548	S100 protein binding	3/262	14/18368	0.00092955540656265	0.00553964776073147	0.00392714019557762	AHNAK/S100A11/S100A6	3
MF	GO:0016798	hydrolase activity, acting on glycosyl bonds	8/262	144/18368	0.00109254361828274	0.00642415647550251	0.00455418181936805	CHIT1/IL18R1/IL18RAP/IL1R1/KL/TLR2/TLR3/TLR8	8
MF	GO:0005041	low-density lipoprotein particle receptor activity	3/262	15/18368	0.00114974588084614	0.00658490822666428	0.00466814117035276	CXCL16/OLR1/STAB2	3
MF	GO:0005161	platelet-derived growth factor receptor binding	3/262	15/18368	0.00114974588084614	0.00658490822666428	0.00466814117035276	IL1R1/PDGFD/PDGFRB	3
MF	GO:0005154	epidermal growth factor receptor binding	4/262	33/18368	0.00119555631336516	0.00675949146402612	0.00479190587138264	AREG/HBEGF/PLSCR1/TGFA	4
MF	GO:0043548	phosphatidylinositol 3-kinase binding	4/262	34/18368	0.00133993193700229	0.00747987321794952	0.00530259540692447	FYN/LCK/PDGFRB/PIK3R1	4
MF	GO:0046935	1-phosphatidylinositol-3-kinase regulator activity	3/262	16/18368	0.00140022640017136	0.00771874803094461	0.00547193737961702	PIK3R1/PIK3R3/SOCS3	3
MF	GO:0042562	hormone binding	6/262	86/18368	0.00144203247022357	0.00785106567121721	0.00556573935875763	EDNRB/GLP2R/GPER1/INHBA/PIK3R1/RXFP2	6
MF	GO:0042605	peptide antigen binding	4/262	36/18368	0.00166440338848221	0.00895124261366652	0.00634567145544565	HLA-DPA1/HLA-DPB1/HLA-DQA1/HLA-DRA	4
MF	GO:0008236	serine-type peptidase activity	9/262	191/18368	0.0017266742024249	0.00917425690686003	0.0065037696654432	AZU1/CTSG/ELANE/GZMB/KLKB1/LTF/MMP9/PLAU/PRTN3	9
MF	GO:0017171	serine hydrolase activity	9/262	195/18368	0.00198926983619442	0.0102444749887043	0.00726246347212117	AZU1/CTSG/ELANE/GZMB/KLKB1/LTF/MMP9/PLAU/PRTN3	9
MF	GO:0030228	lipoprotein particle receptor activity	3/262	18/18368	0.00199778877330741	0.0102444749887043	0.00726246347212117	CXCL16/OLR1/STAB2	3
MF	GO:0042834	peptidoglycan binding	3/262	18/18368	0.00199778877330741	0.0102444749887043	0.00726246347212117	PGLYRP1/PGLYRP2/TLR2	3
MF	GO:0005504	fatty acid binding	4/262	39/18368	0.00224771083295754	0.0113935687049916	0.00807707341062781	FABP3/PPARG/S100A8/S100A9	4
MF	GO:0016500	protein-hormone receptor activity	3/262	20/18368	0.00273291636764151	0.0135417541362911	0.00959995459715586	GNRHR/LGR6/RXFP2	3
MF	GO:0035014	phosphatidylinositol 3-kinase regulator activity	3/262	20/18368	0.00273291636764151	0.0135417541362911	0.00959995459715586	PIK3R1/PIK3R3/SOCS3	3
MF	GO:1990782	protein tyrosine kinase binding	6/262	105/18368	0.00394691966630487	0.0193399063648938	0.013710352525059	BLNK/CBLB/CD247/CD4/PIK3R1/PLCG1	6
MF	GO:0030215	semaphorin receptor binding	3/262	23/18368	0.00411393590376263	0.0199367663028497	0.0141334755745229	SEMA4A/SEMA4B/SEMA6B	3
MF	GO:0005044	scavenger receptor activity	4/262	47/18368	0.00445991022139049	0.0213784826916653	0.0151555301573567	ACKR4/CXCL16/MARCO/STAB2	4
MF	GO:0043274	phospholipase binding	3/262	24/18368	0.00465259394856499	0.0218275950140123	0.0154739126844771	BLNK/FYN/LCK	3
MF	GO:0050431	transforming growth factor beta binding	3/262	24/18368	0.00465259394856499	0.0218275950140123	0.0154739126844771	ACVRL1/TGFB3/TGFBR3	3
MF	GO:0046332	SMAD binding	5/262	79/18368	0.00543208453620208	0.0252163082154223	0.0178762227950362	ACVR1B/ACVRL1/BMPR1A/PPARG/TGFBR3	5
MF	GO:0030159	signaling receptor complex adaptor activity	4/262	50/18368	0.00557033121579435	0.0255887090225553	0.018140223367225	BLNK/CD3E/CD3G/PIK3R1	4
MF	GO:0044389	ubiquitin-like protein ligase binding	11/262	316/18368	0.00587147032405045	0.0266940042567654	0.0189237838984588	ACVR1B/HSP90AB1/HSPA1A/HSPA1B/HSPA1L/HSPA6/HSPA8/IKBKG/LTBR/NFKBIA/STAT1	11
MF	GO:0019207	kinase regulator activity	9/262	233/18368	0.0064075957409026	0.0288341808340617	0.0204409874870899	BMPR1A/CXCL10/FGF13/GMFG/HSP90AB1/LTF/PIK3R1/PIK3R3/SOCS3	9
MF	GO:0045499	chemorepellent activity	3/262	27/18368	0.00651579279391382	0.0290248951728888	0.0205761877702542	SEMA4A/SEMA4B/SEMA6B	3
MF	GO:0051082	unfolded protein binding	6/262	122/18368	0.00812371538591471	0.0358255848518839	0.0253972996801755	HSP90AB1/HSPA1A/HSPA1B/HSPA1L/HSPA6/HSPA8	6
MF	GO:0047844	deoxycytidine deaminase activity	2/262	10/18368	0.00845750600083326	0.036928318280866	0.0261790441088846	APOBEC3A/APOBEC3C	2
MF	GO:0042826	histone deacetylase binding	6/262	127/18368	0.00980021490552587	0.042371517385656	0.0300378103915499	BCL3/HSP90AB1/HSPA1A/HSPA1B/NR2E1/RFXANK	6
MF	GO:0031625	ubiquitin protein ligase binding	10/262	297/18368	0.0105149566362317	0.0446731655205571	0.0316694836128547	ACVR1B/HSP90AB1/HSPA1A/HSPA1B/HSPA1L/HSPA6/HSPA8/IKBKG/LTBR/NFKBIA	10
MF	GO:0031072	heat shock protein binding	6/262	129/18368	0.0105351682860271	0.0446731655205571	0.0316694836128547	HSP90AB1/HSPA1A/HSPA1B/HSPA1L/HSPA6/HSPA8	6
MF	GO:0043621	protein self-association	4/262	61/18368	0.0111793238995905	0.0469531603782802	0.0332858064980289	CARD11/FLT3/PPARG/RSAD2	4
MF	GO:0004126	cytidine deaminase activity	2/262	12/18368	0.0121735953990903	0.0501734165513907	0.035568694869944	APOBEC3A/APOBEC3C	2
MF	GO:0005527	macrolide binding	2/262	12/18368	0.0121735953990903	0.0501734165513907	0.035568694869944	LCN2/NFATC1	2
MF	GO:0002020	protease binding	6/262	135/18368	0.0129737323075156	0.052976073589022	0.0375555408901767	A2M/CD28/ELANE/IL1R1/INSL3/LCN2	6
MF	GO:0061783	peptidoglycan muralytic activity	2/262	13/18368	0.0142527728735932	0.0575313781995231	0.0407848653186737	PGLYRP1/PGLYRP2	2
MF	GO:0043394	proteoglycan binding	3/262	36/18368	0.0144806870298119	0.0575313781995231	0.0407848653186737	AZU1/CTSB/CTSL	3
MF	GO:0097718	disordered domain specific binding	3/262	36/18368	0.0144806870298119	0.0575313781995231	0.0407848653186737	FYN/HSP90AB1/HSPA1A	3
MF	GO:0042056	chemoattractant activity	3/262	37/18368	0.0155955586184664	0.0614075120602114	0.0435327153165838	CXCL10/HGF/VEGFB	3
MF	GO:0030246	carbohydrate binding	9/262	271/18368	0.0160967153851382	0.0628199246446545	0.0445339959886917	CLEC11A/HLA-DRA/KLRC1/KLRC2/KLRC3/KLRD1/KLRK1/OLR1/PTX3	9
MF	GO:0004707	MAP kinase activity	2/262	14/18368	0.0164733091180983	0.0631715593137507	0.0447832751311229	MAPK14/MAPK3	2
MF	GO:0005068	transmembrane receptor protein tyrosine kinase adaptor activity	2/262	14/18368	0.0164733091180983	0.0631715593137507	0.0447832751311229	BLNK/PIK3R1	2
MF	GO:0042287	MHC protein binding	3/262	40/18368	0.0192231303943755	0.0730810388268932	0.0518082552371101	CD4/CD8A/KLRD1	3
MF	GO:0033293	monocarboxylic acid binding	4/262	73/18368	0.0204406162508926	0.0770453997149028	0.054618650710887	FABP3/PPARG/S100A8/S100A9	4
MF	GO:0004175	endopeptidase activity	12/262	430/18368	0.0210068032636074	0.0778991990897812	0.0552239220185345	AZU1/CTSB/CTSG/CTSL/ELANE/ERAP2/GZMB/KLKB1/LTF/MMP9/PLAU/PRTN3	12
MF	GO:0004698	calcium-dependent protein kinase C activity	2/262	16/18368	0.0213208595261102	0.0778991990897812	0.0552239220185345	PRKCA/PRKCQ	2
MF	GO:0016004	phospholipase activator activity	2/262	16/18368	0.0213208595261102	0.0778991990897812	0.0552239220185345	FYN/LCK	2
MF	GO:0003725	double-stranded RNA binding	4/262	74/18368	0.021373703151618	0.0778991990897812	0.0552239220185345	HSP90AB1/IFIH1/TLR3/TLR8	4
MF	GO:0004674	protein serine/threonine kinase activity	11/262	386/18368	0.0231791984786446	0.0837871026973955	0.059397946058304	ACVR1B/ACVR1C/ACVR2B/ACVRL1/AKT3/BMPR1A/MAPK14/MAPK3/PRKCA/PRKCQ/TGFBR3	11
MF	GO:0004697	protein kinase C activity	2/262	17/18368	0.0239393141505978	0.0844579003233092	0.0598734846545479	PRKCA/PRKCQ	2
MF	GO:0005149	interleukin-1 receptor binding	2/262	17/18368	0.0239393141505978	0.0844579003233092	0.0598734846545479	IL1B/IL1RN	2
MF	GO:0030169	low-density lipoprotein particle binding	2/262	17/18368	0.0239393141505978	0.0844579003233092	0.0598734846545479	PLTP/STAB2	2
MF	GO:0030971	receptor tyrosine kinase binding	4/262	78/18368	0.0253646382212193	0.0887762337742676	0.0629348166391156	BLNK/CBLB/PIK3R1/PLCG1	4
MF	GO:0004708	MAP kinase kinase activity	2/262	18/18368	0.0266820048227592	0.0912152257894325	0.0646638550172131	MAPK14/MAPK3	2
MF	GO:0045236	CXCR chemokine receptor binding	2/262	18/18368	0.0266820048227592	0.0912152257894325	0.0646638550172131	CXCL10/CXCL8	2
MF	GO:0060229	lipase activator activity	2/262	18/18368	0.0266820048227592	0.0912152257894325	0.0646638550172131	FYN/LCK	2
MF	GO:0019887	protein kinase regulator activity	7/262	204/18368	0.0273787139165531	0.0928770218246148	0.0658419273944638	BMPR1A/CXCL10/FGF13/GMFG/HSP90AB1/LTF/SOCS3	7
MF	GO:0035591	signaling adaptor activity	4/262	81/18368	0.0286330739247548	0.096390729777228	0.0683328481771971	BLNK/CD3E/CD3G/PIK3R1	4
MF	GO:0001848	complement binding	2/262	21/18368	0.0356154560349724	0.118093354221224	0.0837181673319097	CR2/PTX3	2
MF	GO:0005123	death receptor binding	2/262	21/18368	0.0356154560349724	0.118093354221224	0.0837181673319097	BDNF/FASLG	2
MF	GO:0005158	insulin receptor binding	2/262	23/18368	0.0421204044879908	0.135584659702219	0.0961180186933022	INSL3/PIK3R1	2
MF	GO:0009931	calcium-dependent protein serine/threonine kinase activity	2/262	23/18368	0.0421204044879908	0.135584659702219	0.0961180186933022	PRKCA/PRKCQ	2
MF	GO:0016702	oxidoreductase activity, acting on single donors with incorporation of molecular oxygen, incorporation of two atoms of oxygen	2/262	23/18368	0.0421204044879908	0.135584659702219	0.0961180186933022	IDO1/PTGS2	2
MF	GO:0017134	fibroblast growth factor binding	2/262	23/18368	0.0421204044879908	0.135584659702219	0.0961180186933022	KL/TGFBR3	2
MF	GO:0010857	calcium-dependent protein kinase activity	2/262	24/18368	0.0455265690824841	0.144440409822845	0.102395994074198	PRKCA/PRKCQ	2
MF	GO:0016701	oxidoreductase activity, acting on single donors with incorporation of molecular oxygen	2/262	24/18368	0.0455265690824841	0.144440409822845	0.102395994074198	IDO1/PTGS2	2
MF	GO:0005104	fibroblast growth factor receptor binding	2/262	25/18368	0.0490304512490108	0.150510780511429	0.106699371791131	FGF9/KL	2
MF	GO:0005160	transforming growth factor beta receptor binding	2/262	25/18368	0.0490304512490108	0.150510780511429	0.106699371791131	TGFB3/TGFBR3	2
MF	GO:0030247	polysaccharide binding	2/262	25/18368	0.0490304512490108	0.150510780511429	0.106699371791131	HLA-DRA/PTX3	2
MF	GO:0051019	mitogen-activated protein kinase binding	2/262	25/18368	0.0490304512490108	0.150510780511429	0.106699371791131	MAPK14/NFATC1	2
MF	GO:0020037	heme binding	5/262	139/18368	0.0491463773098544	0.150510780511429	0.106699371791131	HMOX1/IDO1/MPO/PGRMC2/PTGS2	5
