# Supplementary material for: Identification of immunodiagnostic blood biomarkers associated with spinal cord injury severity
Source: Front Immunol. 2023 Mar 29;14:1101564. doi: 10.3389/fimmu.2023.1101564 (PMC10090698; doi:10.3389/fimmu.2023.1101564)
Supplement: Supplementary file 1 [file DataSheet_1.zip › Supplementary Material/Table 9.XLS]

ID	Description	GeneRatio	BgRatio	pvalue	p.adjust	qvalue	geneID	Count
hsa04060	Cytokine-cytokine receptor interaction	57/220	295/8158	5.55320122344234e-34	1.24947027527453e-31	6.07929397092635e-32	ACKR4/ACVR1B/ACVR1C/ACVR2B/ACVRL1/BMPR1A/CCR3/CCR5/CCR7/CCR8/CCR9/CD4/CD40LG/CSF2RA/CX3CR1/CXCL10/CXCL16/CXCL8/CXCR1/CXCR5/FASLG/GDF11/IFNG/IFNGR1/IFNGR2/IL10RB/IL11RA/IL12RB2/IL17RC/IL17RE/IL18R1/IL18RAP/IL1B/IL1R1/IL1R2/IL1RN/IL23A/IL24/IL2RA/IL2RB/IL4R/IL5RA/IL7R/INHBA/INHBB/LTBR/OSM/TGFB3/TNFRSF10D/TNFRSF12A/TNFRSF13C/TNFRSF25/TNFRSF8/TNFSF13/TNFSF13B/TNFSF14/XCL1	57
hsa04659	Th17 cell differentiation	36/220	108/8158	1.96012283149485e-30	2.20513818543171e-28	1.07290933934455e-28	CD247/CD3D/CD3E/CD3G/CD4/HLA-DMB/HLA-DOA/HLA-DOB/HLA-DPA1/HLA-DPB1/HLA-DQA1/HLA-DRA/HSP90AB1/IFNG/IFNGR1/IFNGR2/IKBKG/IL1B/IL1R1/IL23A/IL2RA/IL2RB/IL4R/LCK/MAPK14/MAPK3/NFATC1/NFATC2/NFATC3/NFKBIA/PLCG1/PPP3CC/PRKCQ/RORA/RORC/STAT1	36
hsa04658	Th1 and Th2 cell differentiation	32/220	92/8158	8.81446682563861e-28	6.61085011922895e-26	3.21650719251374e-26	CD247/CD3D/CD3E/CD3G/CD4/HLA-DMB/HLA-DOA/HLA-DOB/HLA-DPA1/HLA-DPB1/HLA-DQA1/HLA-DRA/IFNG/IFNGR1/IFNGR2/IKBKG/IL12RB2/IL2RA/IL2RB/IL4R/JAG1/LCK/MAPK14/MAPK3/NFATC1/NFATC2/NFATC3/NFKBIA/PLCG1/PPP3CC/PRKCQ/STAT1	32
hsa04612	Antigen processing and presentation	28/220	78/8158	7.74550170038793e-25	4.35684470646821e-23	2.11982151800091e-23	B2M/CD4/CD8A/CTSB/CTSL/HLA-DMB/HLA-DOA/HLA-DOB/HLA-DPA1/HLA-DPB1/HLA-DQA1/HLA-DRA/HSP90AB1/HSPA1A/HSPA1B/HSPA1L/HSPA6/HSPA8/IFI30/IFNG/KLRC1/KLRC2/KLRC3/KLRC4/KLRD1/RFX5/RFXANK/RFXAP	28
hsa04660	T cell receptor signaling pathway	30/220	104/8158	2.39942417443235e-23	1.07974087849456e-21	5.2534760871782e-22	AKT3/CARD11/CBLB/CD247/CD28/CD3D/CD3E/CD3G/CD4/CD40LG/CD8A/FYN/ICOS/IFNG/IKBKG/ITK/LCK/MAPK14/MAPK3/NFATC1/NFATC2/NFATC3/NFKBIA/PIK3R1/PIK3R3/PLCG1/PPP3CC/PRKCQ/RASGRP1/VAV1	30
hsa05235	PD-L1 expression and PD-1 checkpoint pathway in cancer	26/220	89/8158	1.69233491019702e-20	6.34625591323883e-19	3.08776895895597e-19	AKT3/CD247/CD28/CD3D/CD3E/CD3G/CD4/IFNG/IFNGR1/IFNGR2/IKBKG/LCK/MAPK14/MAPK3/NFATC1/NFATC2/NFATC3/NFKBIA/PIK3R1/PIK3R3/PLCG1/PPP3CC/PRKCQ/RASGRP1/STAT1/TLR2	26
hsa04640	Hematopoietic cell lineage	26/220	99/8158	3.35891130738299e-19	1.07965006308739e-17	5.25303422508016e-18	CD14/CD1C/CD1E/CD3D/CD3E/CD3G/CD4/CD8A/CR2/CSF2RA/FLT3/HLA-DMB/HLA-DOA/HLA-DOB/HLA-DPA1/HLA-DPB1/HLA-DQA1/HLA-DRA/IL11RA/IL1B/IL1R1/IL1R2/IL2RA/IL4R/IL5RA/IL7R	26
hsa05321	Inflammatory bowel disease	22/220	65/8158	4.60287605884528e-19	1.29455889155024e-17	6.29867250157776e-18	HLA-DMB/HLA-DOA/HLA-DOB/HLA-DPA1/HLA-DPB1/HLA-DQA1/HLA-DRA/IFNG/IFNGR1/IFNGR2/IL12RB2/IL18R1/IL18RAP/IL1B/IL23A/IL4R/NFATC1/RORA/RORC/STAT1/TGFB3/TLR2	22
hsa04650	Natural killer cell mediated cytotoxicity	28/220	131/8158	5.19678710822356e-18	1.29919677705589e-16	6.32123811994445e-17	CD247/FASLG/FCER1G/FYN/GZMB/IFNG/IFNGR1/IFNGR2/KLRC1/KLRC2/KLRC3/KLRD1/KLRK1/LCK/MAPK3/NCR1/NFATC1/NFATC2/PIK3R1/PIK3R3/PLCG1/PPP3CC/PRF1/PRKCA/SH2D1A/SH2D1B/TYROBP/VAV1	28
hsa05145	Toxoplasmosis	26/220	112/8158	9.67328255449992e-18	2.17648857476248e-16	1.05896987965052e-16	AKT3/CCR5/CD40LG/HLA-DMB/HLA-DOA/HLA-DOB/HLA-DPA1/HLA-DPB1/HLA-DQA1/HLA-DRA/HSPA1A/HSPA1B/HSPA1L/HSPA6/HSPA8/IFNG/IFNGR1/IFNGR2/IKBKG/IL10RB/MAPK14/MAPK3/NFKBIA/STAT1/TGFB3/TLR2	26
hsa05164	Influenza A	29/220	171/8158	9.28883386688674e-16	1.89998874549956e-14	9.24438968570547e-15	AKT3/CXCL10/CXCL8/FASLG/HLA-DMB/HLA-DOA/HLA-DOB/HLA-DPA1/HLA-DPB1/HLA-DQA1/HLA-DRA/IFIH1/IFNG/IFNGR1/IFNGR2/IKBKG/IL1B/IRF7/MAPK3/MX1/NFKBIA/NLRX1/PIK3R1/PIK3R3/PRKCA/RSAD2/SOCS3/STAT1/TLR3	29
hsa05166	Human T-cell leukemia virus 1 infection	31/220	222/8158	2.38349092831094e-14	4.46904549058301e-13	2.17441277670472e-13	AKT3/B2M/CD3D/CD3E/CD3G/CD4/HLA-DMB/HLA-DOA/HLA-DOB/HLA-DPA1/HLA-DPB1/HLA-DQA1/HLA-DRA/IKBKG/IL1R1/IL1R2/IL2RA/IL2RB/LCK/LTBR/MAPK3/NFATC1/NFATC2/NFATC3/NFKBIA/PIK3R1/PIK3R3/PPP3CC/RELB/TGFB3/TNFRSF13C	31
hsa04380	Osteoclast differentiation	24/220	128/8158	3.22680374553553e-14	5.58485263650379e-13	2.71730841729307e-13	AKT3/BLNK/FYN/IFNG/IFNGR1/IFNGR2/IKBKG/IL1B/IL1R1/LCK/LILRB3/MAPK14/MAPK3/NFATC1/NFATC2/NFKBIA/PIK3R1/PIK3R3/PPARG/PPP3CC/RELB/SOCS3/STAT1/TYROBP	24
hsa05417	Lipid and atherosclerosis	30/220	215/8158	6.63238119755126e-14	1.06591840674931e-12	5.18622289131828e-13	AKT3/CD14/CD40LG/CXCL8/FASLG/HSP90AB1/HSPA1A/HSPA1B/HSPA1L/HSPA6/HSPA8/IKBKG/IL1B/IRF7/MAPK14/MAPK3/MMP9/NFATC1/NFATC2/NFATC3/NFKBIA/OLR1/PIK3R1/PIK3R3/PLCG1/PPARG/PPP3CC/PRKCA/TLR2/VAV1	30
hsa05332	Graft-versus-host disease	15/220	42/8158	9.33792669671611e-14	1.40068900450742e-12	6.81504825584895e-13	CD28/FASLG/GZMB/HLA-DMB/HLA-DOA/HLA-DOB/HLA-DPA1/HLA-DPB1/HLA-DQA1/HLA-DRA/IFNG/IL1B/KLRC1/KLRD1/PRF1	15
hsa04061	Viral protein interaction with cytokine and cytokine receptor	21/220	100/8158	1.34353309211165e-13	1.88934341078201e-12	9.19259484076393e-13	ACKR4/CCR3/CCR5/CCR7/CCR8/CCR9/CX3CR1/CXCL10/CXCL8/CXCR1/CXCR5/IL10RB/IL18R1/IL18RAP/IL24/IL2RA/IL2RB/LTBR/TNFRSF10D/TNFSF14/XCL1	21
hsa05162	Measles	24/220	139/8158	2.18525283280311e-13	2.89224639635706e-12	1.40722163846145e-12	AKT3/CBLB/CD28/CD3D/CD3E/CD3G/FASLG/HSPA1A/HSPA1B/HSPA1L/HSPA6/HSPA8/IFIH1/IKBKG/IL1B/IL2RA/IL2RB/IRF7/MX1/NFKBIA/PIK3R1/PIK3R3/STAT1/TLR2	24
hsa05340	Primary immunodeficiency	14/220	38/8158	3.88625984749366e-13	4.85782480936707e-12	2.36357324058094e-12	BLNK/CD3D/CD3E/CD4/CD40LG/CD8A/ICOS/IKBKG/IL7R/LCK/RFX5/RFXANK/RFXAP/TNFRSF13C	14
hsa05140	Leishmaniasis	18/220	77/8158	1.13764927493446e-12	1.34721624663292e-11	6.55487670876367e-12	HLA-DMB/HLA-DOA/HLA-DOB/HLA-DPA1/HLA-DPB1/HLA-DQA1/HLA-DRA/IFNG/IFNGR1/IFNGR2/IL1B/MAPK14/MAPK3/NFKBIA/PTGS2/STAT1/TGFB3/TLR2	18
hsa04672	Intestinal immune network for IgA production	15/220	49/8158	1.26138748421375e-12	1.41906091974047e-11	6.90443675569632e-12	CCR9/CD28/CD40LG/HLA-DMB/HLA-DOA/HLA-DOB/HLA-DPA1/HLA-DPB1/HLA-DQA1/HLA-DRA/ICOS/LTBR/TNFRSF13C/TNFSF13/TNFSF13B	15
hsa05152	Tuberculosis	26/220	180/8158	1.56397593367583e-12	1.67568850036697e-11	8.15305749886149e-12	AKT3/CAMP/CD14/FCER1G/HLA-DMB/HLA-DOA/HLA-DOB/HLA-DPA1/HLA-DPB1/HLA-DQA1/HLA-DRA/IFNG/IFNGR1/IFNGR2/IL10RB/IL1B/IL23A/MAPK14/MAPK3/PPP3CC/RFX5/RFXANK/RFXAP/STAT1/TGFB3/TLR2	26
hsa05169	Epstein-Barr virus infection	27/220	202/8158	3.74300983089002e-12	3.82807823613752e-11	1.86255034647159e-11	AKT3/B2M/BLNK/CD247/CD3D/CD3E/CD3G/CR2/CXCL10/HLA-DMB/HLA-DOA/HLA-DOB/HLA-DPA1/HLA-DPB1/HLA-DQA1/HLA-DRA/IKBKG/IRF7/MAPK14/NEDD4/NFKBIA/PIK3R1/PIK3R3/PSMD4/RELB/STAT1/TLR2	27
hsa05330	Allograft rejection	13/220	38/8158	8.3641431839024e-12	8.18231398425234e-11	3.98110247654851e-11	CD28/CD40LG/FASLG/GZMB/HLA-DMB/HLA-DOA/HLA-DOB/HLA-DPA1/HLA-DPB1/HLA-DQA1/HLA-DRA/IFNG/PRF1	13
hsa05142	Chagas disease	19/220	102/8158	1.95746258431026e-11	1.83512117279087e-10	8.9287767003626e-11	AKT3/CD247/CD3D/CD3E/CD3G/CXCL8/FASLG/IFNG/IFNGR1/IFNGR2/IKBKG/IL1B/MAPK14/MAPK3/NFKBIA/PIK3R1/PIK3R3/TGFB3/TLR2	19
hsa04064	NF-kappa B signaling pathway	19/220	104/8158	2.7999946003022e-11	2.42307225026152e-10	1.17894509486408e-10	BLNK/CARD11/CD14/CD40LG/CXCL8/IKBKG/IL1B/IL1R1/LCK/LTBR/NFKBIA/PLAU/PLCG1/PRKCQ/PTGS2/RELB/TNFRSF13C/TNFSF13B/TNFSF14	19
hsa04625	C-type lectin receptor signaling pathway	19/220	104/8158	2.7999946003022e-11	2.42307225026152e-10	1.17894509486408e-10	AKT3/BCL3/CBLB/FCER1G/IKBKG/IL1B/IL23A/MAPK14/MAPK3/NFATC1/NFATC2/NFATC3/NFKBIA/PIK3R1/PIK3R3/PPP3CC/PTGS2/RELB/STAT1	19
hsa04662	B cell receptor signaling pathway	17/220	82/8158	3.90949213456112e-11	3.25791011213427e-10	1.58513521245363e-10	AKT3/BLNK/CARD11/CR2/IFITM1/IKBKG/LILRB3/MAPK3/NFATC1/NFATC2/NFATC3/NFKBIA/PIK3R1/PIK3R3/PPP3CC/RASGRP3/VAV1	17
hsa04940	Type I diabetes mellitus	13/220	43/8158	5.01412802022072e-11	4.0292100162488e-10	1.96041095527427e-10	CD28/FASLG/GZMB/HLA-DMB/HLA-DOA/HLA-DOB/HLA-DPA1/HLA-DPB1/HLA-DQA1/HLA-DRA/IFNG/IL1B/PRF1	13
hsa04010	MAPK signaling pathway	30/220	294/8158	2.26082879370214e-10	1.75409130545856e-09	8.53452611778666e-10	AKT3/AREG/BDNF/CD14/FASLG/FGF9/FLT3/HGF/HSPA1A/HSPA1B/HSPA1L/HSPA6/HSPA8/IKBKG/IL1B/IL1R1/MAPK14/MAPK3/NFATC1/NFATC3/PDGFD/PDGFRB/PPP3CC/PRKCA/RASGRP1/RASGRP3/RELB/TGFA/TGFB3/VEGFB	30
hsa04062	Chemokine signaling pathway	24/220	192/8158	2.66670207132559e-10	2.00002655349419e-09	9.73112334799513e-10	AKT3/CCR3/CCR5/CCR7/CCR8/CCR9/CX3CR1/CXCL10/CXCL16/CXCL8/CXCR1/CXCR5/FGR/HCK/IKBKG/ITK/MAPK3/NFKBIA/PIK3R1/PIK3R3/PLCG1/STAT1/VAV1/XCL1	24
hsa05323	Rheumatoid arthritis	17/220	93/8158	3.19977468474229e-10	2.3224171098936e-09	1.1299713657494e-09	CD28/CTSL/CXCL8/HLA-DMB/HLA-DOA/HLA-DOB/HLA-DPA1/HLA-DPB1/HLA-DQA1/HLA-DRA/IFNG/IL1B/IL23A/TGFB3/TLR2/TNFSF13/TNFSF13B	17
hsa05320	Autoimmune thyroid disease	13/220	53/8158	9.0851088772301e-10	6.38796717930241e-09	3.10806356326293e-09	CD28/CD40LG/FASLG/GZMB/HLA-DMB/HLA-DOA/HLA-DOB/HLA-DPA1/HLA-DPB1/HLA-DQA1/HLA-DRA/PRF1/TG	13
hsa04630	JAK-STAT signaling pathway	21/220	162/8158	1.90977891199034e-09	1.30212198544796e-08	6.33547071282282e-09	AKT3/CSF2RA/IFNG/IFNGR1/IFNGR2/IL10RB/IL11RA/IL12RB2/IL23A/IL24/IL2RA/IL2RB/IL4R/IL5RA/IL7R/OSM/PDGFRB/PIK3R1/PIK3R3/SOCS3/STAT1	21
hsa05170	Human immunodeficiency virus 1 infection	24/220	212/8158	2.07378028966648e-09	1.37235460345576e-08	6.67718731038123e-09	AKT3/APOBEC3A/APOBEC3C/B2M/CCR5/CD247/CD3D/CD3E/CD3G/CD4/FASLG/IKBKG/MAPK14/MAPK3/NFATC1/NFATC2/NFATC3/NFKBIA/PIK3R1/PIK3R3/PLCG1/PPP3CC/PRKCA/TLR2	24
hsa04657	IL-17 signaling pathway	16/220	94/8158	3.23374714021609e-09	2.07883744728177e-08	1.01145775212774e-08	CXCL10/CXCL8/HSP90AB1/IFNG/IKBKG/IL17RC/IL17RE/IL1B/LCN2/MAPK14/MAPK3/MMP9/NFKBIA/PTGS2/S100A8/S100A9	16
hsa05310	Asthma	10/220	31/8158	4.48263348451084e-09	2.80164592781928e-08	1.36314000698575e-08	CD40LG/FCER1G/HLA-DMB/HLA-DOA/HLA-DOB/HLA-DPA1/HLA-DPB1/HLA-DQA1/HLA-DRA/RNASE3	10
hsa05167	Kaposi sarcoma-associated herpesvirus infection	22/220	194/8158	9.8415307680092e-09	5.98471465622181e-08	2.91186116606815e-08	AKT3/CCR3/CCR5/CCR8/CXCL8/HCK/IFNGR1/IKBKG/IRF7/MAPK14/MAPK3/NFATC1/NFATC2/NFATC3/NFKBIA/PIK3R1/PIK3R3/PLCG1/PPP3CC/PTGS2/STAT1/TLR3	22
hsa05161	Hepatitis B	20/220	162/8158	1.1138216196398e-08	6.59499643207775e-08	3.2087935856659e-08	AKT3/CXCL8/FASLG/IFIH1/IKBKG/IRF7/MAPK14/MAPK3/MMP9/NFATC1/NFATC2/NFATC3/NFKBIA/PIK3R1/PIK3R3/PRKCA/STAT1/TGFB3/TLR2/TLR3	20
hsa04620	Toll-like receptor signaling pathway	16/220	104/8158	1.47233659497317e-08	8.49424958638366e-08	4.13287465255626e-08	AKT3/CD14/CXCL10/CXCL8/IKBKG/IL1B/IRF7/MAPK14/MAPK3/NFKBIA/PIK3R1/PIK3R3/STAT1/TLR2/TLR3/TLR8	16
hsa05135	Yersinia infection	17/220	137/8158	1.36522783503328e-07	7.67940657206222e-07	3.73641302219635e-07	AKT3/CD4/CD8A/CXCL8/IKBKG/IL1B/LCK/MAPK14/MAPK3/NFATC1/NFATC2/NFATC3/NFKBIA/PIK3R1/PIK3R3/PLCG1/VAV1	17
hsa04668	TNF signaling pathway	15/220	112/8158	2.78800318318456e-07	1.53000174686958e-06	7.44421902570461e-07	AKT3/BCL3/CXCL10/IKBKG/IL18R1/IL1B/JAG1/MAPK14/MAPK3/MMP9/NFKBIA/PIK3R1/PIK3R3/PTGS2/SOCS3	15
hsa05416	Viral myocarditis	11/220	60/8158	4.58277357176541e-07	2.45505727058861e-06	1.19450739715189e-06	CD28/CD40LG/FYN/HLA-DMB/HLA-DOA/HLA-DOB/HLA-DPA1/HLA-DPB1/HLA-DQA1/HLA-DRA/PRF1	11
hsa05146	Amoebiasis	14/220	102/8158	5.18113827549e-07	2.71106072554709e-06	1.31906580330712e-06	CD14/CD1C/CD1E/CTSG/CXCL8/IFNG/IL1B/IL1R1/IL1R2/PIK3R1/PIK3R3/PRKCA/TGFB3/TLR2	14
hsa05163	Human cytomegalovirus infection	21/220	225/8158	6.22864050303962e-07	3.18510025723617e-06	1.54970959884239e-06	AKT3/B2M/CCR3/CCR5/CXCL8/FASLG/IKBKG/IL10RB/IL1B/IL1R1/MAPK14/MAPK3/NFATC1/NFATC2/NFATC3/NFKBIA/PIK3R1/PIK3R3/PPP3CC/PRKCA/PTGS2	21
hsa05215	Prostate cancer	13/220	97/8158	1.76244118076227e-06	8.81220590381133e-06	4.28757620583101e-06	AKT3/HSP90AB1/IKBKG/IL1R2/MAPK3/MMP9/NFKBIA/PDGFD/PDGFRB/PIK3R1/PIK3R3/PLAU/TGFA	13
hsa05134	Legionellosis	10/220	57/8158	2.36122784539553e-06	1.15494840263912e-05	5.6193980759985e-06	CD14/CXCL8/HSPA1A/HSPA1B/HSPA1L/HSPA6/HSPA8/IL1B/NFKBIA/TLR2	10
hsa04933	AGE-RAGE signaling pathway in diabetic complications	13/220	100/8158	2.50322637023269e-06	1.19835304957948e-05	5.83058325877267e-06	AKT3/CXCL8/IL1B/MAPK14/MAPK3/NFATC1/PIK3R1/PIK3R3/PLCG1/PRKCA/STAT1/TGFB3/VEGFB	13
hsa04370	VEGF signaling pathway	10/220	59/8158	3.27712362428896e-06	1.53615169888545e-05	7.47414159925552e-06	AKT3/MAPK14/MAPK3/NFATC2/PIK3R1/PIK3R3/PLCG1/PPP3CC/PRKCA/PTGS2	10
hsa04915	Estrogen signaling pathway	15/220	138/8158	4.1562975684254e-06	1.90850398550146e-05	9.28582056103634e-06	AKT3/GPER1/HBEGF/HSP90AB1/HSPA1A/HSPA1B/HSPA1L/HSPA6/HSPA8/MAPK3/MMP9/PIK3R1/PIK3R3/POMC/TGFA	15
hsa05418	Fluid shear stress and atherosclerosis	15/220	139/8158	4.54910277608314e-06	2.04709624923741e-05	9.96014081500308e-06	ACVR2B/AKT3/BMPR1A/CTSL/HMOX1/HSP90AB1/IFNG/IKBKG/IL1B/IL1R1/IL1R2/MAPK14/MMP9/PIK3R1/PIK3R3	15
hsa05150	Staphylococcus aureus infection	12/220	96/8158	9.2918189852123e-06	4.09933190524072e-05	1.99452873985981e-05	C3AR1/CAMP/DEFA4/FPR1/FPR2/HLA-DMB/HLA-DOA/HLA-DOB/HLA-DPA1/HLA-DPB1/HLA-DQA1/HLA-DRA	12
hsa04664	Fc epsilon RI signaling pathway	10/220	68/8158	1.22668464176139e-05	5.30777008454448e-05	2.58249398265556e-05	AKT3/FCER1G/FYN/MAPK14/MAPK3/PIK3R1/PIK3R3/PLCG1/PRKCA/VAV1	10
hsa04613	Neutrophil extracellular trap formation	17/220	190/8158	1.34438968439917e-05	5.70731469792102e-05	2.776892297468e-05	AKT3/AQP9/AZU1/CAMP/CTSG/ELANE/FPR1/FPR2/MAPK14/MAPK3/MPO/PIK3R1/PIK3R3/PLCG1/PRKCA/TLR2/TLR8	17
hsa05171	Coronavirus disease - COVID-19	19/220	232/8158	1.48307902587907e-05	6.17949594116278e-05	3.00663194330259e-05	C3AR1/CXCL10/CXCL8/HBEGF/IFIH1/IKBKG/IL1B/MAPK14/MAPK3/MX1/NFKBIA/PIK3R1/PIK3R3/PLCG1/PRKCA/STAT1/TLR2/TLR3/TLR8	19
hsa05160	Hepatitis C	15/220	157/8158	2.01738155714993e-05	8.25292455197699e-05	4.01545802762857e-05	AKT3/CXCL10/FASLG/IFNG/IKBKG/IRF7/MAPK3/MX1/NFKBIA/PIK3R1/PIK3R3/RSAD2/SOCS3/STAT1/TLR3	15
hsa04926	Relaxin signaling pathway	13/220	129/8158	4.15620564019037e-05	0.00016699040518622	8.12491328157517e-05	AKT3/EDNRB/INSL3/MAPK14/MAPK3/MMP9/NFKBIA/PIK3R1/PIK3R3/PRKCA/RLN2/RXFP2/VEGFB	13
hsa01521	EGFR tyrosine kinase inhibitor resistance	10/220	79/8158	4.69175292649765e-05	0.000185200773414381	9.01093821524942e-05	AKT3/HGF/MAPK3/PDGFD/PDGFRB/PIK3R1/PIK3R3/PLCG1/PRKCA/TGFA	10
hsa05144	Malaria	8/220	50/8158	4.98035253671858e-05	0.000193203331165807	9.40030242865212e-05	CD40LG/CXCL8/HGF/IFNG/IL1B/KLRK1/TGFB3/TLR2	8
hsa04014	Ras signaling pathway	18/220	235/8158	6.09599070854474e-05	0.000232474221936028	0.000113110264708056	AKT3/BDNF/FASLG/FGF9/FLT3/HGF/IKBKG/MAPK3/PDGFD/PDGFRB/PIK3R1/PIK3R3/PLCG1/PRKCA/RASGRP1/RASGRP3/TGFA/VEGFB	18
hsa04151	PI3K-Akt signaling pathway	23/220	354/8158	7.77217379025403e-05	0.000291456517134526	0.0001418080831906	AKT3/AREG/BDNF/FASLG/FGF9/FLT3/HGF/HSP90AB1/IKBKG/IL2RA/IL2RB/IL4R/IL7R/MAPK3/OSM/PDGFD/PDGFRB/PIK3R1/PIK3R3/PRKCA/TGFA/TLR2/VEGFB	23
hsa04012	ErbB signaling pathway	10/220	85/8158	8.84996091771519e-05	0.000326432984669823	0.000158825873242861	AKT3/AREG/CBLB/HBEGF/MAPK3/PIK3R1/PIK3R3/PLCG1/PRKCA/TGFA	10
hsa05205	Proteoglycans in cancer	16/220	205/8158	0.000126532958902766	0.000459192189566488	0.000223419825566853	AKT3/CTSL/FASLG/HBEGF/HGF/MAPK14/MAPK3/MMP9/PIK3R1/PIK3R3/PLAU/PLAUR/PLCG1/PRKCA/TLR2/VAV1	16
hsa04066	HIF-1 signaling pathway	11/220	109/8158	0.000161003213308004	0.000575011476100014	0.000279771665564451	AKT3/HMOX1/IFNG/IFNGR1/IFNGR2/LTBR/MAPK3/PIK3R1/PIK3R3/PLCG1/PRKCA	11
hsa04072	Phospholipase D signaling pathway	13/220	148/8158	0.000171493912961794	0.000602908287756307	0.000293344851118858	AKT3/CXCL8/CXCR1/FCER1G/FYN/MAPK3/PDGFD/PDGFRB/PIK3R1/PIK3R3/PLCG1/PRKCA/PTGFR	13
hsa04350	TGF-beta signaling pathway	10/220	94/8158	0.000206999917653687	0.00071653817649353	0.00034863144025884	ACVR1B/ACVR1C/ACVR2B/BMPR1A/IFNG/INHBA/INHBB/MAPK3/NEO1/TGFB3	10
hsa04145	Phagosome	13/220	152/8158	0.000223846507472156	0.000763113093655079	0.000371292452585395	CD14/CTSL/HLA-DMB/HLA-DOA/HLA-DOB/HLA-DPA1/HLA-DPB1/HLA-DQA1/HLA-DRA/MARCO/MPO/OLR1/TLR2	13
hsa04213	Longevity regulating pathway - multiple species	8/220	62/8158	0.000237574821572359	0.000797825893340011	0.000388181955122158	AKT3/HSPA1A/HSPA1B/HSPA1L/HSPA6/HSPA8/PIK3R1/PIK3R3	8
hsa05322	Systemic lupus erythematosus	12/220	136/8158	0.000292314850013828	0.000967218253722224	0.000470599758536193	CD28/CD40LG/CTSG/ELANE/HLA-DMB/HLA-DOA/HLA-DOB/HLA-DPA1/HLA-DPB1/HLA-DQA1/HLA-DRA/IFNG	12
hsa04514	Cell adhesion molecules	13/220	157/8158	0.000308070776339797	0.00100457861849934	0.000488777433094414	CD28/CD4/CD40LG/CD8A/HLA-DMB/HLA-DOA/HLA-DOB/HLA-DPA1/HLA-DPB1/HLA-DQA1/HLA-DRA/ICOS/NEO1	13
hsa05221	Acute myeloid leukemia	8/220	67/8158	0.000408312694483713	0.0013124336608405	0.000638564213929415	AKT3/CD14/FLT3/IKBKG/MAPK3/MPO/PIK3R1/PIK3R3	8
hsa04015	Rap1 signaling pathway	15/220	210/8158	0.000534734577563386	0.00169458140777129	0.000824498088459484	AKT3/FGF9/FPR1/HGF/MAPK14/MAPK3/PDGFD/PDGFRB/PIK3R1/PIK3R3/PLCG1/PRKCA/RASGRP3/VAV1/VEGFB	15
hsa04622	RIG-I-like receptor signaling pathway	8/220	70/8158	0.000551463211295753	0.00172332253529923	0.000838482075654361	CXCL10/CXCL8/IFIH1/IKBKG/IRF7/MAPK14/NFKBIA/NLRX1	8
hsa05218	Melanoma	8/220	72/8158	0.000667669011708265	0.00203007469776162	0.000987732250606821	AKT3/FGF9/HGF/MAPK3/PDGFD/PDGFRB/PIK3R1/PIK3R3	8
hsa05223	Non-small cell lung cancer	8/220	72/8158	0.000667669011708265	0.00203007469776162	0.000987732250606821	AKT3/HGF/MAPK3/PIK3R1/PIK3R3/PLCG1/PRKCA/TGFA	8
hsa05214	Glioma	8/220	75/8158	0.000878269853896759	0.00263480956169028	0.00128196582182825	AKT3/MAPK3/PDGFRB/PIK3R1/PIK3R3/PLCG1/PRKCA/TGFA	8
hsa05212	Pancreatic cancer	8/220	76/8158	0.000959252166545919	0.00283989128253726	0.00138174827314094	AKT3/IKBKG/MAPK3/PIK3R1/PIK3R3/STAT1/TGFA/TGFB3	8
hsa04210	Apoptosis	11/220	136/8158	0.00108195998965985	0.00316157139835672	0.00153826163943438	AKT3/CTSB/CTSL/FASLG/GZMB/IKBKG/MAPK3/NFKBIA/PIK3R1/PIK3R3/PRF1	11
hsa04360	Axon guidance	13/220	182/8158	0.0012495937167618	0.00358159987483303	0.00174262637184858	FYN/MAPK3/NEO1/NFATC2/NFATC3/PIK3R1/PIK3R3/PLCG1/PPP3CC/PRKCA/SEMA4A/SEMA4B/SEMA6B	13
hsa01522	Endocrine resistance	9/220	98/8158	0.00125753951160804	0.00358159987483303	0.00174262637184858	AKT3/GPER1/HBEGF/JAG1/MAPK14/MAPK3/MMP9/PIK3R1/PIK3R3	9
hsa04722	Neurotrophin signaling pathway	10/220	119/8158	0.0013567465237205	0.00381584959796391	0.00185660050614384	AKT3/BDNF/FASLG/MAPK14/MAPK3/NFKBIA/PIK3R1/PIK3R3/PLCG1/SORT1	10
hsa04621	NOD-like receptor signaling pathway	13/220	184/8158	0.00138050198567629	0.0038347277379897	0.00186578565965347	CAMP/CTSB/CXCL8/DEFA4/HSP90AB1/IKBKG/IL1B/IRF7/MAPK14/MAPK3/NFKBIA/NLRX1/STAT1	13
hsa04550	Signaling pathways regulating pluripotency of stem cells	11/220	143/8158	0.00162797901939979	0.00446701560201162	0.00217342513501384	ACVR1B/ACVR1C/ACVR2B/AKT3/BMPR1A/INHBA/INHBB/MAPK14/MAPK3/PIK3R1/PIK3R3	11
hsa05168	Herpes simplex virus 1 infection	25/220	495/8158	0.00173265966783238	0.00469696897906368	0.00228530888338069	AKT3/B2M/FASLG/HLA-DMB/HLA-DOA/HLA-DOB/HLA-DPA1/HLA-DPB1/HLA-DQA1/HLA-DRA/IFIH1/IFNG/IFNGR1/IFNGR2/IKBKG/IL1B/IRF7/NFKBIA/PIK3R1/PIK3R3/SOCS3/STAT1/TLR2/TLR3/TNFSF14	25
hsa05211	Renal cell carcinoma	7/220	69/8158	0.00246046960319267	0.00659054357998036	0.00320662705177992	AKT3/HGF/MAPK3/PIK3R1/PIK3R3/TGFA/TGFB3	7
hsa04917	Prolactin signaling pathway	7/220	70/8158	0.00267258142451455	0.00699221884320668	0.00340206203365378	AKT3/MAPK14/MAPK3/PIK3R1/PIK3R3/SOCS3/STAT1	7
hsa05120	Epithelial cell signaling in Helicobacter pylori infection	7/220	70/8158	0.00267258142451455	0.00699221884320668	0.00340206203365378	CXCL8/CXCR1/HBEGF/IKBKG/MAPK14/NFKBIA/PLCG1	7
hsa04960	Aldosterone-regulated sodium reabsorption	5/220	37/8158	0.00293890414528198	0.0075142435532778	0.00365605300370008	MAPK3/NR3C2/PIK3R1/PIK3R3/PRKCA	5
hsa05143	African trypanosomiasis	5/220	37/8158	0.00293890414528198	0.0075142435532778	0.00365605300370008	FASLG/IDO1/IFNG/IL1B/PRKCA	5
hsa04218	Cellular senescence	11/220	156/8158	0.00323282737075116	0.00817287818448326	0.00397651149092987	AKT3/CXCL8/MAPK14/MAPK3/NFATC1/NFATC2/NFATC3/PIK3R1/PIK3R3/PPP3CC/TGFB3	11
hsa04670	Leukocyte transendothelial migration	9/220	114/8158	0.00357601680248701	0.00894004200621754	0.00434977482407777	ITK/MAPK14/MMP9/PIK3R1/PIK3R3/PLCG1/PRKCA/TXK/VAV1	9
hsa04080	Neuroactive ligand-receptor interaction	19/220	362/8158	0.00409090852214166	0.010114883708592	0.00492139371084712	ADM/C3AR1/CTSG/CYSLTR2/EDNRB/FPR1/FPR2/GLP2R/GNRHR/INSL3/LTB4R/OPRL1/POMC/PTGDR/PTGFR/RLN2/RXFP2/S1PR1/TACR1	19
hsa05220	Chronic myeloid leukemia	7/220	76/8158	0.00425496835636126	0.0104061726106661	0.00506312024097907	AKT3/IKBKG/MAPK3/NFKBIA/PIK3R1/PIK3R3/TGFB3	7
hsa04666	Fc gamma R-mediated phagocytosis	8/220	97/8158	0.00454068394897568	0.0109855256830057	0.00534500430892439	AKT3/HCK/MAPK3/PIK3R1/PIK3R3/PLCG1/PRKCA/VAV1	8
hsa05219	Bladder cancer	5/220	41/8158	0.00463112496356049	0.0110851395404373	0.00539347140213091	CXCL8/HBEGF/MAPK3/MMP9/TYMP	5
hsa04071	Sphingolipid signaling pathway	9/220	119/8158	0.00475436953274267	0.0110950691557845	0.00539830265357469	AKT3/FCER1G/FYN/MAPK14/MAPK3/PIK3R1/PIK3R3/PRKCA/S1PR1	9
hsa04935	Growth hormone synthesis, secretion and action	9/220	119/8158	0.00475436953274267	0.0110950691557845	0.00539830265357469	AKT3/MAPK14/MAPK3/PIK3R1/PIK3R3/PLCG1/PRKCA/SOCS3/STAT1	9
hsa04750	Inflammatory mediator regulation of TRP channels	8/220	98/8158	0.00483251901007503	0.0110950691557845	0.00539830265357469	IL1B/IL1R1/MAPK14/PIK3R1/PIK3R3/PLCG1/PRKCA/PRKCQ	8
hsa05231	Choline metabolism in cancer	8/220	98/8158	0.00483251901007503	0.0110950691557845	0.00539830265357469	AKT3/MAPK3/PDGFD/PDGFRB/PIK3R1/PIK3R3/PLCG1/PRKCA	8
hsa04936	Alcoholic liver disease	10/220	142/8158	0.00495639089570982	0.0112645247629769	0.0054807512297057	AKT3/C3AR1/CD14/CXCL8/FASLG/IKBKG/IL17RC/IL1B/MAPK14/NFKBIA	10
hsa05202	Transcriptional misregulation in cancer	12/220	193/8158	0.00591616554851288	0.013311372484154	0.00647664438995094	CD14/CXCL8/DEFA4/ELANE/FLT3/GZMB/IL1R2/IL2RB/MMP9/MPO/PLAU/PPARG	12
hsa04929	GnRH secretion	6/220	64/8158	0.00732045296130995	0.0163079397652945	0.00793462332440058	AKT3/GPER1/MAPK3/PIK3R1/PIK3R3/PRKCA	6
hsa04610	Complement and coagulation cascades	7/220	85/8158	0.00784090835213048	0.0172961213649937	0.00841542279279225	A2M/C3AR1/CR2/KLKB1/PLAU/PLAUR/SERPIND1	7
hsa05210	Colorectal cancer	7/220	86/8158	0.0083456116852518	0.018230705137686	0.00887014425412557	AKT3/AREG/MAPK3/PIK3R1/PIK3R3/TGFA/TGFB3	7
hsa04068	FoxO signaling pathway	9/220	131/8158	0.00881377103311013	0.0190682546389402	0.00927765371906329	AKT3/FASLG/IL7R/MAPK14/MAPK3/PIK3R1/PIK3R3/S1PR1/TGFB3	9
hsa04920	Adipocytokine signaling pathway	6/220	69/8158	0.0104780982138127	0.0224530676010272	0.0109245334760553	AKT3/IKBKG/NFKBIA/POMC/PRKCQ/SOCS3	6
hsa05230	Central carbon metabolism in cancer	6/220	70/8158	0.0112098654128094	0.0237945256403973	0.0115772194928717	AKT3/FLT3/MAPK3/PDGFRB/PIK3R1/PIK3R3	6
hsa05225	Hepatocellular carcinoma	10/220	168/8158	0.0153463558652387	0.0322703744829786	0.0157011412689112	AKT3/HGF/HMOX1/MAPK3/PIK3R1/PIK3R3/PLCG1/PRKCA/TGFA/TGFB3	10
hsa05131	Shigellosis	13/220	247/8158	0.0160908054987718	0.0335225114557746	0.0163103681469032	AKT3/CD14/CXCL8/IKBKG/IL1B/IL1R1/MAPK14/MAPK3/NFKBIA/PIK3R1/PIK3R3/PLCG1/PRKCQ	13
hsa05133	Pertussis	6/220	76/8158	0.016373655598257	0.0337988303633746	0.016444811030601	CD14/CXCL8/IL1B/IL23A/MAPK14/MAPK3	6
hsa04611	Platelet activation	8/220	124/8158	0.0187078427338291	0.0382660419555595	0.0186183315245763	AKT3/FCER1G/FYN/MAPK14/MAPK3/PIK3R1/PIK3R3/RASGRP1	8
hsa04510	Focal adhesion	11/220	201/8158	0.0199771892746592	0.0404943025837686	0.0197024910816933	AKT3/FYN/HGF/MAPK3/PDGFD/PDGFRB/PIK3R1/PIK3R3/PRKCA/VAV1/VEGFB	11
hsa04932	Non-alcoholic fatty liver disease	9/220	155/8158	0.0241626459948237	0.0485410299003154	0.0236176239047149	AKT3/CXCL8/FASLG/IL1B/MAPK14/PIK3R1/PIK3R3/PPARG/SOCS3	9
hsa03250	Viral life cycle - HIV-1	5/220	63/8158	0.0270210640092835	0.0533310473867438	0.0259482055121467	APOBEC3A/APOBEC3C/CCR5/CD4/MX1	5
hsa04623	Cytosolic DNA-sensing pathway	5/220	63/8158	0.0270210640092835	0.0533310473867438	0.0259482055121467	CXCL10/IKBKG/IL1B/IRF7/NFKBIA	5
hsa04020	Calcium signaling pathway	12/220	240/8158	0.0289118482333915	0.0565666595870704	0.0275224916821302	CYSLTR2/EDNRB/FGF9/HGF/PDGFD/PDGFRB/PLCG1/PPP3CC/PRKCA/PTGFR/TACR1/VEGFB	12
hsa05020	Prion disease	13/220	273/8158	0.0331825530739189	0.064362710703722	0.0313156580733899	FYN/HSPA1A/HSPA1B/HSPA1L/HSPA6/HSPA8/IL1B/MAPK14/MAPK3/PIK3R1/PIK3R3/PPP3CC/PSMD4	13
hsa04930	Type II diabetes mellitus	4/220	46/8158	0.0347322886125042	0.0667928627163543	0.0324980478245653	MAPK3/PIK3R1/PIK3R3/SOCS3	4
hsa05222	Small cell lung cancer	6/220	92/8158	0.0376085072750328	0.0717111367532405	0.0348910326191205	AKT3/IKBKG/NFKBIA/PIK3R1/PIK3R3/PTGS2	6
hsa04919	Thyroid hormone signaling pathway	7/220	121/8158	0.044885638177593	0.0848678032769616	0.0412924048692585	AKT3/MAPK3/PIK3R1/PIK3R3/PLCG1/PRKCA/STAT1	7
hsa01524	Platinum drug resistance	5/220	73/8158	0.0466576200380057	0.0874830375712608	0.0425648463504614	AKT3/FASLG/MAPK3/PIK3R1/PIK3R3	5
hsa05203	Viral carcinogenesis	10/220	204/8158	0.0491321728657736	0.0913614784694138	0.0444519006354107	CCR3/CCR5/CCR8/IKBKG/IRF7/LTBR/MAPK3/NFKBIA/PIK3R1/PIK3R3	10
